# Supplementary material for: A data-driven framework reconstructs the molecular continuum of human MASLD progression
Source: Nat Metab. 2026 Jul 14;8(7):1545–62. doi: 10.1038/s42255-026-01543-7 (PMC13400313; doi:10.1038/s42255-026-01543-7)
Supplement: Supplementary file 4 — Supplementary Data. Source data for supplementary figures. Sheet_A&B: PC1 and PC2 components of the UCAM/VCU normalized expression data before and after batch-effect correction, respectively. Sheet_C&D: Normalized counts before and after batch-effect correction for the different stages of MASLD in SANYAL (VCU) and UCAM human datasets, respectively. Sheet_E&F: Correlations of the MASLD-related and non-related variables with the first ten principal components. Sheet_G: Normalized (before and after batch correction) expression data for genes previously linked to MASLD. Overall, these data are used to produce the plots in Supplementary Fig. 1, validating the quality of the datasets used in our analysis. [file 42255_2026_1543_MOESM4_ESM.zip]

Archive with 2 entries (2 files):
- SourceData_Supplementary_Figure1.xlsx
- __MACOSX/._SourceData_Supplementary_Figure1.xlsx
