# Supplementary material for: A data-driven framework reconstructs the molecular continuum of human MASLD progression
Source: Nat Metab. 2026 Jul 14;8(7):1545–62. doi: 10.1038/s42255-026-01543-7 (PMC13400313; doi:10.1038/s42255-026-01543-7)
Supplement: Supplementary file 4 — Supplementary Data. Source data for supplementary figures. Sheet_A&B: PC1 and PC2 components of the UCAM/VCU normalized expression data before and after batch-effect correction, respectively. Sheet_C&D: Normalized counts before and after batch-effect correction for the different stages of MASLD in SANYAL (VCU) and UCAM human datasets, respectively. Sheet_E&F: Correlations of the MASLD-related and non-related variables with the first ten principal components. Sheet_G: Normalized (before and after batch correction) expression data for genes previously linked to MASLD. Overall, these data are used to produce the plots in Supplementary Fig. 1, validating the quality of the datasets used in our analysis. [file 42255_2026_1543_MOESM4_ESM.zip › SourceData_Supplementary_Figure1.xlsx]

## Sheet: Source_data_SupplementaryFig1A
	PC1	PC2
Sample.1	-55.2108	-30.7018
Sample.2	-62.7316	-4.8649
Sample.3	-58.7236	-24.8495
Sample.4	-62.9982	-12.8157
Sample.5	-51.008	-103.392
Sample.6	-57.1936	-13.0349
Sample.7	-44.4019	-47.2064
Sample.8	-42.7457	-32.8367
Sample.9	-67.6253	-14.7834
Sample.10	-68.0627	17.4412
Sample.11	-69.6996	1.84249
Sample.12	-63.5493	-1.77735
Sample.13	-57.2126	2.18708
Sample.14	-63.0395	-18.858
Sample.15	-70.3706	5.54761
Sample.16	-66.6874	4.05402
Sample.17	-66.1117	-18.5691
Sample.18	-64.3688	-0.0618427
Sample.19	-64.9542	5.81459
Sample.20	-67.9234	16.1606
Sample.21	-65.3831	0.60683
Sample.22	-65.5648	-4.9851
Sample.23	-66.8373	9.31743
Sample.24	-68.4562	-2.97182
Sample.25	-65.6535	-9.77685
Sample.26	-67.0911	-19.2526
Sample.27	-64.7986	-10.314
Sample.28	-67.4056	-4.3258
Sample.29	-60.9108	-48.1567
Sample.30	-61.059	-34.0537
Sample.31	-69.9453	7.02201
Sample.32	-68.2943	8.61508
Sample.33	-70.738	26.277
Sample.34	-61.568	5.00059
Sample.35	-65.2592	1.38205
Sample.36	-64.781	-2.33414
Sample.37	-69.6093	29.3855
Sample.38	-66.4982	14.0704
Sample.39	-71.0503	17.4627
Sample.40	-64.8568	19.0764
Sample.41	-62.6544	6.87315
Sample.42	-64.0161	14.5728
Sample.43	-62.9999	1.75196
Sample.44	-64.5192	-4.06819
Sample.45	-58.7516	-11.5976
Sample.46	-67.6982	11.1245
Sample.47	-62.7744	2.52448
Sample.48	-68.7648	9.75507
Sample.49	-71.1701	14.5173
Sample.50	-69.1933	11.8607
Sample.51	-69.8972	0.987584
Sample.52	-66.516	6.50357
Sample.53	-63.834	-15.5025
Sample.54	-68.0642	-18.2997
Sample.55	-64.0653	6.29899
Sample.56	-66.8106	10.4525
Sample.57	-66.2437	11.6732
Sample.58	-65.8112	8.15117
Sample.59	-69.3332	3.16773
Sample.60	-70.0832	18.4905
Sample.61	-70.185	-5.47387
Sample.62	-62.9562	5.76765
Sample.63	-70.0268	26.4407
Sample.64	-66.2755	5.96431
Sample.65	-63.1557	-26.2161
Sample.66	-71.9254	8.16906
Sample.67	-71.1488	21.9092
Sample.68	-69.1594	1.86006
Sample.69	-67.67	9.46227
Sample.70	-67.1981	-3.39284
Sample.71	-73.8388	31.8251
Sample.72	-72.0265	37.7223
Sample.73	-72.9246	15.0466
Sample.74	-67.005	-6.62319
Sample.75	-66.9034	-3.94254
Sample.76	-70.3509	1.64479
Sample.77	-71.0917	17.6086
Sample.78	-71.146	3.24753
D708_D504	82.6224	10.1616
D709_D501	84.6937	11.0362
D701_D506	86.0709	13.5627
D703_D503	89.8017	34.6953
D706_D504	90.4435	10.717
D708_D501	81.8354	21.1076
D702_D506	90.1728	4.07312
D703_D506	83.9433	-16.3593
D705_D503	92.7	-3.38812
D707_D503	93.0617	17.2035
D708_D503	91.176	12.1611
D701_D502	90.8154	30.9178
D711_D503	88.5948	22.2451
D702_D505	91.0553	4.42224
D703_D502	82.8084	16.8692
D703_D505	91.8444	10.5077
D705_D502	83.0699	9.34854
D706_D505	88.4166	-15.4459
D711_D505	88.7206	25.4104
D703_D504	88.5932	-20.1083
D702_D501	86.8664	11.1014
D704_D504	86.6041	-24.5606
D705_D504	89.7791	-2.43056
D706_D501	85.9605	-18.2645
D711_D506	89.9734	3.49853
D712_D506	87.097	-0.658395
D712_D505	89.716	7.22047
D711_D501	85.2111	-5.10089
D702_D503	91.2926	6.93471
D704_D506	87.1285	7.3296
D710_D504	92.4675	-24.1797
D705_D506	91.7795	1.49096
D704_D503	93.4869	2.54072
D707_D506	87.9727	1.24032
D708_D506	91.1231	-6.4406
D712_D501	87.3827	-32.3564
D701_D505	90.4973	26.0281
D704_D505	88.9101	-5.76804
D710_D502	85.6595	-0.824115
D706_D502	81.771	14.6883
D707_D505	90.4286	-10.465
D711_D502	85.7853	13.258
D708_D505	91.1311	7.08868
D701_D504	86.5591	-25.3957
D702_D504	90.0975	2.89153
D703_D501	77.7092	-47.7032
D709_D506	87.7768	-13.637
D707_D504	90.3791	-37.1112
D701_D503	95.7551	-4.98006
D709_D504	88.0936	-13.7036
D706_D506	85.5845	30.0059
D711_D504	91.2931	-36.4753
D712_D504	88.0406	11.7657
D710_D503	90.9101	0.354023
D704_D502	87.8274	33.3663
D707_D502	87.5711	-13.6191
D712_D502	85.6687	15.245
D708_D502	86.837	-33.1094

## Sheet: Source_data_SupplementaryFig1B
	PC1	PC2
Sample 71	-40.9665	3.79787
Sample 72	-36.4623	-1.27211
Sample 63	-33.2183	7.08491
Sample 67	-30.4591	2.73726
Sample 37	-30.4362	-2.15908
Sample 73	-26.2862	-14.1598
D703_D503	-27.8883	11.4383
Sample 77	-25.7389	-4.07188
D711_D503	-26.1039	10.6727
Sample 39	-24.0323	10.6271
Sample 20	-23.5506	-0.927011
D701_D502	-21.999	3.27937
D706_D506	-22.9525	-2.3715
D704_D502	-22.8666	4.76235
Sample 33	-22.1058	3.6034
Sample 46	-20.1705	-3.23244
Sample 49	-21.3535	0.057623
D707_D503	-21.6843	18.3061
Sample 69	-19.5392	-9.50855
Sample 50	-18.9157	6.77271
D701_D505	-18.0112	2.25664
D701_D506	-17.9553	7.17122
D708_D501	-16.2718	-4.56156
Sample 60	-16.2396	0.14652
D708_D504	-16.0369	11.7475
Sample 66	-15.8726	-11.2412
Sample 23	-14.4065	6.01276
Sample 11	-14.9385	-32.0793
D711_D505	-15.118	5.67005
Sample 40	-12.5734	2.12486
Sample 78	-12.7098	-19.4049
Sample 10	-12.8499	7.25469
Sample 38	-13.0444	10.1206
D708_D503	-11.9889	17.4321
Sample 31	-11.1828	1.3954
Sample 59	-10.7122	0.828591
Sample 76	-10.9951	-8.38162
Sample 15	-10.3613	4.85872
D703_D502	-10.8813	-10.3109
Sample 42	-8.5049	4.31717
D712_D502	-7.94501	-5.18395
Sample 32	-8.36349	9.55876
D702_D505	-8.71718	4.575
Sample 57	-7.4084	-2.76721
D706_D502	-6.63088	3.32678
D711_D502	-6.10502	-4.96918
Sample 51	-5.98066	2.66662
Sample 75	-6.10155	-6.86404
Sample 56	-5.24684	6.74851
Sample 24	-4.77348	-6.39529
Sample 21	-4.08605	3.12031
Sample 36	-3.37879	6.27078
Sample 48	-3.34358	-0.101015
Sample 58	-2.20556	5.77972
Sample 68	-3.86155	-13.3991
Sample 64	-2.12272	-2.5492
D704_D503	-3.2118	0.296788
D709_D501	-3.00719	7.49526
D706_D504	-2.47388	1.41616
Sample 61	-1.42765	-9.89031
D703_D505	-2.35643	6.65
D702_D501	-2.12112	3.52969
D705_D502	-2.36755	0.324164
D712_D504	-1.6624	10.5373
Sample 22	-0.807003	-3.00314
Sample 35	0.200383	-22.6691
Sample 43	-2.24485	-70.0877
Sample 41	-1.45796	-49.1947
D708_D505	0.111055	-8.79527
Sample 44	-0.00209053	6.84851
Sample 52	-0.0398567	-3.0954
Sample 28	0.715381	-5.52538
D710_D502	0.0733512	17.2111
D708_D506	0.0669429	-2.19442
D704_D505	1.26397	-3.11787
D704_D506	1.50138	7.57602
Sample 2	1.72028	0.422142
Sample 74	2.64113	3.42887
Sample 55	2.8254	13.9691
D712_D505	2.33581	5.21013
Sample 16	2.2301	13.6081
D702_D503	2.89764	-2.97909
D711_D506	2.88298	-2.84799
Sample 62	3.98616	14.8788
Sample 34	3.87441	11.5181
Sample 70	3.8018	2.92937
D702_D506	3.85207	2.27633
Sample 19	3.55742	11.2598
D705_D506	4.93753	-0.391845
Sample 27	5.37913	-11.0048
D702_D504	6.63855	1.55659
Sample 18	6.85447	6.49915
D712_D506	7.37356	0.29722
D710_D503	7.85558	0.376507
D707_D505	7.48269	9.3711
Sample 4	8.4194	-0.86565
D709_D504	8.94577	-1.38558
Sample 9	9.27035	-4.31516
D707_D506	8.9561	9.24685
D706_D505	9.07188	-6.02272
D703_D506	10.2134	-6.90273
Sample 53	10.5871	-5.3886
Sample 45	10.259	6.57928
Sample 12	10.4722	6.59767
D706_D501	10.2287	-11.3157
Sample 54	11.6205	-14.5672
D703_D504	11.8766	1.3812
D705_D504	11.4915	5.94532
D711_D501	12.6342	-1.36477
Sample 17	13.1273	-9.51025
Sample 25	14.1829	-13.7798
Sample 47	13.3506	37.5847
D701_D503	14.4163	10.0789
Sample 13	14.001	37.4273
Sample 26	15.6359	1.68968
D707_D502	16.9387	-17.3347
Sample 6	15.6565	19.9093
D705_D503	15.9932	13.5456
Sample 14	16.8614	-2.00936
D704_D504	18.0175	-2.96038
D709_D506	19.1452	-1.50925
D710_D504	21.2011	2.48037
Sample 3	21.5187	-3.41277
D708_D502	24.615	-6.50575
Sample 65	26.3004	4.78126
D707_D504	27.4375	-16.6514
D703_D501	29.3854	-34.1056
D701_D504	29.5201	-15.9612
Sample 1	31.4108	4.56181
Sample 30	32.7504	-5.46646
D711_D504	35.2947	-34.7746
D712_D501	35.6362	-14.9891
Sample 8	46.4643	42.8827
Sample 29	51.6492	-22.979
Sample 7	65.2188	44.0845

## Sheet: Source_data_SupplementaryFig1C
	normalised_VCU_CTRL	corrected_VCU_CTRL	normalised_VCU_MASL	corrected_VCU_MASL	normalised_VCU_MASH_F0	corrected_VCU_MASH_F0	normalised_VCU_MASH_F1	corrected_VCU_MASH_F1	normalised_VCU_MASH_F2	corrected_VCU_MASH_F2	normalised_VCU_MASH_F34	corrected_VCU_MASH_F34
ENSG00000000003	9.9013	9.83865	9.9835	9.90107	10.0029	9.93654	10.0134	9.93372	10.0087	9.95252	10.1034	10.0806
ENSG00000000005	2.20842	2.61882	1.66793	2.02333	2.0131	2.44229	1.85267	2.24413	1.71448	2.11253	1.85183	2.31528
ENSG00000000419	7.5263	7.50676	7.76306	7.7503	7.63189	7.60463	7.80845	7.79434	7.77679	7.75905	7.84111	7.82832
ENSG00000000457	8.61489	8.46218	8.54981	8.41184	8.54441	8.41167	8.44065	8.28781	8.47592	8.31912	8.44736	8.28705
ENSG00000000460	7.3783	7.03107	7.18441	6.89103	7.05775	6.77302	7.05845	6.74231	6.999	6.57529	7.09654	6.68253
ENSG00000000938	5.08397	5.34239	5.3655	5.66101	5.24523	5.58441	5.74226	6.01528	5.73283	5.98757	5.73899	5.98574
ENSG00000000971	14.83	14.8147	14.9887	15.007	14.9541	14.9809	14.93	14.9406	15.0396	15.0127	14.8954	14.8577
ENSG00000001036	8.56262	8.48704	8.53168	8.47494	8.46987	8.39183	8.60155	8.53775	8.64791	8.57326	8.83581	8.75763
ENSG00000001084	10.9929	10.9988	10.7783	10.8042	10.5863	10.6101	10.834	10.8571	10.7363	10.7457	10.6987	10.696
ENSG00000001167	7.60411	7.86581	7.52465	7.77077	7.42971	7.69791	7.60767	7.86687	7.46091	7.72372	7.53584	7.79851
ENSG00000001460	6.56097	5.74854	6.50822	5.84278	6.36353	5.59275	6.56371	5.87811	6.41678	5.61445	6.53793	5.77645
ENSG00000001461	7.63844	7.47346	7.6449	7.51007	7.61803	7.47527	7.65279	7.51306	7.74404	7.58632	7.52026	7.3269
ENSG00000001497	7.25748	7.36494	7.28952	7.39187	7.24691	7.34935	7.34868	7.45941	7.2958	7.40717	7.11516	7.21279
ENSG00000001561	6.68393	6.72812	7.44862	7.48452	7.69375	7.71832	7.5759	7.6079	7.67095	7.65036	7.63454	7.57697
ENSG00000001617	5.41226	5.82392	5.72424	6.1304	5.91187	6.30965	5.72309	6.12816	5.65331	6.05609	5.56159	5.9888
ENSG00000001626	7.04121	6.95743	7.19564	7.18304	7.01934	6.88576	7.0903	6.95797	7.07134	6.95592	7.0291	6.87367
ENSG00000001629	8.86467	8.89544	8.80905	8.84393	8.83355	8.8687	8.89181	8.92548	8.91282	8.93927	8.88651	8.91203
ENSG00000001630	11.2014	9.48362	11.7103	10.0307	11.344	9.71138	11.9904	10.2938	11.8162	10.079	12.0705	10.3174
ENSG00000001631	9.13184	8.99599	9.15419	9.0218	8.99355	8.84869	9.07953	8.94161	9.17365	9.03099	9.00259	8.84845
ENSG00000002016	7.39596	7.45204	7.10048	7.14081	7.08437	7.12547	7.07899	7.12367	6.93129	6.98179	6.83532	6.89144
ENSG00000002330	6.67382	6.85034	6.62873	6.80293	6.54551	6.7075	6.63526	6.81398	6.57702	6.74688	6.81753	6.96904
ENSG00000002549	10.3339	10.2746	10.3648	10.3602	10.2375	10.2415	10.4275	10.4088	10.4126	10.3362	10.3618	10.2786
ENSG00000002586	9.37281	9.42729	9.41689	9.43882	9.3654	9.36927	9.33998	9.36007	9.32036	9.39515	9.52306	9.5927
ENSG00000002587	4.14895	4.04671	4.45412	4.34071	4.42078	4.32629	4.39368	4.28021	4.38576	4.28568	4.61917	4.55173
ENSG00000002726	6.54885	6.9589	5.04187	5.55003	4.28522	4.74845	4.49282	4.96919	5.10916	5.5015	5.22212	5.62998
ENSG00000002745	1.45022	1.80569	1.55317	1.87948	1.56717	1.90495	1.58387	1.95831	1.56797	1.88484	1.41143	1.66065
ENSG00000002746	4.61986	3.96171	4.75019	4.0813	4.84073	4.10079	4.70341	3.98604	4.61832	3.7827	4.48292	3.6121
ENSG00000002822	6.91948	7.23534	6.67804	7.02905	6.7982	7.1148	6.59604	6.94947	6.60559	6.94839	6.66399	6.98858
ENSG00000002834	9.40974	9.52292	9.75727	9.87459	9.80219	9.94212	9.85525	9.97129	9.81794	9.91212	9.90175	10.0169
ENSG00000002919	6.37249	6.68333	6.44197	6.75179	6.37675	6.68507	6.48613	6.79746	6.52392	6.83269	6.38199	6.69399
ENSG00000002933	11.1536	11.2984	11.3024	11.4914	11.0187	11.1979	11.2103	11.3856	11.2938	11.4177	11.5178	11.6336
ENSG00000003056	9.23181	8.93443	9.30262	9.05008	9.17517	8.93606	9.40037	9.13178	9.42649	9.1219	9.38666	9.06454
ENSG00000003096	6.62892	6.78273	5.93872	6.09322	5.46704	5.58605	5.97397	6.12686	5.72063	5.8511	5.80879	5.92574
ENSG00000003137	3.29226	3.94987	3.13993	3.8044	3.51191	4.21154	2.78276	3.44033	2.84723	3.51192	2.8928	3.5712
ENSG00000003147	6.70682	6.54134	6.9982	6.74124	7.51699	7.24295	6.95999	6.7217	6.61233	6.47587	6.43876	6.3204
ENSG00000003249	4.30732	4.82928	4.27497	4.73808	4.70621	5.12179	4.32314	4.77658	4.08034	4.64431	4.70903	5.24016
ENSG00000003393	9.88916	9.863	9.77794	9.71521	9.73393	9.68445	9.79758	9.73742	9.78716	9.73979	9.57287	9.55439
ENSG00000003400	8.09514	8.00832	8.14308	8.04826	8.18859	8.09854	8.05703	7.95826	8.1002	8.01164	8.07253	7.98272
ENSG00000003402	11.8264	11.3348	11.8562	11.3666	11.845	11.3526	11.8944	11.4002	11.9569	11.4545	11.7615	11.2699
ENSG00000003436	12.6214	12.3617	12.3272	12.0848	12.1899	11.9365	12.223	11.978	12.287	12.0225	12.288	12.019
ENSG00000003509	7.73776	7.62586	7.51482	7.37671	7.69081	7.56777	7.56972	7.44576	7.62584	7.53253	7.57143	7.47162
ENSG00000003756	10.4243	10.1456	10.3034	10.0211	10.283	10.0116	10.283	10.0048	10.327	10.0421	10.0275	9.77098
ENSG00000003987	6.16753	6.09164	5.96078	5.85111	5.83094	5.70895	5.96472	5.8722	5.74872	5.63881	5.855	5.76463
ENSG00000003989	13.0845	13.1183	12.8032	12.8534	12.6076	12.6549	12.7175	12.7638	12.8191	12.8524	12.6912	12.7468
ENSG00000004059	8.06373	8.08449	8.00431	8.03903	7.96291	7.98924	8.04219	8.07562	8.01457	8.04421	8.14193	8.16681
ENSG00000004139	5.52173	6.10298	5.58369	6.25925	5.22009	6.0036	5.56542	6.18165	5.46977	6.019	5.51806	6.04012
ENSG00000004142	9.87694	10.0917	9.98686	10.2026	10.0227	10.2369	9.97391	10.1907	9.95975	10.1764	10.1338	10.338
ENSG00000004399	8.52972	8.95957	8.42114	8.86718	8.39825	8.85933	8.57757	9.01335	8.56923	8.9632	8.70949	9.09124
ENSG00000004455	10.3203	10.1989	10.2482	10.12	10.1855	10.053	10.3276	10.2015	10.2739	10.149	10.308	10.1919
ENSG00000004468	6.68485	6.67453	6.68249	6.69788	6.86817	6.89664	6.46338	6.46946	6.84801	6.84695	6.73552	6.72598
ENSG00000004478	9.04731	9.21533	8.94017	9.09062	8.94179	9.09099	9.02996	9.18162	8.92589	9.0902	8.92339	9.0928
ENSG00000004487	8.66598	8.69997	8.55702	8.59717	8.53376	8.58005	8.54931	8.58873	8.62677	8.65926	8.49055	8.51546
ENSG00000004534	9.87744	9.72575	9.7762	9.62703	9.65916	9.49874	9.70988	9.5578	9.67375	9.52681	9.54017	9.38034
ENSG00000004660	4.29228	4.39675	4.28287	4.43224	4.26343	4.42244	4.35509	4.5021	4.57084	4.74158	4.4536	4.58542
ENSG00000004700	7.85843	7.52302	8.11313	7.77508	8.09888	7.7627	8.14853	7.80866	8.31111	7.99181	8.21215	7.87564
ENSG00000004766	8.73912	8.60772	8.3099	8.15858	8.09383	7.94001	8.51088	8.36153	8.21331	8.09071	8.22145	8.10384
ENSG00000004776	2.33591	2.81635	2.18687	2.48087	2.4263	2.61249	2.34	2.75248	2.03413	2.43014	2.53816	3.1243
ENSG00000004777	3.88571	4.41224	3.37153	3.85017	3.38676	3.86725	3.37986	3.8742	3.28137	3.79967	2.92553	3.46632
ENSG00000004779	7.97856	8.09441	8.05823	8.13297	8.19632	8.26156	8.08831	8.17453	8.08648	8.21927	8.3439	8.47426
ENSG00000004799	12.1853	12.1849	11.858	11.881	11.8201	11.8511	11.9412	11.9684	12.0089	12.0074	11.5853	11.5674
ENSG00000004809	1.86433	1.61934	2.42686	2.18267	2.12288	1.78242	2.40418	2.13906	2.41698	2.21367	2.33408	2.10694
ENSG00000004838	4.09134	4.12383	3.82625	3.69825	3.88315	3.7488	3.809	3.72163	3.80217	3.67237	3.85777	3.72336
ENSG00000004846	4.98554	3.73107	4.94903	3.63533	5.14645	3.86357	4.88504	3.57122	4.96759	3.72016	4.60774	3.26193
ENSG00000004848	1.63681	1.70591	1.49004	1.54739	1.16439	1.23339	1.33415	1.42727	1.59978	1.67653	1.39706	1.49624
ENSG00000004864	11.056	11.1473	11.011	11.0808	10.971	11.0401	11.0094	11.0834	11.0236	11.1203	10.9204	11.0232
ENSG00000004866	8.55924	8.55815	8.2949	8.27858	8.2139	8.18541	8.29375	8.28453	8.23519	8.22226	8.34816	8.3382
ENSG00000004897	9.13931	8.97729	9.28896	9.13265	9.37768	9.22397	9.32481	9.16879	9.34167	9.18761	9.25929	9.09453
ENSG00000004939	2.48397	2.72728	2.83679	2.92326	3.12482	3.25417	2.93283	3.02992	2.69263	2.72878	2.7332	2.84654
ENSG00000004948	0.191975	0.608716	0.898966	1.2846	0.814946	1.16504	1.24743	1.66486	1.53452	1.99911	1.12997	1.55589
ENSG00000004961	6.04525	6.18409	6.23862	6.38089	6.31032	6.4199	6.32184	6.46543	6.34829	6.54681	6.56541	6.74641
ENSG00000004975	6.62322	6.8452	6.73974	6.9811	6.63428	6.86938	6.75176	7.0124	6.6318	6.84831	6.41854	6.62832
ENSG00000005001	1.11227	1.71043	1.12337	1.69262	0.853006	1.32583	0.730686	1.212	1.07486	1.72832	1.29558	2.04043
ENSG00000005007	8.732	9.15354	8.84423	9.24995	8.89914	9.29514	8.72179	9.12835	8.85613	9.27467	8.61566	9.04206
ENSG00000005020	7.78034	7.73329	7.68032	7.62892	7.72374	7.68304	7.85617	7.80654	7.86986	7.81624	7.81973	7.75394
ENSG00000005022	9.90825	9.97292	10.0669	10.1023	10.0953	10.1125	9.96464	10.0145	10.1308	10.2012	10.2452	10.309
ENSG00000005059	4.98467	5.08892	4.89014	5.01494	4.74317	4.84668	4.94541	5.06254	5.1552	5.27534	5.02763	5.11935
ENSG00000005075	9.39104	8.21457	9.22794	8.08077	9.40484	8.30026	9.29974	8.15317	9.31872	8.14858	9.35909	8.16403
ENSG00000005100	7.10719	7.47977	7.06567	7.42915	7.07169	7.43236	7.25759	7.61701	7.05059	7.43198	7.17523	7.55951
ENSG00000005102	1.34561	1.71827	1.30192	1.71328	1.09065	1.44029	1.65589	2.089	1.69837	2.19397	1.82965	2.29176
ENSG00000005108	9.11288	8.8697	8.93442	8.74221	8.85956	8.6871	8.68894	8.47184	8.86568	8.62407	8.69777	8.44475
ENSG00000005156	7.82323	8.03397	7.71248	7.90333	7.73605	7.92416	7.78925	7.9841	7.64934	7.86347	7.54484	7.76671
ENSG00000005175	7.24571	7.36716	7.28358	7.40277	7.25745	7.37701	7.33813	7.46365	7.23209	7.35681	7.23133	7.35247
ENSG00000005187	10.6581	10.596	10.4668	10.4053	10.3809	10.3015	10.3927	10.3187	10.4379	10.4012	10.5191	10.4885
ENSG00000005189	4.85983	4.99938	4.64282	4.84745	4.58229	4.79603	4.69475	4.88418	4.8509	4.98433	4.84046	4.9648
ENSG00000005194	6.94434	7.10619	7.01856	7.1343	7.20609	7.32085	7.07644	7.19707	6.99199	7.16882	7.00173	7.19589
ENSG00000005238	5.813	6.10384	6.13005	6.40244	6.12052	6.38582	6.20185	6.47874	6.08006	6.37551	6.14723	6.45113
ENSG00000005243	6.64283	6.79324	6.93493	7.04089	7.11333	7.21218	6.88053	6.99348	6.89984	7.0677	7.05726	7.21403
ENSG00000005249	5.67493	5.8459	5.69215	5.88895	5.41448	5.59108	5.49115	5.66759	5.81	6.00809	5.75451	5.94636
ENSG00000005302	7.29051	7.26318	7.25937	7.22884	7.31328	7.29921	7.35903	7.33115	7.35886	7.30811	7.37983	7.32544
ENSG00000005339	9.60627	9.85059	9.46103	9.70346	9.39313	9.6412	9.40288	9.64826	9.35013	9.58693	9.27627	9.51088
ENSG00000005379	6.9286	7.12947	6.77302	6.95062	6.67534	6.86005	6.51787	6.70793	6.66839	6.87805	6.31307	6.55914
ENSG00000005381	0.881746	1.2125	1.58808	1.9531	1.51239	1.89709	1.84793	2.17677	1.9955	2.31205	2.09516	2.39985
ENSG00000005421	12.3759	12.3735	12.3447	12.314	12.0997	12.0301	12.3295	12.2944	12.5575	12.6013	12.4827	12.5217
ENSG00000005436	9.21746	9.07546	9.1026	8.96256	9.15543	9.02185	9.18849	9.04575	9.19781	9.04661	9.05621	8.90304
ENSG00000005448	4.55387	4.60152	4.70934	4.75221	4.67706	4.68598	4.65904	4.69036	4.56664	4.53598	4.65675	4.67791
ENSG00000005469	9.24795	9.17403	9.2774	9.17099	9.26062	9.16253	9.30661	9.20869	9.16234	9.09233	9.31942	9.24183
ENSG00000005471	11.2366	11.2808	11.7757	11.7626	11.6962	11.6786	12.004	12.0096	11.8203	11.8758	11.803	11.8835
ENSG00000005483	9.62421	9.60065	9.55574	9.52668	9.60654	9.57741	9.5557	9.52984	9.45902	9.4395	9.44317	9.42485
ENSG00000005486	7.32817	7.56367	7.23723	7.44848	6.98192	7.22072	7.40279	7.61849	7.18924	7.42449	7.33851	7.58419
ENSG00000005700	10.6069	10.6627	10.7715	10.7977	10.6899	10.7014	10.8409	10.8762	10.7961	10.867	10.6913	10.7659
ENSG00000005801	7.53003	7.41967	7.52634	7.40811	7.52716	7.40734	7.57715	7.47085	7.60644	7.50517	7.53409	7.42846
ENSG00000005810	10.889	10.9573	10.7424	10.756	10.7986	10.803	10.7946	10.8123	10.8457	10.8991	10.5156	10.5989
ENSG00000005812	8.83461	8.87439	8.88537	8.97066	8.81308	8.89501	8.72786	8.79269	8.82603	8.87608	8.82924	8.87763
ENSG00000005844	7.97793	7.98933	7.95063	8.00477	7.7771	7.84043	8.02132	8.06587	8.00273	7.99969	8.09794	8.08338
ENSG00000005882	8.99589	8.80861	8.49485	8.32661	8.44602	8.28983	8.43087	8.26403	8.34671	8.13654	8.50252	8.30468
ENSG00000005884	6.37661	6.08945	6.36568	6.10109	6.72412	6.48015	6.38021	6.13239	6.46114	6.20631	6.48373	6.22321
ENSG00000005889	9.74772	9.54394	9.68893	9.64438	9.56239	9.55753	9.87531	9.78884	10.0512	9.78082	9.92882	9.62809
ENSG00000005893	10.9468	10.9348	11.2158	11.2277	11.1179	11.1483	11.3755	11.3841	11.4701	11.4507	11.4699	11.4408
ENSG00000005961	3.69112	3.17948	3.89893	3.3646	3.66046	3.0385	4.09763	3.57516	3.96265	3.35879	4.11196	3.52659
ENSG00000005981	7.41506	6.63928	6.87904	6.16268	6.74453	6.02044	6.48047	5.72648	6.76611	5.98697	6.46605	5.62519
ENSG00000006007	8.49925	8.444	8.52648	8.46794	8.4416	8.37475	8.49365	8.42864	8.4647	8.41415	8.51139	8.46232
ENSG00000006015	7.20636	7.21607	7.18639	7.22022	7.24846	7.2865	7.1768	7.2155	7.02526	7.05871	7.2659	7.29235
ENSG00000006016	2.86526	2.83849	2.53607	2.57993	2.79127	2.87719	2.68643	2.72289	2.76648	2.81428	2.8963	2.94386
ENSG00000006025	3.36169	3.83725	4.05157	4.52571	4.37791	4.78628	3.90784	4.37901	3.74372	4.2	4.23049	4.68298
ENSG00000006042	6.66642	6.85381	6.88664	7.07159	6.65969	6.79579	6.7552	6.92156	6.85419	7.07355	6.88388	7.11574
ENSG00000006047	4.33807	4.8627	3.71894	4.04406	3.98576	4.28776	3.50822	3.87854	3.51338	4.09194	3.28347	3.90081
ENSG00000006071	0.54364	1.06904	0.467803	0.978874	0.717684	1.24234	0.47079	1.02081	0.464222	1.0683	0.517786	1.13748
ENSG00000006116	1.1208	1.35399	0.825394	1.06659	0.970254	1.15916	1.0907	1.29876	0.71611	0.996487	0.817862	1.10592
ENSG00000006118	5.11552	4.90899	5.19184	4.9645	5.56705	5.42356	5.27897	4.99584	5.31333	5.01655	5.36331	5.02396
ENSG00000006125	9.29096	9.47231	9.26961	9.4511	9.24539	9.4343	9.27617	9.46076	9.1924	9.37529	9.41889	9.59071
ENSG00000006194	7.71628	7.80965	7.74405	7.8287	7.75417	7.83234	7.66111	7.74557	7.73031	7.82574	7.58972	7.68477
ENSG00000006210	7.1962	7.34558	7.24978	7.4191	7.43954	7.61652	7.32996	7.49785	7.26206	7.44731	7.31649	7.51709
ENSG00000006282	8.1974	8.42569	8.39564	8.60575	8.53443	8.72634	8.46677	8.69441	8.37126	8.63953	8.38247	8.64129
ENSG00000006283	4.47431	3.38134	4.37038	3.27156	4.26781	3.13192	4.28716	3.16023	4.21679	3.1421	4.12037	3.00414
ENSG00000006327	2.15375	2.69465	3.56246	4.08023	3.69013	4.15736	4.4503	4.97443	4.13439	4.7056	4.89127	5.46562
ENSG00000006377	1.08105	1.35933	0.695171	1.03282	0.735025	1.08395	0.728768	1.05839	0.818544	1.08689	0.765616	1.03227
ENSG00000006432	6.95588	7.05937	6.89331	6.998	6.88546	6.97225	6.91265	7.02628	6.94589	7.04268	6.83259	6.93384
ENSG00000006451	6.96294	7.09792	7.07803	7.2193	6.98123	7.10452	7.17707	7.31662	7.07879	7.1923	7.22664	7.34733
ENSG00000006453	8.8783	8.79768	8.46484	8.38814	8.16096	8.13607	8.62762	8.52608	8.65616	8.5407	8.76588	8.62979
ENSG00000006459	9.03156	8.9766	9.00339	8.97068	8.96007	8.9318	8.87486	8.83485	8.84949	8.79399	8.76133	8.69464
ENSG00000006468	6.95889	6.95793	6.48988	6.57085	6.16026	6.22041	6.41448	6.49051	6.1601	6.21222	6.67546	6.67818
ENSG00000006530	8.20654	8.11189	8.17492	8.09577	7.99134	7.93039	8.2215	8.14163	8.17119	8.06942	8.10246	7.98675
ENSG00000006534	5.9631	5.84303	6.3689	6.31737	6.1659	6.09043	6.34701	6.27245	6.43329	6.32201	6.50403	6.38466
ENSG00000006555	5.52285	5.64437	5.56248	5.7165	5.39665	5.54139	5.57034	5.7218	5.62596	5.73993	5.72686	5.84284
ENSG00000006576	7.58598	7.40032	7.54585	7.38868	7.76273	7.57508	7.57873	7.46086	7.57001	7.44674	7.58324	7.45972
ENSG00000006607	9.28191	9.25443	9.19275	9.15033	9.10283	9.05578	9.14117	9.10259	9.12701	9.10197	9.02912	9.00686
ENSG00000006611	2.30938	2.82003	2.56254	3.09213	2.37497	2.94222	1.82453	2.37603	2.50158	2.98945	2.89489	3.3668
ENSG00000006625	7.12607	6.78705	7.13167	6.77866	7.02224	6.62697	7.21113	6.86215	7.23918	6.91811	7.43589	7.12274
ENSG00000006634	5.57749	5.37803	5.55634	5.34305	5.31552	5.08451	5.63812	5.43414	5.70934	5.54188	5.78489	5.62894
ENSG00000006638	5.84629	5.78913	5.87374	5.86892	5.98084	5.97913	5.73348	5.69937	5.75906	5.70012	5.88557	5.87049
ENSG00000006652	8.59264	8.52172	8.57934	8.46144	8.54515	8.43732	8.56571	8.45652	8.55261	8.48555	8.28051	8.21471
ENSG00000006659	3.88317	3.06021	3.56324	2.67763	3.23305	2.40272	3.69884	2.82464	3.47887	2.63882	3.29505	2.49916
ENSG00000006695	6.4581	6.5897	6.47584	6.56361	6.57746	6.67597	6.5268	6.62794	6.39762	6.54897	6.61314	6.78808
ENSG00000006704	7.22395	7.25364	6.58373	6.54402	6.50916	6.4538	6.38314	6.35859	6.32028	6.3767	6.42735	6.50027
ENSG00000006712	7.62963	7.67992	7.70289	7.74095	7.78205	7.8147	7.76987	7.81697	7.64101	7.70542	7.60599	7.65841
ENSG00000006715	9.30064	9.31563	9.33402	9.28744	9.45209	9.39616	9.51566	9.47534	9.52032	9.53421	9.31295	9.36562
ENSG00000006740	4.75347	4.82845	4.96132	5.03341	4.96398	5.01711	4.86834	4.92536	4.89534	4.96702	4.90792	4.99447
ENSG00000006744	8.55989	8.77423	8.67387	8.88269	8.6155	8.8237	8.76104	8.97549	8.72605	8.94471	8.65478	8.86683
ENSG00000006747	3.84425	3.18588	4.41158	3.7584	4.30701	3.53848	4.27344	3.47782	4.142	3.40429	4.07511	3.31183
ENSG00000006756	10.4221	10.2529	10.1882	10.2029	10.002	10.0571	10.1489	10.1234	10.3684	10.1392	10.2662	9.98715
ENSG00000006757	8.10256	7.84152	7.92823	7.83937	8.00307	7.95657	8.03757	7.91127	8.20036	7.87427	8.31081	7.94405
ENSG00000006788	0.273107	0.798515	0.373514	0.878154	0.737816	1.18503	0.623446	1.13483	0.195541	0.709563	0.523153	1.04973
ENSG00000006831	10.4062	10.5465	10.5655	10.7022	10.4064	10.5476	10.7193	10.8617	10.542	10.6869	10.608	10.7535
ENSG00000006837	7.3619	5.78152	7.06187	5.50156	7.07208	5.46692	7.06053	5.51432	7.03368	5.46703	6.8335	5.16509
ENSG00000007001	6.4055	6.0564	6.81778	6.78009	7.05975	7.03435	6.85479	6.74188	7.33139	6.83139	6.85036	6.36165
ENSG00000007038	0.184761	0.704675	0.464532	1.05404	0.582151	1.1984	0.718582	1.32028	0.984685	1.56778	0.835922	1.37584
ENSG00000007047	7.13181	7.3264	7.20073	7.37411	7.27301	7.45026	7.12638	7.31149	7.12058	7.34463	7.12626	7.36388
ENSG00000007062	5.81677	5.78214	5.62852	5.63356	5.49701	5.49851	5.44092	5.45074	5.62875	5.65219	5.61975	5.65527
ENSG00000007080	5.82585	6.04643	5.93642	6.15055	5.83498	6.01767	5.83519	6.03642	5.88586	6.10593	5.97222	6.20065
ENSG00000007129	3.26749	3.68412	3.43398	3.88468	3.20279	3.64685	3.28752	3.72696	3.3953	3.80085	3.53393	3.95675
ENSG00000007168	9.86966	9.84942	9.93726	9.90662	9.95027	9.91853	10.0145	9.97966	9.96445	9.93958	9.80767	9.80255
ENSG00000007171	2.10848	2.48256	2.23723	2.57021	2.19695	2.45571	2.30784	2.5869	3.26572	3.76276	2.44585	2.82302
ENSG00000007174	4.19663	3.46719	4.54468	3.88216	4.66516	4.07584	4.25236	3.46199	4.41853	3.79099	4.40535	3.75125
ENSG00000007202	10.5686	10.6379	10.7347	10.7866	10.6864	10.7375	10.7733	10.8322	10.7007	10.7721	10.6038	10.7007
ENSG00000007216	2.4401	2.95361	2.49797	2.89411	2.56309	2.98322	2.40134	2.8252	2.31107	2.78062	2.24663	2.72737
ENSG00000007237	5.99427	6.03036	6.1311	6.19564	6.27487	6.32719	6.29356	6.3688	6.17725	6.20903	6.30097	6.32761
ENSG00000007255	5.51011	5.91869	5.92712	6.36167	5.94664	6.37983	5.79238	6.2295	5.82582	6.22599	5.99783	6.37355
ENSG00000007264	4.30821	4.52896	4.60645	4.81255	4.31275	4.48751	4.68604	4.88601	4.85066	5.07911	4.6234	4.81426
ENSG00000007312	2.9387	3.39586	3.59108	4.12097	3.65513	4.22272	3.50868	4.01202	3.81184	4.26517	3.90333	4.34158
ENSG00000007314	2.12727	2.53436	2.36339	2.75968	3.24712	3.32153	2.35933	2.85215	2.07395	2.471	2.68232	3.26686
ENSG00000007341	7.75184	7.6088	7.528	7.35547	7.41021	7.21687	7.6215	7.4708	7.49854	7.34536	7.43507	7.27458
ENSG00000007350	1.49173	1.90669	1.05963	1.44173	0.958814	1.31547	1.02252	1.405	0.71531	1.11102	0.872485	1.27692
ENSG00000007372	4.28628	4.58622	4.1132	4.39694	3.94717	4.22658	4.0773	4.36794	4.12931	4.43917	4.32099	4.6239
ENSG00000007376	4.78076	5.37643	4.92879	5.50946	5.06211	5.65936	4.80683	5.38283	4.81926	5.41252	4.84623	5.44794
ENSG00000007384	4.75738	5.26939	4.57106	5.06859	4.81261	5.31591	4.82693	5.32382	4.73365	5.23989	4.89302	5.38322
ENSG00000007392	8.65797	8.55769	8.52813	8.42454	8.5142	8.41193	8.50948	8.40823	8.56715	8.48113	8.34127	8.24318
ENSG00000007402	2.81803	3.19882	3.15046	3.61441	2.69648	3.07385	2.997	3.4741	3.14843	3.54281	3.21941	3.63685
ENSG00000007516	5.8048	6.27888	5.32237	5.83636	5.66953	6.153	5.06165	5.56939	5.4336	5.89403	5.32663	5.7946
ENSG00000007520	6.53279	6.67569	6.64739	6.78876	6.60445	6.72582	6.56636	6.69799	6.50824	6.63075	6.65102	6.79662
ENSG00000007541	6.56436	6.79708	6.98368	7.20424	7.0844	7.30796	6.82279	7.04438	6.86871	7.11047	6.91256	7.16188
ENSG00000007545	6.90666	6.90587	6.78864	6.74781	6.61886	6.54278	6.73365	6.70226	6.75159	6.73433	6.44577	6.47403
ENSG00000007866	5.74579	6.16186	5.66207	6.04782	5.73652	6.14349	5.74462	6.14182	5.48727	5.91163	5.50756	5.95209
ENSG00000007908	6.44271	6.39524	6.08569	6.1723	6.24473	6.36429	6.09549	6.15476	6.14204	6.01019	6.44461	6.28014
ENSG00000007923	8.17642	8.1619	8.17332	8.13256	8.21262	8.17412	8.23254	8.20618	8.13181	8.12902	7.9707	8.01016
ENSG00000007933	12.9104	12.9847	12.8073	12.9375	12.7309	12.8676	12.8547	12.9689	13.0327	13.1049	12.9588	13.0114
ENSG00000007944	5.64418	5.83074	5.91642	6.13618	6.02127	6.19848	5.75953	6.00596	6.10377	6.35764	5.80896	6.05917
ENSG00000007952	1.76773	2.03061	1.50565	1.82396	0.741492	0.965893	1.43275	1.71781	1.55652	1.90618	1.74466	2.13614
ENSG00000007968	4.77514	4.38298	4.76483	4.24998	4.49591	3.84615	4.77	4.15662	4.57108	3.92469	4.56251	3.90444
ENSG00000008018	9.50127	9.57293	9.5717	9.63974	9.6248	9.6771	9.59093	9.65849	9.63554	9.7087	9.69584	9.76471
ENSG00000008056	1.36902	1.93166	1.52125	2.16864	1.34534	1.93408	1.32325	1.9211	1.36311	1.8306	1.39313	1.87321
ENSG00000008083	6.96788	7.11829	6.98932	7.13439	6.84803	6.98348	6.94883	7.09486	6.90243	7.05606	6.79889	6.95177
ENSG00000008086	5.81508	6.54599	5.96277	6.67029	5.78176	6.51447	6.05057	6.73926	5.8877	6.60477	5.83375	6.57098
ENSG00000008118	1.28385	1.61141	1.49801	1.79754	2.03171	2.34422	1.51697	1.81133	1.25376	1.60848	1.68433	2.09621
ENSG00000008130	9.01583	9.11363	9.46264	9.55465	9.62038	9.72767	9.47483	9.57157	9.47051	9.58071	9.28958	9.38793
ENSG00000008226	6.75497	6.97071	6.2741	6.43149	6.30071	6.47183	6.03298	6.2151	6.08153	6.30048	5.72798	5.96279
ENSG00000008256	5.80693	6.13427	6.1109	6.39596	6.28462	6.56624	6.10135	6.40085	5.99938	6.33464	6.14763	6.49625
ENSG00000008277	4.53587	4.64633	4.37536	4.58635	4.55207	4.79098	4.66052	4.85639	4.85088	4.92329	4.61926	4.665
ENSG00000008282	8.08195	8.21154	8.16862	8.30556	8.0738	8.20044	8.23399	8.35777	8.28312	8.39188	8.54179	8.63089
ENSG00000008283	6.20955	6.47646	6.83621	7.11961	6.69451	6.99932	6.87027	7.15059	6.86961	7.13859	6.78359	7.03994
ENSG00000008294	11.1236	11.0555	10.8376	10.7541	10.7826	10.6987	10.8599	10.7729	10.8546	10.7834	10.5612	10.5149
ENSG00000008300	3.31797	3.79897	3.13858	3.69254	3.21708	3.80134	3.43563	3.99351	3.31813	3.78165	3.24867	3.68392
ENSG00000008311	11.4894	11.6111	10.414	10.5411	10.1773	10.2857	9.99761	10.115	10.3918	10.5256	10.0415	10.1557
ENSG00000008323	6.09337	6.31902	6.13216	6.3432	6.31636	6.54577	6.08353	6.29178	5.9641	6.17957	5.98614	6.20085
ENSG00000008324	5.76481	5.98775	5.60408	5.81259	5.57177	5.76878	5.55964	5.77558	5.56191	5.78612	5.98096	6.18996
ENSG00000008382	6.81102	7.00582	6.84875	7.07655	6.78128	7.01819	6.8342	7.05438	6.8128	6.99796	6.77646	6.9526
ENSG00000008394	12.0943	12.1909	12.0947	12.186	11.9716	12.0642	12.2304	12.3227	12.07	12.1672	12.4118	12.5258
ENSG00000008405	6.73168	6.93253	6.84189	7.06777	6.75072	6.98126	7.10457	7.32611	7.04656	7.23862	6.8027	6.98635
ENSG00000008438	1.20445	1.73414	1.09446	1.57834	1.11514	1.61564	1.00409	1.50052	1.26737	1.79732	0.953184	1.39836
ENSG00000008441	7.35818	8.14686	7.12659	7.87692	7.29507	8.00482	7.10399	7.86242	6.95627	7.78043	7.23339	8.04397
ENSG00000008513	11.9447	12.2254	11.3305	11.6038	11.1105	11.3785	11.0037	11.2746	11.0383	11.313	11.002	11.2788
ENSG00000008516	3.98697	4.28373	3.49858	3.80696	3.49099	3.79778	3.55916	3.87854	3.58646	3.92574	3.73239	4.09881
ENSG00000008517	7.81726	7.30377	9.19493	8.76918	8.82932	8.44011	9.98393	9.54201	9.73522	9.18684	10.1831	9.61124
ENSG00000008710	8.54025	8.82741	8.4665	8.7449	8.66242	8.9067	8.39245	8.66521	8.39133	8.67156	8.22035	8.49462
ENSG00000008735	4.37931	3.8038	4.31261	3.67793	4.95218	4.5667	4.28178	3.67863	4.12773	3.58748	4.06682	3.53019
ENSG00000008838	7.8519	8.08857	7.74337	7.93255	7.81412	8.01415	7.78082	7.98835	7.6973	7.93242	7.64063	7.88184
ENSG00000008853	5.73608	5.86967	5.92403	6.09058	5.76592	5.95047	6.13251	6.2922	6.16413	6.29548	6.07832	6.20157
ENSG00000008869	9.18302	9.23012	9.0554	9.06797	8.92543	8.93267	8.96675	8.9686	8.98612	9.01205	8.81284	8.85515
ENSG00000008952	10.8037	10.7281	10.8869	10.8028	10.8423	10.756	10.7848	10.7019	10.9642	10.8916	10.7166	10.6477
ENSG00000008988	11.3383	10.8056	11.1706	10.6202	11.1341	10.5778	11.1286	10.5833	11.2151	10.6861	11.3225	10.7851
ENSG00000009307	11.9828	12.0292	11.8822	11.9014	12.0557	12.0184	11.8672	11.8949	11.9464	12.0101	11.8292	11.8715
ENSG00000009335	9.83039	9.88478	9.87797	9.9062	9.8991	9.92082	9.95863	9.98163	9.88854	9.9481	9.71919	9.81137
ENSG00000009413	10.2975	10.0436	10.2609	10.0151	10.2106	9.96354	10.243	9.99509	10.388	10.134	10.1776	9.91697
ENSG00000009694	10.626	10.5614	10.3648	10.2972	10.2371	10.1716	10.2494	10.1814	10.4541	10.3828	10.1832	10.1234
ENSG00000009724	10.0534	10.1839	10.0952	10.2307	10.016	10.1411	10.0297	10.1675	9.92956	10.0661	10.0088	10.1301
ENSG00000009765	10.5943	10.6173	10.3675	10.4066	10.2659	10.308	10.2064	10.2435	10.5158	10.5409	10.4167	10.4349
ENSG00000009780	7.0173	6.92946	7.06086	6.94957	7.01051	6.88178	7.20219	7.12981	7.11325	7.04081	6.97632	6.87885
ENSG00000009790	6.57564	6.3112	6.62154	6.43812	6.39122	6.19826	6.69912	6.4881	6.75169	6.47241	6.86838	6.57204
ENSG00000009830	6.98081	6.97713	7.1564	7.13745	7.05814	7.0241	7.14359	7.13413	6.98949	6.97696	7.06588	7.0737
ENSG00000009844	8.54114	8.4915	8.58803	8.52357	8.53601	8.46948	8.70952	8.65316	8.61304	8.55085	8.71588	8.67428
ENSG00000009950	10.4482	10.7075	10.3368	10.5941	10.3526	10.5967	10.1312	10.3656	10.1469	10.423	9.9828	10.2278
ENSG00000009954	9.76672	9.75499	9.79992	9.76884	9.75246	9.72102	9.80107	9.77142	9.85984	9.83271	9.65777	9.66022
ENSG00000010017	8.64535	8.68628	8.48925	8.492	8.46098	8.45603	8.47938	8.48151	8.37521	8.41022	8.478	8.53195
ENSG00000010030	1.75225	2.34392	2.56504	3.28649	2.23621	2.97627	2.78475	3.47031	2.7029	3.23166	3.22511	3.75833
ENSG00000010072	6.53129	6.57217	6.75519	6.77877	6.54846	6.54182	6.81813	6.85124	6.81754	6.88406	6.71329	6.76817
ENSG00000010165	6.96675	7.37817	6.73941	7.16751	6.70827	7.14176	6.84808	7.27285	6.66533	7.0964	6.90421	7.31318
ENSG00000010219	5.98074	6.22996	5.88998	6.112	5.69272	5.88958	5.99467	6.22686	5.77317	6.00844	6.03955	6.30808
ENSG00000010244	11.0306	10.8055	11.0037	10.7898	10.9944	10.7771	10.9864	10.7635	10.9993	10.7797	10.9523	10.7273
ENSG00000010256	9.78796	10.0871	9.94145	10.2085	10.1747	10.4076	9.8671	10.1429	9.91115	10.1974	9.97193	10.2728
ENSG00000010270	6.79664	6.75909	6.933	6.89849	6.83438	6.7592	7.00311	6.96819	6.9358	6.91838	7.05832	7.07323
ENSG00000010278	7.10699	7.27391	6.75798	6.89048	7.04088	7.15547	6.79049	6.92871	6.95066	7.13567	7.11986	7.3134
ENSG00000010282	0.728516	1.41786	0.764865	1.22994	1.73282	1.73425	0.625992	1.11869	0.496745	1.03741	0.73032	1.35416
ENSG00000010292	7.66887	7.69098	7.60673	7.61343	7.7094	7.70761	7.53054	7.54089	7.65066	7.67401	7.54472	7.57656
ENSG00000010295	6.7036	6.97182	6.64629	6.90301	6.64208	6.90718	6.56062	6.81021	6.64858	6.90607	6.5217	6.75602
ENSG00000010310	5.54254	4.37136	5.58138	4.39197	5.64169	4.41165	5.50501	4.20842	5.54434	4.27999	5.31032	3.93884
ENSG00000010318	6.04279	6.08991	5.83539	5.88293	5.76057	5.76099	5.85143	5.90772	5.79261	5.85424	5.97884	6.09746
ENSG00000010319	3.19371	3.85708	3.0013	3.60122	3.39484	4.03133	2.8623	3.48382	3.1532	3.84333	3.27183	4.00881
ENSG00000010322	8.97263	9.2068	8.97951	9.21141	9.00833	9.24394	8.93029	9.16949	8.97635	9.20376	8.69018	8.94871
ENSG00000010327	10.1357	10.5407	10.2247	10.5994	10.3969	10.7603	10.1633	10.5464	10.2142	10.6186	10.2429	10.651
ENSG00000010361	5.04753	5.39126	4.77605	5.11399	4.96455	5.34112	4.75778	5.08946	4.57749	4.88148	4.82289	5.15517
ENSG00000010379	8.48962	8.56711	7.7721	7.88333	8.00927	8.08383	7.54923	7.65857	7.61797	7.67425	7.57906	7.65266
ENSG00000010404	9.49139	9.01906	9.07623	8.64115	8.96091	8.53262	9.11926	8.67537	9.03122	8.5363	9.20919	8.70965
ENSG00000010438	2.32651	2.8052	2.89877	3.44766	2.75636	3.25962	2.70508	3.23017	3.00779	3.54924	2.77533	3.32963
ENSG00000010539	7.50356	6.99657	7.64611	7.11892	7.73316	7.24713	7.60178	7.08939	7.70893	7.20097	7.57479	7.05261
ENSG00000010610	9.59222	9.8793	9.49551	9.77411	9.41367	9.7037	9.22653	9.51389	9.35643	9.63448	9.34927	9.62261
ENSG00000010626	3.5458	3.95378	3.84005	4.25141	3.6584	4.05134	3.60453	4.00758	3.89104	4.29816	3.81413	4.22547
ENSG00000010671	5.01655	5.21992	5.30469	5.57604	4.62663	4.88342	5.331	5.58032	5.66273	5.83561	5.55392	5.69993
ENSG00000010704	7.68532	7.67924	7.85839	7.85483	7.70609	7.72122	7.88965	7.87468	7.86095	7.82602	7.89792	7.86057
ENSG00000010803	8.19895	8.23336	7.82614	7.86277	7.7852	7.8261	7.80863	7.84555	7.87328	7.89949	7.90879	7.93175
ENSG00000010810	8.01105	8.06717	8.18029	8.25145	7.99526	8.06932	8.03709	8.09709	8.12884	8.1758	8.18566	8.2312
ENSG00000010818	8.7304	8.71403	8.47705	8.41715	8.20625	8.14953	8.42117	8.37178	8.39165	8.39874	8.14745	8.17257
ENSG00000010932	2.09902	2.17301	5.05073	5.2437	4.66236	4.91734	5.72659	5.8845	5.4931	5.51006	5.12886	5.10489
ENSG00000011007	9.43845	9.41558	9.47221	9.45113	9.52447	9.50417	9.43141	9.4179	9.44212	9.42755	9.37828	9.36625
ENSG00000011009	6.91129	7.07111	7.21421	7.38317	7.19912	7.35213	7.23612	7.40852	7.2309	7.39984	7.46138	7.60673
ENSG00000011021	7.70514	7.76385	7.56668	7.63998	7.59705	7.66105	7.62514	7.69583	7.34428	7.40313	7.36496	7.41098
ENSG00000011028	6.16692	6.45523	6.72209	7.04989	6.85845	7.17861	6.80845	7.15369	7.08173	7.32769	7.17516	7.41966
ENSG00000011083	0.184761	0.721174	0.724697	1.25748	0.109573	0.661029	0.394911	0.915168	0.782011	1.36301	0.473742	0.994831
ENSG00000011105	9.17669	9.45674	9.1988	9.49432	9.07765	9.35987	9.13593	9.42046	9.16254	9.4539	9.08599	9.36618
ENSG00000011114	8.58149	8.5701	8.705	8.68657	8.7048	8.68519	8.6677	8.64541	8.7223	8.70332	8.59618	8.59297
ENSG00000011132	7.52232	7.18764	7.63743	7.28774	7.53289	7.16341	7.47226	7.10184	7.70047	7.36484	7.71053	7.37708
ENSG00000011143	6.05952	6.24734	5.75778	5.94473	5.68801	5.86	5.76406	5.96002	5.96729	6.23407	5.48715	5.66094
ENSG00000011198	7.09227	7.1253	7.28898	7.35823	7.15632	7.23604	7.39709	7.45361	7.42479	7.45937	7.24759	7.26208
ENSG00000011201	3.84516	3.9987	4.32173	4.16104	4.86953	4.66803	4.16071	4.07463	3.65817	3.93032	4.10187	4.51432
ENSG00000011243	8.31251	8.19823	8.3409	8.20926	8.28262	8.14228	8.28181	8.16055	8.18349	8.08111	8.00695	7.88932
ENSG00000011258	8.77992	8.76562	8.57491	8.57118	8.43615	8.42977	8.42972	8.42407	8.50288	8.48838	8.50936	8.49533
ENSG00000011260	7.10326	7.10681	7.10401	7.09575	7.04297	7.02647	7.21083	7.2148	7.25634	7.2696	7.26374	7.28002
ENSG00000011275	8.57265	8.65875	8.54278	8.62879	8.50871	8.59375	8.48117	8.56792	8.46045	8.54729	8.42211	8.50805
ENSG00000011295	9.28707	9.21438	9.14335	9.07109	9.05068	8.96388	9.06471	8.98936	9.031	8.94596	9.04992	8.9718
ENSG00000011304	8.87769	9.18427	9.06171	9.36377	9.07164	9.37226	9.03539	9.33761	9.04538	9.35032	9.00899	9.31557
ENSG00000011332	4.16214	3.18475	4.16667	3.19539	3.92041	2.87543	4.06178	3.06485	4.12311	3.12899	3.92201	2.86138
ENSG00000011347	8.9643	9.26803	10.0819	10.3036	10.7805	10.9808	10.1958	10.4378	9.96913	10.3118	10.1243	10.4844
ENSG00000011376	7.86153	7.95916	8.02066	8.14529	7.99597	8.11085	8.04277	8.16104	8.13665	8.23526	8.04149	8.139
ENSG00000011405	10.0629	10.0282	10.1546	10.1119	10.0187	9.97589	10.2555	10.2052	10.2446	10.1994	10.0836	10.0637
ENSG00000011422	5.05406	4.70595	5.24497	4.92153	5.2624	4.94748	5.24905	4.92603	5.39794	5.15416	5.26257	4.88739
ENSG00000011426	3.42476	3.57696	3.85196	3.91843	3.89003	3.93752	4.18903	4.27225	3.94142	4.12321	4.32535	4.53515
ENSG00000011451	6.22997	6.90712	6.12321	6.76443	5.91724	6.52485	6.15372	6.81774	5.90475	6.60579	6.44441	7.08935
ENSG00000011454	8.96456	8.93949	8.82969	8.81497	8.97544	8.96925	8.81275	8.79614	8.86416	8.83639	8.74541	8.70873
ENSG00000011465	11.1143	11.0537	11.3087	11.262	11.5488	11.528	11.4728	11.4651	11.646	11.5654	11.9525	11.9243
ENSG00000011478	6.29609	6.18135	6.14679	5.98833	6.01897	5.87946	6.06748	5.89563	5.98001	5.76337	5.92169	5.68044
ENSG00000011485	7.90526	8.01996	7.93617	8.02907	7.90842	7.99443	8.01207	8.1207	7.77494	7.88866	7.86676	7.99553
ENSG00000011523	8.19465	8.12685	8.16348	8.11785	8.22345	8.18398	8.11752	8.07668	8.1126	8.05703	8.08867	8.01615
ENSG00000011566	8.78526	8.68979	8.79296	8.7028	8.79644	8.69987	8.85414	8.76481	8.83662	8.75741	8.70888	8.62496
ENSG00000011590	3.67044	4.11617	3.25467	3.73043	3.18813	3.66926	3.12362	3.59356	3.31375	3.74762	2.97403	3.3325
ENSG00000011600	6.45797	6.40916	6.93645	6.98799	6.6359	6.68024	7.08735	7.11602	7.30104	7.22381	7.32671	7.21476
ENSG00000011638	5.75802	5.31697	5.83815	5.33009	6.18527	5.67706	5.72857	5.20867	5.8096	5.38192	5.75098	5.24385
ENSG00000011677	1.83315	1.76407	1.79468	1.68094	2.06831	1.94504	1.59732	1.49777	1.92515	1.87967	1.55999	1.54509
ENSG00000012048	7.47237	7.40164	7.36901	7.27722	7.40057	7.31247	7.28558	7.21381	7.43377	7.43004	6.9707	6.87952
ENSG00000012061	7.68381	7.70605	7.70114	7.70394	7.75437	7.75924	7.6471	7.66317	7.65385	7.67286	7.74445	7.73842
ENSG00000012124	5.53802	5.41718	5.34271	5.23474	5.20486	5.09724	5.26139	5.15562	5.00787	4.69083	5.0636	4.79671
ENSG00000012171	4.54324	4.82203	4.37683	4.7725	4.46712	4.88192	4.10474	4.4265	4.30925	4.60799	4.88397	5.0946
ENSG00000012174	8.09744	8.29935	7.75854	7.97464	7.61098	7.84756	7.77239	7.99004	7.66147	7.85814	8.0475	8.20756
ENSG00000012211	5.35658	5.28726	5.51959	5.46128	5.40579	5.32237	5.35389	5.30138	5.41536	5.40679	5.2032	5.14755
ENSG00000012223	3.93694	4.28646	3.7861	4.21456	3.92365	4.36691	3.91577	4.34689	3.92899	4.28624	4.08208	4.45217
ENSG00000012232	8.72472	8.8254	8.70596	8.79985	8.72094	8.82279	8.65095	8.75235	8.60295	8.6955	8.4847	8.57701
ENSG00000012504	10.4985	10.4149	10.5892	10.5207	10.4118	10.3445	10.5473	10.4757	10.5141	10.4268	10.499	10.4088
ENSG00000012660	9.45165	9.50283	10.0207	10.0333	9.94099	9.9512	10.2557	10.2699	10.1154	10.1695	10.2088	10.2714
ENSG00000012779	5.24904	5.56017	5.37428	5.75285	5.38233	5.76744	5.40944	5.7754	5.38579	5.67073	5.75429	5.99116
ENSG00000012817	5.21034	6.34631	6.33799	6.25686	6.64611	6.1976	5.84044	6.01418	4.35131	5.94939	3.79492	5.72609
ENSG00000012822	9.02076	8.97916	8.85055	8.8109	9.00216	8.98535	8.74404	8.70205	8.81805	8.77865	8.73077	8.67341
ENSG00000012963	7.56755	7.61154	7.53953	7.57812	7.38927	7.40272	7.54472	7.57655	7.70279	7.7335	7.6561	7.69375
ENSG00000012983	8.29019	8.10868	8.23809	8.08108	8.03831	7.87799	8.33266	8.18116	8.13179	7.93441	8.19099	7.99593
ENSG00000013016	8.56866	8.76611	8.69282	8.91548	8.72615	8.95509	8.62807	8.8448	8.64305	8.82967	8.56927	8.74965
ENSG00000013275	8.08774	8.20112	8.44939	8.54245	8.476	8.56305	8.55327	8.65063	8.48283	8.60465	8.45672	8.58404
ENSG00000013288	9.02373	9.27854	9.11582	9.36657	9.04721	9.29161	9.09593	9.34808	8.99905	9.25492	9.0108	9.26818
ENSG00000013293	6.22684	4.8753	6.49309	5.00099	6.52329	4.96108	6.3073	4.80686	6.35716	4.91772	6.14231	4.57933
ENSG00000013297	6.99406	6.1882	7.06185	6.34339	7.01284	6.21806	7.08389	6.26841	7.04136	6.19974	7.13313	6.30896
ENSG00000013306	8.11166	8.32505	8.39403	8.59891	8.31976	8.51452	8.3257	8.53354	8.33947	8.55619	8.51396	8.72621
ENSG00000013364	8.34311	8.38783	8.93739	9.0202	8.91118	9.00061	9.00558	9.0811	9.09071	9.12432	8.8266	8.83641
ENSG00000013374	8.89916	8.78572	8.95706	8.85353	8.9095	8.77184	9.04643	8.93173	9.10033	8.97686	8.87384	8.78275
ENSG00000013375	9.37615	9.33105	9.63893	9.59882	9.61979	9.60976	9.59843	9.55329	9.67849	9.61599	9.77551	9.74355
ENSG00000013392	6.54657	6.59139	6.61568	6.66274	6.66186	6.71647	6.71478	6.77183	6.66246	6.72189	6.73649	6.81184
ENSG00000013441	10.3752	10.2782	10.1506	10.0602	10.1165	10.0269	10.0753	9.97454	10.1963	10.0982	10.0978	9.99052
ENSG00000013503	7.82764	7.92564	7.83392	7.91735	7.74767	7.82756	7.77246	7.86799	7.76818	7.88362	7.77311	7.88804
ENSG00000013523	8.22541	8.44583	8.06564	8.28251	8.14444	8.36466	8.03338	8.2543	8.01309	8.2346	7.93744	8.15691
ENSG00000013561	9.11485	9.06916	9.29609	9.22541	9.26374	9.19015	9.34282	9.27657	9.32487	9.29082	9.253	9.22214
ENSG00000013563	6.59432	6.45053	6.86351	6.69543	7.18688	6.97953	6.81595	6.66158	6.65306	6.49093	6.77688	6.64434
ENSG00000013573	7.16497	6.78103	7.14093	6.7189	7.13653	6.71831	7.01893	6.61731	6.95222	6.56388	6.97938	6.6145
ENSG00000013583	7.60654	8.11642	7.47008	7.94586	7.26921	7.78609	7.47219	7.9635	7.45839	7.94325	7.73047	8.17773
ENSG00000013588	5.36621	4.38124	5.25423	4.21045	5.13928	4.15959	5.33377	4.44506	5.00955	3.95515	4.87742	3.79088
ENSG00000013619	6.11844	6.44176	5.60377	5.93501	5.51825	5.80872	5.44573	5.78268	5.38429	5.69382	5.26078	5.56033
ENSG00000013725	7.68186	6.90012	7.19351	6.35641	6.61646	5.79128	7.36345	6.52644	7.42604	6.63883	6.6889	5.97612
ENSG00000013810	4.84269	5.47556	4.9544	5.57533	4.82655	5.47318	4.9215	5.54124	4.71059	5.37261	4.83131	5.50811
ENSG00000014123	9.31827	9.33514	9.24324	9.26406	9.21621	9.22733	9.27934	9.30564	9.29178	9.31985	9.2429	9.26286
ENSG00000014138	6.53955	6.48148	6.50685	6.47816	6.40485	6.37451	6.53992	6.51671	6.53467	6.49126	6.60825	6.57952
ENSG00000014164	6.24771	6.82669	5.7824	6.37209	5.51516	6.12529	5.66535	6.24798	5.62563	6.21299	5.56395	6.14721
ENSG00000014216	8.33477	8.64002	8.49756	8.82397	8.47379	8.80464	8.41838	8.73965	8.48613	8.78504	8.47902	8.77282
ENSG00000014257	3.70957	3.3523	4.0923	3.78668	3.92886	3.5462	4.30756	4.0157	4.34825	4.10157	3.89055	3.40864
ENSG00000014641	9.87289	9.88866	10.1115	10.0887	10.3603	10.3095	10.1778	10.1729	10.1887	10.21	10.2597	10.297
ENSG00000014824	9.45996	9.37142	9.52305	9.4206	9.52451	9.41011	9.59603	9.49818	9.60216	9.5341	9.55906	9.49196
ENSG00000014914	4.17512	4.47846	4.33816	4.61256	4.01463	4.28442	4.37909	4.65923	4.36592	4.67994	4.64613	4.9679
ENSG00000014919	8.8964	8.97942	8.92274	8.99349	8.99692	9.07164	8.92026	8.98388	8.98982	9.07654	8.94498	9.03249
ENSG00000015133	7.15497	7.56924	6.66328	7.07745	6.75924	7.19744	6.49997	6.90211	6.67364	7.05857	6.52585	6.91409
ENSG00000015153	8.40761	8.16928	8.61287	8.3759	8.62962	8.3932	8.63551	8.39942	8.5995	8.36831	8.5572	8.32304
ENSG00000015171	9.33483	9.39671	9.39322	9.43368	9.33864	9.36712	9.4216	9.46508	9.38949	9.45416	9.2508	9.32854
ENSG00000015285	4.62188	4.93883	4.78506	5.13652	4.77787	5.13089	4.62201	4.96135	4.77469	5.09561	4.82345	5.13752
ENSG00000015413	0.777869	1.25807	0.617907	1.08974	0.387908	0.848993	0.794933	1.25283	0.794408	1.27875	1.37118	1.89176
ENSG00000015475	7.86118	7.97381	8.14374	8.22719	7.87618	7.96116	8.1739	8.26453	8.17805	8.30112	8.23416	8.36214
ENSG00000015479	11.1201	9.70182	11.0312	9.62994	10.9838	9.58174	11.0933	9.70252	11.0905	9.69307	10.9797	9.56381
ENSG00000015520	8.36546	8.81111	8.60264	9.03852	8.50428	8.92839	8.77994	9.22731	8.42674	8.87045	8.82279	9.25736
ENSG00000015532	8.09438	8.24266	7.26606	7.42121	6.84475	7.04717	7.67546	7.77275	7.17539	7.36506	6.95618	7.18899
ENSG00000015568	11.2134	7.50417	10.9969	7.19996	11.1499	7.43504	11.0789	7.33044	11.0311	7.27621	10.7702	6.89002
ENSG00000015592	2.78447	2.38608	2.55056	2.20973	2.42317	2.07048	2.46005	2.09954	2.71933	2.31635	2.65702	2.24092
ENSG00000015676	8.83747	8.9513	8.94803	9.07701	9.01098	9.13811	8.88798	9.0091	8.94385	9.05652	8.7131	8.84636
ENSG00000016391	10.0982	10.1785	9.83381	9.92109	9.69981	9.78563	9.73281	9.8156	9.86591	9.94201	9.91489	9.98874
ENSG00000016402	1.94778	2.37038	2.25654	2.82257	2.70595	3.33262	1.87438	2.38948	2.19138	2.55189	2.61258	2.97962
ENSG00000016602	0.825409	1.21706	0.646113	1.02079	0.743984	1.11887	0.846598	1.22228	0.735479	1.13597	0.678457	1.08312
ENSG00000016864	9.01122	9.05692	8.82182	8.85294	8.74351	8.77275	8.80195	8.83428	8.76371	8.80364	8.8377	8.89323
ENSG00000017260	8.93707	9.03979	9.07712	9.14745	8.92854	8.99251	9.14989	9.21898	9.03614	9.13994	8.92294	9.03706
ENSG00000017427	10.759	9.57679	9.89426	8.7201	9.56462	8.43854	9.50576	8.34498	9.2993	8.09012	10.2845	9.01317
ENSG00000017483	2.27674	2.83411	1.63516	2.10321	1.74687	2.1765	1.59559	2.00606	1.5665	2.01643	1.50734	1.98291
ENSG00000017797	8.69904	8.47078	8.75866	8.55853	8.75589	8.54096	8.79834	8.59397	8.87996	8.68412	8.66524	8.45631
ENSG00000018189	9.34792	9.2615	9.27884	9.17152	9.26572	9.16208	9.28689	9.19056	9.27826	9.19323	9.12697	9.0424
ENSG00000018236	5.08529	5.15064	4.93775	4.97084	4.90788	4.93573	4.97114	5.01761	4.93135	4.96529	4.67365	4.68758
ENSG00000018280	7.20032	6.61681	6.74008	6.16487	6.62717	6.04134	6.7301	6.16614	6.80023	6.22852	6.60366	6.00845
ENSG00000018408	8.42741	8.47464	8.44879	8.4984	8.31811	8.37995	8.36052	8.43007	8.42008	8.48719	8.43176	8.50707
ENSG00000018510	9.13951	9.16016	9.30219	9.30705	9.26123	9.25324	9.23746	9.24185	9.21905	9.24612	9.25262	9.28864
ENSG00000018610	7.2137	6.89569	7.24443	6.91654	7.25431	6.9372	7.24259	6.91816	7.30323	6.99995	7.09944	6.73825
ENSG00000018625	4.7434	4.2758	4.37698	4.00528	5.27672	4.54893	4.18392	4.0008	3.99789	3.84705	3.82511	3.59105
ENSG00000018699	7.27859	7.3987	6.92846	7.00654	6.81375	6.88835	7.02089	7.1047	6.93702	7.06497	7.01341	7.14753
ENSG00000018869	5.01771	5.27604	4.92637	5.14812	5.18666	5.44732	5.03636	5.28935	5.13117	5.4017	4.9165	5.16103
ENSG00000019102	2.37201	3.02704	2.72251	3.34667	2.87417	3.51665	2.37807	2.99822	3.00303	3.71465	2.95303	3.66858
ENSG00000019144	7.90571	7.75925	7.8003	7.64001	7.99932	7.86624	7.75323	7.58911	7.68608	7.52612	7.68083	7.52546
ENSG00000019169	8.23667	8.39649	9.02309	9.29218	8.81385	9.13579	8.32752	8.5451	8.9069	8.99763	8.64663	8.73293
ENSG00000019186	0.926455	1.28478	0.67452	1.02135	0.566379	0.924883	0.749039	1.0966	0.434357	0.840527	0.533159	0.909588
ENSG00000019485	4.41801	5.39862	4.50516	5.49978	4.60213	5.58645	4.47671	5.47338	4.31936	5.3133	4.44169	5.44755
ENSG00000019505	3.44473	3.54203	3.63941	3.68038	3.30271	3.38934	3.26999	3.29484	3.59283	3.66955	3.53534	3.56716
ENSG00000019549	6.52311	6.78921	5.71308	5.98064	5.62869	5.90139	5.54208	5.81551	5.77988	6.02543	6.0535	6.32187
ENSG00000019582	10.6222	10.7156	11.4887	11.686	11.4495	11.6655	11.5782	11.7422	11.8337	11.9105	11.7202	11.7653
ENSG00000019991	8.91445	8.91779	9.07845	9.16899	9.10661	9.21692	9.11834	9.18839	9.31502	9.30815	9.59417	9.59356
ENSG00000019995	10.0384	9.57701	9.99729	9.50342	10.0144	9.5173	9.96219	9.47891	9.99157	9.5497	9.81216	9.36436
ENSG00000020129	5.26729	5.72943	5.23531	5.70631	5.29126	5.77007	5.43193	5.91393	5.20069	5.66053	5.43405	5.89069
ENSG00000020181	6.1511	6.50212	6.33553	6.72919	6.45882	6.85795	6.46219	6.84921	6.54468	6.88358	6.88096	7.19996
ENSG00000020256	7.27524	7.12296	7.29714	7.14802	7.33688	7.18336	7.2295	7.07684	7.18079	7.02708	7.15723	6.99611
ENSG00000020426	7.2672	7.21508	7.06201	7.00196	7.27485	7.2079	7.07743	7.02793	7.02462	6.98558	7.08197	7.04938
ENSG00000020577	9.60983	9.64765	9.57939	9.59211	9.72121	9.72825	9.65149	9.66943	9.52216	9.5622	9.46774	9.51205
ENSG00000020633	4.58259	4.93081	4.40664	4.83114	4.61456	5.06992	4.7343	5.15563	4.50914	4.7854	4.69495	4.95968
ENSG00000020922	7.52166	7.65092	7.39683	7.52017	7.18778	7.30348	7.41369	7.53867	7.47414	7.60931	7.35339	7.48309
ENSG00000021300	2.75025	3.05522	3.09096	3.40449	3.29075	3.63242	2.83832	3.1389	3.14435	3.42713	3.33252	3.63636
ENSG00000021355	7.8096	7.76219	7.91243	7.89552	7.71392	7.71083	7.83695	7.8212	8.17258	8.10857	8.2505	8.17615
ENSG00000021461	9.70782	9.29853	8.80388	8.55799	8.70453	8.49274	8.67162	8.3829	9.39463	8.94786	9.17421	8.67692
ENSG00000021488	7.31712	7.36801	7.27279	7.35459	7.1628	7.2446	7.21899	7.2955	7.28677	7.33666	7.21658	7.25274
ENSG00000021574	8.11101	8.00687	8.3049	8.20102	8.29032	8.17592	8.32107	8.23152	8.37105	8.332	8.27286	8.21922
ENSG00000021645	3.61811	3.82637	3.65761	3.85405	3.49915	3.69627	2.99347	3.17087	3.32376	3.5391	2.83897	3.04323
ENSG00000021762	4.57667	5.14894	4.52569	5.12619	4.57619	5.15582	4.6691	5.26394	4.81026	5.37884	4.67532	5.23216
ENSG00000021776	9.22267	9.26486	9.07854	9.13482	9.03577	9.09396	9.1086	9.16417	9.13259	9.17691	9.08466	9.12106
ENSG00000021826	15.3539	15.6428	15.3284	15.5662	15.272	15.5051	15.2557	15.5032	15.2859	15.5982	15.0323	15.3689
ENSG00000021852	12.3207	12.4042	12.4125	12.5358	12.2527	12.3957	12.2466	12.3586	12.2968	12.3859	12.2692	12.3434
ENSG00000022267	7.67188	7.82537	7.7435	7.63727	8.78832	8.41135	7.4706	7.56416	7.43586	7.58795	7.52194	7.81185
ENSG00000022277	8.36262	8.39527	8.42559	8.45319	8.44622	8.48037	8.46945	8.49958	8.53223	8.56092	8.44581	8.46087
ENSG00000022556	5.78525	4.98619	5.61991	4.81389	5.40277	4.3993	5.52955	4.73835	5.52788	4.73442	5.3939	4.56309
ENSG00000022567	4.52503	5.00951	4.34237	4.82724	4.39641	4.89352	4.34169	4.84322	4.66365	5.15022	4.65751	5.15117
ENSG00000022840	9.09327	9.41683	8.99674	9.3112	9.01547	9.33475	9.0501	9.36376	8.93342	9.26262	9.0419	9.36498
ENSG00000022976	7.69951	7.40818	7.42267	7.16061	7.35684	7.09229	7.37341	7.11006	7.42794	7.13656	7.3	6.98902
ENSG00000023041	8.10556	8.16058	8.0212	8.07584	7.76594	7.7865	8.00632	8.05684	8.04631	8.10309	8.13069	8.19803
ENSG00000023171	4.84303	5.23969	5.07611	5.44499	4.84362	5.27723	4.93089	5.35092	5.13915	5.4464	5.4215	5.71702
ENSG00000023191	8.63209	9.02228	8.59903	8.99022	8.6871	9.06384	8.62124	9.01586	8.63362	9.03618	8.47774	8.8855
ENSG00000023228	11.1844	11.1959	11.3658	11.3421	11.5485	11.4904	11.4139	11.3881	11.3922	11.4136	11.2691	11.3036
ENSG00000023287	10.0531	9.94477	9.93289	9.81926	9.91968	9.80561	9.91373	9.79133	9.93967	9.84611	9.79039	9.69688
ENSG00000023318	9.5124	9.44466	9.65239	9.59325	9.52759	9.46473	9.67273	9.61371	9.64339	9.57891	9.71827	9.66994
ENSG00000023330	10.2783	10.5585	10.1716	10.494	10.3861	10.7181	10.1904	10.4954	10.4039	10.6888	10.2347	10.4997
ENSG00000023445	7.85359	7.66603	8.32389	8.21816	8.24729	8.14243	8.4182	8.274	8.56259	8.34061	8.50168	8.23389
ENSG00000023516	9.54024	9.60533	9.43324	9.51077	9.37778	9.4485	9.43891	9.50592	9.4902	9.55417	9.53305	9.59876
ENSG00000023572	5.56799	5.69478	5.63441	5.74638	5.53562	5.63049	5.80088	5.92774	5.84083	5.98183	5.94496	6.09788
ENSG00000023608	6.61567	5.95849	6.60765	5.97884	6.63782	6.02533	6.52325	5.90425	6.56397	5.93647	6.44375	5.79863
ENSG00000023697	9.08796	9.165	8.96942	9.04655	8.86589	8.9421	8.92642	9.00259	9.0221	9.1006	9.07644	9.15589
ENSG00000023734	8.44828	8.51508	8.73498	8.77065	8.77416	8.8034	8.77824	8.82223	8.70942	8.79636	8.9208	9.02143
ENSG00000023839	12.3209	12.3824	11.9965	12.0466	11.9204	11.969	11.9893	12.0412	12.0203	12.0863	12.0039	12.0709
ENSG00000023892	5.06746	5.3167	5.22599	5.55151	4.89797	5.23618	5.17803	5.48401	5.34603	5.56272	5.44075	5.63945
ENSG00000023902	5.95078	6.21807	6.35196	6.68062	6.36217	6.69766	6.40842	6.70068	6.60599	6.84854	6.63018	6.85783
ENSG00000023909	9.3091	9.31063	9.03729	9.05802	8.85986	8.89113	8.92143	8.9361	9.09446	9.07571	9.30275	9.28246
ENSG00000024048	10.5761	10.5359	10.4749	10.4214	10.4827	10.4358	10.4228	10.3634	10.4706	10.4259	10.3067	10.2827
ENSG00000024422	5.76508	5.95229	5.81828	5.96469	5.65286	5.79432	5.71315	5.87162	5.47726	5.67811	5.72104	5.93806
ENSG00000024526	1.97821	1.95439	3.01823	2.91161	2.78067	2.63782	3.2365	3.16888	3.2268	3.14582	3.27582	3.2124
ENSG00000024862	7.75315	7.83454	7.58505	7.66974	7.43933	7.53109	7.60676	7.69018	7.67409	7.75275	7.72296	7.80037
ENSG00000025039	7.24624	7.27793	6.89564	6.90707	7.16908	7.01657	7.02981	7.0263	7.0862	7.09399	7.18372	7.18778
ENSG00000025156	6.07787	6.0926	6.06329	6.067	6.27729	6.29276	6.13149	6.1721	6.18728	6.26329	6.11841	6.18036
ENSG00000025293	8.13222	8.18643	8.0775	8.12061	8.18793	8.18903	8.0986	8.12971	8.11863	8.20131	8.02353	8.09775
ENSG00000025423	12.7955	12.9854	12.9715	13.1681	12.9155	13.1066	13.096	13.2965	12.9654	13.1667	12.9334	13.131
ENSG00000025434	8.65221	8.84326	8.74943	8.96563	8.67784	8.90206	8.62276	8.82508	8.6842	8.86017	8.6572	8.83345
ENSG00000025708	7.10374	7.32267	8.1292	8.33483	8.00551	8.21591	8.44921	8.65032	8.12989	8.35381	8.21895	8.44432
ENSG00000025770	6.8489	7.03772	7.04747	7.2361	7.17077	7.38682	6.99058	7.17824	7.11143	7.30297	7.00843	7.18538
ENSG00000025772	6.08348	6.31421	6.22543	6.46422	6.17804	6.41587	6.41508	6.66567	6.38169	6.62787	6.4115	6.66117
ENSG00000025796	9.94566	9.97608	9.81156	9.83678	9.78042	9.81927	9.8356	9.86238	9.77851	9.79372	9.99447	9.98931
ENSG00000025800	9.47665	9.45698	9.56297	9.52236	9.61915	9.57625	9.66802	9.63236	9.56088	9.53493	9.61792	9.59754
ENSG00000026025	9.43774	9.19756	9.7311	9.46823	9.7985	9.56176	9.84992	9.60193	10.0206	9.74407	10.1836	9.92801
ENSG00000026103	8.00911	8.0095	8.05537	8.07007	7.82353	7.86956	8.1535	8.17254	8.44953	8.42289	8.52104	8.49352
ENSG00000026297	7.4667	7.48872	7.65708	7.71359	7.54758	7.6128	7.61046	7.65951	7.7364	7.74393	7.74272	7.74206
ENSG00000026508	7.79148	7.81513	8.37933	8.46349	8.23407	8.33051	8.42008	8.49424	8.47841	8.46388	8.43221	8.40179
ENSG00000026559	4.41522	3.55808	4.13064	3.25536	4.33957	3.51044	4.08624	3.17258	4.12973	3.2469	3.93693	2.96874
ENSG00000026652	5.36092	5.60003	5.538	5.76305	5.57028	5.78522	5.80166	6.02439	5.42783	5.66643	5.43398	5.69768
ENSG00000026751	5.89364	5.92428	6.0105	6.11016	6.0244	6.1318	6.14009	6.22176	6.31558	6.32472	6.56128	6.5477
ENSG00000026950	8.33851	8.27427	8.50014	8.48033	8.55393	8.535	8.5014	8.4672	8.53461	8.45302	8.47847	8.39649
ENSG00000027001	6.9854	7.09159	6.78942	6.87541	6.82928	6.91474	6.7991	6.88326	6.80262	6.8999	6.92525	7.04324
ENSG00000027075	8.04805	8.00784	7.82184	7.80742	7.7196	7.71212	7.79178	7.77007	7.88355	7.82461	7.65054	7.58438
ENSG00000027697	8.83136	8.81942	8.98552	9.01621	8.78919	8.801	9.03861	9.05059	9.24981	9.24512	9.25523	9.24332
ENSG00000027847	6.16602	6.57333	6.26906	6.68574	6.29729	6.67754	6.21917	6.64564	6.21379	6.63731	6.30416	6.73322
ENSG00000027869	2.48098	2.9964	2.30054	2.79401	2.48653	3.04945	2.41024	2.8889	2.46386	2.95648	2.56569	3.06831
ENSG00000028116	7.35815	7.28539	7.31996	7.23891	7.36435	7.29369	7.39659	7.33346	7.34677	7.29032	7.30509	7.24562
ENSG00000028137	7.43606	7.56581	7.85471	8.02868	7.96809	8.17459	7.84414	7.9956	8.01475	8.13167	7.94003	8.03375
ENSG00000028203	9.08576	9.01081	9.20132	9.10704	9.17669	9.07922	9.24683	9.15721	9.13966	9.0714	9.13696	9.07358
ENSG00000028277	4.1783	4.43375	4.63302	4.99658	4.20614	4.62906	4.36512	4.72318	4.42969	4.64862	5.1046	5.26054
ENSG00000028310	7.5046	7.64386	7.31026	7.43353	7.17355	7.29785	7.17698	7.30422	7.24705	7.37785	7.09993	7.23586
ENSG00000028528	10.2021	10.2527	10.166	10.2174	10.1196	10.1663	10.1314	10.1758	10.1112	10.1569	10.0929	10.1407
ENSG00000028839	7.55834	7.29614	7.35609	7.1003	7.26818	6.99915	7.36785	7.10781	7.43651	7.16748	7.47016	7.20196
ENSG00000029153	5.01611	4.98927	5.97621	5.88415	5.51879	5.48025	6.06795	6.00784	6.30701	6.28534	5.96323	5.96185
ENSG00000029363	10.5472	10.1554	10.4521	10.0498	10.3186	9.90488	10.4814	10.0878	10.4687	10.0697	10.2945	9.89763
ENSG00000029364	10.1165	10.27	10.2825	10.4258	10.229	10.3793	10.3472	10.4891	10.2857	10.4368	10.2693	10.4232
ENSG00000029534	3.51834	3.61985	3.21058	3.20898	4.45312	3.98214	3.25681	3.27078	3.00105	3.00079	3.17189	3.29959
ENSG00000029639	7.10874	7.1683	7.13157	7.18806	7.1658	7.22272	7.11984	7.18518	7.20619	7.28123	7.0027	7.05009
ENSG00000029725	9.95705	9.87657	9.8216	9.73675	9.94586	9.86746	9.84413	9.75798	9.86918	9.78536	9.67541	9.60732
ENSG00000029993	7.22754	7.06491	7.75846	7.50717	7.88477	7.59196	7.95081	7.7152	7.92913	7.80809	7.70285	7.60183
ENSG00000030066	8.83515	8.89038	8.80747	8.86822	8.91088	8.97906	8.77924	8.84047	8.77537	8.83461	8.69701	8.74509
ENSG00000030110	4.77082	4.76864	5.02215	4.99749	5.0305	4.96873	5.09837	5.12637	5.04686	5.04181	5.26274	5.32901
ENSG00000030304	2.82591	3.12241	2.32441	2.68072	2.56103	3.04542	2.7594	3.1982	2.84093	3.09217	2.58318	2.75512
ENSG00000030419	6.86736	6.89793	7.1646	7.21767	7.47158	7.52858	7.33408	7.39317	7.43603	7.45627	7.44608	7.46271
ENSG00000030582	9.19661	9.44231	9.51049	9.81835	9.53538	9.81623	9.50659	9.79953	9.68571	9.92898	9.5162	9.74871
ENSG00000031003	8.35409	8.34322	8.49831	8.47471	8.49858	8.47512	8.51369	8.49183	8.45772	8.45052	8.48154	8.47621
ENSG00000031081	7.22444	7.34861	7.64511	7.7894	7.86794	8.02433	7.76385	7.90421	7.85098	7.96145	7.81447	7.92251
ENSG00000031691	4.72678	4.8352	4.46826	4.62215	4.31724	4.39386	4.37634	4.49155	4.67438	4.8732	4.77131	4.98386
ENSG00000031698	9.49832	9.59178	9.50747	9.5831	9.42699	9.50583	9.58821	9.66898	9.54516	9.64417	9.53373	9.63502
ENSG00000031823	7.76617	7.9516	7.60467	7.80177	7.44029	7.6256	7.55307	7.74794	7.66775	7.85951	7.55134	7.72341
ENSG00000032219	9.72786	9.62434	9.382	9.31559	9.15695	9.09992	9.39793	9.32296	9.29494	9.17896	9.25779	9.13267
ENSG00000032389	6.67512	7.03077	6.39418	6.72176	6.35508	6.67159	6.31059	6.64091	6.22209	6.5845	6.44095	6.81451
ENSG00000032444	7.44957	7.87405	7.63055	8.04512	7.70643	8.11578	7.54276	7.96345	7.69423	8.11041	7.54535	7.96817
ENSG00000032742	8.4479	8.39214	8.29809	8.23614	8.41824	8.36583	8.19293	8.13496	8.28746	8.2359	8.18573	8.13356
ENSG00000033011	7.27058	6.8901	7.47554	7.08774	7.54803	7.16757	7.47124	7.0709	7.47382	7.09323	7.47295	7.08976
ENSG00000033030	8.4929	8.32376	8.49358	8.31782	8.48141	8.30865	8.40096	8.22813	8.48151	8.31867	8.27436	8.11474
ENSG00000033050	7.2613	7.31587	7.29179	7.31444	7.41464	7.427	7.43806	7.46725	7.47406	7.54359	7.35161	7.43192
ENSG00000033100	7.15639	7.51917	7.42621	7.78929	7.54693	7.89372	7.48729	7.85467	7.55965	7.92179	7.37713	7.74066
ENSG00000033122	5.6349	5.65803	5.69521	5.72814	5.64789	5.67018	5.66207	5.69766	5.91641	6.00919	5.58058	5.59911
ENSG00000033170	7.66209	7.13671	7.78473	7.27725	7.87919	7.391	7.63709	7.11232	7.76014	7.23584	7.52198	6.94768
ENSG00000033178	9.23274	9.14111	9.61183	9.53762	9.62318	9.50926	9.61863	9.5248	9.65389	9.5462	9.58484	9.48078
ENSG00000033327	6.83124	6.90939	7.19663	7.3141	7.24949	7.37035	7.13831	7.24906	7.32868	7.376	7.05334	7.10955
ENSG00000033627	8.7975	8.81953	8.98696	9.00583	8.92501	8.93661	8.96698	8.9855	8.91854	8.93852	8.90559	8.92953
ENSG00000033800	8.42822	8.63726	8.18998	8.38785	8.12628	8.32583	8.23818	8.44238	8.16309	8.36144	8.1838	8.3861
ENSG00000033867	7.58854	7.66075	7.64172	7.64883	7.67837	7.65509	7.67225	7.7079	7.76802	7.74442	7.61961	7.59001
ENSG00000034053	5.28413	5.31034	5.08838	5.13094	4.79749	4.82195	5.1744	5.21869	5.07316	5.09061	5.13255	5.14757
ENSG00000034152	7.23558	7.76618	7.33876	7.83691	7.35881	7.85902	7.21456	7.71096	7.22562	7.75371	7.44324	7.99049
ENSG00000034239	3.73635	4.00521	2.61205	2.82411	2.73244	3.04244	2.39145	2.60395	2.69147	2.92369	2.41724	2.60646
ENSG00000034510	8.62274	8.77501	9.19864	9.40326	9.11857	9.33244	9.28056	9.47538	9.42441	9.56031	9.64493	9.76192
ENSG00000034533	7.0313	7.18618	6.71845	6.84403	6.69004	6.80919	6.74307	6.86899	6.71712	6.86732	6.74343	6.90641
ENSG00000034677	9.53714	9.36459	9.57732	9.45346	9.43978	9.31681	9.68714	9.55275	9.61201	9.43214	9.58619	9.39847
ENSG00000034693	7.89574	7.89183	8.12744	8.10365	8.08977	8.0564	8.22067	8.20441	8.10594	8.11748	8.19374	8.21612
ENSG00000034713	7.96103	7.96498	8.06269	8.04738	8.1547	8.13751	7.98908	7.98365	8.17382	8.17388	8.33448	8.31347
ENSG00000034971	1.32111	2.19577	0.713967	1.08144	1.58118	1.53129	0.379006	0.970165	0.190019	0.858045	0.247234	0.899127
ENSG00000035115	7.95379	7.93336	7.74888	7.73231	7.72775	7.71453	7.59255	7.56739	7.71116	7.68632	7.92032	7.92745
ENSG00000035141	8.04273	8.04195	8.02724	8.00201	7.91506	7.87022	8.0783	8.06145	7.90696	7.91141	8.14274	8.16206
ENSG00000035403	8.55892	8.73715	8.63523	8.77584	8.59658	8.73445	8.71456	8.86762	8.60273	8.79198	8.64296	8.83924
ENSG00000035499	3.32267	3.44244	3.39306	3.48079	3.25449	3.33363	3.50781	3.64085	3.07399	3.11741	3.22255	3.32724
ENSG00000035664	6.36198	6.18627	6.28384	6.12853	6.49597	6.35751	6.21617	6.05292	6.21427	6.02284	6.08994	5.85997
ENSG00000035681	7.12243	7.12868	7.28676	7.31918	7.03457	7.05175	7.42113	7.4571	7.4366	7.45592	7.30545	7.30397
ENSG00000035687	7.8096	7.68062	7.7678	7.61228	7.62908	7.43563	7.79152	7.64452	7.81525	7.70019	7.66857	7.55414
ENSG00000035720	1.73978	2.04449	1.8068	2.11909	1.49429	1.69751	2.05683	2.39158	1.92443	2.12361	2.2597	2.51772
ENSG00000035862	8.48275	8.44429	8.69574	8.67069	8.82755	8.81435	8.79262	8.77305	8.84541	8.80511	9.11069	9.08081
ENSG00000035928	9.93514	9.86215	9.8513	9.77921	9.83196	9.7748	9.90609	9.84418	9.79234	9.72031	9.68123	9.61052
ENSG00000036054	9.01459	8.97296	8.95403	8.89958	9.02512	8.97809	9.03455	8.99193	9.06905	9.04062	8.94148	8.90834
ENSG00000036257	9.62459	9.55852	9.57599	9.49901	9.58174	9.5279	9.49559	9.42204	9.53954	9.45983	9.44549	9.36232
ENSG00000036448	4.96597	5.41771	5.13141	5.41588	6.37472	6.21974	4.92611	5.28308	4.64492	5.16757	4.86385	5.40874
ENSG00000036473	11.1346	11.1347	11.0148	11.0478	10.7735	10.8132	10.965	10.9904	11.0899	11.0756	11.173	11.1492
ENSG00000036530	7.79402	6.62926	7.51755	6.40046	7.34637	6.14222	7.49838	6.48849	7.55428	6.53621	7.36663	6.25583
ENSG00000036549	9.81547	9.7246	9.66377	9.58144	9.69035	9.62217	9.67672	9.59591	9.70548	9.60872	9.5667	9.46805
ENSG00000036565	3.96447	3.02395	3.86477	2.98837	3.47141	2.4806	3.77441	2.89687	3.63999	2.74223	3.71184	2.84571
ENSG00000036672	5.37323	5.8235	5.29558	5.7295	5.89369	6.30481	5.35991	5.79095	5.29942	5.75985	5.80668	6.28374
ENSG00000036828	2.45764	2.9706	1.61434	2.08167	2.17378	2.6734	1.39656	1.85945	1.68031	2.19013	1.91639	2.45168
ENSG00000037042	5.85426	5.76267	5.90727	5.84584	5.84218	5.76669	6.0308	5.95884	5.92783	5.85203	6.01966	5.94077
ENSG00000037241	5.85307	5.51424	6.27801	5.96454	6.15526	5.80331	6.295	5.96756	6.25464	5.90763	6.47027	6.14347
ENSG00000037280	7.55222	7.84198	7.43218	7.69934	7.44157	7.69974	7.439	7.70299	7.2723	7.54767	7.22805	7.51219
ENSG00000037474	9.05075	9.10218	9.07052	9.12409	9.05286	9.10595	8.95451	9.0111	9.06405	9.11668	8.88117	8.94458
ENSG00000037637	7.90002	7.91021	7.93422	7.91679	8.0376	8.03095	7.92452	7.91336	8.00311	8.01067	7.79095	7.79805
ENSG00000037749	8.79266	8.43297	8.77802	8.4203	8.74344	8.37601	8.75921	8.40612	8.85215	8.503	8.71169	8.33305
ENSG00000037757	8.17851	7.8886	8.07902	7.77678	8.15252	7.8814	7.9496	7.65466	8.00229	7.69835	7.93489	7.61986
ENSG00000037897	4.39027	4.76228	4.34926	4.6815	4.38875	4.70189	4.61294	4.97999	4.34565	4.71481	4.63107	5.06929
ENSG00000038002	7.02607	7.06348	7.08133	7.13445	6.91896	6.97044	7.19545	7.24092	7.23178	7.26836	7.22673	7.26174
ENSG00000038210	10.5976	9.83717	10.5588	9.80564	10.5533	9.79435	10.5294	9.77989	10.6164	9.87762	10.5084	9.74084
ENSG00000038219	9.80561	9.69206	9.81404	9.70787	9.67422	9.56432	9.88962	9.78251	9.86648	9.75542	9.61858	9.52065
ENSG00000038274	9.0349	9.08952	8.88985	8.94423	8.9475	9.00541	8.81568	8.86251	9.04941	9.10503	9.06997	9.13049
ENSG00000038295	3.46442	3.54482	2.95774	3.13789	2.95589	3.14855	2.84909	3.04113	2.94998	3.06819	2.76973	2.82573
ENSG00000038358	7.73049	7.88761	7.61109	7.80097	7.75586	7.95276	7.57977	7.75636	7.4412	7.59158	7.47028	7.60339
ENSG00000038382	9.96792	10.0792	9.89714	10.0151	9.69223	9.8202	9.92001	10.0334	9.86198	9.97653	9.73787	9.88194
ENSG00000038427	7.04405	7.03248	7.66306	7.56211	7.63321	7.59288	7.72103	7.67476	8.17141	8.12991	8.23798	8.19199
ENSG00000038532	8.31367	8.4439	8.40326	8.53107	8.42199	8.5545	8.4698	8.60979	8.24183	8.36695	8.251	8.37579
ENSG00000038945	8.25837	8.07502	8.35876	8.27369	8.18624	7.98629	8.46055	8.33938	8.64348	8.53779	8.39032	8.15395
ENSG00000039068	10.8191	10.9127	11.19	11.29	11.1345	11.2363	11.3515	11.4499	11.0857	11.1766	11.1572	11.2464
ENSG00000039123	9.37875	9.26739	9.2787	9.14931	9.37883	9.25796	9.29408	9.16451	9.33505	9.21829	9.16851	9.05959
ENSG00000039139	5.27996	5.35153	4.15125	4.39752	3.72201	3.99979	3.73602	3.93754	4.15717	4.16832	4.56118	4.53117
ENSG00000039319	9.75776	9.63119	9.91076	9.78832	9.99187	9.88003	9.84764	9.72503	9.9775	9.87028	9.76999	9.65089
ENSG00000039523	6.78416	7.19893	6.70666	7.10109	6.67343	7.07654	6.8129	7.21849	6.62137	7.04583	6.96035	7.41636
ENSG00000039537	13.3135	13.4201	13.151	13.3215	12.9445	13.1165	13.0237	13.1781	13.1575	13.2419	13.0882	13.1526
ENSG00000039560	9.73391	9.65574	9.65219	9.58343	9.69438	9.63982	9.63475	9.57911	9.65183	9.57736	9.5218	9.43189
ENSG00000039600	0.84474	1.25223	0.768489	1.14903	0.548413	0.965644	0.806834	1.17325	0.653923	1.02867	0.71208	1.09967
ENSG00000039650	6.06574	6.4904	6.22779	6.64337	6.32185	6.75338	6.22688	6.64716	6.27389	6.71447	6.23562	6.68016
ENSG00000039987	3.15336	2.67655	2.95025	2.39938	3.11948	2.62395	3.00138	2.4974	2.93267	2.46213	2.69338	2.15528
ENSG00000040199	7.64623	7.51426	7.86813	7.74035	7.85833	7.72974	7.96795	7.8486	7.84754	7.70973	7.89223	7.75542
ENSG00000040275	5.20849	5.38905	4.92612	5.08262	5.14232	5.30931	5.16926	5.33863	4.93798	5.11124	4.95602	5.13449
ENSG00000040341	9.20825	9.10232	9.02547	8.89766	9.09413	8.96898	9.03745	8.91656	8.93014	8.82409	9.00782	8.91141
ENSG00000040487	6.35863	6.53342	6.2728	6.46496	6.20538	6.39568	6.19991	6.37643	6.21501	6.36011	6.25428	6.3968
ENSG00000040531	6.43529	6.64588	6.69852	6.91184	6.67821	6.86804	6.83785	7.07204	6.835	7.06152	6.73891	6.97826
ENSG00000040608	3.52236	4.3594	3.88711	4.65646	3.95553	4.71004	4.18901	4.97076	3.82459	4.68979	3.94484	4.83617
ENSG00000040633	6.62522	6.81542	6.93771	7.11828	7.15064	7.30888	7.11858	7.31243	6.81627	7.01549	7.0252	7.22278
ENSG00000040731	2.49199	2.08534	2.41391	2.00093	2.56039	2.1257	2.48037	2.05877	2.70103	2.27059	2.23052	1.85765
ENSG00000040933	7.92199	8.02134	8.15543	8.26669	8.10635	8.19492	8.21184	8.31001	8.21412	8.30448	8.09638	8.19532
ENSG00000041353	5.98936	5.92303	5.56567	5.67251	5.21911	5.36707	5.67028	5.747	5.89376	5.77708	6.32641	6.1637
ENSG00000041357	8.83079	8.79815	9.04292	9.0038	8.97597	8.93919	9.06544	9.02819	9.15717	9.1268	9.15643	9.12708
ENSG00000041515	7.53395	7.57598	6.5236	6.62443	6.44177	6.49044	6.29041	6.35927	6.21062	6.25047	6.27596	6.28385
ENSG00000041802	8.4335	8.45369	8.49037	8.47714	8.39982	8.38319	8.54891	8.54065	8.51723	8.56971	8.35863	8.40892
ENSG00000041880	7.61968	7.67084	7.62573	7.70226	7.75705	7.83851	7.61867	7.686	7.63327	7.68637	7.59762	7.64174
ENSG00000041982	7.08589	7.15817	7.11886	7.32168	7.01134	7.22889	7.27503	7.43399	6.8551	6.8667	6.90727	6.96373
ENSG00000041988	5.531	5.86241	5.57085	5.90387	5.48601	5.8141	5.52929	5.86211	5.52735	5.85699	5.56545	5.8952
ENSG00000042062	7.437	7.71139	7.26897	7.56082	7.49145	7.81535	7.12536	7.41252	7.54341	7.81072	7.15874	7.40367
ENSG00000042088	7.18679	7.01954	7.14351	6.98265	6.92268	6.74463	7.20433	7.04571	6.98112	6.79441	7.14265	6.97333
ENSG00000042286	7.12997	7.30303	7.15418	7.37504	7.12042	7.35576	7.3087	7.53001	7.18776	7.34388	7.35671	7.51958
ENSG00000042304	4.47804	3.25123	4.41972	3.17897	4.64776	3.45088	4.35116	3.13168	4.44277	3.23407	4.2027	2.98935
ENSG00000042317	7.23314	6.99662	7.08918	6.91038	7.02083	6.83588	7.04486	6.85792	7.14924	6.93805	7.11696	6.89593
ENSG00000042429	8.31007	8.00003	8.24145	7.94432	8.12335	7.82343	8.1691	7.86675	8.19637	7.88399	8.13142	7.81683
ENSG00000042445	10.2323	10.3445	10.3711	10.4831	10.247	10.3589	10.256	10.376	10.2665	10.3919	10.3776	10.5
ENSG00000042493	3.72124	4.03526	4.47246	4.86937	4.21085	4.68157	5.05943	5.44609	5.23641	5.49954	5.15589	5.39541
ENSG00000042753	7.12507	7.43855	7.66631	7.96234	7.77188	8.03365	7.61859	7.92402	7.7511	8.07761	7.92976	8.22952
ENSG00000042781	10.2081	10.2638	9.85918	9.95228	10.1488	10.2694	9.85788	9.95389	9.87533	9.93097	9.56941	9.58058
ENSG00000042813	0.733676	1.07195	0.673876	1.06988	1.17992	1.5241	0.55704	0.957026	0.612125	1.04127	0.782271	1.21205
ENSG00000042832	4.0274	4.42287	3.63427	4.0342	3.54352	3.85691	3.73858	4.15595	3.70888	4.13753	3.87329	4.26777
ENSG00000042980	6.27361	5.95439	6.12326	5.82345	6.01853	5.74972	6.25349	5.97141	6.46192	6.10124	6.53046	6.14797
ENSG00000043039	3.81414	3.00943	3.50741	2.68365	3.40611	2.56742	3.38919	2.56016	3.4782	2.68218	3.39374	2.59341
ENSG00000043093	9.71239	9.48975	9.77489	9.55259	9.84791	9.62067	9.85024	9.6312	9.9131	9.71571	9.84431	9.63543
ENSG00000043143	7.32736	7.68329	7.12466	7.50625	7.12622	7.5173	7.16498	7.53945	6.9762	7.31545	7.0346	7.369
ENSG00000043462	7.50115	7.40438	7.77936	7.76129	7.75268	7.75762	7.79955	7.76063	7.9683	7.85907	7.84357	7.70354
ENSG00000043514	7.43983	7.40695	7.11171	7.03482	7.088	6.99156	7.04323	6.96734	6.98496	6.94882	6.89092	6.85802
ENSG00000043591	2.18316	2.40229	2.44683	2.57091	2.25603	2.36105	2.3527	2.49129	2.47355	2.58806	2.51384	2.65764
ENSG00000044012	2.04335	2.67091	2.51725	3.11509	2.13877	2.67015	2.39854	2.98204	2.53123	3.18245	2.62571	3.29019
ENSG00000044090	7.81669	8.08576	7.82658	8.10248	7.96733	8.24774	7.80114	8.07317	7.78887	8.04133	7.6203	7.88523
ENSG00000044115	10.5713	10.6645	10.613	10.7091	10.5487	10.6401	10.7073	10.797	10.64	10.7329	10.4895	10.603
ENSG00000044446	9.77667	9.95318	9.59574	9.75897	9.58361	9.764	9.55377	9.72656	9.53663	9.71477	9.45184	9.63524
ENSG00000044459	9.80575	9.63936	9.6853	9.50102	9.55381	9.37452	9.6467	9.46258	9.52605	9.36424	9.41257	9.25676
ENSG00000044524	7.10076	7.05533	7.16934	7.20632	7.29042	7.34908	7.68852	7.7402	7.91523	7.86634	8.32688	8.29434
ENSG00000044574	10.1132	10.5523	10.3955	10.8304	10.4305	10.8653	10.772	11.2062	10.3438	10.7736	10.8751	11.3341
ENSG00000046604	8.32483	8.38424	8.59043	8.64729	8.62509	8.70012	8.71454	8.76992	8.60464	8.63615	8.79919	8.85334
ENSG00000046647	5.93009	6.07474	5.88583	6.0639	5.79915	5.98448	5.82139	5.9918	5.72683	5.81998	5.88668	6.00925
ENSG00000046651	8.3796	8.17334	8.2645	8.13786	8.10045	7.98023	8.18955	8.04439	8.36514	8.12866	8.23664	7.98484
ENSG00000046653	5.84646	5.83626	5.56618	5.59838	5.51064	5.55602	5.54789	5.57229	5.55762	5.51759	5.47636	5.40776
ENSG00000046889	7.76014	7.69348	7.58544	7.50023	7.87083	7.78078	7.54825	7.46814	7.6659	7.61174	7.39188	7.32712
ENSG00000047056	8.11254	8.26789	7.87187	8.00841	7.86791	8.00447	7.82699	7.97573	7.75323	7.90828	7.57421	7.73578
ENSG00000047188	9.08231	9.11169	9.1759	9.18413	9.20299	9.20888	9.18842	9.19676	9.25203	9.28238	9.09547	9.13569
ENSG00000047230	7.96502	7.8864	7.84649	7.73207	7.90327	7.79067	7.81989	7.71284	7.82436	7.75953	7.74935	7.69392
ENSG00000047249	7.67886	7.70799	7.81464	7.85309	7.84993	7.89208	7.81766	7.85375	7.95492	7.99179	7.76845	7.79098
ENSG00000047315	9.31074	9.23391	9.39205	9.31926	9.36435	9.30033	9.44321	9.36081	9.47965	9.40401	9.34545	9.27524
ENSG00000047346	10.3002	10.3244	10.0641	10.0724	10.0365	10.0341	9.90362	9.90673	9.96359	9.99634	9.9068	9.94222
ENSG00000047365	8.94821	8.87488	9.05936	9.03427	8.84141	8.84205	9.0303	8.99242	9.11123	9.0205	9.09369	8.99347
ENSG00000047410	10.6862	10.574	10.6394	10.5358	10.6049	10.4971	10.6554	10.5508	10.7509	10.6451	10.4926	10.3883
ENSG00000047457	14.9587	14.7826	14.9478	14.8689	14.6662	14.6219	14.9443	14.8383	14.8757	14.6555	14.8701	14.622
ENSG00000047578	7.34408	7.49312	7.02723	7.11515	6.87405	6.97416	7.16654	7.26177	6.96002	7.11036	6.92222	7.08161
ENSG00000047579	4.38941	4.80807	4.54926	5.00278	4.33149	4.77796	4.6435	5.09064	4.49756	4.91565	4.8281	5.24426
ENSG00000047597	2.80066	3.05451	4.75765	4.98904	4.7338	4.95595	5.08039	5.35598	4.80971	5.11777	5.01151	5.33866
ENSG00000047617	2.94003	3.26998	2.4485	2.79117	2.30406	2.61131	1.8406	2.13584	2.06046	2.42358	2.1989	2.60795
ENSG00000047621	7.85681	7.48983	7.85864	7.53133	7.87412	7.56533	7.79061	7.46282	7.81948	7.46434	7.60651	7.20831
ENSG00000047634	8.82092	8.73997	8.8821	8.80884	8.70395	8.61624	8.89943	8.83248	8.80554	8.71875	8.77276	8.68108
ENSG00000047644	7.14409	7.26729	7.26537	7.40082	6.99601	7.12093	7.30634	7.44064	7.32367	7.45198	7.33254	7.45529
ENSG00000047648	4.04128	4.36632	4.10156	4.38462	4.41207	4.63853	4.10472	4.42799	4.12186	4.44083	4.1614	4.52516
ENSG00000047662	4.56191	4.1761	3.77223	3.33931	4.22054	3.83173	3.98382	3.60869	3.67305	3.29522	3.57204	3.18464
ENSG00000047849	9.63297	9.81096	9.87131	10.0051	10.1605	10.2079	9.94219	10.1014	9.83507	10.0437	10.017	10.2468
ENSG00000047932	8.81629	8.71431	8.77008	8.67484	8.79713	8.69172	8.76299	8.66648	8.83409	8.75377	8.7003	8.6082
ENSG00000047936	2.74825	3.2126	3.16218	3.47265	4.72804	4.90228	3.28309	3.66564	3.15649	3.69606	3.27864	3.83033
ENSG00000048028	8.19868	8.20566	8.17492	8.14391	8.21258	8.15684	8.25234	8.2434	8.2617	8.30217	8.13814	8.16754
ENSG00000048052	6.68743	6.52235	7.05959	6.93168	7.12955	6.99246	7.14009	7.01007	7.16065	6.99515	7.09434	6.92336
ENSG00000048140	6.71627	7.02458	7.03554	7.36601	7.10173	7.4275	7.11703	7.44367	7.1141	7.41018	7.20754	7.50541
ENSG00000048162	5.86421	6.04257	5.79769	5.95887	5.80698	5.96071	5.74492	5.90193	5.89584	6.08314	5.9102	6.09973
ENSG00000048342	8.16058	7.97073	8.02012	7.77258	8.08035	7.86078	8.0502	7.80414	7.98098	7.78433	7.79985	7.61617
ENSG00000048392	8.28624	8.22971	8.62529	8.54977	8.49799	8.41012	8.81065	8.74158	8.70091	8.6494	8.81532	8.7735
ENSG00000048405	8.65703	8.65064	8.42152	8.424	8.21889	8.19979	8.46759	8.47441	8.43492	8.40534	8.46753	8.43731
ENSG00000048462	2.69009	2.77923	2.61738	2.82287	2.82088	3.0433	2.60231	2.7636	2.70444	2.74893	2.75458	2.81798
ENSG00000048471	8.4587	8.42684	8.1906	8.1553	8.02373	7.98867	8.20652	8.16779	8.21158	8.20459	7.95856	7.97425
ENSG00000048540	6.02669	5.9423	5.88073	5.79529	6.16568	6.09962	6.09092	6.04557	5.80809	5.77993	5.96254	5.95755
ENSG00000048544	8.52493	8.19145	8.56195	8.21787	8.68045	8.37624	8.64598	8.34288	8.66398	8.38932	8.64433	8.362
ENSG00000048649	9.32301	9.23776	9.19939	9.12793	9.18846	9.11161	9.20892	9.14033	9.181	9.09197	9.14742	9.05077
ENSG00000048707	10.9418	11.0075	11.2926	11.2982	11.2616	11.2524	11.2899	11.3033	11.335	11.3684	11.0123	11.1064
ENSG00000048740	6.85923	6.95881	7.09811	7.24638	7.13076	7.30256	7.13769	7.26127	7.19318	7.26683	7.28024	7.34638
ENSG00000048828	10.4908	10.5463	10.4954	10.5474	10.4478	10.4914	10.4983	10.5516	10.4666	10.5236	10.4908	10.5486
ENSG00000048991	8.17634	8.01331	8.13841	7.96237	8.07027	7.87481	8.1423	7.98389	8.092	7.93307	8.05186	7.88316
ENSG00000049089	2.50937	2.95894	2.26923	2.71918	2.33375	2.79128	2.15218	2.54455	2.61667	3.11903	2.48366	2.94211
ENSG00000049130	5.80443	5.92027	6.02108	6.12394	6.53836	6.64665	6.0166	6.142	6.33802	6.48104	6.4457	6.62173
ENSG00000049167	6.98147	6.8924	6.84112	6.73135	6.84168	6.73023	6.85007	6.74573	6.88305	6.81167	6.85258	6.77345
ENSG00000049192	4.02476	4.22774	4.24195	4.3921	3.84157	3.98945	4.4733	4.65655	4.43774	4.69401	4.30991	4.59571
ENSG00000049239	11.3123	11.6765	11.2782	11.6582	11.3439	11.731	11.2454	11.6235	11.1923	11.5555	11.1598	11.5245
ENSG00000049245	9.14229	9.19479	8.96362	9.01594	8.89813	8.95202	8.98667	9.03559	8.97943	9.03062	8.94138	8.99215
ENSG00000049246	10.4019	10.2983	9.96653	9.79403	9.98049	9.79702	9.93757	9.78734	9.92814	9.8505	10.0426	9.99178
ENSG00000049247	2.13894	2.30053	1.73252	1.88268	1.15894	1.23287	1.80431	1.93878	1.93403	2.16073	1.64488	1.87089
ENSG00000049249	3.65953	3.60636	3.76848	3.72956	3.67034	3.59113	3.78244	3.71128	3.63779	3.51599	3.57169	3.4247
ENSG00000049283	1.67755	1.86711	1.91055	2.04868	2.14357	2.3861	2.03687	2.21616	1.8335	1.95525	1.78846	1.90849
ENSG00000049323	8.9589	9.05269	9.12351	9.20499	9.13594	9.2177	9.43088	9.51582	9.22387	9.32153	9.04299	9.13727
ENSG00000049449	9.35107	9.0354	9.57321	9.25827	9.60175	9.28058	9.65282	9.33573	9.54344	9.22986	9.7131	9.40159
ENSG00000049540	6.97418	6.8225	6.76876	6.6513	6.86575	6.82555	6.5872	6.44103	6.81387	6.75484	6.53756	6.36475
ENSG00000049541	6.97423	6.95931	7.21769	7.19959	7.13749	7.1053	7.25874	7.24185	7.32464	7.31246	7.2351	7.22421
ENSG00000049618	9.06672	9.28147	9.04181	9.24079	9.10349	9.31562	9.04516	9.25058	8.92755	9.14384	8.89213	9.10986
ENSG00000049656	9.22356	9.55635	9.49589	9.72631	10.0065	10.1967	9.4583	9.71244	9.25225	9.62661	9.40055	9.79957
ENSG00000049759	8.43049	8.344	8.41331	8.35663	8.21188	8.20731	8.63618	8.56753	8.81071	8.66617	8.69135	8.54754
ENSG00000049768	3.52743	3.99684	2.97542	3.4489	2.62738	3.06548	3.64852	4.15215	3.11754	3.5848	3.80456	4.37233
ENSG00000049769	4.21031	4.69042	4.26914	4.73899	4.09021	4.56676	4.39301	4.84547	4.2598	4.65952	4.36585	4.77468
ENSG00000049860	9.3617	9.36037	9.53798	9.54787	9.38505	9.3884	9.60925	9.6105	9.69005	9.68351	9.86451	9.8746
ENSG00000049883	6.83088	7.22538	6.77295	7.17258	6.73519	7.13383	6.76566	7.17068	6.71644	7.11027	6.74111	7.13438
ENSG00000050030	3.19626	3.21758	2.45373	2.41021	2.29884	2.17035	2.8918	2.91379	2.38747	2.37618	2.42437	2.42259
ENSG00000050130	8.00718	7.85264	8.14553	8.02366	8.05895	7.89172	8.15656	8.02573	8.06653	7.91048	8.09643	7.95323
ENSG00000050165	5.275	5.58961	5.65482	5.95518	5.90419	6.22915	5.87782	6.19932	6.01043	6.2659	6.59773	6.87617
ENSG00000050327	6.86022	6.20688	6.72366	6.08588	6.4657	5.79834	6.6918	6.02819	6.82059	6.12653	7.03072	6.35217
ENSG00000050344	8.72153	8.46139	8.44912	8.21372	8.4624	8.2555	8.28229	8.01476	8.49619	8.23697	8.29031	8.02726
ENSG00000050393	8.16575	8.05352	8.22637	8.09364	8.10038	7.96649	8.22039	8.09272	8.14758	8.0464	8.33264	8.22762
ENSG00000050405	8.23358	8.16271	8.21226	8.15318	8.30911	8.25162	8.32813	8.27728	8.37474	8.32274	8.39797	8.34552
ENSG00000050426	8.91897	8.9479	8.8019	8.84258	8.78171	8.82141	8.73731	8.77546	8.80483	8.8355	8.77266	8.79439
ENSG00000050438	6.20521	5.65867	5.73858	5.20372	5.72814	5.20517	5.8433	5.31599	5.8041	5.26824	5.53584	4.97079
ENSG00000050555	5.43395	5.78331	5.63548	6.11426	5.56302	6.0793	6.03132	6.48633	6.50336	6.81162	7.04685	7.33408
ENSG00000050628	4.13396	4.07833	3.83984	3.62634	4.08513	3.90463	3.80536	3.45155	3.80298	3.55158	3.67009	3.31789
ENSG00000050730	4.35055	3.44779	4.41411	3.55705	4.39361	3.51193	4.35957	3.48803	4.18109	3.15045	4.17157	3.15043
ENSG00000050748	9.315	9.00427	9.11767	8.80732	9.0621	8.76327	9.10477	8.7899	8.90409	8.64892	8.85697	8.61021
ENSG00000050767	2.92629	3.23157	2.79895	3.18056	2.97512	3.43566	2.82098	3.19922	2.85864	3.18917	3.04367	3.414
ENSG00000050820	6.62785	7.22013	6.88707	7.42953	6.88552	7.42311	6.98961	7.54788	6.85512	7.4603	6.80411	7.41373
ENSG00000051009	8.28418	8.48774	8.25308	8.46226	8.39225	8.61797	8.21361	8.42452	8.19802	8.40279	8.11009	8.30811
ENSG00000051108	9.96223	10.1648	10.0131	10.232	9.98886	10.2039	10.068	10.2917	10.0051	10.212	10.1045	10.3326
ENSG00000051128	4.72425	4.7252	5.01393	5.04455	4.91954	4.94248	5.06006	5.06743	5.20241	5.32691	5.13787	5.19384
ENSG00000051180	5.33674	5.04431	4.15158	3.89137	3.59262	3.28213	4.46955	4.21854	4.10677	3.84146	3.89091	3.60078
ENSG00000051341	5.55226	5.27293	5.45252	5.151	5.52378	5.25484	5.29809	4.93062	5.45442	5.18507	5.07098	4.65723
ENSG00000051382	7.69778	7.93155	7.74181	7.98255	7.57678	7.82323	7.74589	7.97992	7.61458	7.83548	7.84762	8.06548
ENSG00000051523	6.42217	6.75695	6.75402	7.16002	6.66299	7.03694	6.7263	7.10541	6.85297	7.17526	7.06257	7.34204
ENSG00000051596	6.67652	5.88508	6.41109	5.48715	6.35592	5.41867	6.48809	5.60896	6.32431	5.40235	6.27881	5.30867
ENSG00000051620	9.41382	9.48153	9.19402	9.20852	9.07385	9.08583	9.21654	9.25143	9.06023	9.18424	9.37881	9.46622
ENSG00000051825	9.60962	9.53356	9.50897	9.4215	9.42954	9.33513	9.53159	9.44985	9.52216	9.45277	9.37404	9.30173
ENSG00000052126	10.0831	9.75732	10.028	9.70349	9.86971	9.5432	9.97106	9.64831	9.91557	9.59171	9.97448	9.65584
ENSG00000052344	5.71859	5.97076	6.09447	6.25047	6.1642	6.28294	6.42993	6.61938	6.12737	6.42097	6.40752	6.72139
ENSG00000052723	9.12408	9.10236	8.93167	8.91468	8.77686	8.75004	8.93397	8.91559	8.92808	8.90286	8.95508	8.92937
ENSG00000052749	5.68228	6.14027	5.93507	6.33463	6.10712	6.52367	6.04646	6.43773	6.15451	6.58008	5.95666	6.39453
ENSG00000052795	11.0229	11.1958	10.455	10.5953	10.4904	10.6196	10.3077	10.4502	10.2744	10.4536	10.2537	10.4376
ENSG00000052802	11.1897	11.2138	11.7822	11.8577	11.542	11.5959	12.1094	12.182	11.6564	11.6662	12.0661	12.064
ENSG00000052841	10.414	10.3688	10.2566	10.216	10.1911	10.1508	10.2472	10.2046	10.2678	10.2266	10.0789	10.0424
ENSG00000052850	1.28249	1.76723	1.64389	2.01676	1.8052	2.28425	1.45465	1.80479	1.66326	2.14331	1.4371	1.85696
ENSG00000053108	4.34974	3.28285	4.17233	3.10421	4.11588	3.01271	4.31985	3.26289	4.18757	3.09758	4.02744	2.92071
ENSG00000053254	10.4769	10.2659	10.4481	10.2319	10.4054	10.187	10.4581	10.245	10.3418	10.1311	10.2501	10.0389
ENSG00000053328	2.4827	2.87039	2.78111	3.11251	2.5298	2.78836	3.12957	3.52464	2.93917	3.2985	3.18337	3.60198
ENSG00000053371	8.316	8.50902	8.30431	8.53137	8.10801	8.35305	8.19216	8.41462	8.29193	8.47118	8.43286	8.59843
ENSG00000053372	8.03474	8.01041	7.55086	7.53608	7.50732	7.50309	7.46539	7.44341	7.6382	7.59667	7.43845	7.3779
ENSG00000053438	4.6561	5.16722	4.247	4.7403	4.29542	4.78131	4.29285	4.8238	4.02828	4.55983	3.97909	4.4964
ENSG00000053501	6.99046	6.79759	6.97304	6.76495	6.95138	6.74149	6.91689	6.70558	6.97001	6.76854	6.98987	6.78784
ENSG00000053524	7.77504	6.05393	7.71526	5.80312	7.7558	5.88366	7.77204	5.85441	7.76123	5.79476	7.56652	5.50413
ENSG00000053702	5.94394	5.95821	5.69473	5.72693	5.83882	5.92837	5.71556	5.78544	5.76472	5.79321	5.43759	5.42597
ENSG00000053747	6.65152	6.7003	7.17896	7.23463	6.94001	7.07745	7.58652	7.63593	7.50714	7.51873	7.29825	7.26694
ENSG00000053770	8.68095	8.86371	8.71656	8.89563	8.74499	8.92359	8.80949	8.99113	8.87102	9.05969	8.69877	8.88278
ENSG00000053900	8.10146	8.03659	8.0338	7.95338	7.95145	7.86357	8.12949	8.05767	8.14327	8.06809	7.92483	7.85728
ENSG00000053918	3.8606	4.33786	3.86942	4.41307	3.92325	4.46122	3.75998	4.29971	4.00639	4.49196	3.98687	4.45357
ENSG00000054116	7.71933	7.8368	7.86302	7.97487	7.7922	7.90533	7.94775	8.06212	7.97626	8.09318	8.04728	8.16395
ENSG00000054118	10.0097	10.0408	10.08	10.1155	10.1547	10.1937	10.1092	10.1453	10.1079	10.1397	10.0013	10.0298
ENSG00000054148	6.89796	7.06631	7.23968	7.40627	7.50332	7.64746	7.2415	7.40369	7.27661	7.47232	7.47771	7.64173
ENSG00000054179	1.48307	2.35951	1.56197	2.3652	1.37319	2.13509	1.49436	2.27686	1.65065	2.39792	1.73408	2.50326
ENSG00000054219	6.38086	5.54107	6.81425	5.87148	6.86738	5.9617	6.85548	5.90294	7.16819	6.18468	7.02285	5.97918
ENSG00000054267	9.12715	8.98163	9.14757	9.01636	9.11745	8.99499	9.11373	8.98119	9.11886	8.96924	8.9792	8.82034
ENSG00000054277	6.64759	6.57596	6.40716	6.36263	6.08997	6.03953	6.37162	6.31844	6.47151	6.41313	6.48827	6.43273
ENSG00000054282	8.71065	8.41662	8.53891	8.2495	8.56249	8.28276	8.52642	8.2464	8.5224	8.23561	8.32102	8.01174
ENSG00000054356	1.73412	1.76883	1.41346	1.42423	1.19034	1.21748	1.90877	1.86193	1.3344	1.3922	1.26048	1.34862
ENSG00000054392	5.9275	6.14893	6.05376	6.30554	5.76866	5.97462	5.92452	6.1703	6.05778	6.27937	5.86639	6.07564
ENSG00000054523	10.3142	10.3436	10.348	10.3333	10.4409	10.3596	10.2666	10.2706	10.2332	10.2822	10.2533	10.3045
ENSG00000054598	1.83798	2.26791	1.98574	2.41953	2.08036	2.49546	1.93521	2.32604	1.95207	2.37087	2.63187	3.1914
ENSG00000054611	7.22163	7.43335	7.36258	7.5732	7.35656	7.56455	7.40775	7.62119	7.46232	7.68006	7.35669	7.56668
ENSG00000054654	11.4702	11.341	11.4281	11.3179	11.505	11.4091	11.3619	11.2411	11.3168	11.1749	11.1191	10.9807
ENSG00000054690	5.95166	5.9394	6.09269	6.03187	6.08752	6.01239	6.21983	6.18222	5.8267	5.8239	6.15342	6.18611
ENSG00000054793	8.50619	8.67863	8.88151	9.06711	8.87674	9.06309	9.08122	9.26627	9.02839	9.19619	9.03014	9.19247
ENSG00000054803	2.80505	3.20623	3.30842	3.86108	3.23185	3.75972	3.08935	3.64185	3.43254	3.98552	2.77103	3.22338
ENSG00000054938	1.90999	2.30057	2.60222	3.15399	2.1163	2.6546	2.65229	3.14361	2.812	3.07395	3.24658	3.51922
ENSG00000054965	9.03251	9.24218	9.11216	9.32722	9.17334	9.38964	9.12203	9.33584	9.0728	9.28027	9.16957	9.37564
ENSG00000054967	4.34757	4.63823	4.58904	4.93393	4.82615	5.18164	4.62152	4.96379	4.74472	5.01536	4.84664	5.09696
ENSG00000054983	8.35765	8.07484	8.26038	8.01664	8.25824	8.02953	8.21045	7.97634	8.19304	7.90621	8.12698	7.82832
ENSG00000055044	8.48139	8.35908	8.39963	8.2693	8.35829	8.23267	8.34762	8.22344	8.34272	8.21889	8.29729	8.16943
ENSG00000055070	8.59429	8.52479	8.91886	8.90268	8.97	8.9552	8.87295	8.85097	8.92343	8.86761	9.02415	8.95581
ENSG00000055118	1.12377	1.18213	1.6603	1.77732	1.38827	1.50116	1.93912	2.07491	1.66841	1.69223	1.78067	1.79113
ENSG00000055130	9.31825	9.34418	9.39362	9.40322	9.2603	9.23654	9.48829	9.50417	9.40737	9.42963	9.4546	9.486
ENSG00000055147	8.00383	7.99258	7.85803	7.88463	7.62092	7.64999	7.86218	7.88217	7.86281	7.84413	7.98099	7.94482
ENSG00000055163	9.95625	10.3467	8.82472	9.05083	9.1012	9.33351	8.89943	9.12653	8.74201	9.04484	8.91643	9.28058
ENSG00000055208	9.73175	9.84767	9.71867	9.79499	9.66442	9.74291	9.84771	9.93476	9.61399	9.7354	9.90166	10.0293
ENSG00000055211	8.48953	8.37691	8.5069	8.40528	8.52657	8.41729	8.53773	8.42342	8.64245	8.55372	8.68632	8.59782
ENSG00000055332	10.1036	9.98526	10.071	9.96289	9.98122	9.87747	10.2613	10.1424	10.027	9.90277	10.1543	10.0242
ENSG00000055483	7.7688	8.00618	7.41453	7.67651	7.30535	7.57124	7.3623	7.61891	7.32829	7.55859	7.42897	7.6549
ENSG00000055609	11.394	11.3413	11.2504	11.1583	11.2822	11.1835	11.2824	11.1968	11.2532	11.2053	11.0134	10.9821
ENSG00000055732	5.58598	4.71113	5.3299	4.43451	5.50128	4.61768	5.25957	4.26694	5.37683	4.46108	5.1914	4.19353
ENSG00000055813	1.79315	2.18593	1.93686	2.17781	2.38332	2.61956	1.8273	2.10364	1.99564	2.32231	1.56689	1.84134
ENSG00000055917	10.2981	10.51	10.0935	10.2916	9.98606	10.1883	10.1372	10.3342	10.01	10.2175	10.1651	10.3633
ENSG00000055950	7.76782	7.93945	7.6709	7.83855	7.69184	7.85519	7.68698	7.85692	7.58065	7.76418	7.83203	7.9854
ENSG00000055955	14.4995	11.7616	14.4186	11.7443	14.2307	11.5617	14.1649	11.4806	14.3193	11.5679	14.1194	11.3436
ENSG00000055957	13.6985	14.1125	13.7127	14.14	13.6938	14.1175	13.5691	13.9863	13.5388	13.9443	13.5648	13.9658
ENSG00000056050	6.37372	6.35117	6.19441	6.16577	6.21993	6.1806	6.35404	6.33667	6.3201	6.30223	6.47938	6.49273
ENSG00000056097	9.97591	9.94518	9.82455	9.78383	9.74945	9.70616	9.86955	9.83205	9.7864	9.76313	9.68055	9.66033
ENSG00000056277	6.07317	5.98445	5.94389	5.84448	5.9417	5.84251	6.00335	5.90899	5.96672	5.87903	6.02956	5.95173
ENSG00000056291	1.62638	1.5877	1.64848	1.63451	1.52847	1.52144	1.63232	1.59672	1.94298	1.88189	1.60488	1.56086
ENSG00000056558	6.19946	6.41358	6.34256	6.61658	6.23473	6.5331	6.29965	6.56311	6.45583	6.64377	6.52163	6.69587
ENSG00000056586	9.44742	9.42498	9.58067	9.55643	9.52552	9.5	9.5569	9.53574	9.62131	9.59738	9.50659	9.48709
ENSG00000056736	8.72587	8.84497	8.01395	8.09354	7.87992	7.95276	7.82832	7.91531	7.98079	8.12192	8.21825	8.36481
ENSG00000056972	7.57393	7.21649	7.56417	7.22817	7.36096	6.99684	7.43387	7.08941	7.33841	6.96708	7.50254	7.16655
ENSG00000056998	8.21831	8.17136	7.80524	7.99655	7.52794	7.74774	7.78579	7.91002	8.0977	7.94856	8.29602	8.11085
ENSG00000057019	9.02396	8.91365	9.03701	8.95562	9.11825	9.04864	8.95117	8.8596	9.07152	8.95519	8.95405	8.82049
ENSG00000057252	8.77923	8.66025	8.8001	8.69081	8.66803	8.55944	8.80023	8.68904	8.84054	8.71788	8.89217	8.77141
ENSG00000057294	9.14786	9.25457	9.06567	9.16425	8.94139	9.04202	9.09072	9.18586	9.11353	9.23199	9.0568	9.17283
ENSG00000057468	2.21138	2.80598	2.16028	2.65125	2.19967	2.65516	1.99872	2.4594	1.99305	2.46109	1.78001	2.19668
ENSG00000057593	10.4956	10.6228	10.3939	10.5592	10.292	10.4708	10.3933	10.5445	10.26	10.3764	10.2852	10.3979
ENSG00000057608	11.0388	10.9843	11.101	11.0451	11.0576	11.0038	11.1663	11.1092	11.1692	11.115	11.0755	11.0196
ENSG00000057657	4.85166	5.11852	4.68574	4.98879	4.74467	5.06486	4.94612	5.2398	4.77129	5.01924	5.03638	5.27511
ENSG00000057663	8.12202	8.19235	8.26187	8.31689	8.17665	8.21488	8.30554	8.3631	8.31182	8.39963	8.32362	8.41591
ENSG00000057704	5.98907	6.21365	5.9379	6.16585	6.06909	6.30457	6.00162	6.23092	5.97609	6.1992	5.82429	6.03697
ENSG00000057757	7.77768	7.90674	7.92652	8.0414	7.97576	8.09235	7.94731	8.0649	7.92725	8.0673	7.94212	8.08819
ENSG00000057935	7.65961	7.59752	7.4218	7.35772	7.47238	7.42003	7.43081	7.37164	7.39726	7.34773	7.40523	7.36064
ENSG00000058056	8.08886	8.19306	8.05089	8.06408	8.49015	8.26531	7.98652	8.07256	7.96619	8.13383	7.82353	7.93619
ENSG00000058063	9.6991	9.68145	9.6718	9.64423	9.44716	9.44021	9.71595	9.68387	9.60621	9.58808	9.64356	9.62936
ENSG00000058085	4.57198	4.3236	4.63354	4.32312	4.84761	4.64919	4.51873	4.19375	4.53986	4.27561	4.56057	4.36366
ENSG00000058091	9.32591	9.41813	8.97565	9.03474	8.87751	8.92102	8.92025	8.98438	8.77799	8.88829	8.83817	8.96
ENSG00000058262	10.1407	10.4062	10.5972	10.8605	10.5531	10.8292	10.7256	10.9934	10.6389	10.9062	10.6241	10.8953
ENSG00000058272	9.33797	9.23513	9.23521	9.13436	9.22954	9.12653	9.26245	9.15404	9.28773	9.18138	9.12992	9.02217
ENSG00000058335	2.70653	2.562	2.90469	2.70896	3.08721	2.89887	2.82508	2.62627	3.02232	2.85995	2.74002	2.55962
ENSG00000058404	5.5355	5.96333	6.05839	6.42624	6.48197	6.81041	6.18792	6.55872	5.96996	6.41643	5.91048	6.38226
ENSG00000058453	8.15393	7.36384	8.20749	7.3941	8.41978	7.60784	8.04958	7.2461	8.18156	7.407	7.57721	6.82867
ENSG00000058600	8.34146	8.45054	8.29997	8.38568	8.26312	8.31363	8.19551	8.28361	8.13779	8.27656	7.95199	8.11543
ENSG00000058668	8.877	8.91798	8.97906	9.05516	8.94324	9.02884	8.93081	8.99738	8.87061	8.89077	9.03004	9.04786
ENSG00000058673	11.2843	10.9126	11.2203	10.834	11.2779	10.89	11.191	10.803	11.1901	10.8288	11.0453	10.6959
ENSG00000058729	7.58541	7.5691	7.48905	7.43993	7.38922	7.33048	7.63667	7.60144	7.49337	7.48714	7.5545	7.55757
ENSG00000058799	7.48299	7.58482	7.55785	7.65098	7.51237	7.59194	7.63248	7.72713	7.5666	7.67109	7.67224	7.78982
ENSG00000058804	7.49022	7.58581	7.48055	7.55676	7.44546	7.53692	7.50405	7.58195	7.46445	7.54848	7.61795	7.72224
ENSG00000058866	6.30094	6.16727	6.17698	6.07001	6.22121	6.08069	6.16984	6.05361	6.11543	6.02724	6.40871	6.35048
ENSG00000059122	7.02284	7.14808	7.0061	7.10371	7.03589	7.16607	6.80416	6.89216	6.96303	7.06338	6.73077	6.79017
ENSG00000059145	6.96236	6.94104	6.93774	6.92168	6.87095	6.85493	6.73018	6.70843	6.46064	6.42145	6.61463	6.59073
ENSG00000059377	7.08286	7.13487	7.01637	7.09149	6.99188	7.07291	7.00226	7.07056	7.07941	7.12618	6.91619	6.91869
ENSG00000059378	7.61648	7.68017	7.9809	8.07748	7.86418	7.98399	8.1729	8.25659	7.93232	7.98166	8.07439	8.10656
ENSG00000059573	7.72508	7.94489	8.47494	8.60048	8.36817	8.53338	8.70448	8.84992	8.43098	8.66289	8.47986	8.75367
ENSG00000059588	7.97699	7.97662	8.29508	8.27049	8.35373	8.32644	8.49828	8.4731	8.35364	8.35999	8.16331	8.17922
ENSG00000059691	7.57231	7.69518	7.73239	7.83647	7.68739	7.78272	7.75493	7.86224	7.72072	7.85356	7.73309	7.87144
ENSG00000059728	6.49337	6.69543	6.59523	6.80512	6.66331	6.87403	6.87195	7.07602	6.56155	6.76263	6.7302	6.92632
ENSG00000059758	8.36686	8.33941	8.32313	8.31221	8.3303	8.315	8.3333	8.32653	8.40489	8.38638	8.26979	8.21892
ENSG00000059769	9.31737	9.21671	8.97878	8.87159	8.87534	8.75303	8.92672	8.80603	8.92156	8.77842	8.97263	8.84611
ENSG00000059804	6.64143	6.20212	6.66935	6.25622	6.75115	6.35855	6.70077	6.25528	6.72812	6.26385	6.69311	6.19288
ENSG00000059915	3.5444	3.96386	3.69644	4.20139	3.69188	4.21113	3.72169	4.20323	3.81771	4.29148	3.87612	4.33154
ENSG00000060069	6.28944	6.75914	6.45982	6.87879	6.39746	6.81174	6.47077	6.90421	6.36473	6.83134	6.2066	6.67463
ENSG00000060138	7.26971	6.97999	7.69149	7.2334	8.33021	7.67582	7.65434	7.32746	7.68036	7.39108	7.46203	7.1426
ENSG00000060140	2.0289	2.28578	1.96435	2.12616	2.08778	2.28399	1.93978	2.10478	1.7941	1.95464	1.94437	2.15971
ENSG00000060237	10.8936	11.044	10.8292	10.9769	10.7703	10.9202	10.9875	11.1315	10.8627	11.016	10.8309	10.9884
ENSG00000060339	9.26994	9.0575	9.19504	8.9761	9.07278	8.84226	9.21969	8.99824	9.19684	8.97555	8.97718	8.76768
ENSG00000060491	8.26211	8.53358	8.43484	8.70811	8.47511	8.75697	8.39294	8.66519	8.45084	8.72317	8.3069	8.56695
ENSG00000060558	2.32804	2.8368	2.99625	3.5829	2.92321	3.50453	2.99654	3.58214	3.19076	3.73178	3.11309	3.63229
ENSG00000060566	8.85168	8.8124	8.66701	8.69645	8.53426	8.58287	8.51834	8.53968	8.27146	8.20914	8.54834	8.47169
ENSG00000060642	8.58464	8.73351	8.27826	8.42327	8.29429	8.43988	8.06786	8.19217	8.12547	8.25322	8.20079	8.3412
ENSG00000060656	6.86939	7.40265	7.70164	8.12953	7.93717	8.34575	7.85754	8.3008	7.69615	8.29224	7.54357	8.16674
ENSG00000060688	7.15608	7.2089	7.26152	7.31989	7.3229	7.38613	7.30451	7.35703	7.36129	7.42305	7.36152	7.42239
ENSG00000060709	4.52081	4.85062	1.85753	2.10591	1.24988	1.52395	2.59556	2.80478	1.11017	1.38801	1.63634	1.90623
ENSG00000060718	1.15674	1.46484	1.31899	1.57177	1.1022	1.40242	1.74253	2.01588	1.53374	1.86048	1.85422	2.20223
ENSG00000060749	9.69075	9.63259	9.32279	9.26675	9.29592	9.24473	9.3076	9.25192	9.27403	9.21622	9.32075	9.26359
ENSG00000060762	9.75058	9.62893	10.2187	10.1095	9.79154	9.68452	10.0691	9.95202	10.0435	9.91439	10.3689	10.2397
ENSG00000060971	11.3733	11.5241	11.3554	11.4855	11.3849	11.5018	11.3318	11.4604	11.1268	11.2828	11.3301	11.4973
ENSG00000060982	6.46104	6.08011	6.59677	6.25085	6.51204	6.13606	6.68409	6.29628	6.72956	6.37053	6.53837	6.13875
ENSG00000061273	6.76139	7.08196	6.53447	6.90328	6.80473	7.17103	6.45976	6.82161	6.49227	6.79619	6.50421	6.80574
ENSG00000061337	3.92849	4.22608	4.19307	4.39976	4.02582	4.23256	4.31861	4.53724	4.43893	4.70456	4.2233	4.34499
ENSG00000061455	3.98314	3.80601	4.34762	4.1632	4.1092	3.90632	4.08199	3.91509	4.16942	3.97131	4.26647	4.08045
ENSG00000061656	3.27845	3.70285	3.21046	3.67492	3.37025	3.85174	3.42331	3.8833	3.72267	4.17036	3.61744	4.05799
ENSG00000061676	10.5933	10.5979	10.5504	10.5494	10.5385	10.5394	10.5857	10.5852	10.7219	10.7321	10.6184	10.6192
ENSG00000061794	8.92964	8.95545	8.8934	8.91326	8.94134	8.96005	8.95124	8.97329	8.97617	9.00416	9.08647	9.11332
ENSG00000061918	6.79	6.81439	6.76585	6.83543	6.77842	6.85047	6.77384	6.82639	6.97963	7.01572	7.0039	7.03066
ENSG00000061936	8.5142	8.44862	8.51034	8.46931	8.62942	8.60619	8.56645	8.52948	8.47165	8.43245	8.22889	8.22477
ENSG00000061938	6.82986	7.27915	7.15023	7.57728	7.06487	7.48634	7.07006	7.49785	7.10056	7.55407	6.887	7.33132
ENSG00000061987	10.6716	10.7691	10.5193	10.6063	10.4741	10.5642	10.5333	10.6209	10.5615	10.6513	10.3441	10.444
ENSG00000062038	3.49056	2.70929	3.66903	2.85683	3.81144	3.06685	3.75372	2.98781	3.69793	2.9539	3.39335	2.61556
ENSG00000062096	3.11456	3.38353	3.46935	3.71281	2.86623	3.00246	3.22046	3.46434	3.6228	4.00407	3.96468	4.34523
ENSG00000062194	9.52995	9.47304	9.48292	9.44014	9.3972	9.34998	9.5094	9.45939	9.54234	9.48392	9.50123	9.44373
ENSG00000062282	11.5213	11.6073	11.7775	11.905	11.6186	11.7588	11.8814	11.9915	11.5692	11.6527	11.6091	11.6627
ENSG00000062370	5.97289	6.02583	5.71134	5.71273	5.95232	5.98271	5.76655	5.79319	5.85657	5.96739	5.64664	5.72559
ENSG00000062485	9.24513	8.96468	9.35122	9.06099	9.55408	9.24064	9.32582	9.04968	9.24659	9.0234	9.25709	9.03902
ENSG00000062524	4.51776	5.05968	4.61412	5.22026	4.78501	5.388	4.66039	5.23417	4.53625	5.07952	4.67462	5.22197
ENSG00000062582	7.98964	6.06562	7.77381	5.81142	7.87609	6.00711	7.67442	5.72642	7.70469	5.80811	8.03211	6.27952
ENSG00000062598	7.35076	7.41347	7.54616	7.62516	7.58019	7.65625	7.63678	7.71363	7.51888	7.57986	7.57009	7.63033
ENSG00000062650	9.74735	9.75996	9.73631	9.7423	9.80642	9.80645	9.78021	9.79087	9.8261	9.84519	9.67412	9.70065
ENSG00000062716	9.53154	9.47796	9.6554	9.5862	9.62759	9.57977	9.66378	9.59133	9.75352	9.70406	9.81405	9.77879
ENSG00000062725	8.99238	8.88514	9.07633	8.98822	9.11599	9.02583	9.02618	8.92358	9.06382	8.9584	8.98418	8.88419
ENSG00000062822	5.31957	5.78746	5.33144	5.7358	5.02984	5.42052	5.31267	5.73094	5.19347	5.67457	5.15854	5.65822
ENSG00000063015	3.63825	4.00967	3.45466	3.78546	3.52391	3.90807	3.38319	3.73435	3.52487	3.8907	3.28417	3.61265
ENSG00000063046	12.1478	11.576	11.9266	11.3423	12.0156	11.4369	11.8774	11.3023	11.8996	11.3375	11.8043	11.2406
ENSG00000063127	6.52617	6.54123	5.95026	5.99261	5.89319	5.94411	5.53329	5.56539	5.69797	5.68951	5.82795	5.81583
ENSG00000063169	5.70964	5.76502	5.56168	5.59533	5.61292	5.65892	5.56996	5.61233	5.3113	5.3462	5.59335	5.66158
ENSG00000063176	7.07818	7.29866	7.19891	7.40289	6.99534	7.18505	7.0443	7.24667	7.0934	7.32315	7.00221	7.2293
ENSG00000063177	9.97536	10.2221	10.0575	10.3048	10.1122	10.3224	9.90573	10.151	10.0554	10.3072	10.2887	10.4735
ENSG00000063180	2.42386	2.68619	2.85567	3.03536	2.82554	3.01517	2.52388	2.646	2.7764	2.89957	3.34179	3.52884
ENSG00000063241	8.47489	8.83221	8.56278	8.94328	8.69857	9.06954	8.4872	8.88146	8.44846	8.86246	8.72859	9.10257
ENSG00000063244	8.08378	8.40899	8.19141	8.52126	8.24877	8.58193	8.09953	8.42683	8.18618	8.51095	8.06142	8.37924
ENSG00000063245	8.24943	8.9504	8.2112	8.89118	8.33191	9.02993	8.10792	8.79049	8.09005	8.78725	8.35098	9.05895
ENSG00000063322	7.83213	7.89305	7.95705	8.0282	7.76276	7.84467	7.96472	8.03193	7.93513	7.99011	7.95799	8.0117
ENSG00000063587	8.71772	8.99471	8.2665	8.53819	8.18514	8.4527	8.21277	8.48319	8.10614	8.37676	8.30784	8.5881
ENSG00000063601	7.81819	7.89869	7.78915	7.84749	7.72259	7.78539	7.81171	7.87978	7.58152	7.6633	7.58092	7.67415
ENSG00000063660	7.19851	7.81128	7.34397	7.95371	7.37056	7.98054	7.4987	8.113	7.58929	8.20983	7.38978	8.00563
ENSG00000063761	5.23738	5.4233	5.46938	5.66235	5.61935	5.81956	5.64974	5.85016	5.61821	5.81599	5.43021	5.61778
ENSG00000063854	9.90081	10.1279	10.0769	10.3058	10.1334	10.367	10.0309	10.2541	10.0065	10.2332	10.0036	10.2332
ENSG00000063978	8.37891	8.28163	8.27363	8.17448	8.24051	8.13696	8.27949	8.17984	8.19736	8.1197	8.1374	8.05617
ENSG00000064012	8.35831	8.22111	8.2015	8.10001	8.07861	7.97946	8.24859	8.13905	8.32574	8.18239	8.35536	8.19962
ENSG00000064042	8.55261	8.58383	8.65309	8.67244	8.85958	8.82808	8.47609	8.49053	8.50371	8.51598	8.41621	8.41905
ENSG00000064102	7.09573	7.16625	7.15578	7.18609	6.97201	7.0031	7.31717	7.358	7.21725	7.29073	7.22756	7.3123
ENSG00000064115	9.66804	9.68604	9.68754	9.7309	9.5055	9.55601	9.74562	9.78018	9.78418	9.78221	9.89134	9.885
ENSG00000064199	4.84653	4.18099	4.69302	4.10731	4.46553	3.80247	4.75685	4.11232	4.62726	3.90761	5.17192	4.5354
ENSG00000064201	3.43242	3.7513	3.60757	3.95353	3.80669	4.16231	3.52242	3.86235	3.73351	4.05697	3.66214	3.96964
ENSG00000064205	4.68927	4.08444	4.55619	3.87536	5.02486	4.35486	4.43571	3.80457	4.46941	3.85745	4.46232	3.88326
ENSG00000064225	9.83431	9.81039	9.3144	9.25814	9.17375	9.09808	9.10727	9.04461	9.19095	9.15402	9.10762	9.06473
ENSG00000064270	3.58316	3.51502	2.98435	2.98423	2.27315	2.13982	2.76128	2.69978	2.65059	2.51098	2.95297	2.84561
ENSG00000064300	7.13255	7.45256	7.38901	7.74747	7.36964	7.73145	7.04963	7.3866	7.45524	7.74664	7.56069	7.83795
ENSG00000064309	7.36437	7.21212	7.08084	6.88179	7.32784	7.14359	7.08372	6.90226	6.82198	6.66612	6.92774	6.79433
ENSG00000064313	8.61353	8.55127	8.59591	8.50782	8.59764	8.50429	8.59265	8.50469	8.55602	8.50736	8.38011	8.3364
ENSG00000064393	11.0724	11.3664	10.8669	11.172	10.9149	11.2122	10.924	11.2191	10.6906	10.9972	10.8008	11.0993
ENSG00000064419	8.67618	8.85148	8.75747	8.9508	8.78266	8.97056	8.74715	8.9434	8.77588	8.97388	8.72559	8.91927
ENSG00000064490	5.59194	5.79787	5.76192	5.9717	5.74235	5.94664	5.66828	5.86904	5.66276	5.86975	5.95083	6.17847
ENSG00000064545	6.6643	7.04491	6.69124	7.06479	6.71305	7.08957	6.68804	7.06941	6.72089	7.11315	6.62888	7.0115
ENSG00000064547	2.42313	3.07879	2.76462	3.42377	2.5293	3.19214	2.58638	3.24231	2.70774	3.38404	2.95115	3.6099
ENSG00000064601	8.88438	8.81599	9.26524	9.22749	9.32562	9.28588	9.28976	9.2413	9.39975	9.33066	9.45138	9.3724
ENSG00000064607	9.18074	9.27981	9.27728	9.35588	9.40129	9.48007	9.31543	9.39755	9.38685	9.49834	9.22283	9.33239
ENSG00000064651	8.09638	7.93658	8.40968	8.13452	8.46428	8.19226	8.12732	7.91091	8.42856	8.22771	8.39844	8.20886
ENSG00000064652	6.65849	6.6965	6.69144	6.77266	6.52429	6.5968	6.73912	6.816	6.80216	6.83859	6.94011	6.99419
ENSG00000064655	4.58206	4.94727	3.3196	3.835	3.27114	3.82538	3.35977	3.85373	4.35635	4.67317	3.08102	3.48047
ENSG00000064666	7.96405	7.8469	8.06332	7.94705	8.04619	7.91755	7.98107	7.8469	8.05799	7.92219	8.05981	7.92507
ENSG00000064687	5.329	5.84387	5.28298	5.87591	5.22622	5.83957	5.18414	5.76489	5.58408	6.08045	5.3641	5.84446
ENSG00000064692	7.41984	7.47257	7.05611	7.11925	6.68034	6.71473	6.83283	6.87307	6.95695	6.99504	6.94038	6.96435
ENSG00000064703	6.95637	7.01876	6.96704	7.03196	6.89857	6.96363	7.0675	7.13018	7.15657	7.22095	7.12018	7.19027
ENSG00000064726	9.12583	8.9558	9.20432	9.02679	9.26615	9.06331	9.13007	8.9667	9.18388	9.02786	9.09694	8.93142
ENSG00000064763	6.65615	6.60267	6.55929	6.56101	6.42952	6.45448	6.54127	6.53569	6.64642	6.58459	6.52818	6.4352
ENSG00000064787	4.01191	3.51273	4.05069	3.55825	3.74486	3.21388	3.95125	3.42958	3.82855	3.32908	3.91616	3.40693
ENSG00000064835	1.25521	1.48712	1.26898	1.52934	1.41868	1.71778	1.39412	1.67278	1.38368	1.69584	1.26314	1.55626
ENSG00000064886	4.0035	3.987	4.10434	4.16099	3.88158	3.90231	4.19838	4.29747	3.90615	3.8455	3.859	3.78624
ENSG00000064932	6.87327	7.31974	6.99177	7.43788	6.95458	7.40998	7.03642	7.46946	7.12042	7.54639	6.85294	7.2586
ENSG00000064933	7.89714	7.82694	7.84401	7.77905	7.75444	7.67758	7.81091	7.74727	7.85583	7.8087	7.75777	7.70149
ENSG00000064961	7.37618	7.61074	7.42503	7.67741	7.29715	7.52717	7.42557	7.6758	7.39614	7.61319	7.45026	7.6689
ENSG00000064989	8.33145	8.27583	8.31859	8.30554	8.29264	8.28442	8.33524	8.31209	8.41651	8.33129	8.43513	8.35252
ENSG00000064995	7.53726	7.5514	7.48051	7.47636	7.52488	7.53882	7.50554	7.5105	7.54436	7.55468	7.61189	7.63605
ENSG00000064999	8.56667	8.81356	8.34728	8.61982	8.36178	8.6478	8.26962	8.53752	8.43302	8.66341	8.17846	8.3899
ENSG00000065000	9.0262	9.32419	9.17126	9.43646	9.26049	9.52358	9.34377	9.62597	9.15875	9.46954	9.0195	9.32736
ENSG00000065029	7.43586	7.70356	7.26547	7.54311	7.36703	7.63393	7.27509	7.54029	7.24826	7.51169	7.21005	7.46917
ENSG00000065054	9.11448	9.43239	9.19189	9.5577	9.29187	9.66232	8.98471	9.34445	9.26332	9.55838	9.29679	9.57584
ENSG00000065057	6.3849	6.85979	6.42103	6.85247	6.52993	6.93881	6.21807	6.67614	6.31295	6.78589	6.39209	6.86029
ENSG00000065060	8.99479	8.72568	9.40791	9.12723	9.60278	9.30786	9.3346	9.06135	9.3158	9.04606	9.38107	9.10839
ENSG00000065135	8.78238	9.05722	8.97968	9.2508	8.88439	9.16793	8.99632	9.26899	9.10607	9.38003	9.06665	9.34006
ENSG00000065150	10.431	10.496	10.1949	10.2242	10.1994	10.2169	10.0247	10.065	10.169	10.249	10.0658	10.1575
ENSG00000065154	10.0041	10.0806	9.568	9.61159	9.28363	9.3117	9.25574	9.30988	9.17918	9.28767	8.88646	8.99066
ENSG00000065183	8.94914	8.87642	8.9287	8.84584	8.78262	8.69427	9.05484	8.97389	8.90115	8.84804	8.78159	8.73932
ENSG00000065243	9.89917	9.813	9.72647	9.61109	9.59549	9.47946	9.71371	9.59812	9.78302	9.66778	9.58558	9.49335
ENSG00000065268	6.33856	6.8876	6.18071	6.72195	6.22591	6.7161	6.06135	6.61294	5.8558	6.4515	6.23106	6.81058
ENSG00000065308	8.74318	9.04093	8.20796	8.47256	8.40025	8.6592	8.17875	8.45122	8.06422	8.3745	8.36695	8.68393
ENSG00000065320	6.97556	7.46777	6.86598	7.37329	6.82092	7.33844	6.80248	7.2914	6.7179	7.19827	6.58478	7.07687
ENSG00000065325	4.31338	4.68355	4.19355	4.58938	3.7345	4.15498	4.16256	4.53	4.10522	4.43542	3.50972	3.89075
ENSG00000065328	4.50201	3.95198	4.79007	4.26339	4.94992	4.52131	4.6855	4.08611	4.76893	4.17091	4.77533	4.16753
ENSG00000065357	6.96507	6.6141	6.85418	6.53163	6.57325	6.17697	6.77463	6.41724	6.69087	6.25983	6.64291	6.20041
ENSG00000065361	11.2975	11.3206	10.9898	11.0152	10.9178	10.9357	10.8744	10.8966	10.8138	10.8463	10.6742	10.7017
ENSG00000065371	1.55357	1.75003	1.34209	1.47142	1.13839	1.26832	1.36423	1.51074	1.2024	1.41653	1.1948	1.42509
ENSG00000065413	7.94901	8.07103	8.08113	8.20851	8.13945	8.26767	8.22711	8.35247	8.33013	8.44991	8.0309	8.14406
ENSG00000065427	9.0252	9.18721	9.00451	9.15313	9.08758	9.23798	9.00122	9.15077	9.00034	9.16372	9.04518	9.21486
ENSG00000065457	7.14625	7.25558	7.32638	7.42845	7.40142	7.49978	7.36905	7.47071	7.42186	7.52676	7.30816	7.40772
ENSG00000065485	9.49972	9.62693	9.21653	9.37021	9.22731	9.3771	9.04249	9.19376	9.13574	9.27118	9.0908	9.23334
ENSG00000065491	5.79395	5.9004	5.95051	6.03441	5.87889	5.94329	6.0189	6.10817	5.97366	6.05072	6.0107	6.10116
ENSG00000065518	8.42273	8.31089	8.55005	8.3956	8.80082	8.63221	8.47302	8.33547	8.63165	8.52302	8.83757	8.71425
ENSG00000065526	10.2749	10.4998	9.92002	10.1244	9.83023	10.0366	9.94539	10.1648	9.86167	10.0765	9.75544	9.97119
ENSG00000065534	11.5282	11.7384	11.3167	11.4977	11.2239	11.4017	11.3133	11.4984	11.2825	11.5021	11.07	11.307
ENSG00000065548	8.86652	8.8023	8.87812	8.81279	8.7686	8.67635	8.98192	8.92748	8.98479	8.94489	8.89611	8.83847
ENSG00000065559	8.85497	8.75579	8.63201	8.53802	8.48667	8.39106	8.64093	8.54418	8.65808	8.55455	8.67627	8.56997
ENSG00000065600	4.89932	5.13066	4.99873	5.27855	4.88047	5.18655	5.08236	5.34035	5.24439	5.42992	5.12847	5.31048
ENSG00000065613	9.695	9.67439	9.72371	9.69625	9.73166	9.68452	9.73755	9.69218	9.79409	9.79153	9.5296	9.55415
ENSG00000065615	9.59002	8.57569	9.5747	8.56685	9.61147	8.62254	9.48638	8.46779	9.57906	8.55199	9.44441	8.40021
ENSG00000065618	2.61409	2.87678	3.01105	3.20013	3.14261	3.33609	2.58353	2.74566	2.50577	2.80698	2.38013	2.6918
ENSG00000065621	8.33174	7.47386	7.98327	7.07017	8.00413	7.11049	7.93675	7.03364	8.12039	7.23701	7.95202	6.97545
ENSG00000065665	7.03929	7.04928	6.701	6.72074	6.59663	6.61938	6.67549	6.69777	6.57707	6.57414	6.48138	6.47388
ENSG00000065675	3.77655	4.22507	3.90935	4.27739	4.82225	4.84687	4.00666	4.42402	3.8302	4.27305	4.00242	4.49261
ENSG00000065717	5.7476	6.34695	5.77945	6.28886	5.8947	6.39996	5.62258	6.15119	5.68281	6.30442	5.57944	6.21338
ENSG00000065802	7.35726	7.56447	7.07682	7.27905	7.26627	7.46916	7.00411	7.20594	6.76644	6.98383	6.97215	7.188
ENSG00000065809	9.92472	10.097	10.084	10.2333	9.9657	10.1115	10.1055	10.2595	10.0525	10.232	10.0789	10.2611
ENSG00000065833	6.4263	6.53273	7.74716	7.67529	7.97765	7.91591	8.38313	8.3549	8.01781	8.14217	8.26304	8.42665
ENSG00000065882	9.34959	9.2587	9.55326	9.4949	9.4496	9.39045	9.505	9.43921	9.54719	9.45455	9.41198	9.30541
ENSG00000065883	9.84914	9.88451	9.77495	9.80414	9.72622	9.75899	9.77709	9.80888	9.79403	9.8248	9.642	9.67792
ENSG00000065911	5.78299	5.33955	6.08524	5.63889	6.03408	5.56814	6.02151	5.51817	6.20962	5.73233	6.3233	5.85714
ENSG00000065923	7.72243	8.21393	7.69255	8.18529	7.65247	8.15897	7.70889	8.19984	7.625	8.13206	7.6198	8.12099
ENSG00000065970	7.06007	7.23238	6.91591	7.07592	6.90231	7.07326	6.93243	7.09936	6.8284	6.99211	6.98179	7.15823
ENSG00000065978	10.3653	9.91386	10.4276	9.94107	10.4977	10.0068	10.4078	9.92201	10.4093	9.93425	10.508	10.0573
ENSG00000065989	3.72392	4.38624	3.7454	4.39439	3.82024	4.48332	3.97638	4.62242	3.86777	4.4983	4.0453	4.66839
ENSG00000066027	9.32543	9.38832	9.11076	9.17065	9.02573	9.07044	9.04807	9.09832	9.0998	9.15454	9.16569	9.22408
ENSG00000066032	4.77817	3.59932	4.33328	3.19949	4.35999	3.23268	4.17535	3.0271	3.81794	2.68218	4.30841	3.14427
ENSG00000066044	8.4536	8.51499	8.41729	8.48313	8.3988	8.46457	8.49562	8.56757	8.41339	8.47245	8.35281	8.40487
ENSG00000066056	7.03134	7.22486	7.30229	7.46905	7.56564	7.7407	7.24909	7.40853	7.38171	7.58374	7.2782	7.48002
ENSG00000066084	10.0184	10.0601	9.925	9.95912	9.98507	10.0136	9.83894	9.87801	9.93702	9.97657	9.77517	9.81008
ENSG00000066117	7.45899	7.558	7.3892	7.47799	7.3206	7.40316	7.5334	7.62773	7.32303	7.42693	7.41056	7.5163
ENSG00000066135	9.11624	9.25721	9.10623	9.23629	9.20348	9.32759	9.15557	9.28515	9.23608	9.37433	8.99198	9.14325
ENSG00000066136	8.55268	8.62547	8.26929	8.34153	8.22143	8.29759	8.17599	8.24608	8.15251	8.21743	8.24628	8.31624
ENSG00000066185	5.63147	5.90393	5.11377	5.43168	5.27433	5.58091	5.03874	5.35341	5.01845	5.2824	5.25197	5.52862
ENSG00000066230	3.49341	3.27874	3.62872	3.41977	3.87358	3.77836	2.95419	2.66319	3.64238	3.4402	3.70178	3.50099
ENSG00000066248	7.71397	8.00417	7.61147	7.91033	7.35479	7.66181	7.50844	7.80464	7.50945	7.79529	7.33109	7.61946
ENSG00000066279	6.40772	6.4351	6.28444	6.31181	5.83667	5.89549	6.55783	6.58979	6.75245	6.77586	6.62453	6.64188
ENSG00000066294	7.77405	7.55121	8.10542	7.97927	8.04085	7.91731	8.28624	8.13929	8.48522	8.26376	8.28091	8.01799
ENSG00000066322	6.64842	6.7616	7.14139	7.24276	7.02074	7.17839	7.28261	7.38097	7.28626	7.40939	7.35622	7.48308
ENSG00000066336	4.89067	5.24769	5.35466	5.77974	5.1162	5.56611	5.42285	5.83178	5.51452	5.85114	5.62295	5.95632
ENSG00000066379	6.0161	5.95027	6.00407	5.9505	6.03404	5.9626	5.98653	5.93695	5.867	5.80818	6.28007	6.16958
ENSG00000066382	5.91742	5.04703	5.73722	4.88524	6.03439	5.3579	5.65471	4.85077	5.63223	4.78497	5.55383	4.70265
ENSG00000066405	4.11608	3.8271	4.02166	3.88689	3.78116	3.6103	3.76414	3.49049	4.00137	3.91381	3.87339	3.7087
ENSG00000066422	8.62534	8.55134	8.66108	8.58581	8.72473	8.66868	8.6143	8.54	8.74054	8.67827	8.37799	8.34038
ENSG00000066427	8.93187	8.8768	8.8655	8.79258	8.8596	8.79121	8.84743	8.77492	8.83654	8.78325	8.63085	8.59464
ENSG00000066455	9.04791	8.97279	9.18056	9.11782	9.10275	9.03079	9.29613	9.23852	9.2756	9.20666	9.2634	9.19442
ENSG00000066468	9.38587	9.51344	9.78798	9.86595	9.6682	9.78376	9.70454	9.79111	9.91729	10.0337	9.91198	10.0576
ENSG00000066557	8.415	8.37468	8.37296	8.3322	8.35467	8.3048	8.42481	8.39612	8.40117	8.36894	8.36445	8.32411
ENSG00000066583	8.97199	9.03814	9.02683	9.08914	9.03202	9.09128	9.11814	9.18536	9.0843	9.15425	9.17171	9.24423
ENSG00000066629	7.47137	7.37076	7.45993	7.34261	7.60136	7.47734	7.48922	7.37162	7.55757	7.45222	7.24255	7.15307
ENSG00000066651	8.4038	8.33047	8.20313	8.12129	8.07608	7.97851	8.15847	8.07643	8.20341	8.13193	8.23572	8.16891
ENSG00000066654	8.93935	8.94002	8.93167	8.91504	8.84609	8.80266	8.89469	8.87625	8.95342	8.93801	8.73676	8.73047
ENSG00000066697	5.74447	5.87952	5.79663	5.88859	5.71612	5.78169	5.98237	6.07846	6.03858	6.18309	6.14194	6.30747
ENSG00000066735	3.72579	4.56728	3.58527	4.45494	3.78712	4.68632	3.30021	4.12665	3.69871	4.55542	3.6561	4.50554
ENSG00000066739	10.3953	10.3536	10.3006	10.2345	10.143	10.0736	10.224	10.158	10.1427	10.0843	9.91464	9.90052
ENSG00000066777	10.3671	10.3165	10.0716	10.0061	9.96914	9.9074	10.1191	10.0495	10.0539	10.0065	9.93308	9.90417
ENSG00000066813	12.9684	12.5878	12.8182	12.4501	12.8251	12.4602	12.8064	12.436	12.9536	12.5754	12.6958	12.303
ENSG00000066827	7.02918	6.97178	6.97503	6.93443	7.11225	7.1067	6.92101	6.88087	6.97463	6.93748	6.77989	6.74735
ENSG00000066855	8.79747	8.84738	8.77445	8.79806	8.83956	8.86717	8.81332	8.8557	8.74951	8.81922	8.6499	8.71108
ENSG00000066923	7.18227	6.38727	7.15743	6.41772	7.16754	6.42757	6.99667	6.23441	7.14083	6.38439	7.30316	6.55596
ENSG00000066926	8.50134	8.57578	8.65282	8.73423	8.57776	8.65398	8.7525	8.83734	8.67813	8.7549	8.76604	8.85332
ENSG00000066933	9.64709	9.6265	9.4753	9.43013	9.39963	9.36139	9.34602	9.29864	9.34179	9.31379	9.17479	9.15629
ENSG00000067048	4.28525	6.01424	6.38949	6.13096	6.73085	5.9059	5.42346	5.61903	2.93666	5.44941	2.2885	5.3517
ENSG00000067057	4.26948	4.58244	4.56595	4.87062	4.43267	4.768	4.45362	4.77653	4.60153	4.93795	4.72047	5.037
ENSG00000067064	9.53934	9.53555	10.3579	10.3775	10.1708	10.1809	10.7711	10.7913	10.3105	10.3006	10.7433	10.7306
ENSG00000067066	10.2876	10.0683	10.1627	9.9556	10.18	9.97443	10.2452	10.0397	10.2883	10.0737	10.2654	10.0461
ENSG00000067082	7.826	8.14716	7.81769	8.20248	7.65746	8.03003	7.94672	8.30935	7.99518	8.29044	8.27536	8.56251
ENSG00000067113	7.9904	7.70137	8.26699	8.01497	8.16315	7.91376	8.34017	8.07811	8.38942	8.08759	8.38422	8.07239
ENSG00000067141	8.33958	8.32393	8.52554	8.50489	8.31972	8.28783	8.45178	8.42903	8.47928	8.46703	8.24754	8.22414
ENSG00000067167	10.7989	10.8676	11.0744	11.139	10.885	10.9666	11.1729	11.2478	11.1425	11.2353	11.1979	11.3085
ENSG00000067177	6.25493	6.24996	6.68274	6.62326	7.08688	6.92171	6.42144	6.39618	6.51406	6.62563	6.24478	6.3549
ENSG00000067182	9.06084	9.17846	9.2443	9.39464	9.23107	9.38143	9.16504	9.31255	9.15787	9.2781	9.15471	9.26741
ENSG00000067191	2.3485	2.72246	2.86903	3.26417	4.1004	4.25858	2.72894	3.09295	2.23248	2.6537	2.69199	3.19723
ENSG00000067208	10.2666	10.2547	10.1647	10.1287	10.1376	10.0919	10.2577	10.23	10.2148	10.2055	10.0182	10.008
ENSG00000067221	5.04871	5.59695	5.45584	5.96547	5.5877	6.09153	5.43964	5.94712	5.4584	6.00948	5.46854	6.03301
ENSG00000067225	7.28249	7.41768	7.83155	7.7941	8.6437	8.47531	7.82943	7.90143	7.99897	8.09227	7.88267	7.95989
ENSG00000067248	8.70823	8.69829	8.89826	8.87174	8.69499	8.64425	8.98172	8.96239	8.95647	8.95829	8.90079	8.90115
ENSG00000067334	9.76897	9.07579	9.77031	9.07612	9.75412	9.06199	9.73365	9.03964	9.83278	9.15814	9.70042	8.99924
ENSG00000067365	6.21163	6.62549	6.16026	6.591	6.40371	6.82618	6.12202	6.54592	6.10793	6.52361	6.0254	6.43515
ENSG00000067369	8.05135	8.05502	8.2098	8.17302	8.13203	8.09006	8.18938	8.16075	8.11696	8.13154	8.03539	8.06266
ENSG00000067445	7.89792	8.32697	7.35498	7.74574	7.29316	7.67221	7.39339	7.79413	6.98814	7.40561	7.4351	7.88927
ENSG00000067533	7.77346	7.66213	7.73123	7.62901	7.67721	7.57086	7.7146	7.60894	7.95711	7.82901	7.73054	7.6095
ENSG00000067560	10.1702	10.3041	10.3236	10.4422	10.2969	10.425	10.4189	10.5448	10.4057	10.5388	10.4883	10.6313
ENSG00000067596	8.41764	8.4518	8.66255	8.67699	8.80144	8.78736	8.67457	8.67228	8.56252	8.62083	8.56726	8.61155
ENSG00000067601	3.77545	3.5125	3.57103	3.31721	3.35947	3.02048	3.58351	3.38057	3.22003	2.93167	3.61216	3.51635
ENSG00000067606	7.05971	7.23469	6.91093	7.09475	6.93118	7.12238	7.00265	7.17391	6.95491	7.1353	6.78989	6.94677
ENSG00000067646	3.36943	5.00605	4.71188	4.84149	4.94924	4.7577	3.998	4.47611	2.06629	4.30496	1.90647	4.50524
ENSG00000067704	10.0557	10.1098	10.1528	10.2001	10.1419	10.1902	10.1588	10.2066	10.1941	10.2527	10.1754	10.2346
ENSG00000067715	5.75146	5.89652	5.33389	5.39915	4.9874	5.00164	5.27412	5.40117	4.93467	5.07486	4.49738	4.58314
ENSG00000067798	8.75054	7.66611	8.60809	7.58998	8.60942	7.53167	8.52856	7.38287	8.53221	7.4075	8.3821	7.19796
ENSG00000067829	7.06053	7.20633	7.12315	7.28365	7.12857	7.28524	7.22168	7.38933	7.1335	7.28867	7.25233	7.39842
ENSG00000067836	6.51497	6.71974	6.72646	6.88318	6.54081	6.68343	6.78066	6.95058	6.54739	6.75698	6.39322	6.63159
ENSG00000067840	2.9589	3.60626	3.43134	4.03451	3.74891	4.38517	3.28057	3.88645	3.30395	3.9224	3.56016	4.17644
ENSG00000067842	0.4242	0.845928	0.424992	0.880306	1.4544	1.75807	0.801244	1.23751	0.260199	0.732029	0.699394	1.11798
ENSG00000067900	9.92662	9.65809	9.985	9.71513	9.98007	9.71134	9.95824	9.68756	10.0111	9.74153	9.91314	9.64459
ENSG00000067955	7.15168	7.17079	7.48706	7.53383	7.29862	7.32449	7.47556	7.51391	7.49582	7.51147	7.46979	7.47913
ENSG00000067992	6.92676	7.06658	6.53296	6.63327	6.20682	6.28957	6.50277	6.6051	6.48177	6.62323	6.6334	6.80696
ENSG00000068001	7.17453	7.36458	7.46564	7.6888	7.44269	7.67891	7.55884	7.77398	7.6827	7.85765	7.8001	7.97267
ENSG00000068024	7.21624	7.55377	7.24659	7.57691	7.27676	7.57472	7.2012	7.52169	6.99943	7.3438	6.97082	7.3208
ENSG00000068028	5.84718	6.20298	6.01609	6.40075	5.93988	6.32103	5.97495	6.34756	6.10177	6.45043	6.02914	6.36808
ENSG00000068078	8.49315	8.86395	8.51407	8.85293	8.25285	8.57932	8.22013	8.54112	8.4011	8.75122	8.33016	8.67743
ENSG00000068079	7.08888	7.12557	7.14164	7.20991	7.16325	7.23602	7.24009	7.301	7.0401	7.03473	7.24759	7.25178
ENSG00000068097	6.88559	6.97238	6.90498	7.01204	6.80972	6.90957	6.93041	7.03284	6.81278	6.89523	6.85813	6.94116
ENSG00000068120	7.94781	8.2203	8.19209	8.44145	8.21499	8.4601	8.05583	8.30815	8.09592	8.37776	8.16835	8.45895
ENSG00000068137	7.15379	7.26751	7.37992	7.48916	7.57338	7.71311	7.35085	7.47329	7.29078	7.40717	7.23832	7.35521
ENSG00000068305	9.94173	9.71056	9.75472	9.53474	9.73612	9.52082	9.78075	9.56967	9.74213	9.51184	9.69037	9.45251
ENSG00000068308	7.71823	7.96264	7.58331	7.82126	7.62277	7.87026	7.59974	7.84339	7.53458	7.76781	7.53086	7.76248
ENSG00000068323	6.80816	7.06173	7.17363	7.44317	7.17055	7.46276	7.19219	7.44628	7.23617	7.49415	7.2883	7.54585
ENSG00000068354	5.33288	5.67127	5.62877	5.98298	5.45982	5.82932	5.68146	6.02687	5.44661	5.77599	5.51099	5.84439
ENSG00000068366	7.60441	7.26132	9.07731	8.91639	8.60573	8.48352	9.51733	9.31797	9.35426	8.94024	9.78119	9.32546
ENSG00000068383	7.45091	7.61953	7.45589	7.6123	7.56838	7.71025	7.51109	7.6715	7.60742	7.79939	7.41245	7.59288
ENSG00000068394	6.19041	6.48205	6.3552	6.63704	6.32962	6.6257	6.28196	6.56149	6.31877	6.60302	6.33925	6.63121
ENSG00000068400	7.82738	7.97025	7.95543	8.06085	8.00513	8.09688	7.98691	8.11537	7.8567	8.00542	7.61212	7.79725
ENSG00000068438	5.70173	5.93014	6.07514	6.28687	5.94405	6.13929	6.11752	6.33256	6.02735	6.2715	6.21366	6.47695
ENSG00000068489	6.79543	5.84876	6.49742	5.53288	6.52066	5.57	6.46204	5.49226	6.45019	5.49544	6.31872	5.33765
ENSG00000068615	5.11241	5.30743	5.13194	5.28153	5.61499	5.7422	5.18652	5.36799	4.92212	5.08717	5.04206	5.22073
ENSG00000068650	8.81004	9.10158	8.90758	9.19782	8.77352	9.06004	8.94851	9.23759	8.81712	9.09153	8.87097	9.15488
ENSG00000068654	8.54005	8.66901	8.76297	8.85252	8.85417	8.92784	8.85546	8.95863	8.89649	9.01681	8.64192	8.77617
ENSG00000068697	9.8963	9.94342	9.80841	9.87647	9.708	9.75812	9.83654	9.88605	9.85946	9.88483	10.0304	10.0482
ENSG00000068724	7.19874	7.48628	7.13125	7.43204	7.24566	7.57827	7.2292	7.52668	7.28012	7.55677	7.06324	7.34795
ENSG00000068745	8.2114	8.26097	8.45428	8.51067	8.37015	8.40594	8.46773	8.52338	8.52093	8.57313	8.33455	8.37483
ENSG00000068784	8.21222	8.22149	8.00222	8.03665	7.91234	7.93671	8.02236	8.0534	8.04039	8.04778	8.05972	8.06366
ENSG00000068796	7.05416	7.03966	6.97939	6.99164	6.91038	6.92642	7.21077	7.21419	7.16371	7.14629	7.14455	7.12493
ENSG00000068831	4.917	5.40318	5.27478	5.75904	5.43622	5.93528	5.12022	5.60306	5.39061	5.90901	5.02834	5.52093
ENSG00000068878	10.2296	10.2749	10.2069	10.2276	10.2476	10.2643	10.2426	10.2689	10.1604	10.2161	10.1582	10.2221
ENSG00000068885	7.88847	7.24876	7.8619	7.23591	7.93669	7.32855	7.77014	7.11986	7.85813	7.22246	7.70163	7.05426
ENSG00000068903	8.39152	8.43063	8.50094	8.51213	8.56076	8.54633	8.39773	8.4122	8.42437	8.4502	8.33403	8.35491
ENSG00000068912	8.64877	8.55637	8.8627	8.78742	8.77015	8.68148	8.83307	8.75782	8.87349	8.78765	8.8824	8.8115
ENSG00000068971	5.28818	5.65691	5.6329	5.98115	5.66377	6.00716	5.7614	6.11404	5.73608	6.11109	5.5558	5.93652
ENSG00000068976	5.19831	4.6785	5.40798	4.59553	6.51568	5.45228	5.14656	4.60827	5.14933	4.6626	4.92401	4.27162
ENSG00000069011	1.89877	1.76524	1.88713	1.76232	2.62379	2.47279	1.77961	1.7091	1.7612	1.66309	2.05495	1.99516
ENSG00000069018	2.66583	2.43061	2.25982	1.9972	2.07662	1.81356	2.21614	1.95602	1.85776	1.61967	1.99415	1.75539
ENSG00000069020	9.80961	9.92599	9.48306	9.53437	9.77421	9.77689	9.63733	9.70998	9.71818	9.86319	9.56632	9.73145
ENSG00000069122	8.64734	8.65036	8.57851	8.57739	8.70967	8.7153	8.45901	8.45597	8.635	8.64196	8.38817	8.3884
ENSG00000069188	5.41979	5.43222	4.98405	4.99816	4.70748	4.5796	4.86871	4.83493	4.80544	4.76907	4.68529	4.65629
ENSG00000069248	8.56483	8.56437	8.59439	8.61233	8.63665	8.66629	8.52473	8.53102	8.64938	8.66155	8.54411	8.54504
ENSG00000069275	11.8179	11.8553	11.6405	11.6861	11.6326	11.6772	11.7811	11.8185	11.6266	11.6682	11.6215	11.6616
ENSG00000069329	9.21658	9.11863	9.25851	9.17515	9.27872	9.20537	9.2303	9.14148	9.38193	9.29697	9.18566	9.08576
ENSG00000069345	8.97404	8.96674	9.08086	9.06206	9.09947	9.07987	9.01389	8.98753	9.13279	9.14644	9.02085	9.0196
ENSG00000069399	5.28033	5.66234	6.14152	6.49876	6.22511	6.57339	5.96993	6.34272	5.79617	6.19567	6.11587	6.5235
ENSG00000069424	5.83217	6.25476	5.84035	6.29506	6.29489	6.78401	5.95755	6.40688	6.291	6.70848	6.41735	6.8304
ENSG00000069431	11.9102	11.6394	11.9737	11.7174	12.0259	11.7786	11.9048	11.6456	12.0082	11.7463	11.7723	11.4748
ENSG00000069493	5.76295	5.75112	6.17537	6.2191	5.91158	5.9416	6.23254	6.25627	6.28731	6.26702	6.35572	6.32694
ENSG00000069509	5.22834	5.28724	5.21319	5.33178	5.1337	5.25265	5.34865	5.46493	5.41023	5.49876	5.52286	5.62309
ENSG00000069535	10.695	11.0209	10.5107	10.8376	10.4787	10.8118	10.4655	10.7957	10.4976	10.8178	10.63	10.9393
ENSG00000069667	11.166	11.1331	10.9158	10.9038	10.7921	10.7708	10.844	10.8334	10.8779	10.8255	10.6724	10.5942
ENSG00000069696	2.44945	2.70479	2.32257	2.6115	1.89654	2.08928	1.96622	2.23252	1.97639	2.23378	2.01868	2.27692
ENSG00000069702	9.44023	9.51835	9.04769	9.12346	9.1818	9.24657	8.91038	8.99032	8.90174	8.99177	8.86251	8.95598
ENSG00000069764	5.00053	4.15516	4.08878	3.22911	3.46104	2.47134	4.25174	3.41175	4.02672	3.22703	3.6464	2.76569
ENSG00000069812	5.50978	4.09151	5.09916	3.65057	5.11394	3.6418	5.11915	3.66438	5.13203	3.71936	4.88906	3.43012
ENSG00000069849	5.18423	5.26382	5.45731	5.54892	5.52719	5.62241	5.583	5.67411	5.85845	5.93125	5.85668	5.9266
ENSG00000069869	12.0478	11.1181	11.9102	10.9943	11.8744	10.976	11.9246	11.0164	11.9187	11.0031	11.7404	10.7869
ENSG00000069943	7.91175	7.50154	7.68036	7.2825	7.72495	7.32754	7.62046	7.209	7.69501	7.30061	7.58737	7.17687
ENSG00000069956	9.14916	8.89547	9.4237	9.16793	9.50427	9.25906	9.48499	9.24124	9.54431	9.3137	9.43891	9.19102
ENSG00000069966	7.69211	7.66082	7.67194	7.63631	7.62789	7.58965	7.73356	7.71363	7.67191	7.63916	7.51399	7.46026
ENSG00000069974	8.14278	8.06486	8.13685	8.07108	8.07313	8.01672	8.11239	8.05021	8.02433	7.92732	8.08177	7.98997
ENSG00000069998	7.34978	7.64494	7.5656	7.822	7.67224	7.92176	7.46783	7.71962	7.4807	7.7699	7.52572	7.8287
ENSG00000070010	8.84415	8.56112	8.91842	8.61243	8.87829	8.57254	8.99765	8.6974	8.86147	8.58609	8.97887	8.71034
ENSG00000070018	10.988	10.9725	11	10.9272	10.9341	10.8432	10.9538	10.8877	10.7549	10.7485	10.6019	10.6198
ENSG00000070019	5.5192	5.50416	5.07287	5.00734	5.30694	5.23615	5.18275	5.13418	4.94379	4.97231	4.92968	4.96954
ENSG00000070047	8.32967	8.65725	8.43157	8.75647	8.40302	8.71321	8.35725	8.69961	8.37178	8.70056	8.0162	8.3883
ENSG00000070061	9.04561	9.09286	9.25622	9.29687	9.32731	9.35533	9.38695	9.41912	9.36589	9.4075	9.14554	9.22662
ENSG00000070081	8.84023	8.67564	8.87703	8.70923	8.73118	8.56019	8.9909	8.82436	8.75014	8.53177	8.99355	8.82769
ENSG00000070087	7.03186	7.09901	7.16119	7.29714	7.50792	7.61057	6.96122	7.08251	7.22104	7.23896	7.20675	7.1946
ENSG00000070159	10.1131	10.0529	10.0305	9.98256	9.87324	9.81412	9.97357	9.9319	9.98777	9.92623	9.93017	9.86136
ENSG00000070182	6.20454	5.49674	6.55738	5.84102	6.71481	5.9477	6.4337	5.73567	6.33992	5.70795	6.21478	5.5294
ENSG00000070190	4.93899	4.88734	5.23981	5.26588	5.0099	5.02623	5.28877	5.29589	5.48365	5.42637	5.34456	5.25431
ENSG00000070193	1.10773	1.50292	0.984526	1.36019	1.50949	1.87945	0.784266	1.16381	0.860983	1.2614	0.641184	1.04882
ENSG00000070214	10.3911	10.367	10.3344	10.3407	10.1453	10.16	10.2813	10.2817	10.2566	10.222	10.4787	10.4349
ENSG00000070269	8.21634	8.15816	8.10647	8.04457	8.17108	8.11231	8.06653	8.0062	8.08671	8.03944	8.03805	7.98683
ENSG00000070366	8.26547	8.25049	8.1973	8.19051	8.2233	8.2116	8.12545	8.11846	8.07081	8.04247	8.0925	8.05888
ENSG00000070367	9.38432	9.35546	9.50626	9.45904	9.41236	9.36586	9.54433	9.50154	9.61997	9.5867	9.47059	9.45155
ENSG00000070371	6.86605	7.08642	6.82274	6.94729	7.20836	7.26643	6.9961	7.12107	6.87688	7.12412	6.49768	6.8177
ENSG00000070388	2.40784	2.24293	2.35123	2.24223	2.49488	2.41611	2.39779	2.30095	2.86455	2.85745	2.36156	2.17802
ENSG00000070404	5.00583	5.26342	5.19529	5.51201	5.01948	5.36397	5.33944	5.65499	5.55841	5.77906	6.06074	6.28507
ENSG00000070413	8.44016	8.83856	8.56518	8.94922	8.55601	8.91887	8.42595	8.81269	8.45203	8.85335	8.26881	8.69723
ENSG00000070423	6.03291	6.52255	6.06315	6.53802	6.19367	6.66619	6.11229	6.5967	5.94597	6.44747	6.14618	6.62943
ENSG00000070444	6.60294	6.58819	6.64366	6.61295	6.58186	6.54897	6.61467	6.59884	6.49242	6.47683	6.49896	6.49261
ENSG00000070476	8.62723	8.73041	8.67831	8.79032	8.50449	8.62159	8.6856	8.80061	8.67256	8.77387	8.42046	8.53852
ENSG00000070495	6.73854	6.79532	6.814	6.87479	6.82855	6.87984	6.82641	6.89943	6.84871	6.92422	6.87176	6.94682
ENSG00000070501	7.45375	7.36967	7.56532	7.4659	7.73754	7.65381	7.55717	7.4565	7.66077	7.59996	7.5255	7.44737
ENSG00000070526	2.68045	2.86166	2.6037	2.89816	2.90857	3.26854	2.71551	2.99357	2.69899	2.96201	2.90529	3.22979
ENSG00000070540	8.47412	8.2457	8.03064	7.7527	7.76388	7.47598	8.34743	8.07849	7.98312	7.7725	7.95361	7.75522
ENSG00000070601	5.29856	5.00419	5.11188	4.71018	5.16012	4.75053	5.00668	4.61589	4.95448	4.53283	4.83161	4.40719
ENSG00000070610	8.7482	8.90897	8.74164	8.89502	8.75757	8.91309	8.70526	8.86259	8.64905	8.80962	8.66864	8.83718
ENSG00000070614	10.5238	10.8553	10.396	10.7454	10.53	10.867	10.4368	10.7797	10.2724	10.589	10.355	10.6689
ENSG00000070669	5.68414	5.35991	5.50467	5.27529	5.48377	5.16765	5.3179	4.96781	5.44205	5.10957	5.26378	4.87675
ENSG00000070718	6.28907	6.36403	6.38204	6.48499	6.42945	6.56068	6.48593	6.58389	6.45975	6.53727	6.23811	6.31902
ENSG00000070729	3.60212	2.91488	3.38792	2.68917	3.18189	2.4896	3.20138	2.50447	3.1397	2.4809	3.2377	2.56861
ENSG00000070731	8.97679	7.1961	8.91915	7.20257	9.04582	7.41146	8.83686	7.15518	8.86857	7.21354	8.94746	7.3734
ENSG00000070756	11.0828	11.3042	10.6493	10.8558	10.5367	10.7687	10.7441	10.9669	10.5284	10.7578	10.9891	11.1413
ENSG00000070759	6.99704	7.08389	6.66259	6.77814	6.51494	6.60066	6.62238	6.72639	6.64608	6.75426	6.72271	6.8302
ENSG00000070761	7.44628	7.56135	7.42676	7.53011	7.35668	7.45601	7.43548	7.54138	7.30341	7.42036	7.27839	7.3977
ENSG00000070770	8.69352	8.92558	8.54763	8.76918	8.55478	8.76275	8.53194	8.75444	8.48863	8.73915	8.55226	8.81031
ENSG00000070778	8.14518	8.17309	8.01971	8.05965	7.96391	8.01102	7.9992	8.03702	8.11042	8.13044	8.04437	8.07057
ENSG00000070785	7.59663	7.69409	7.61519	7.68642	7.65509	7.72052	7.63199	7.71114	7.606	7.71533	7.47192	7.58452
ENSG00000070808	3.27944	3.31887	3.46997	3.33532	4.06865	3.72983	3.26848	3.1866	3.01215	2.97188	2.92233	2.85067
ENSG00000070814	7.71785	7.75971	7.56386	7.61329	7.5654	7.61696	7.50234	7.54687	7.52249	7.55348	7.3911	7.40192
ENSG00000070831	10.0641	9.72309	10.2742	9.93916	10.2314	9.88612	10.4217	10.0861	10.4473	10.1194	10.4903	10.1638
ENSG00000070882	6.06744	6.04018	6.04966	6.05958	5.63346	5.59053	6.14294	6.13558	6.26072	6.20849	6.21369	6.13951
ENSG00000070915	2.11278	1.86005	2.68027	2.34909	3.39956	3.15277	2.55172	2.21382	2.80869	2.60469	2.54794	2.3355
ENSG00000070950	6.63965	6.72096	6.40895	6.48762	6.45165	6.52442	6.43221	6.51157	6.45652	6.53832	6.57094	6.65265
ENSG00000070961	9.19953	9.19648	9.11127	9.11843	9.06626	9.07855	9.03747	9.04186	9.20787	9.20181	8.92831	8.92678
ENSG00000071051	6.02565	6.12822	6.17426	6.34052	6.22978	6.41402	6.09837	6.29014	6.37365	6.47798	6.43192	6.54037
ENSG00000071054	9.90374	9.96965	9.92587	9.97991	9.86811	9.91436	10.0171	10.0713	9.90127	9.99279	9.82636	9.92392
ENSG00000071073	7.96312	7.80834	8.38745	8.3167	8.19038	8.13853	8.4807	8.38606	8.56085	8.36042	8.50533	8.29338
ENSG00000071082	10.7693	10.6357	10.6926	10.5645	10.702	10.5628	10.5817	10.4577	10.805	10.6825	11.0637	10.8921
ENSG00000071127	9.28471	9.51583	9.38216	9.58517	9.31048	9.52767	9.53085	9.73737	9.43696	9.66825	9.33957	9.58124
ENSG00000071189	9.76997	9.7475	9.65488	9.62736	9.60858	9.58172	9.68063	9.65219	9.68793	9.66456	9.57441	9.55373
ENSG00000071205	7.81179	7.83273	7.32658	7.3097	6.99847	7.05272	7.59268	7.57635	7.66804	7.71623	7.64098	7.7277
ENSG00000071242	7.37885	7.69988	7.0496	7.39481	7.07089	7.46827	7.01987	7.36546	6.91409	7.24003	7.10076	7.42524
ENSG00000071243	6.83987	6.93134	6.68937	6.78742	6.60331	6.6819	6.7266	6.83377	6.82725	6.93414	6.78702	6.89549
ENSG00000071246	6.84415	6.79078	7.06677	7.06473	7.04004	7.04571	7.06675	7.05368	7.15726	7.0986	7.23072	7.16653
ENSG00000071282	4.4824	5.1802	4.34172	4.69491	4.94698	5.12554	4.2192	4.76901	4.44301	4.96416	4.73725	5.36973
ENSG00000071462	7.79623	7.83204	7.58549	7.61392	7.61741	7.6419	7.65174	7.68519	7.5832	7.63122	7.57289	7.62757
ENSG00000071537	11.27	11.3802	11.5656	11.6895	11.5396	11.6639	11.7011	11.8216	11.6776	11.7822	11.5079	11.6154
ENSG00000071539	4.11049	3.97229	3.91142	3.58014	3.58705	3.15371	3.96686	3.63837	3.81602	3.43089	3.9754	3.67087
ENSG00000071553	7.81513	7.99064	8.08373	8.27732	8.11107	8.3136	8.13056	8.31889	8.13235	8.29475	8.16773	8.32706
ENSG00000071564	5.95994	6.48447	5.89754	6.39439	5.82985	6.31891	5.76847	6.26909	5.7648	6.29545	5.93202	6.47518
ENSG00000071575	6.95295	7.19899	6.93669	7.21217	6.93008	7.22277	6.97029	7.24929	6.99304	7.23677	7.10729	7.35085
ENSG00000071626	8.28226	8.55784	8.15369	8.41484	8.05547	8.30754	8.12797	8.39006	8.17902	8.47211	8.12311	8.41557
ENSG00000071655	7.35841	7.63015	7.7146	7.98981	7.80983	8.09378	7.67834	7.95151	7.74276	8.02509	7.70758	7.98836
ENSG00000071794	9.20829	9.15884	9.17581	9.14189	9.20922	9.18408	9.20132	9.17502	9.2704	9.24239	9.08165	9.01134
ENSG00000071859	6.46695	6.61894	6.76702	6.88938	6.77852	6.89731	6.76555	6.89071	6.76992	6.95342	6.68733	6.86871
ENSG00000071889	8.01381	8.09022	7.96136	8.0352	8.06512	8.14906	7.91195	7.99304	7.96045	8.04088	7.99573	8.07537
ENSG00000071894	7.96515	8.41106	7.85205	8.28767	7.99953	8.43005	7.93152	8.36344	7.95408	8.38645	7.87974	8.31896
ENSG00000071909	5.13941	3.99884	4.89822	3.63733	4.91717	3.59335	4.80787	3.56432	4.67299	3.52718	4.70446	3.53966
ENSG00000071967	8.74988	8.61822	8.69821	8.55596	8.88266	8.74638	8.64826	8.50837	8.73634	8.54833	8.79318	8.61643
ENSG00000071991	6.33435	6.3857	6.1094	6.17961	6.09866	6.16136	5.98373	6.04149	5.85999	5.90887	5.93274	6.00424
ENSG00000071994	8.30544	8.28122	8.32445	8.28531	8.38147	8.34071	8.37651	8.34084	8.3986	8.37815	8.44956	8.43629
ENSG00000072042	10.0339	9.99278	10.3507	10.2993	10.2028	10.1705	10.4262	10.3755	10.4046	10.3553	10.609	10.5762
ENSG00000072062	8.16144	8.54097	8.04272	8.3992	8.03041	8.41347	8.05313	8.41791	7.96093	8.34674	8.46296	8.79773
ENSG00000072071	4.73054	5.39433	4.49207	5.14225	4.89651	5.5297	4.48982	5.14427	4.76643	5.43417	4.58013	5.2578
ENSG00000072080	10.4579	10.4707	10.2618	10.3152	10.1079	10.1824	10.1186	10.1647	10.2886	10.2804	10.4574	10.4462
ENSG00000072110	8.99097	9.2354	9.28031	9.53148	9.09724	9.35133	9.25946	9.50895	9.30909	9.55143	9.30874	9.54971
ENSG00000072121	9.06875	9.07252	9.01736	9.01028	8.93098	8.9305	9.10589	9.09473	8.99591	9.0054	8.86601	8.89645
ENSG00000072133	4.54561	5.17056	4.225	4.68099	4.32035	4.78066	4.3641	4.82151	4.12189	4.71549	3.75546	4.39385
ENSG00000072134	7.66919	7.58654	7.52174	7.41792	7.5191	7.42464	7.42363	7.322	7.37753	7.2774	7.35987	7.26114
ENSG00000072135	8.1052	8.29408	8.07972	8.26651	7.98129	8.16096	8.00728	8.19939	8.09398	8.27299	7.92179	8.10873
ENSG00000072163	7.29767	7.73038	6.95389	7.45439	7.08517	7.57168	6.90225	7.37055	7.00235	7.4728	7.08931	7.5759
ENSG00000072182	3.45321	2.87445	3.43146	2.99891	3.4038	2.96524	3.31192	2.88813	3.35955	2.8634	3.18288	2.57656
ENSG00000072195	4.45405	4.41353	4.26131	4.09791	4.89292	4.7613	4.15248	4.05356	4.00005	3.87963	4.14073	4.0504
ENSG00000072201	6.4023	6.48282	6.39715	6.50989	6.54249	6.65104	6.53769	6.62961	6.46078	6.57566	6.71756	6.82241
ENSG00000072210	12.0562	12.1695	11.8128	11.9261	11.6845	11.7937	11.8108	11.9239	11.8489	11.9604	11.7771	11.8854
ENSG00000072274	9.66768	9.66138	9.64386	9.60327	10.0132	10.0341	9.94207	9.95945	9.87743	9.90816	9.4524	9.41015
ENSG00000072310	9.29343	9.94618	9.54859	10.1689	9.56733	10.2001	9.36946	10.0316	9.23813	9.95141	9.15566	9.85998
ENSG00000072315	5.83843	6.24763	5.70625	5.97852	5.55435	5.79831	5.80594	6.10666	5.54495	6.00256	5.38993	5.88533
ENSG00000072364	11.3491	11.2416	11.4199	11.3462	11.2876	11.2096	11.5939	11.5157	11.5129	11.403	11.4755	11.357
ENSG00000072401	5.96066	6.09376	6.01823	6.13311	6.21383	6.23617	6.04582	6.19647	6.05499	6.20621	6.17928	6.38519
ENSG00000072415	9.43022	9.50787	9.25102	9.31729	9.23575	9.30042	9.18876	9.25652	9.2202	9.29842	9.18306	9.2641
ENSG00000072422	7.51119	7.53695	8.1089	8.12684	8.15045	8.12436	8.14045	8.20621	8.34113	8.37972	8.03215	8.02791
ENSG00000072501	9.62758	9.45706	9.65566	9.60006	9.54831	9.48928	9.71233	9.65076	9.85216	9.66226	9.41815	9.31677
ENSG00000072506	9.23152	9.39036	9.42876	9.56004	9.44932	9.57426	9.33805	9.4741	9.31948	9.49486	9.36083	9.54114
ENSG00000072518	6.8738	7.25202	6.68386	7.07879	6.51287	6.90861	6.73824	7.13167	6.67216	7.04501	6.7102	7.07851
ENSG00000072571	3.65022	3.84017	3.83635	4.01773	3.35337	3.53354	4.23638	4.42044	4.1474	4.35837	4.13812	4.34665
ENSG00000072609	7.56577	7.61483	7.6384	7.68882	7.55354	7.59916	7.61069	7.66072	7.66811	7.72347	7.51143	7.55147
ENSG00000072657	5.68602	5.80979	6.61276	6.40534	6.6473	6.35305	7.07072	6.9589	6.88973	6.97698	5.83052	6.06398
ENSG00000072682	7.04178	7.18183	6.82617	6.98646	6.79786	6.97181	6.80522	6.95158	6.80688	6.94122	6.82551	6.95334
ENSG00000072694	8.07091	7.81361	8.1471	7.93718	8.17872	7.9588	8.25009	8.03255	8.33178	8.06166	8.33725	8.05246
ENSG00000072736	10.3652	9.88691	9.99496	9.50259	9.89814	9.40566	9.90962	9.41296	9.90874	9.38481	9.98214	9.48408
ENSG00000072756	8.03358	7.81582	7.9666	7.71271	8.00512	7.76543	7.98128	7.74511	8.02157	7.81303	7.83249	7.60976
ENSG00000072778	11.7172	11.8707	11.9642	12.0886	11.9817	12.1013	11.9538	12.0763	11.886	12.0338	12.0094	12.1724
ENSG00000072786	7.59266	7.74507	7.78184	7.97181	7.74116	7.92497	7.83785	8.02206	7.88388	8.0318	7.69951	7.82051
ENSG00000072803	9.02026	8.98642	9.09188	9.05845	9.01954	8.98115	9.10772	9.07823	9.14686	9.11844	9.14493	9.11517
ENSG00000072818	7.19361	7.24539	7.06035	7.08715	7.05958	7.08647	7.04231	7.06898	7.01831	7.07309	6.9248	6.97309
ENSG00000072832	3.52036	4.23702	3.88813	4.45034	4.15839	4.68924	4.32712	4.93819	4.23087	5.01505	4.29281	5.11376
ENSG00000072840	6.00785	6.37625	6.9553	7.16762	6.97937	7.15653	7.26724	7.52335	7.30433	7.70584	7.38503	7.82331
ENSG00000072849	8.25688	8.25178	8.32624	8.31555	8.21438	8.19346	8.52507	8.51741	8.35747	8.35092	8.61094	8.60692
ENSG00000072858	5.86787	5.52904	5.89192	5.56823	5.81824	5.49358	5.82769	5.48067	6.00974	5.67528	5.89331	5.52239
ENSG00000072864	6.90216	6.66348	6.68683	6.43567	6.61026	6.32734	6.73592	6.48261	6.65835	6.41779	6.67074	6.41683
ENSG00000072952	4.94567	5.2356	4.73625	5.00793	4.90916	5.18809	4.57891	4.89509	4.78012	5.05103	4.90579	5.19059
ENSG00000072954	6.40474	6.59602	6.42973	6.4367	6.85807	6.68836	6.30872	6.37152	6.31411	6.43535	6.25256	6.39848
ENSG00000072958	8.4484	8.75527	8.40072	8.67238	8.51703	8.78346	8.38005	8.6645	8.32128	8.64819	8.2449	8.5811
ENSG00000073008	8.29843	8.56271	8.34611	8.59103	8.16522	8.49257	8.55049	8.76584	8.48663	8.72379	8.44006	8.67975
ENSG00000073050	6.18569	6.30768	6.31278	6.43276	6.31523	6.43241	6.24543	6.36911	6.32529	6.47374	6.14022	6.27101
ENSG00000073060	10.1022	10.459	10.3291	10.6891	10.4345	10.7925	10.3582	10.7147	10.2234	10.5953	10.4143	10.8059
ENSG00000073067	3.27379	3.18755	3.37902	3.15763	3.43212	3.24613	3.30987	3.14429	3.42082	3.28436	3.23188	3.02675
ENSG00000073111	5.43733	5.82795	5.6739	6.05187	5.58724	5.99302	6.0385	6.40909	6.30524	6.65645	6.01486	6.37346
ENSG00000073146	3.84714	3.67443	3.49619	3.37183	3.25464	3.10555	3.4306	3.402	3.36135	3.26732	3.17799	3.03577
ENSG00000073150	4.41406	5.36584	3.47616	4.41395	2.64616	3.622	3.59693	4.54574	3.08624	4.04593	3.92937	4.82017
ENSG00000073169	8.5588	8.87553	8.52801	8.81724	8.59562	8.88328	8.44025	8.73617	8.42325	8.74949	8.28447	8.60488
ENSG00000073282	4.43013	4.43143	4.19667	4.20072	4.4783	4.55249	4.47958	4.52053	4.05615	4.01425	4.04244	3.97955
ENSG00000073331	8.87086	8.47021	8.7493	8.40311	8.68465	8.34517	8.65909	8.29645	8.80818	8.41435	8.64304	8.20185
ENSG00000073350	8.42565	8.72593	8.60816	8.90382	8.64114	8.93547	8.49067	8.78431	8.37462	8.68791	8.28915	8.59022
ENSG00000073417	9.9823	9.98197	9.76387	9.76901	9.60381	9.61875	9.79125	9.7904	9.79494	9.78541	9.63203	9.63684
ENSG00000073464	7.07972	7.24798	7.1521	7.25176	7.62039	7.65779	7.3088	7.40905	6.98087	7.17827	6.88602	7.08526
ENSG00000073536	6.49874	6.69992	6.24944	6.42734	6.18173	6.35195	6.17075	6.35307	6.29013	6.50183	6.11465	6.33166
ENSG00000073578	10.9649	10.8732	11.07	10.9726	11.0706	10.9741	11.0772	10.9856	11.0652	10.9795	10.9566	10.8746
ENSG00000073584	9.16553	8.77507	9.32621	8.97414	9.24239	8.88439	9.33049	8.97816	9.42632	9.07545	9.34604	8.97739
ENSG00000073605	9.28531	9.09178	9.14447	8.95012	8.98484	8.77969	8.85992	8.66359	9.05751	8.85896	8.81047	8.59042
ENSG00000073614	10.1473	10.1323	10.1695	10.1653	10.1696	10.1218	10.1863	10.1535	10.2491	10.2148	9.88768	9.91292
ENSG00000073670	1.84604	2.33345	1.95792	2.49014	1.88572	2.39592	2.1843	2.73091	1.88295	2.32551	1.71287	2.14365
ENSG00000073711	7.25707	7.11578	7.26095	7.09612	7.74756	7.428	7.09347	6.96258	7.18464	7.04826	6.99509	6.83996
ENSG00000073712	10.7094	10.7191	10.4474	10.4377	10.3054	10.2878	10.3907	10.3845	10.3691	10.384	10.2956	10.3144
ENSG00000073734	11.6705	11.7431	10.9338	11.0525	10.6794	10.8215	10.763	10.8683	10.7602	10.8294	10.7868	10.8462
ENSG00000073737	3.82603	3.84935	4.51219	4.61247	4.47671	4.5972	5.22442	5.30263	5.09237	5.08476	5.19545	5.17129
ENSG00000073754	8.32282	8.50749	9.07089	9.35188	9.04694	9.35515	8.52465	8.77675	9.16916	9.32743	8.78546	8.91619
ENSG00000073756	3.40428	3.56824	3.43054	3.62014	3.48214	3.64282	3.67198	3.85908	3.57176	3.74295	3.95236	4.19312
ENSG00000073792	5.99719	5.7093	5.8513	5.54169	6.28982	5.96031	5.56876	5.26234	5.72426	5.44497	5.45451	5.18453
ENSG00000073803	10.0156	9.80119	9.82798	9.63122	9.71906	9.52603	9.91925	9.71798	9.8183	9.59122	9.86718	9.6352
ENSG00000073849	12.6861	12.8936	12.6322	12.8575	12.4885	12.7143	12.6414	12.8635	12.6019	12.7996	12.7326	12.9212
ENSG00000073861	2.79137	3.23682	2.85142	3.31544	2.93022	3.39639	2.92433	3.38566	2.77775	3.2213	3.13732	3.57551
ENSG00000073910	8.9029	8.94662	9.25078	9.27004	9.27681	9.28968	9.29291	9.31654	9.19444	9.24905	9.16279	9.22699
ENSG00000073921	10.8269	10.8793	10.6447	10.6974	10.588	10.638	10.7098	10.7642	10.6427	10.6968	10.6322	10.6866
ENSG00000073969	8.05648	7.82395	8.23159	7.95067	8.05021	7.77476	8.30451	8.0281	8.16132	7.92926	8.14897	7.94019
ENSG00000074047	3.60868	3.58459	3.9389	3.9515	3.9562	3.98197	3.99453	4.02185	3.45909	3.3747	4.47715	4.4264
ENSG00000074054	9.92584	9.99264	9.7758	9.82237	9.82419	9.87056	9.72275	9.76943	9.79304	9.85012	9.61189	9.68919
ENSG00000074071	7.03689	7.36164	7.08573	7.44027	7.01748	7.37023	7.11261	7.46349	7.03601	7.38478	7.1918	7.51542
ENSG00000074181	5.74587	6.28516	5.503	6.0277	5.29756	5.81266	5.33186	5.8337	5.45387	6.02049	5.45861	6.03031
ENSG00000074201	9.21143	9.1343	9.14417	9.07669	9.11638	9.05128	9.11044	9.04034	9.18707	9.11044	9.15059	9.07033
ENSG00000074211	2.78458	2.44419	2.8269	2.40456	2.71762	2.25617	2.91169	2.54389	2.89077	2.59217	2.55222	2.24196
ENSG00000074219	4.73955	5.05383	5.08369	5.33963	5.07528	5.3186	4.93635	5.20893	4.9469	5.27727	5.2681	5.61446
ENSG00000074266	7.09763	7.09971	7.20046	7.18292	7.25799	7.25204	7.16669	7.14104	7.36176	7.36701	7.16139	7.15633
ENSG00000074276	7.97161	8.49321	9.43367	9.81063	9.39079	9.75496	9.26655	9.69857	9.38138	9.92607	9.34032	9.90309
ENSG00000074319	7.94963	7.80315	8.07611	7.93042	8.10207	7.95836	8.12243	7.97561	8.14227	8.00169	8.26378	8.12965
ENSG00000074356	7.91416	8.16926	7.98643	8.23168	7.95878	8.19111	8.0393	8.29414	7.96403	8.19557	7.84374	8.09032
ENSG00000074370	4.8455	5.25943	5.33197	5.80474	5.56393	6.04713	5.33841	5.79839	5.43728	5.85168	5.43548	5.83253
ENSG00000074410	2.50417	2.11357	4.10298	3.66891	3.96508	3.69137	5.54909	5.12233	4.85096	4.54028	4.7149	4.34391
ENSG00000074416	9.64502	9.96136	10.1606	10.5119	10.2999	10.6186	10.2738	10.6213	10.0791	10.4238	10.2105	10.5343
ENSG00000074527	8.58477	8.69072	8.51025	8.63534	8.41786	8.54087	8.3343	8.45605	8.51839	8.65065	8.14518	8.23576
ENSG00000074582	6.98681	7.13927	7.13187	7.27979	7.10057	7.23745	7.09556	7.24434	7.11229	7.27235	7.15357	7.31766
ENSG00000074590	7.50104	7.60178	7.68012	7.77893	7.83139	7.92319	7.49995	7.601	7.48949	7.60808	7.3824	7.50646
ENSG00000074603	8.89103	8.81896	8.84622	8.76624	8.92027	8.86898	8.82697	8.74842	8.83119	8.76467	8.80543	8.7352
ENSG00000074621	7.717	7.53243	7.65251	7.48989	7.58524	7.41916	7.57295	7.40327	7.63893	7.45054	7.50552	7.29972
ENSG00000074657	7.60616	7.30058	7.66506	7.35995	7.86903	7.57404	7.63986	7.33638	7.66844	7.3852	7.46126	7.14532
ENSG00000074660	6.7705	6.98863	6.90497	7.13527	6.95692	7.20783	6.73057	6.95178	6.83604	7.05354	6.79079	7.01375
ENSG00000074695	11.7881	11.887	11.8472	11.9444	11.7134	11.8157	11.8695	11.9671	11.7939	11.8934	11.7543	11.8569
ENSG00000074696	10.5981	10.7227	10.6059	10.6953	10.5716	10.6642	10.6587	10.7563	10.6117	10.7518	10.6655	10.8212
ENSG00000074706	5.39145	5.14979	5.85807	5.65757	5.61061	5.39403	5.78975	5.56632	5.98449	5.73383	5.79906	5.53101
ENSG00000074755	10.0142	10.162	9.83016	9.98542	9.83019	9.98868	9.84501	9.99373	9.78583	9.93367	9.69511	9.84707
ENSG00000074800	10.8898	11.0873	11.252	11.4186	11.3276	11.5028	11.3309	11.5053	11.3844	11.5772	11.3375	11.5379
ENSG00000074803	3.17765	3.3314	3.34135	3.33847	2.66355	2.81621	3.88553	3.92135	3.45107	3.65171	3.22504	3.37652
ENSG00000074842	7.39408	7.7332	7.77837	8.1324	7.77744	8.09442	7.7485	8.10395	7.7299	8.09027	7.89721	8.22708
ENSG00000074855	5.31949	5.70387	5.3689	5.76983	5.38354	5.79335	5.26026	5.64369	5.16143	5.49523	5.25479	5.58709
ENSG00000074935	9.77364	9.71563	9.63749	9.55969	9.64849	9.56688	9.64572	9.58272	9.56748	9.50628	9.58885	9.52898
ENSG00000074964	9.83971	10.1855	9.78329	10.0867	9.86196	10.1759	9.64047	9.94589	9.64235	9.98531	9.58431	9.92779
ENSG00000074966	6.42119	6.24366	6.15897	5.95093	6.19529	6.02057	6.24213	6.06325	6.31198	6.12467	6.06585	5.84716
ENSG00000075035	2.53417	2.60599	1.66733	1.68162	1.68379	1.71806	1.7883	1.84297	1.79876	1.92388	1.47422	1.64902
ENSG00000075073	5.40197	4.47336	5.08306	4.00801	4.94995	3.79472	5.08723	4.07178	4.97361	3.84053	4.82789	3.62341
ENSG00000075089	7.53115	7.28394	7.55215	7.32192	7.4953	7.24279	7.42954	7.17639	7.59821	7.37364	7.52979	7.29625
ENSG00000075131	5.88957	5.53611	5.78391	5.44812	5.73211	5.37543	5.68007	5.33075	5.6972	5.30247	5.79595	5.43273
ENSG00000075142	7.27766	7.13495	7.35172	7.27202	7.33968	7.28179	7.48202	7.39254	7.67205	7.52599	7.52104	7.34413
ENSG00000075151	9.07879	9.06672	9.35994	9.30511	9.25495	9.21019	9.45051	9.40778	9.33972	9.33277	9.42395	9.44452
ENSG00000075188	6.2946	6.34296	6.17545	6.20775	6.11313	6.13493	6.17415	6.21063	6.1882	6.23812	6.12108	6.15578
ENSG00000075213	3.89969	4.15141	3.39372	3.62867	3.4243	3.65616	3.13111	3.39118	3.5496	3.79705	3.22729	3.48791
ENSG00000075218	5.28142	4.53626	5.28035	4.42409	5.16416	4.19135	5.11364	4.08557	5.19536	4.22412	4.96265	3.87117
ENSG00000075223	5.43675	5.23263	5.46204	5.31117	6.18363	6.00339	5.5853	5.44312	5.24262	4.97967	5.21588	4.93693
ENSG00000075234	10.7564	10.9667	10.642	10.8377	10.5454	10.7373	10.5039	10.7029	10.4428	10.6582	10.2972	10.5183
ENSG00000075239	12.0889	12.1035	12.4278	12.4153	12.3808	12.3547	12.5659	12.5655	12.3297	12.3617	12.3062	12.3481
ENSG00000075240	8.47452	8.82588	8.18362	8.54633	8.06822	8.45068	7.89483	8.25647	7.95861	8.26495	7.93551	8.22811
ENSG00000075275	7.40423	7.65823	7.0918	7.35507	6.89714	7.18606	7.24399	7.48506	7.25302	7.53961	7.10227	7.38161
ENSG00000075290	1.50255	1.83984	1.54855	1.95956	1.55083	1.98895	1.47858	1.92779	1.4895	1.86329	1.30446	1.63097
ENSG00000075292	11.6594	11.4906	11.4934	11.3131	11.427	11.2566	11.4974	11.3107	11.4883	11.3114	11.2907	11.1326
ENSG00000075303	7.48651	7.30764	7.51831	7.3389	7.34999	7.15223	7.47849	7.29568	7.43856	7.25222	7.50966	7.32974
ENSG00000075336	7.33215	7.32873	7.23026	7.1756	7.29654	7.24224	7.23162	7.19391	7.16293	7.15134	7.23719	7.25012
ENSG00000075340	5.18418	4.54771	5.14695	4.53443	4.92993	4.25609	4.79485	4.14309	4.88142	4.29983	4.67852	4.05783
ENSG00000075391	8.15293	8.1395	8.41255	8.3803	8.5323	8.49362	8.44957	8.42368	8.45149	8.45105	8.28266	8.28487
ENSG00000075399	6.34932	6.65409	6.20516	6.53066	6.38567	6.73519	6.14464	6.46551	6.11845	6.42873	6.11937	6.4202
ENSG00000075407	9.51927	9.04653	9.5065	9.02623	9.48994	9.01258	9.37899	8.89803	9.48625	9.02277	9.28836	8.8217
ENSG00000075413	9.02978	8.9319	9.12838	9.0396	9.08094	8.99317	9.07705	8.98619	9.11634	9.01845	8.99305	8.88911
ENSG00000075415	10.6434	10.8222	10.7757	10.929	10.9361	11.0783	10.746	10.9104	10.8921	11.0801	10.978	11.1706
ENSG00000075420	10.195	10.1646	10.3011	10.3096	10.1873	10.1978	10.2797	10.2804	10.1119	10.0638	10.289	10.2399
ENSG00000075426	7.08317	7.35177	7.32295	7.61456	7.51085	7.81077	7.31248	7.5947	7.35921	7.59995	7.1138	7.36034
ENSG00000075461	0.409618	0.994816	0.621257	1.2518	0.559652	1.1795	0.663338	1.28496	0.37335	0.920977	0.693177	1.2915
ENSG00000075539	10.1889	10.0995	10.0753	9.99524	10.0575	9.99288	10.0359	9.96114	10.0584	9.96929	9.9106	9.82214
ENSG00000075568	9.39124	9.34335	9.41969	9.38572	9.40729	9.3789	9.47503	9.44366	9.48652	9.44169	9.53802	9.49579
ENSG00000075618	6.19918	6.4671	6.60608	6.8705	6.55854	6.79438	6.64538	6.90837	6.63235	6.91766	6.69226	6.96972
ENSG00000075624	12.5631	12.5071	12.7981	12.728	12.7846	12.7371	12.9837	12.9218	12.9546	12.9097	13.0073	12.9726
ENSG00000075643	9.64225	9.74394	9.33796	9.4193	9.24333	9.31804	9.43145	9.50705	9.32618	9.43259	9.35338	9.46144
ENSG00000075651	10.1067	10.0908	10.0345	10.0257	9.88208	9.88801	9.75827	9.74921	9.96005	9.96606	9.89694	9.89096
ENSG00000075673	0.49898	1.04708	0.33469	0.88453	0.812514	1.39696	0.549157	1.11073	0.724162	1.26378	0.97831	1.52842
ENSG00000075702	6.01851	5.33742	6.19088	5.34876	6.24162	5.39415	6.11484	5.21833	6.19413	5.31427	5.92734	4.95067
ENSG00000075711	9.92606	9.93712	9.82561	9.82806	9.85816	9.86723	9.8409	9.84479	9.80607	9.81585	9.73574	9.75155
ENSG00000075785	9.39739	9.45446	9.28192	9.32441	9.22309	9.26209	9.41874	9.46713	9.20748	9.26908	9.43678	9.49723
ENSG00000075790	8.49213	8.40155	8.67896	8.57588	8.73226	8.62497	8.70079	8.59662	8.64783	8.56336	8.8528	8.78331
ENSG00000075826	7.38209	7.26995	7.22372	7.08372	7.28353	7.13657	7.16827	7.03004	7.12973	7.02394	6.83862	6.74456
ENSG00000075856	8.30969	8.41674	8.30891	8.38993	8.24581	8.31834	8.26547	8.33527	8.2909	8.36702	8.11929	8.2178
ENSG00000075884	8.1411	7.64475	8.04577	7.58716	8.00579	7.55539	8.05873	7.59076	8.26985	7.77982	8.20278	7.69356
ENSG00000075914	7.07438	7.0842	7.16086	7.11691	7.44763	7.39243	7.145	7.1178	7.17775	7.2025	7.04229	7.06689
ENSG00000075945	7.95439	7.97475	7.99231	7.98032	8.10696	8.08563	7.95493	7.95098	8.0006	8.035	7.96356	8.00548
ENSG00000075975	7.69469	7.80148	7.65314	7.74958	7.68649	7.78477	7.63934	7.7371	7.72614	7.84289	7.6816	7.79638
ENSG00000076003	6.05068	6.34125	6.08679	6.45044	5.96775	6.34897	6.17377	6.5364	6.5875	6.86484	6.79031	7.03627
ENSG00000076043	7.53007	7.52464	7.41962	7.39688	7.35556	7.32559	7.46292	7.4455	7.41926	7.41694	7.47778	7.48674
ENSG00000076053	8.66928	8.30818	8.39821	8.05346	8.18753	7.82736	8.32395	7.97011	8.38058	8.01002	8.47579	8.11522
ENSG00000076067	6.34868	6.86571	6.26045	6.77897	6.30477	6.82465	6.34787	6.87448	6.15925	6.67176	6.28742	6.81209
ENSG00000076108	9.28499	9.33834	9.12304	9.16114	9.11777	9.15179	9.16257	9.20549	9.05746	9.11626	9.01264	9.07364
ENSG00000076201	6.59658	7.1779	6.67163	7.19562	6.73927	7.26351	6.80428	7.33079	6.82689	7.36576	6.74081	7.33291
ENSG00000076242	8.15393	8.24284	8.09767	8.14028	8.0536	8.08917	8.13861	8.19239	8.11821	8.18836	8.01561	8.08629
ENSG00000076248	7.79258	7.91538	7.71175	7.8129	7.69328	7.78653	7.74592	7.86102	7.80435	7.94028	7.85059	7.99544
ENSG00000076258	9.38105	9.37155	9.10371	9.12766	8.86858	8.89836	9.07507	9.07493	9.27464	9.2374	9.08892	9.03429
ENSG00000076321	8.34698	8.38327	8.22301	8.25282	8.26902	8.30263	8.19302	8.22716	8.29508	8.33765	8.11959	8.15611
ENSG00000076344	3.54026	3.87863	3.189	3.45916	3.5471	3.88546	3.1966	3.46944	3.60359	3.92785	3.27402	3.54443
ENSG00000076351	10.0209	9.44552	9.90427	9.32221	9.94773	9.36699	9.91775	9.33911	9.87932	9.299	9.77021	9.17855
ENSG00000076356	7.617	7.85602	7.54225	7.84143	7.30079	7.62186	7.56993	7.855	7.52381	7.74498	7.3851	7.60117
ENSG00000076382	7.21141	7.23727	7.2371	7.29688	7.00455	7.09255	7.21136	7.2554	7.20053	7.19629	7.28437	7.26929
ENSG00000076513	8.95693	8.84096	8.90927	8.81936	8.92108	8.82886	8.95164	8.85197	8.9607	8.85367	8.81439	8.70067
ENSG00000076554	8.44029	8.45949	8.47258	8.49276	8.44026	8.46437	8.52673	8.53873	8.3035	8.32844	8.41401	8.44317
ENSG00000076555	12.168	12.4554	12.0491	12.3202	12.1392	12.3973	12.1306	12.403	11.8826	12.1976	11.8482	12.1619
ENSG00000076604	7.19444	7.2985	7.74278	7.84885	7.75038	7.86108	7.7054	7.80782	7.62684	7.72425	7.63821	7.73608
ENSG00000076641	8.89951	8.73353	8.9243	8.83552	8.77922	8.70888	8.8874	8.78216	8.91762	8.7234	8.86244	8.65099
ENSG00000076650	6.92578	7.01725	6.63703	6.70961	6.61886	6.69469	6.63347	6.72264	6.56445	6.63544	6.64694	6.73327
ENSG00000076662	8.00651	6.32809	7.66155	5.99858	7.524	5.8518	7.33842	5.64202	7.58763	5.89357	7.5022	5.82234
ENSG00000076685	9.01225	8.56154	9.00539	8.57674	9.13423	8.6427	8.94141	8.50432	8.99056	8.56222	8.93593	8.49168
ENSG00000076706	6.84118	6.81333	6.72249	6.6549	6.86014	6.81647	6.62569	6.59419	6.6259	6.60229	6.79128	6.7722
ENSG00000076716	3.3364	3.73007	3.70374	4.07231	3.876	4.27128	4.30439	4.7071	4.18853	4.49533	4.78191	5.13089
ENSG00000076770	11.8166	11.8952	11.5481	11.6548	11.3793	11.4842	11.4578	11.5558	11.5121	11.5783	11.5301	11.5911
ENSG00000076826	6.52822	7.19383	6.54519	7.20577	6.81606	7.44286	6.47493	7.11755	6.40342	7.07626	6.32145	7.00309
ENSG00000076864	5.71941	6.112	6.16536	6.56281	6.06453	6.47565	5.85558	6.2869	6.37779	6.69243	6.2288	6.56464
ENSG00000076924	7.55904	7.79239	7.45271	7.68248	7.4225	7.65405	7.35134	7.5801	7.45273	7.68503	7.2317	7.44363
ENSG00000076928	7.30692	7.66294	7.46077	7.80907	7.55435	7.90522	7.40776	7.75707	7.40499	7.74681	7.35509	7.70127
ENSG00000076944	6.52904	6.52564	6.54897	6.57765	6.6084	6.63479	6.60681	6.61321	6.6429	6.64256	6.59977	6.59141
ENSG00000076984	6.79243	6.99615	6.80944	7.02921	6.87904	7.11296	6.70277	6.91834	6.70573	6.90118	6.72707	6.91941
ENSG00000077009	0.344358	1.01938	0.242501	0.766067	1.50706	1.73597	0.0834028	0.745346	0.165898	0.915244	0.181153	0.947714
ENSG00000077044	8.12723	8.33252	7.80587	8.01576	7.94093	8.12718	7.79444	8.00527	7.58213	7.80902	7.63702	7.86111
ENSG00000077063	6.86622	6.89834	6.42793	6.48926	6.38481	6.43835	6.45857	6.53253	6.6218	6.68968	6.33455	6.31538
ENSG00000077080	1.5515	2.09295	1.81047	2.31491	2.13698	2.70344	1.58787	2.11065	1.41448	1.92606	1.65814	2.22639
ENSG00000077092	6.52928	6.69248	6.36084	6.51357	6.41783	6.56742	6.40782	6.56279	6.40617	6.57384	6.52629	6.69898
ENSG00000077097	10.0629	10.0447	10.1059	10.0833	10.0201	10.0008	10.1041	10.0809	10.2183	10.1956	10.0583	10.0419
ENSG00000077147	10.8271	10.8337	10.9312	10.9342	10.8458	10.8412	10.9945	10.9965	11.0572	11.066	10.9723	10.9809
ENSG00000077150	6.48305	6.59121	6.99753	7.11891	6.87775	6.96679	7.09226	7.19966	7.06231	7.17908	7.01144	7.12604
ENSG00000077152	1.5071	1.83696	2.42812	2.64817	2.56433	2.8049	2.86576	3.10434	2.68021	2.926	3.17958	3.5427
ENSG00000077157	9.65586	9.5965	9.56391	9.48223	9.78638	9.65663	9.58553	9.50818	9.50425	9.46272	9.33623	9.28005
ENSG00000077232	10.7751	10.0629	10.9911	10.2578	10.8409	10.1255	11.0768	10.3611	10.9085	10.1944	10.8796	10.1768
ENSG00000077235	9.01674	9.28088	8.91931	9.18121	9.08609	9.35136	8.92702	9.18584	8.83778	9.11722	8.75133	9.04382
ENSG00000077238	8.76761	8.93916	8.89443	9.0839	8.97629	9.16634	8.73297	8.92216	8.7993	8.96689	8.72047	8.88825
ENSG00000077254	10.557	10.1133	10.4026	9.94647	10.4045	9.95421	10.3342	9.88066	10.3576	9.90418	10.1675	9.72393
ENSG00000077264	4.36154	3.79581	4.57345	3.95202	4.74823	4.12363	4.93046	4.3476	4.3244	3.81634	4.34032	3.86046
ENSG00000077274	1.01769	1.51664	1.52515	2.04426	1.97674	2.5451	1.42532	1.92026	1.78453	2.28027	2.03303	2.58962
ENSG00000077279	3.64937	2.8007	3.576	2.76797	3.70822	2.94724	3.60566	2.80426	3.66828	2.81851	3.58666	2.72229
ENSG00000077312	6.831	7.00083	6.81866	6.98376	6.7566	6.91973	6.9351	7.10249	6.78405	6.95662	6.88761	7.06172
ENSG00000077327	3.36695	2.62837	3.38623	2.63134	3.52489	2.76975	3.32012	2.57019	3.31675	2.62241	3.22546	2.51443
ENSG00000077348	4.87933	5.3752	4.88791	5.39365	4.92267	5.43076	4.73212	5.23576	4.88908	5.4059	4.98762	5.50028
ENSG00000077380	8.3737	8.01113	8.57816	8.21458	8.55281	8.19382	8.59415	8.23615	8.63073	8.26589	8.62258	8.2565
ENSG00000077420	6.82934	7.08657	7.31923	7.64791	7.4214	7.75561	7.34194	7.65612	7.19813	7.46442	7.33613	7.60292
ENSG00000077454	6.93916	6.75935	6.92756	6.77166	6.85636	6.70771	6.9148	6.7478	6.87097	6.65991	6.94642	6.72836
ENSG00000077458	8.73853	8.6868	8.23541	8.22106	7.94465	7.90499	8.20857	8.19247	8.3241	8.28023	8.09604	8.02042
ENSG00000077463	3.66875	4.26413	3.99168	4.59216	4.13367	4.75408	4.2256	4.84183	3.95729	4.53654	4.25586	4.86115
ENSG00000077498	1.57519	1.52535	1.53866	1.49556	1.94374	1.88339	1.58343	1.52954	1.74304	1.68536	1.51581	1.45939
ENSG00000077514	6.95125	6.96476	6.72815	6.75172	6.65648	6.67375	6.78066	6.79979	6.91976	6.93486	6.73886	6.73715
ENSG00000077522	1.79511	2.29566	1.98263	2.1217	4.01076	3.79218	1.65024	2.0354	1.53602	1.99241	2.4945	3.08684
ENSG00000077549	7.9482	8.23132	8.13241	8.43358	8.24799	8.55503	8.2172	8.51495	8.2201	8.51296	8.41161	8.6838
ENSG00000077585	6.733	6.76782	6.73642	6.81567	6.49366	6.5461	6.69687	6.75116	6.81491	6.83016	6.91418	6.93216
ENSG00000077616	5.72027	5.71297	5.54751	5.55794	5.66915	5.72327	5.49686	5.5204	5.54744	5.53674	5.43257	5.41941
ENSG00000077684	8.49988	8.5346	8.57197	8.59564	8.48152	8.48129	8.52495	8.54077	8.54749	8.5828	8.33622	8.38135
ENSG00000077713	7.18455	7.20209	7.00934	7.06387	7.0153	7.08357	7.21898	7.25868	7.17472	7.16785	7.25892	7.24767
ENSG00000077721	7.40152	7.44123	7.56228	7.59726	7.46299	7.47751	7.61169	7.64476	7.60353	7.65152	7.8029	7.86539
ENSG00000077782	7.0979	7.10927	7.08876	7.13342	7.24872	7.30757	6.93371	6.974	6.943	6.94422	6.87787	6.8584
ENSG00000077800	2.61691	2.49405	1.89865	1.74215	1.98453	1.82409	1.90548	1.76491	1.99827	1.88124	2.04888	1.9394
ENSG00000077935	2.94428	3.25298	2.74912	3.06914	2.58395	2.86632	2.77286	3.08913	2.93154	3.26376	2.68398	2.97191
ENSG00000077942	7.62975	7.05325	7.62592	6.9409	7.95474	7.23418	7.61157	6.99176	7.62399	6.98587	7.38971	6.70234
ENSG00000077943	5.39407	5.16572	4.46389	4.33943	4.62952	4.52023	4.22287	4.15578	4.61243	4.57432	4.56817	4.49771
ENSG00000077984	4.02371	4.37727	4.17269	4.57455	4.13988	4.58215	4.26576	4.64775	4.42881	4.74832	4.36858	4.66491
ENSG00000078018	6.47547	6.59103	6.43477	6.55957	6.34676	6.49314	6.30292	6.43492	6.67661	6.81926	6.54582	6.67669
ENSG00000078043	8.51302	8.65662	8.38604	8.52331	8.32234	8.4484	8.35366	8.49363	8.38596	8.53676	8.36956	8.52406
ENSG00000078053	3.29828	3.53141	3.5366	3.83675	3.19402	3.47856	3.43539	3.70392	3.60468	3.76644	3.45401	3.57296
ENSG00000078061	8.31728	8.52789	8.50015	8.7254	8.63241	8.86967	8.33112	8.55391	8.45085	8.65018	8.61602	8.79835
ENSG00000078070	9.69361	9.76733	9.37977	9.48675	9.2972	9.40348	9.32626	9.43541	9.42285	9.48871	9.44544	9.51378
ENSG00000078081	4.56311	4.01408	4.79942	4.15346	4.63691	3.88583	5.02569	4.42419	4.79017	3.99759	4.77283	3.97734
ENSG00000078098	2.25407	2.33854	3.01621	3.02605	3.0766	3.06535	3.0998	3.16463	3.29836	3.32205	4.06315	4.20745
ENSG00000078114	7.91094	7.62898	7.85066	7.71124	7.8522	7.74835	8.17807	8.01753	8.15619	7.84853	7.76871	7.39623
ENSG00000078124	7.88038	7.61549	8.08874	7.85295	8.0649	7.81108	8.15876	7.92072	8.14101	7.90119	8.12403	7.87475
ENSG00000078140	9.37335	9.51813	9.41069	9.51006	9.40069	9.50404	9.44947	9.56506	9.44312	9.56594	9.77224	9.84231
ENSG00000078142	9.32919	9.12692	9.3085	9.09662	9.23554	9.01709	9.37363	9.16845	9.43164	9.24006	9.23017	9.04323
ENSG00000078177	9.60367	9.56669	9.52405	9.50399	9.42677	9.40349	9.478	9.45836	9.50235	9.48676	9.40438	9.38624
ENSG00000078237	3.92074	4.46804	4.10881	4.6144	3.9687	4.51496	4.58932	5.0963	4.84395	5.38956	4.76768	5.33781
ENSG00000078246	6.57514	6.53559	6.21513	6.1899	6.27736	6.25248	6.41894	6.39377	6.28896	6.25764	6.32888	6.30291
ENSG00000078269	8.33556	8.21355	8.35089	8.24084	8.47307	8.39741	8.28075	8.17323	8.32063	8.19547	8.00876	7.88944
ENSG00000078295	7.23496	5.03461	7.10495	4.84341	7.37832	5.03585	7.03184	4.78117	7.03022	4.83333	6.84606	4.54014
ENSG00000078304	9.9472	9.89919	9.92197	9.88161	9.98587	9.95419	9.8739	9.83516	9.95293	9.92539	9.84456	9.79647
ENSG00000078328	0.0477941	0.618342	0.391727	0.879989	1.47873	1.59188	0.23773	0.842994	0.0823893	0.652243	0.0470063	0.629192
ENSG00000078369	9.54484	9.76298	9.82473	10.0568	9.77169	10.0093	9.87487	10.1036	9.86197	10.086	9.89471	10.1212
ENSG00000078401	4.13822	4.36892	3.97887	4.20125	4.00696	4.23937	3.75583	3.96845	3.88685	4.12507	4.03708	4.30938
ENSG00000078403	9.14545	9.10031	9.02018	8.94753	8.98143	8.90594	8.99018	8.93453	9.07727	9.04102	8.8497	8.81101
ENSG00000078487	6.32201	6.42761	5.7439	5.86655	5.64515	5.7731	5.75922	5.87883	5.95121	6.0507	5.71441	5.77996
ENSG00000078549	3.06581	3.24273	3.79097	4.07923	4.26884	4.61012	3.88059	4.16813	3.42358	3.47107	3.00917	2.94419
ENSG00000078589	2.93266	3.28158	2.94191	3.32144	2.3712	2.70587	2.97653	3.35099	3.14884	3.48525	3.03074	3.35045
ENSG00000078596	4.5261	4.79278	4.53931	4.85196	4.76711	5.07958	4.50339	4.80814	4.65329	4.90376	4.62788	4.86907
ENSG00000078618	10.1632	10.1769	10.1885	10.1983	10.2263	10.2376	10.1586	10.1677	10.1252	10.1481	10.153	10.1795
ENSG00000078668	8.77381	8.74226	8.86838	8.81435	9.14702	9.02384	8.84409	8.80862	8.93146	8.92732	9.03952	9.06513
ENSG00000078674	10.8936	10.7833	10.9583	10.8352	11.0476	10.9356	11.0121	10.8842	11.0187	10.8962	10.736	10.6432
ENSG00000078687	8.28142	8.41006	7.86049	8.02308	7.7161	7.87525	7.64466	7.80308	7.72711	7.85113	7.60377	7.71826
ENSG00000078699	8.41615	8.34827	8.34143	8.27218	8.16629	8.0855	8.34263	8.2751	8.25384	8.17551	8.1485	8.06873
ENSG00000078725	2.66778	2.99307	3.0005	3.34996	3.35382	3.74706	3.0232	3.29647	3.31246	3.50911	3.46686	3.675
ENSG00000078747	11.2157	11.1993	10.9929	10.9809	11.0196	11.0043	10.941	10.9269	10.9215	10.9064	10.8763	10.8594
ENSG00000078795	5.43409	4.47419	5.40071	4.52067	5.66394	4.94245	5.27805	4.38841	5.27809	4.39515	5.06582	4.11571
ENSG00000078804	7.38776	7.8483	7.54467	7.89068	7.88499	8.18802	7.63954	8.00684	7.09287	7.60562	7.68848	8.18029
ENSG00000078808	8.95683	9.24426	9.10719	9.38129	9.05146	9.33939	9.0869	9.36611	9.09869	9.38888	9.02314	9.30817
ENSG00000078814	6.30887	6.35038	6.1527	6.14453	6.57781	6.49522	6.13016	6.12417	6.00816	6.03095	5.72478	5.71868
ENSG00000078898	0.247717	0.890061	0.900431	1.55262	0.690603	1.29105	0.857948	1.51118	0.515836	1.08635	0.907825	1.54427
ENSG00000078900	3.48678	3.81919	3.28297	3.64455	3.1986	3.57101	3.1044	3.41339	3.15302	3.43311	3.41423	3.72941
ENSG00000078902	9.04408	9.4842	9.06698	9.49402	9.14511	9.57663	9.01358	9.44358	8.97541	9.416	9.03691	9.48602
ENSG00000078967	8.09664	7.93205	8.02258	7.8682	8.10089	7.96123	7.90798	7.74712	7.95648	7.79784	7.93085	7.76706
ENSG00000079101	3.04169	2.86201	2.69061	2.58686	2.27715	2.15988	2.68938	2.5757	3.42344	3.33111	3.05763	2.88718
ENSG00000079102	6.21943	6.15019	6.05044	6.03952	6.31955	6.2655	6.08118	6.10249	6.17355	6.15441	6.08182	6.04539
ENSG00000079112	4.61882	3.67596	4.40384	3.41578	4.35758	3.35385	4.34259	3.42341	4.23097	3.20016	4.14399	3.0834
ENSG00000079134	8.42268	8.27516	8.33672	8.18652	8.31351	8.1655	8.32975	8.19071	8.33414	8.20528	8.15852	8.01433
ENSG00000079150	6.68314	6.55693	6.37491	6.23598	6.29358	6.14963	6.36073	6.22129	6.3858	6.26445	6.53045	6.41607
ENSG00000079156	8.10334	8.13443	7.47233	7.49456	7.71108	7.75793	7.38476	7.41706	7.74389	7.80402	7.32633	7.35351
ENSG00000079215	4.98354	5.08244	4.93955	5.18847	4.91192	5.14639	5.66345	5.88979	5.75232	5.86783	5.77769	5.88425
ENSG00000079246	11.4639	11.5664	11.0827	11.1409	11.2752	11.321	11.0186	11.0835	11.0411	11.1575	10.8819	11.0121
ENSG00000079257	4.87126	4.97568	4.85618	4.97959	4.92627	5.06488	4.99338	5.13119	5.03422	5.14526	5.38928	5.54497
ENSG00000079263	4.76183	4.82642	4.59041	4.72211	4.39606	4.52076	4.41344	4.49459	4.77869	4.81233	4.63215	4.62873
ENSG00000079277	8.46164	8.38106	8.3886	8.29942	8.39881	8.3312	8.37926	8.29694	8.37493	8.29977	8.18148	8.11233
ENSG00000079308	10.7793	11.1358	10.5913	10.9603	10.8656	11.187	10.6532	11.0223	10.557	10.9516	10.4279	10.8222
ENSG00000079313	6.20678	6.68854	6.38157	6.82941	6.31413	6.75864	6.12709	6.58393	6.08504	6.57372	6.19348	6.6884
ENSG00000079332	9.82956	9.87305	9.9263	9.97665	9.88794	9.95215	9.94559	9.99417	9.94634	9.99719	9.97756	10.0327
ENSG00000079335	6.19959	6.19759	5.63365	5.70588	5.70784	5.73696	5.77722	5.82932	5.84021	5.84614	5.62716	5.60087
ENSG00000079337	5.62729	5.97912	5.08205	5.47189	5.5201	5.91486	5.09271	5.47487	5.02959	5.37048	5.22167	5.55729
ENSG00000079385	8.79128	8.76587	8.63406	8.63011	8.43009	8.43165	8.44803	8.4451	8.27682	8.2476	8.76222	8.7361
ENSG00000079387	7.141	7.08332	7.16004	7.08996	6.91642	6.83491	7.19375	7.12851	7.12342	7.07971	7.08512	7.0432
ENSG00000079393	0.0477941	0.724083	0.343833	0.856236	1.49997	1.44474	0.0831687	0.719337	0.255592	0.96777	0.107496	0.834907
ENSG00000079432	7.42029	8.08816	7.2104	7.91192	7.46096	8.16859	7.28699	7.98162	7.28069	7.93685	7.44083	8.07738
ENSG00000079435	4.07834	4.13424	4.11168	4.19096	4.2309	4.35512	3.9824	4.08686	4.07443	4.22431	3.88923	3.99469
ENSG00000079459	9.05025	9.25437	9.64378	9.88624	9.4891	9.7278	10.0098	10.2513	9.58015	9.76994	9.89065	10.073
ENSG00000079462	2.92705	3.33618	3.1628	3.63906	3.02198	3.49887	3.24508	3.69901	3.27414	3.66152	3.31195	3.68615
ENSG00000079482	9.15261	7.69916	9.10414	7.63691	8.97818	7.53388	9.22761	7.75972	9.02901	7.58625	9.07476	7.62226
ENSG00000079557	12.9489	12.9591	13.1845	13.216	13.0447	13.0699	13.2504	13.2683	13.4274	13.4619	13.3254	13.3769
ENSG00000079616	7.12302	7.20353	7.06911	7.16838	7.12319	7.22416	6.99611	7.10972	7.05665	7.13805	7.2838	7.33811
ENSG00000079689	3.60313	4.07658	3.46358	3.98544	3.37375	3.89317	3.54272	4.04869	3.80739	4.2576	3.40875	3.84444
ENSG00000079691	6.80422	6.834	7.05061	7.09692	7.11291	7.17049	7.13043	7.17606	7.17262	7.20946	7.15722	7.18536
ENSG00000079739	11.5465	11.7428	11.403	11.5653	11.4804	11.6514	11.3246	11.4963	11.2697	11.4794	11.1409	11.3619
ENSG00000079785	8.90554	8.99246	8.98512	9.06846	8.96126	9.03747	8.96728	9.0509	9.02053	9.11703	8.98315	9.07757
ENSG00000079805	9.12091	9.39657	9.09528	9.35841	9.1804	9.44575	9.04726	9.31031	9.05776	9.32953	9.04283	9.31655
ENSG00000079819	9.44491	9.31222	9.21131	9.11255	9.20545	9.10468	9.12205	9.02693	9.20893	9.08039	9.16112	9.03171
ENSG00000079841	3.99761	3.36906	3.83329	3.12488	4.39886	3.69762	3.68215	2.97242	3.62971	2.90569	3.62889	2.94938
ENSG00000079931	3.337	3.47101	3.38526	3.59769	3.2099	3.54401	3.77501	4.07325	4.25122	4.38987	5.36691	5.59129
ENSG00000079950	9.21847	9.08566	9.26152	9.14357	9.12816	8.99333	9.33036	9.20841	9.37935	9.24927	9.32022	9.18409
ENSG00000079974	7.45941	6.30049	7.43341	6.36718	7.4198	6.36208	7.32684	6.24143	7.45157	6.41869	7.32531	6.22548
ENSG00000079999	7.90729	8.234	8.10713	8.43957	8.25408	8.59052	8.14003	8.47313	8.05347	8.38873	8.10898	8.44254
ENSG00000080007	3.41187	3.5369	2.95266	3.02165	3.17843	3.23723	3.09851	3.16973	3.12437	3.26071	2.88974	3.00859
ENSG00000080031	7.14433	7.2334	6.6945	6.75419	6.16828	6.29242	6.83575	6.88618	6.77662	6.79362	6.86435	6.87109
ENSG00000080166	3.43475	3.62197	3.05428	3.39661	3.39423	3.70123	2.60823	2.88566	3.23123	3.44113	2.7234	2.79507
ENSG00000080189	7.46415	7.76213	7.48983	7.80664	7.34478	7.65452	7.40441	7.71452	7.44073	7.73231	7.54288	7.8351
ENSG00000080200	8.48521	8.46197	8.74017	8.73426	8.83255	8.83428	8.89222	8.89349	8.94432	8.9435	8.87405	8.86135
ENSG00000080224	1.28581	1.74676	1.25636	1.64266	1.34517	1.73782	1.56303	1.97318	2.32404	2.87684	1.94829	2.44053
ENSG00000080293	4.95493	5.39573	4.78073	5.27464	4.43081	4.93511	4.68255	5.16352	4.75797	5.18027	4.63885	5.04797
ENSG00000080298	6.25088	6.43714	6.38208	6.56087	6.51317	6.69465	6.26707	6.447	6.54477	6.70478	6.49681	6.65522
ENSG00000080345	10.1965	10.1277	10.2219	10.096	10.5442	10.2762	10.2057	10.133	10.2563	10.2085	10.1027	10.026
ENSG00000080371	9.07173	9.13025	9.18361	9.22565	9.31331	9.34892	9.20245	9.24708	9.25674	9.31453	9.01712	9.08823
ENSG00000080493	10.3703	10.4123	10.3332	10.3609	10.1555	10.1835	10.3139	10.3444	10.3015	10.3476	10.2215	10.2684
ENSG00000080503	10.4143	10.521	10.522	10.6353	10.6117	10.7263	10.4285	10.5403	10.5011	10.6062	10.3101	10.4124
ENSG00000080511	1.80634	1.64521	1.92485	1.76665	1.78609	1.6326	1.879	1.71675	1.89405	1.74403	1.72535	1.56488
ENSG00000080546	7.99573	8.11837	8.15329	8.2409	8.27094	8.33857	8.23948	8.3267	8.42937	8.50756	8.36754	8.44647
ENSG00000080561	6.25202	6.46244	6.29331	6.52711	6.21198	6.44759	6.49849	6.72049	6.33216	6.5292	6.50707	6.69678
ENSG00000080572	3.36228	2.61359	3.33989	2.55528	3.60361	2.8373	3.19397	2.41822	3.41524	2.68557	3.15069	2.42498
ENSG00000080573	6.1196	6.41951	7.39326	7.63725	7.52667	7.77068	8.01112	8.2513	8.18794	8.46739	7.84396	8.16578
ENSG00000080603	8.80688	7.82977	8.42706	7.42816	8.47752	7.50019	8.47744	7.49456	8.31208	7.30039	8.61684	7.63377
ENSG00000080608	7.65538	7.61599	7.5923	7.54136	7.36009	7.27314	7.77845	7.74362	7.62649	7.59967	7.57989	7.5532
ENSG00000080618	12.7807	12.9372	12.6821	12.8759	12.6604	12.8549	12.6497	12.8371	12.6864	12.8619	12.7084	12.8941
ENSG00000080644	1.51647	1.4722	1.85633	1.78261	2.13203	2.08817	1.88088	1.82991	1.7086	1.66048	1.57968	1.52613
ENSG00000080709	8.30879	8.3918	8.16155	8.20585	8.35761	8.39491	8.0591	8.11565	8.12514	8.24142	7.92291	8.04045
ENSG00000080802	8.4242	8.2567	8.30578	8.14951	8.23878	8.07416	8.204	8.04028	8.21703	8.04188	8.21648	8.03774
ENSG00000080815	8.92934	8.98053	9.06187	9.08606	8.9589	8.98235	9.03669	9.06379	9.10802	9.16055	9.10322	9.15034
ENSG00000080819	8.53275	8.63586	8.63155	8.71462	8.66255	8.75665	8.64137	8.747	8.7058	8.80548	8.43626	8.56103
ENSG00000080822	8.27663	8.18057	8.20809	8.09593	8.28881	8.175	8.238	8.12156	8.30018	8.19855	8.28929	8.19348
ENSG00000080823	6.93978	6.47004	6.83414	6.35486	6.70531	6.16812	6.73602	6.27833	6.70991	6.27525	6.58029	6.11187
ENSG00000080824	11.1773	11.1585	11.2254	11.1891	11.1441	11.0926	11.4119	11.3838	11.3099	11.2998	11.4705	11.4759
ENSG00000080839	7.11377	6.9753	6.62451	6.51901	6.52244	6.4229	6.61307	6.50162	6.61904	6.47019	6.57984	6.423
ENSG00000080845	6.98381	7.26518	6.9016	7.16961	7.02334	7.3102	6.80283	7.06184	6.82424	7.08793	7.04325	7.30686
ENSG00000080854	3.61716	3.32601	3.42567	3.1973	3.32592	3.13666	3.30252	3.04831	3.75058	3.42706	3.136	2.70272
ENSG00000080910	11.8566	9.08423	11.9252	9.21771	11.8556	9.15787	11.8074	9.07296	11.9739	9.21447	12.0788	9.33267
ENSG00000080947	6.98726	6.48673	6.99741	6.4849	7.1989	6.70999	6.9451	6.43346	6.99804	6.49107	6.6848	6.16779
ENSG00000080986	5.70799	4.76142	5.71242	4.75929	5.849	5.04242	5.64257	4.67415	5.67678	4.6821	5.40802	4.28222
ENSG00000081014	7.46442	7.38838	7.66551	7.58084	7.77405	7.68781	7.51942	7.43527	7.49119	7.4207	7.57271	7.50337
ENSG00000081019	7.91982	7.94363	7.82874	7.85996	7.66988	7.70325	7.77896	7.81107	7.8301	7.85325	7.77655	7.7997
ENSG00000081026	9.43803	9.40912	9.07279	9.05452	8.8485	8.81649	8.89901	8.8776	8.96909	8.93222	8.89769	8.85682
ENSG00000081041	8.64718	8.54951	8.52169	8.54448	8.4006	8.39068	8.16535	8.1542	8.47443	8.3424	8.56328	8.42314
ENSG00000081051	5.95212	6.07739	5.45835	5.61329	4.5257	4.64284	5.13228	5.27682	5.62049	5.75653	6.15428	6.2797
ENSG00000081052	6.35529	6.42706	6.72472	6.85855	7.11427	7.23661	6.7151	6.88858	7.19739	7.26038	7.20328	7.28109
ENSG00000081059	7.0175	7.13535	6.99733	7.13654	6.82264	6.97285	6.85521	6.99245	6.78762	6.88617	6.72829	6.8284
ENSG00000081087	8.03083	7.88544	8.02553	7.87907	7.77572	7.57148	8.07242	7.9254	8.09198	7.96219	8.12363	7.99511
ENSG00000081138	3.72154	3.03993	3.35143	2.70677	3.59288	2.99139	3.21573	2.563	3.21721	2.56536	2.99071	2.29904
ENSG00000081148	4.57874	4.56303	4.48689	4.47461	4.67535	4.65815	4.54159	4.52624	4.53337	4.53588	4.49069	4.4897
ENSG00000081154	8.94108	8.9378	8.82165	8.82978	8.76302	8.77726	8.8568	8.85981	8.85003	8.84395	9.0826	9.05249
ENSG00000081177	7.28027	7.42736	7.07572	7.21609	6.98643	7.12416	7.04192	7.18202	7.05356	7.20625	6.99409	7.15148
ENSG00000081181	3.94204	4.29022	3.7534	3.97578	3.81666	4.00051	3.59295	3.83016	3.55881	3.82259	3.74547	4.10718
ENSG00000081189	7.7583	7.6982	7.9064	7.88357	8.50536	8.35885	7.85914	7.92849	7.82474	7.87926	7.65996	7.68891
ENSG00000081237	9.24653	9.08022	9.59926	9.51318	9.43054	9.32508	9.68788	9.56575	9.84564	9.66099	9.68069	9.45453
ENSG00000081248	0.184761	0.972486	0.616556	1.02786	2.28717	2.188	0.499823	1.11916	0.389257	1.18482	0.575799	1.49298
ENSG00000081307	8.97292	8.9245	8.926	8.87497	8.86409	8.80468	8.94557	8.90134	9.00898	8.97664	8.86211	8.82952
ENSG00000081320	6.91366	6.76645	7.59716	7.51979	7.3329	7.27223	7.64125	7.54903	7.84487	7.66703	7.6957	7.48884
ENSG00000081377	9.81147	9.72574	9.70864	9.64452	9.37822	9.33476	9.5654	9.48929	9.60854	9.52291	9.64024	9.54502
ENSG00000081386	7.84343	7.86268	7.74366	7.76918	7.58743	7.60256	7.7319	7.75423	7.74457	7.75783	7.59048	7.60856
ENSG00000081479	5.21653	5.35077	6.07365	6.17771	6.78456	6.86134	6.22681	6.31254	5.80777	5.93756	5.36296	5.5273
ENSG00000081665	8.68354	8.1807	8.67291	8.17439	8.73004	8.24788	8.6363	8.13207	8.65133	8.12047	8.60512	8.05873
ENSG00000081692	6.85947	6.89787	6.77381	6.78658	6.78243	6.82674	6.76695	6.80819	6.71605	6.68638	6.85682	6.89221
ENSG00000081721	6.14761	6.24896	5.88549	5.9893	5.83266	5.92566	5.92174	6.02543	6.03654	6.15113	5.90443	6.00121
ENSG00000081760	8.21549	7.769	8.0841	7.5769	8.08395	7.50386	8.05616	7.54435	8.07369	7.57974	7.8811	7.27502
ENSG00000081791	9.05256	9.11142	9.18263	9.26424	9.02802	9.1356	9.12359	9.19241	9.14285	9.19095	9.14211	9.18656
ENSG00000081800	1.04904	1.13947	1.2542	1.37946	0.9519	1.01971	1.48921	1.54148	0.93238	1.12729	1.5445	1.62376
ENSG00000081803	8.16623	8.27195	8.21224	8.30696	8.1614	8.24505	8.30598	8.39569	8.22497	8.32157	8.01369	8.11714
ENSG00000081818	1.53528	1.95573	1.8272	2.17374	2.26816	2.70532	1.83838	2.19528	1.84959	2.17019	2.27855	2.69185
ENSG00000081842	0.890452	1.16788	0.823419	1.23502	0.994697	1.43304	0.869121	1.2565	1.08321	1.40676	1.17804	1.45612
ENSG00000081853	3.29988	3.83513	3.28798	3.9695	3.27345	4.02513	3.48211	4.15813	3.3739	3.85205	3.49704	3.95999
ENSG00000081870	7.71639	7.4981	7.5415	7.31301	7.44094	7.17826	7.55171	7.31708	7.56436	7.34656	7.6679	7.46604
ENSG00000081913	9.65	9.72477	9.28827	9.3609	9.32136	9.40287	9.08174	9.15956	9.13652	9.21926	8.98181	9.08136
ENSG00000081923	9.00673	8.903	9.10844	9.01106	8.90405	8.80341	9.19425	9.09928	9.14375	9.04774	9.05017	8.94408
ENSG00000081985	5.80836	5.96463	5.32205	5.44103	5.59364	5.7256	5.20297	5.31879	5.29731	5.45243	4.98059	5.14373
ENSG00000082014	4.79945	5.11731	4.90565	5.14327	5.7635	5.99123	4.9496	5.22161	4.94056	5.20742	5.07873	5.37619
ENSG00000082068	8.01286	7.97671	7.77527	7.73819	7.89104	7.87076	7.82566	7.79435	7.83535	7.80144	7.72208	7.66721
ENSG00000082074	7.67229	7.53915	8.05525	8.02151	7.8113	7.77323	8.11765	8.05495	8.25513	8.1061	8.20375	8.0289
ENSG00000082126	4.88835	3.83333	4.73227	3.93778	4.50458	3.58479	4.55709	3.62496	4.52765	3.5417	4.56908	3.56144
ENSG00000082146	9.88997	9.5905	9.76995	9.4243	9.78124	9.42433	9.77768	9.44242	9.64512	9.36289	9.88457	9.61963
ENSG00000082153	10.7495	10.3639	10.9416	10.5367	10.7315	10.3329	10.9672	10.5588	10.9407	10.5459	10.9215	10.5279
ENSG00000082175	5.10955	5.27486	4.89753	5.05571	5.13585	5.29842	4.92328	5.08075	4.45452	4.61566	4.91703	5.08527
ENSG00000082196	6.04912	5.98419	5.71963	5.73943	5.42879	5.40539	5.39013	5.36789	5.46651	5.3616	5.54209	5.45498
ENSG00000082212	7.61004	7.7009	7.77242	7.89257	7.82076	7.94894	7.88717	7.99932	7.94076	8.0243	8.05994	8.14153
ENSG00000082213	8.12868	7.83154	7.97556	7.67091	8.06424	7.78816	7.99056	7.68946	7.98137	7.69882	7.97093	7.67633
ENSG00000082258	9.47387	9.41162	9.4714	9.40438	9.39576	9.32754	9.45349	9.38862	9.39816	9.34592	9.38751	9.33784
ENSG00000082269	7.73038	7.61594	7.59082	7.49869	7.58972	7.50734	7.62227	7.5228	7.71741	7.62554	7.67155	7.55486
ENSG00000082293	6.1753	4.80781	5.66831	4.59722	5.621	4.54107	5.52927	4.40352	5.61247	4.56392	5.34408	4.1423
ENSG00000082397	6.5398	6.57599	6.96195	7.04731	7.03503	7.1387	7.02249	7.10044	7.17559	7.21589	7.08915	7.11419
ENSG00000082438	12.0032	11.9641	11.776	11.7474	11.62	11.5715	11.7137	11.6821	11.778	11.7517	11.6483	11.6088
ENSG00000082458	4.99795	5.22196	4.92197	5.15791	4.68469	4.9972	4.86765	5.13763	5.09949	5.3491	5.23826	5.47402
ENSG00000082482	2.89791	2.52291	2.63767	2.20373	2.73735	2.26355	2.72965	2.30647	2.82521	2.44554	2.66252	2.29639
ENSG00000082497	1.29375	1.60976	1.69948	1.98318	2.50948	2.86384	1.85992	2.19205	1.75246	2.10917	2.38722	2.84248
ENSG00000082512	6.49695	6.28768	6.60344	6.40095	6.66584	6.48105	6.6432	6.43469	6.67757	6.4691	6.59167	6.38306
ENSG00000082515	6.98489	6.92914	7.00672	6.94326	7.01658	6.92953	7.02238	6.95554	7.08087	7.02973	7.35781	7.27831
ENSG00000082516	8.05375	8.22079	7.90391	8.0496	7.86475	8.00921	7.86703	8.01441	7.88532	8.05675	7.74571	7.92842
ENSG00000082556	2.76253	2.50616	2.66037	2.42024	2.554	2.25176	2.63304	2.393	2.64147	2.39642	2.60084	2.37399
ENSG00000082641	10.7464	10.8749	10.6692	10.7936	10.8883	10.9396	10.6932	10.8265	10.4745	10.6042	10.5625	10.6841
ENSG00000082684	2.91995	3.43039	2.76381	3.3618	2.17904	2.73804	2.77555	3.37962	2.95208	3.44159	2.96047	3.40793
ENSG00000082701	9.37059	9.36273	9.40346	9.37939	9.35242	9.34164	9.43977	9.42861	9.41023	9.40831	9.36217	9.36301
ENSG00000082781	9.11798	9.38458	9.1526	9.4144	8.88911	9.16225	9.11977	9.3848	9.08175	9.34863	9.18525	9.45485
ENSG00000082805	9.61647	9.65201	9.42541	9.46054	9.36985	9.40361	9.3769	9.41161	9.39952	9.43512	9.23319	9.26926
ENSG00000082898	10.359	10.286	10.5153	10.457	10.5574	10.5022	10.634	10.5816	10.5868	10.5184	10.4505	10.3728
ENSG00000082929	0.737196	1.16632	1.01632	1.36892	0.852214	1.14957	1.04556	1.37648	1.022	1.46903	1.26936	1.75546
ENSG00000082996	9.55787	9.37411	9.27001	9.12333	9.18322	9.03505	9.22513	9.07224	9.3574	9.18018	9.44093	9.25443
ENSG00000083067	6.08278	5.85896	5.89062	5.69184	5.68574	5.48158	5.72333	5.53754	5.68035	5.45318	5.63254	5.40304
ENSG00000083093	7.40653	7.42568	7.11872	7.11867	6.94793	6.91342	7.17794	7.20198	7.10491	7.13801	7.11237	7.14762
ENSG00000083097	9.41626	9.38112	9.33141	9.27554	9.3795	9.33488	9.27725	9.21343	9.39929	9.34114	9.15794	9.11508
ENSG00000083099	8.52539	8.13477	8.6395	8.24166	8.74488	8.35696	8.65447	8.24587	8.77028	8.37551	8.70767	8.29851
ENSG00000083123	9.98743	9.9566	9.65886	9.63702	9.59337	9.54738	9.60361	9.57137	9.69133	9.68633	9.63357	9.6207
ENSG00000083168	9.64101	9.68475	9.49205	9.53952	9.48448	9.53016	9.51831	9.5667	9.47636	9.5196	9.47777	9.52065
ENSG00000083223	11.1656	11.0899	10.4427	10.3297	10.4481	10.3383	10.3274	10.2246	10.3828	10.3197	10.1409	10.0751
ENSG00000083290	7.61021	7.54231	7.42597	7.34639	7.20581	7.13748	7.44452	7.35428	7.55635	7.48009	7.23754	7.19779
ENSG00000083307	5.2675	5.11148	5.12057	4.91221	4.92778	4.52875	4.85835	4.56479	4.86565	4.55653	5.09843	4.96842
ENSG00000083312	10.2333	10.1989	10.3015	10.2517	10.3492	10.2981	10.3318	10.2824	10.348	10.3117	10.2315	10.1928
ENSG00000083444	9.39556	9.69021	9.61303	9.89552	9.67772	9.96018	9.60374	9.88868	9.54688	9.84727	9.57891	9.88373
ENSG00000083454	6.58654	5.36502	6.46474	5.01259	6.58657	5.21715	6.32004	4.88193	6.30737	4.83806	6.2745	4.80304
ENSG00000083457	5.35316	5.47224	5.35707	5.4454	5.50422	5.60064	5.33474	5.42429	5.36651	5.50071	5.57352	5.72505
ENSG00000083520	9.46049	9.37317	9.29398	9.2149	9.19336	9.11701	9.31213	9.23181	9.37739	9.28422	9.28856	9.19929
ENSG00000083535	8.34098	8.27938	8.09143	8.04503	8.15887	8.1277	8.0986	8.05687	8.14627	8.07984	7.9846	7.92328
ENSG00000083544	7.89715	8.00447	7.75205	7.8492	7.83818	7.92642	7.75712	7.86086	7.69417	7.81055	7.7711	7.89239
ENSG00000083635	5.7408	5.73964	5.54724	5.5099	5.57052	5.5362	5.61749	5.62466	5.56687	5.55492	5.68199	5.69657
ENSG00000083642	8.87973	8.96946	8.75715	8.81932	8.57932	8.63372	8.81654	8.88481	8.73795	8.82377	8.65151	8.74567
ENSG00000083720	3.87757	3.9216	4.52052	4.59377	5.00329	5.0509	4.15922	4.2238	4.444	4.46927	4.17646	4.19874
ENSG00000083750	6.68729	6.65968	6.73535	6.69543	6.66534	6.5979	6.79855	6.77376	6.72864	6.70697	6.63692	6.60545
ENSG00000083799	9.48316	9.40928	9.62996	9.56569	9.5469	9.47391	9.69683	9.63236	9.73866	9.67082	9.60008	9.52074
ENSG00000083807	12.1753	12.5275	12.1222	12.4468	12.2832	12.6123	11.7461	12.0731	11.8832	12.2461	11.8487	12.219
ENSG00000083812	7.11628	7.58403	5.86715	6.32811	6.17192	6.57327	5.66441	6.1169	5.7751	6.21721	5.69867	6.12849
ENSG00000083814	5.70353	6.05374	5.53638	5.84355	5.51243	5.82683	5.52523	5.84241	5.41898	5.77462	5.65356	6.01658
ENSG00000083817	4.80119	5.17677	4.73315	5.08472	4.51564	4.80544	4.80129	5.16495	4.7226	5.1276	4.72598	5.1227
ENSG00000083828	7.34425	7.37247	7.06898	7.07182	7.14053	7.16784	7.02939	7.04297	7.07875	7.10539	6.8026	6.82597
ENSG00000083838	7.64188	7.70897	6.16503	6.25964	6.46578	6.50139	5.74918	5.81422	6.02576	6.05517	6.08806	6.11632
ENSG00000083844	7.65302	8.19047	7.63051	8.17223	7.65553	8.19816	7.58577	8.12626	7.59663	8.13176	7.50828	8.04194
ENSG00000083845	9.85989	10.0862	9.91123	10.1339	10.0377	10.2357	9.74419	9.96606	9.9251	10.1599	10.0512	10.2607
ENSG00000083857	10.0015	10.0272	10.8278	10.7757	10.3782	10.435	11.4814	11.4626	11.3128	11.2785	11.3534	11.3109
ENSG00000083896	9.26567	9.13627	9.06683	8.93377	9.06102	8.92859	9.05705	8.92894	9.17246	9.06207	8.92526	8.79088
ENSG00000083937	8.16456	8.06279	8.34612	8.25829	8.37571	8.27547	8.45113	8.35637	8.47469	8.39517	8.43346	8.34796
ENSG00000084070	9.00618	9.06982	8.8199	8.89201	8.73316	8.79691	8.80163	8.86933	8.84782	8.9138	8.79748	8.85482
ENSG00000084072	7.76524	7.75624	7.62975	7.64476	7.53844	7.55195	7.59526	7.60588	7.64824	7.63298	7.64578	7.62431
ENSG00000084073	8.75697	8.77863	8.89268	8.91985	8.87438	8.89023	8.82468	8.83656	8.8235	8.84355	8.88659	8.92671
ENSG00000084090	9.97945	10.0527	10.0536	10.0946	10.198	10.2179	10.0744	10.1191	10.059	10.1269	10.0465	10.124
ENSG00000084092	7.17701	7.19322	7.08148	7.12052	7.04554	7.08126	7.04218	7.05747	7.06479	7.05534	7.16738	7.17789
ENSG00000084093	9.1665	9.1244	9.24227	9.21794	9.28166	9.26118	9.30656	9.28027	9.28041	9.23321	9.28345	9.23171
ENSG00000084110	10.4175	10.4687	9.93718	10.0301	9.75746	9.84529	9.27011	9.37787	9.40868	9.52023	9.6771	9.77798
ENSG00000084112	8.69978	8.964	8.47261	8.72157	8.47111	8.73159	8.57728	8.82809	8.46101	8.70537	8.45301	8.70013
ENSG00000084207	6.29059	6.53255	6.55815	6.80382	6.90698	7.15171	6.47139	6.73873	6.86438	7.06101	7.11447	7.30818
ENSG00000084234	11.9027	12.0013	11.8851	12.0013	11.7678	11.8838	11.8953	12.0074	11.9311	12.022	11.7579	11.8644
ENSG00000084444	6.21916	6.29698	6.24784	6.32939	6.1519	6.20051	6.22642	6.31968	6.21162	6.29712	6.23234	6.32846
ENSG00000084453	9.75087	9.43972	9.39102	9.13332	9.315	9.08627	9.35315	9.09839	9.35168	9.04322	9.12601	8.80193
ENSG00000084463	8.3601	8.34993	8.25198	8.22662	8.24765	8.23733	8.24842	8.23029	8.32026	8.30924	8.17099	8.16078
ENSG00000084623	8.95963	9.00535	9.12222	9.13793	9.319	9.31651	9.05349	9.07255	9.13415	9.19728	9.19528	9.2597
ENSG00000084636	5.09051	5.17179	5.65138	5.84484	5.58696	5.81386	5.51321	5.70097	6.31665	6.31036	6.12114	6.10062
ENSG00000084652	8.93223	9.20753	9.34792	9.62717	9.42141	9.7111	9.45118	9.72786	9.41096	9.68456	9.35501	9.62282
ENSG00000084674	17.5979	17.5888	17.7056	17.6953	17.633	17.6226	17.7336	17.723	17.762	17.7514	17.6234	17.614
ENSG00000084676	9.57142	9.5747	9.43167	9.45509	9.34361	9.35868	9.42072	9.43969	9.42014	9.41782	9.3255	9.31919
ENSG00000084693	7.04589	7.22934	7.04195	7.23802	6.84318	7.02124	7.0693	7.26767	7.00149	7.1765	7.04854	7.23028
ENSG00000084710	4.22163	4.18106	4.28666	4.32215	4.48284	4.61696	4.1656	4.20294	4.09467	4.08057	4.1253	4.19883
ENSG00000084731	3.88736	4.13316	3.93506	4.21669	3.81658	4.10793	4.03709	4.30542	3.80792	4.04117	4.17554	4.42726
ENSG00000084733	9.28481	9.35669	9.32055	9.38927	9.26124	9.33109	9.4807	9.55415	9.40069	9.46743	9.36848	9.42587
ENSG00000084734	10.1703	10.2967	9.93755	10.074	9.99448	10.1273	10.0299	10.1649	9.81222	9.94267	9.72086	9.84402
ENSG00000084754	11.0581	11.0958	11.1771	11.1925	11.1143	11.1071	11.2272	11.234	11.0815	11.1169	11.1805	11.2221
ENSG00000084764	6.16658	6.4222	6.23562	6.50483	6.42036	6.7097	6.18565	6.45175	5.90688	6.15602	6.19174	6.48851
ENSG00000084774	7.61055	7.84988	7.68779	7.93901	7.80707	8.05083	7.66215	7.91601	7.73486	7.97498	7.48113	7.74159
ENSG00000085063	10.2827	10.3701	10.4681	10.5581	10.4495	10.5559	10.6093	10.7049	10.6842	10.7583	10.8685	10.9447
ENSG00000085117	7.44215	7.66807	7.34871	7.63349	7.37501	7.66393	7.01232	7.28045	7.3093	7.48406	7.16047	7.2994
ENSG00000085185	5.61489	6.05196	5.52193	5.90707	5.44894	5.82017	5.58959	5.98583	5.38931	5.84956	5.31581	5.78994
ENSG00000085224	10.2081	10.2091	10.0341	10.0189	9.92941	9.92034	10.0627	10.0454	10.0979	10.0925	9.97347	9.97976
ENSG00000085265	3.66642	4.28071	4.80754	5.46278	4.56161	5.28873	4.93196	5.59747	5.43098	5.97925	5.40127	5.937
ENSG00000085274	7.8686	7.66916	7.86718	7.68214	7.80988	7.62	7.85744	7.67867	7.83092	7.6438	7.81025	7.61968
ENSG00000085276	6.30933	6.26934	6.2996	6.28968	6.44556	6.46986	6.2175	6.17913	6.39157	6.39994	6.16366	6.05845
ENSG00000085365	8.44126	8.31763	8.36101	8.20937	8.3549	8.21253	8.36519	8.22003	8.35077	8.21691	8.35219	8.22699
ENSG00000085377	7.07909	7.3714	7.24872	7.52417	7.18449	7.45431	7.34301	7.62244	7.21435	7.51151	7.40287	7.70677
ENSG00000085382	7.36529	7.10134	7.39589	7.14673	7.42261	7.19384	7.31005	7.05267	7.34645	7.1033	7.14282	6.88681
ENSG00000085415	8.6086	8.39635	8.48046	8.26146	8.38742	8.15571	8.52078	8.31064	8.42243	8.20519	8.39479	8.17478
ENSG00000085433	6.54896	6.61489	6.28292	6.33926	6.31334	6.36869	6.19195	6.24895	6.31081	6.37756	6.09373	6.15627
ENSG00000085449	9.08247	9.15308	9.03202	9.09559	8.90517	8.9699	9.03842	9.09989	9.02951	9.09747	8.91643	8.99251
ENSG00000085465	7.00763	7.06843	6.53672	6.65468	6.05827	6.1583	6.55547	6.6728	6.41147	6.4691	6.66177	6.71045
ENSG00000085491	6.01204	6.06406	6.20819	6.27693	6.2328	6.30473	6.40573	6.47087	6.39597	6.43864	6.54947	6.59363
ENSG00000085511	8.74344	8.7461	8.68182	8.6583	8.51387	8.4901	8.67102	8.63982	8.54812	8.54535	8.38899	8.40922
ENSG00000085514	4.24164	4.51717	4.58296	4.94454	4.42305	4.81503	4.59519	4.93131	4.93104	5.14781	4.70273	4.88487
ENSG00000085552	6.56297	6.87099	7.14803	7.48804	7.35137	7.73533	7.39541	7.72654	6.99804	7.30927	7.07441	7.38808
ENSG00000085563	9.31365	9.45995	9.59172	9.64816	9.57614	9.64539	9.62392	9.70671	9.72726	9.88682	9.71938	9.90315
ENSG00000085644	5.62117	5.65483	5.54611	5.59505	5.64996	5.72378	5.17055	5.18373	5.49449	5.55728	5.49229	5.55131
ENSG00000085662	6.1196	6.0251	6.40814	6.33454	6.81354	6.76476	6.44286	6.39113	6.5112	6.41154	6.75629	6.70104
ENSG00000085719	10.1685	10.2286	10.0614	10.1528	9.99617	10.0928	10.066	10.1518	10.1563	10.2131	10.0969	10.1542
ENSG00000085721	8.99801	8.78673	9.0441	8.84153	9.02509	8.81273	9.0219	8.82559	9.12556	8.91673	9.0005	8.79101
ENSG00000085733	9.45762	9.55387	9.44758	9.54199	9.48993	9.58832	9.44976	9.54833	9.42259	9.52665	9.24252	9.37291
ENSG00000085741	3.77283	4.07268	4.81083	5.09217	4.9408	5.19715	5.3928	5.65703	4.69766	4.96815	4.89693	5.18189
ENSG00000085760	8.75381	8.70465	8.72897	8.66715	8.69882	8.62888	8.66821	8.59568	8.79618	8.7605	8.71005	8.67132
ENSG00000085788	8.71912	8.5776	8.56818	8.41597	8.66619	8.5447	8.56998	8.41992	8.65611	8.53119	8.44502	8.30531
ENSG00000085831	4.3816	4.19796	4.52361	4.3641	4.39788	4.22354	4.67017	4.45247	4.47179	4.3188	4.56807	4.41445
ENSG00000085832	9.88037	9.88189	9.87216	9.87144	9.89232	9.89826	9.93301	9.93347	9.90414	9.90825	9.84531	9.85077
ENSG00000085840	4.35591	4.16223	4.4264	4.20621	4.20033	3.88302	4.57038	4.40192	4.44372	4.27563	4.59864	4.47767
ENSG00000085871	9.52484	9.53243	9.41542	9.42547	9.31801	9.33189	9.37753	9.39209	9.31551	9.32736	9.64156	9.62765
ENSG00000085872	7.52687	7.87291	7.02402	7.34945	7.19274	7.51263	6.95016	7.27788	6.95259	7.30421	7.01909	7.37763
ENSG00000085978	8.04246	8.18318	8.07966	8.2064	8.0986	8.22548	8.18398	8.30919	7.99656	8.14765	7.86268	8.03041
ENSG00000085982	9.61282	9.62656	9.44967	9.47686	9.36304	9.41234	9.37515	9.39871	9.49725	9.498	9.37291	9.37863
ENSG00000085998	8.4062	8.53335	8.60227	8.73317	8.58825	8.7146	8.53862	8.66281	8.64244	8.77953	8.55218	8.67717
ENSG00000085999	2.37809	2.41568	2.71073	2.66057	2.85241	2.79884	2.93876	2.90783	2.75454	2.75967	2.88357	2.85754
ENSG00000086015	7.64062	7.85596	7.41489	7.60161	7.4275	7.58623	7.21032	7.41039	7.23682	7.43455	7.30176	7.50811
ENSG00000086061	10.0363	10.0188	10.3235	10.3028	10.28	10.2708	10.495	10.4728	10.4212	10.3999	10.4293	10.4109
ENSG00000086062	9.2283	9.54797	9.12814	9.45607	9.10775	9.4505	9.22868	9.57072	8.96722	9.30553	9.57091	9.82137
ENSG00000086065	8.22366	8.06511	8.31984	8.18441	8.25103	8.09092	8.35462	8.20702	8.45306	8.31806	8.48792	8.35766
ENSG00000086102	10.0096	9.80327	9.91408	9.70711	9.93987	9.75734	9.85826	9.65865	9.90505	9.70592	9.77533	9.56536
ENSG00000086159	3.4249	3.11615	3.35594	3.03051	3.40997	3.01857	3.42425	3.13978	3.30589	3.11784	2.98458	2.70615
ENSG00000086189	6.93397	6.9727	7.03744	7.07975	6.86667	6.90279	6.95097	6.98771	7.01672	7.04882	7.02212	7.05451
ENSG00000086200	7.7815	7.76609	7.79826	7.79073	7.56358	7.55064	7.80064	7.78484	7.85679	7.82894	7.85572	7.82513
ENSG00000086205	9.65783	9.25597	8.99661	8.57717	9.09621	8.66441	8.95213	8.53466	9.09181	8.70236	8.74771	8.37051
ENSG00000086232	9.50058	9.5876	9.4959	9.55324	9.49667	9.55533	9.57313	9.64316	9.39405	9.49207	9.68044	9.74466
ENSG00000086288	1.17327	1.48724	1.56536	1.92437	0.749637	1.07864	1.84344	2.1986	1.70148	1.98647	1.82936	2.11194
ENSG00000086289	6.16986	6.29691	6.5877	6.63658	6.80589	6.83083	6.64847	6.71668	6.55908	6.71315	6.62691	6.79433
ENSG00000086300	8.28616	8.46743	8.90939	9.01877	8.66457	8.80178	9.05677	9.16722	9.18748	9.30618	9.13418	9.26068
ENSG00000086475	8.31954	8.24484	8.37253	8.29933	8.30312	8.22352	8.2992	8.22222	8.30555	8.23292	8.38675	8.31965
ENSG00000086504	6.94903	7.19982	7.06661	7.32293	7.02347	7.26872	7.088	7.34371	7.09852	7.35472	7.21138	7.46728
ENSG00000086544	5.91023	6.30483	6.25919	6.62356	6.24685	6.6083	6.37806	6.74835	6.33416	6.7428	6.39186	6.80983
ENSG00000086548	2.73506	2.83671	1.96675	1.98881	2.07248	2.16012	1.65763	1.67941	1.49659	1.47816	1.71491	1.73713
ENSG00000086570	4.00843	4.32735	3.91092	4.29975	3.70369	4.08089	4.00048	4.3835	3.94357	4.26531	3.53952	3.81503
ENSG00000086589	7.85477	7.85662	7.82445	7.85311	7.86704	7.91487	7.79988	7.81464	7.85564	7.86239	7.83546	7.83766
ENSG00000086598	10.9995	11.0471	11.3098	11.3534	11.1796	11.2186	11.4087	11.4555	11.3408	11.3985	11.3711	11.431
ENSG00000086619	8.55412	8.62548	8.67803	8.67854	8.68998	8.66694	8.80009	8.81753	8.48796	8.58572	8.42741	8.54123
ENSG00000086666	9.47036	9.27998	9.51407	9.32282	9.4689	9.26622	9.63126	9.44799	9.51602	9.32273	9.49533	9.29447
ENSG00000086696	9.18614	9.33673	9.01142	9.17807	8.75146	8.9101	8.73811	8.89718	8.86434	9.02308	9.02126	9.17167
ENSG00000086712	7.88808	7.77029	7.60394	7.59235	7.5436	7.55978	7.64172	7.61722	7.72244	7.57115	7.65941	7.46048
ENSG00000086717	2.52488	2.37287	2.39096	2.28134	2.56375	2.49364	2.29025	2.15597	2.19313	1.96833	2.09735	1.8438
ENSG00000086730	6.72378	6.60176	6.78472	6.70147	6.6561	6.56558	6.73487	6.63119	6.82959	6.68738	6.82368	6.66676
ENSG00000086758	11.5696	11.7406	11.4794	11.6296	11.4406	11.5866	11.554	11.703	11.4781	11.6499	11.3272	11.5229
ENSG00000086827	7.61596	7.66887	7.65303	7.73251	7.64948	7.72858	7.80865	7.88873	7.84025	7.89884	7.67849	7.72281
ENSG00000086848	8.43335	7.66068	8.46187	7.69106	8.49945	7.77265	8.46401	7.72308	8.46017	7.65404	8.46528	7.68154
ENSG00000086967	0.184761	0.719732	0.888883	1.1267	2.66769	2.21971	0.73796	1.32045	0.862419	1.31244	0.734018	1.36298
ENSG00000086991	4.37322	3.64391	4.47188	3.73876	4.36962	3.56876	4.49653	3.75315	4.27199	3.49005	4.1917	3.3789
ENSG00000087008	7.85009	8.03089	7.7367	7.92553	7.84308	8.05558	7.81435	7.99773	7.78048	7.9886	7.7255	7.93669
ENSG00000087053	6.94776	6.98726	6.96539	7.00118	6.99747	7.02731	7.09111	7.13479	7.12255	7.17425	7.15059	7.20679
ENSG00000087074	6.19907	6.29818	6.33632	6.44222	6.4885	6.61565	6.34052	6.45896	6.34623	6.46851	6.33593	6.46391
ENSG00000087076	7.24254	7.30931	6.69018	6.7795	6.16461	6.27579	6.51016	6.59876	6.45661	6.52781	6.02178	6.08308
ENSG00000087077	7.3647	7.66056	7.56365	7.85347	7.45058	7.7496	7.70164	7.99212	7.55458	7.83708	7.8079	8.11355
ENSG00000087085	2.12836	2.9042	2.59449	3.18706	3.09199	3.61279	2.66804	3.27659	3.55732	4.38267	2.64612	3.4749
ENSG00000087086	14.52	14.4871	14.7539	14.7093	14.6862	14.6433	14.8333	14.7928	14.7577	14.7282	14.862	14.8313
ENSG00000087087	7.92457	8.07492	8.07919	8.24431	8.06602	8.23424	8.04223	8.20171	8.04495	8.19891	7.95058	8.09842
ENSG00000087088	5.41328	5.58818	5.90323	6.16033	5.9114	6.17795	6.02246	6.27494	6.5367	6.67002	6.53475	6.64671
ENSG00000087095	7.99046	7.98612	8.02415	8.03998	7.88003	7.88119	8.1058	8.12774	8.10851	8.10493	8.07155	8.05943
ENSG00000087111	6.99755	7.02843	6.96021	6.97731	7.1231	7.16914	6.86685	6.86845	7.008	7.03628	6.8399	6.83836
ENSG00000087116	7.67697	7.90724	7.68862	7.96077	7.59081	7.87757	7.69043	7.95757	7.86304	8.08981	7.93161	8.14871
ENSG00000087128	1.05576	1.57228	1.29794	1.84827	1.38937	1.96178	1.16022	1.74974	1.08985	1.74135	0.775738	1.36632
ENSG00000087152	7.62564	7.91411	7.66529	7.94188	7.67362	7.94928	7.63255	7.91036	7.56441	7.85288	7.61902	7.91145
ENSG00000087157	6.87034	7.10152	6.86839	7.09859	6.88574	7.12237	6.91233	7.15052	6.86326	7.09222	6.74228	6.96847
ENSG00000087191	7.88899	8.24282	7.89567	8.2074	7.91787	8.23156	7.86215	8.1826	7.85375	8.20299	8.01041	8.35655
ENSG00000087206	7.78157	7.65791	7.61914	7.48299	7.4622	7.32217	7.62577	7.49842	7.55575	7.44377	7.43122	7.31714
ENSG00000087237	6.8478	6.85714	7.3823	7.41729	7.46321	7.50087	6.89724	6.92674	7.20444	7.23624	6.82101	6.82991
ENSG00000087245	6.08473	6.02862	6.38081	6.40202	7.19638	7.13385	6.52519	6.62013	6.66535	6.59565	7.38271	7.38262
ENSG00000087253	6.29135	6.08186	6.64217	6.5375	6.61817	6.55104	6.73679	6.61801	6.97659	6.7771	6.8428	6.60869
ENSG00000087258	8.73892	8.97298	8.40147	8.79298	8.50074	8.88414	8.32161	8.69155	8.43782	8.65555	8.55	8.73528
ENSG00000087263	7.91156	7.76462	7.96746	7.80865	8.00629	7.84796	8.05343	7.89631	8.08442	7.94613	8.08596	7.94388
ENSG00000087266	9.83558	10.0523	9.96275	10.1897	9.99934	10.2317	9.81121	10.0324	9.96279	10.1951	9.8249	10.0518
ENSG00000087269	8.5579	8.53522	8.25018	8.25456	8.17094	8.14272	8.28661	8.306	8.24971	8.27519	8.10877	8.13633
ENSG00000087274	10.1264	10.2097	10.1662	10.2525	10.2067	10.2942	10.1235	10.2077	10.1968	10.2792	10.0971	10.1714
ENSG00000087299	7.95194	8.10717	7.6859	7.82816	7.5902	7.71132	7.55646	7.69827	7.55406	7.70736	7.61259	7.77974
ENSG00000087301	7.56203	7.5978	7.29584	7.34611	7.10505	7.14849	7.38878	7.44396	7.24297	7.26039	7.37827	7.40115
ENSG00000087302	8.56392	8.60396	8.52886	8.56345	8.46109	8.49125	8.53854	8.57075	8.55464	8.59489	8.69175	8.73213
ENSG00000087303	7.71796	7.60517	7.43809	7.37333	7.64722	7.58189	7.3818	7.31311	7.41628	7.33096	7.27843	7.1693
ENSG00000087338	7.65797	7.65967	7.58061	7.59114	7.22988	7.24168	7.4004	7.4096	7.52327	7.53271	7.49033	7.50195
ENSG00000087365	9.66719	9.8019	9.66214	9.77568	9.73165	9.8256	9.64482	9.76387	9.6548	9.78555	9.47138	9.63154
ENSG00000087448	7.8442	7.82894	7.97707	7.93313	7.97495	7.94105	8.01193	7.96847	8.11668	8.09512	7.89623	7.82371
ENSG00000087460	10.6529	10.9653	10.8579	11.1529	11.0575	11.3438	10.9083	11.2079	10.8357	11.1591	10.9651	11.3042
ENSG00000087470	8.71593	8.60847	8.89454	8.7768	9.00344	8.88625	8.99511	8.87572	9.00792	8.90652	8.8565	8.7658
ENSG00000087495	5.55079	4.85771	5.26924	4.57559	5.40846	4.83783	5.32705	4.65137	5.32503	4.58707	5.22948	4.41636
ENSG00000087502	9.05066	8.86621	8.96257	8.77536	8.89239	8.72131	9.09413	8.89992	9.06876	8.87131	9.18519	8.99312
ENSG00000087510	2.06764	1.97605	1.60659	1.59263	1.82411	1.73848	1.54682	1.49911	1.60996	1.52353	1.60189	1.49561
ENSG00000087586	4.58967	4.61685	4.69833	4.72349	4.82553	4.8521	4.72436	4.78042	4.58497	4.67713	4.4891	4.56813
ENSG00000087589	4.78644	5.10183	4.43688	4.71462	4.33812	4.56758	4.59886	4.9067	4.48153	4.72308	4.3906	4.5959
ENSG00000087842	6.71214	6.76043	6.8714	6.93061	6.55304	6.61359	6.91874	6.97528	6.7924	6.83906	7.13005	7.17715
ENSG00000087884	7.10073	6.68448	7.10698	6.64428	7.27247	6.79533	7.02365	6.5603	7.17852	6.76951	6.97435	6.4939
ENSG00000087903	5.79933	5.73817	5.56126	5.4821	5.3303	5.22906	5.33904	5.25733	5.3364	5.2795	5.40348	5.35561
ENSG00000087995	7.36494	7.08775	7.36867	7.08528	7.3975	7.11502	7.38531	7.10946	7.38865	7.1374	7.31397	7.04219
ENSG00000088002	3.33394	2.63978	3.35856	2.58417	3.64433	2.89731	3.39009	2.65058	3.33834	2.67885	3.22916	2.5797
ENSG00000088035	7.21062	7.16425	7.15788	7.13172	7.10684	7.08391	7.04594	7.01495	7.08936	7.03595	7.09541	7.03647
ENSG00000088038	6.2489	6.53452	6.4436	6.72752	6.50621	6.77924	6.52391	6.80603	6.32922	6.63014	6.49537	6.8019
ENSG00000088053	4.55048	3.90016	4.59112	3.95426	4.55312	3.94503	4.62824	4.11321	4.42092	3.7502	4.39404	3.77478
ENSG00000088179	9.21459	9.13252	9.23084	9.13885	9.14347	9.04271	9.2173	9.12717	9.10471	9.02543	9.14812	9.07499
ENSG00000088205	9.54881	9.32805	9.41239	9.19677	9.39122	9.17589	9.4203	9.20743	9.46731	9.25068	9.38731	9.15549
ENSG00000088247	8.00278	8.47449	7.97819	8.43791	7.88193	8.33565	7.95758	8.41848	7.87258	8.34461	8.0932	8.57466
ENSG00000088256	7.83717	8.17843	7.80486	8.14229	7.76102	8.10011	7.62543	7.96112	7.825	8.17053	7.69337	8.03612
ENSG00000088280	7.68293	7.7917	7.49151	7.57676	7.51249	7.60275	7.43092	7.53288	7.48839	7.61372	7.27657	7.35951
ENSG00000088298	8.12499	8.20889	8.21626	8.32266	8.08566	8.19584	8.2038	8.3029	8.2361	8.31152	8.23554	8.30665
ENSG00000088305	4.07605	4.49368	4.51088	4.88695	4.58021	4.93678	4.68091	5.09333	4.39182	4.86771	4.3631	4.85214
ENSG00000088320	1.28869	1.83931	1.37573	1.83617	1.64512	2.15118	1.21871	1.65604	1.42698	1.9578	1.65448	2.24653
ENSG00000088325	5.02028	5.01552	5.46011	5.47823	5.00873	4.99851	5.51703	5.52264	5.42175	5.39468	5.34237	5.29493
ENSG00000088356	4.28578	4.69553	4.84635	5.27288	4.91644	5.34131	4.82188	5.25465	5.09883	5.52714	5.21773	5.65281
ENSG00000088367	6.24163	6.57288	6.54827	6.92175	6.05106	6.50018	6.28842	6.64045	6.70491	6.94376	6.19304	6.48407
ENSG00000088386	8.68731	8.73808	8.67732	8.73149	8.54516	8.59729	8.62908	8.68119	8.82525	8.87842	8.8168	8.86917
ENSG00000088387	8.4035	8.50553	8.82756	8.90974	8.73247	8.79956	8.9035	8.97312	8.8485	8.95367	8.56739	8.71334
ENSG00000088448	9.5845	9.55305	9.63504	9.5905	9.56313	9.53957	9.66231	9.60797	9.65737	9.62303	9.43569	9.42283
ENSG00000088451	7.60324	7.58687	7.48318	7.41862	7.37131	7.29797	7.60986	7.55463	7.48485	7.48196	7.45558	7.46562
ENSG00000088538	4.01463	4.2864	3.96825	4.24342	4.0393	4.34441	4.17393	4.45465	3.95594	4.17475	4.18382	4.45304
ENSG00000088543	5.71417	5.83095	5.70546	5.86141	5.8261	5.97489	5.62069	5.77036	5.69557	5.85723	5.71234	5.86548
ENSG00000088682	8.87412	9.01049	8.78509	8.86308	8.97369	9.03836	8.74063	8.82804	8.73011	8.88483	8.7895	8.96111
ENSG00000088726	4.96881	3.75046	4.69842	3.45319	4.49022	3.19833	4.67956	3.44901	4.61278	3.3571	4.50057	3.19468
ENSG00000088727	4.47399	4.55237	4.87718	4.91635	4.83096	4.8508	4.84821	4.90769	4.64599	4.7504	4.92066	5.08475
ENSG00000088756	7.181	5.86768	7.29851	6.01774	7.53484	6.29378	7.35152	6.07226	7.16518	5.83222	7.20747	5.8924
ENSG00000088766	10.0781	9.99164	10.0813	9.9835	10.0494	9.94574	10.0509	9.95251	10.0869	10.0045	10.1534	10.0753
ENSG00000088808	7.70102	7.68634	7.72685	7.72866	7.63356	7.61522	7.65927	7.66128	7.71048	7.71394	7.57505	7.54226
ENSG00000088812	11.1522	11.2268	11.2646	11.3514	11.1144	11.2191	11.2257	11.3099	11.2893	11.343	11.265	11.3143
ENSG00000088826	4.46832	4.56386	4.74484	4.98465	4.26949	4.45475	4.75636	5.00134	4.61375	4.67194	4.60515	4.64279
ENSG00000088827	7.55644	7.89007	7.86874	8.2314	7.88738	8.26615	7.75932	8.12419	7.73707	8.06731	7.94223	8.23471
ENSG00000088832	8.33926	8.20024	8.43598	8.30039	8.46143	8.31099	8.4296	8.28831	8.30391	8.15612	8.56828	8.40701
ENSG00000088833	8.12865	8.28728	8.13859	8.29327	8.13017	8.27618	8.27602	8.44391	8.12533	8.28819	8.22151	8.39741
ENSG00000088836	1.54852	1.9632	1.22937	1.68472	1.13027	1.57465	1.31554	1.76084	1.07217	1.49444	1.5164	1.96623
ENSG00000088854	7.45257	7.4707	7.47582	7.49829	7.50081	7.53378	7.5118	7.53247	7.53681	7.56231	7.46613	7.4504
ENSG00000088876	6.82691	6.79619	6.64995	6.63342	6.74263	6.74512	6.58434	6.57559	6.60276	6.59024	6.56198	6.54445
ENSG00000088881	4.91332	5.46929	4.11648	4.78461	4.20161	4.86108	3.88575	4.54989	4.31989	4.88678	4.48592	5.03275
ENSG00000088882	0.544281	0.8871	1.06294	1.51884	1.20467	1.66804	1.3954	1.8073	1.39224	1.66382	1.82617	2.11868
ENSG00000088888	8.81098	9.64962	8.55288	9.41294	8.69167	9.54547	8.44164	9.2961	8.47937	9.31512	8.45582	9.28682
ENSG00000088899	6.13687	6.57286	5.85703	6.26917	5.69308	6.08769	5.85943	6.28001	5.85239	6.2823	5.8584	6.29306
ENSG00000088926	11.7732	11.4913	11.5925	11.3623	11.549	11.3144	11.6053	11.3563	11.654	11.3578	11.4689	11.1505
ENSG00000088930	9.51826	9.46496	9.52336	9.46102	9.41974	9.34523	9.51387	9.45333	9.5645	9.51733	9.47256	9.42187
ENSG00000088986	7.87862	7.88803	8.25302	8.26659	8.1927	8.20856	8.44033	8.45426	8.37727	8.38514	8.64657	8.64385
ENSG00000088992	3.52904	3.79369	3.56584	3.82071	3.57173	3.83886	3.30384	3.50269	3.42426	3.6072	3.74377	4.05014
ENSG00000089006	9.64745	9.54678	9.62061	9.51733	9.6784	9.5543	9.62297	9.52095	9.69508	9.60049	9.61986	9.52017
ENSG00000089009	11.4541	10.7302	11.4858	10.7491	11.4549	10.7129	11.4268	10.6971	11.5316	10.8182	11.6177	10.8969
ENSG00000089012	2.17483	2.60422	1.99542	2.36003	1.99603	2.3888	1.92619	2.25337	2.01569	2.35614	2.22984	2.58457
ENSG00000089022	7.9143	8.067	7.82885	7.99499	7.85889	8.03508	7.84356	8.02028	7.92871	8.12151	7.78163	7.94193
ENSG00000089041	7.07998	7.33183	6.61537	6.86899	6.53139	6.78721	6.69	6.94255	6.67405	6.86785	6.73359	6.93626
ENSG00000089048	7.64629	7.47726	7.79626	7.61817	7.75656	7.56363	7.83776	7.67143	7.85172	7.70792	7.66557	7.51505
ENSG00000089050	8.95774	8.93416	9.23659	9.18857	9.22099	9.17705	9.3932	9.35728	9.28352	9.27072	9.29697	9.29241
ENSG00000089053	10.1307	10.1042	10.1727	10.1257	10.1937	10.1455	10.1683	10.1164	10.1866	10.1492	10.0078	9.99531
ENSG00000089057	10.9843	11.1345	10.765	10.8657	10.5364	10.6227	10.3949	10.5116	10.4534	10.6524	10.3032	10.5259
ENSG00000089060	7.51616	7.71136	7.53561	7.73743	7.53371	7.7348	7.54016	7.73412	7.43574	7.63273	7.41788	7.61212
ENSG00000089063	9.74711	9.51637	9.87975	9.63259	9.83583	9.58329	9.85972	9.61482	9.7714	9.5461	9.94487	9.72773
ENSG00000089091	6.11195	5.61259	5.8053	5.28296	5.78242	5.2343	5.67939	5.1228	5.80485	5.30371	5.59487	5.01359
ENSG00000089094	7.85482	7.83745	7.82628	7.79171	7.70934	7.64349	7.65498	7.6132	7.78167	7.75907	7.5293	7.49415
ENSG00000089101	1.03946	1.46535	1.35232	1.58885	1.37799	1.53036	0.968366	1.30395	0.678383	0.982979	1.07732	1.44004
ENSG00000089123	6.59853	6.63243	6.44218	6.44775	6.25624	6.27969	6.48364	6.50356	6.38899	6.44972	6.3112	6.37867
ENSG00000089127	7.93675	7.97464	8.30391	8.36211	8.22246	8.27034	8.61654	8.67685	8.29005	8.33194	8.55865	8.57795
ENSG00000089154	9.55808	9.83361	9.79088	10.0602	9.85883	10.1151	9.78944	10.0621	9.74753	10.0277	9.47497	9.80954
ENSG00000089157	11.9663	11.6044	11.986	11.5985	12.0577	11.6521	11.9372	11.5561	11.9576	11.6095	12.0457	11.6957
ENSG00000089159	7.76339	8.03805	7.5439	7.83542	7.7939	8.10588	7.59308	7.88458	7.46862	7.72996	7.73912	8.00631
ENSG00000089163	3.9583	4.35832	4.12285	4.51972	4.32738	4.71678	4.09257	4.48793	3.97618	4.37637	4.22122	4.6182
ENSG00000089169	4.84471	3.7393	4.51347	3.39789	4.21415	3.08953	4.5696	3.48076	4.62278	3.46056	4.12139	2.9412
ENSG00000089177	7.94775	8.06529	7.87656	7.92373	7.63425	7.6595	7.81959	7.87891	7.66709	7.80398	7.81327	7.9689
ENSG00000089195	5.64193	5.86964	5.65188	5.86063	5.39883	5.60374	5.78089	5.99724	5.66938	5.92146	5.82873	6.09818
ENSG00000089199	4.7014	3.44267	4.64028	3.34746	4.58931	3.28766	4.62397	3.35147	4.54251	3.30103	4.31996	3.0861
ENSG00000089220	12.9904	13.069	12.9917	13.0621	12.9084	12.9808	12.9812	13.0499	12.9813	13.0575	13.0176	13.0971
ENSG00000089234	7.57896	7.63182	7.52215	7.56338	7.50197	7.52687	7.53358	7.58729	7.56388	7.64102	7.37427	7.42104
ENSG00000089248	9.81389	9.81113	9.81289	9.82623	9.72071	9.73004	9.73608	9.74109	9.74253	9.73111	9.78347	9.77133
ENSG00000089250	6.35993	5.11819	6.41391	5.12808	5.97456	4.76382	6.55603	5.28908	6.3674	5.14849	6.30825	5.11774
ENSG00000089280	8.2276	8.51018	8.23154	8.52047	8.15867	8.45149	8.20064	8.48588	8.15785	8.43307	8.46361	8.73762
ENSG00000089289	7.31651	7.39251	7.03216	7.11681	7.03746	7.125	6.99994	7.07521	7.07928	7.145	7.23001	7.30362
ENSG00000089327	5.72311	5.67001	5.91684	5.94087	5.74567	5.75398	6.24722	6.27649	6.21536	6.17354	6.32398	6.28287
ENSG00000089335	9.17996	8.94057	8.93689	8.7123	9.11496	8.92369	8.89887	8.67236	8.99454	8.74612	9.00082	8.75176
ENSG00000089351	6.55306	6.72953	6.61549	6.82791	6.65732	6.8789	6.62081	6.82445	6.61073	6.80602	6.51373	6.69005
ENSG00000089356	2.64252	2.71707	2.46137	2.55235	2.66564	2.78888	2.45738	2.54775	2.27456	2.37884	2.52437	2.69656
ENSG00000089472	4.84295	5.05844	4.98809	5.26004	5.0574	5.35837	5.35841	5.63376	5.32316	5.52135	5.71914	5.90106
ENSG00000089486	6.92012	7.28306	7.10467	7.44053	7.23214	7.55822	7.12314	7.47612	7.09142	7.48323	7.10264	7.4982
ENSG00000089505	2.0157	2.24923	2.74268	3.00209	2.62428	2.85245	2.79577	3.08707	2.56486	2.83837	2.667	2.97785
ENSG00000089558	0.644128	1.20057	0.791336	1.37139	1.02171	1.64352	0.951419	1.5356	0.67145	1.22332	0.960509	1.58143
ENSG00000089597	10.6228	10.9798	10.7458	11.1045	10.7378	11.098	10.7112	11.0717	10.6885	11.0467	10.7293	11.0845
ENSG00000089639	4.81182	5.27818	5.10208	5.61971	4.86582	5.38045	5.02881	5.52329	5.22149	5.67672	5.46726	5.93285
ENSG00000089682	8.37475	8.29158	8.05611	7.96327	8.06494	7.98738	8.1435	8.0772	8.03162	7.94232	7.99984	7.90516
ENSG00000089685	4.28128	4.2574	4.16651	4.05298	3.90217	3.75209	4.29196	4.18144	4.26757	4.18064	4.09097	3.93221
ENSG00000089692	4.09072	4.67765	4.00182	4.57722	4.14173	4.72805	3.94813	4.50288	3.95813	4.49967	3.89227	4.45512
ENSG00000089693	9.3941	9.45055	9.46589	9.52814	9.47145	9.51794	9.50096	9.55988	9.40974	9.46992	9.71974	9.78644
ENSG00000089723	4.52624	4.78079	4.61184	4.84654	4.60135	4.80836	4.77436	5.02089	4.44953	4.71855	4.69776	5.02281
ENSG00000089737	9.42857	9.49822	9.41847	9.49171	9.33874	9.3918	9.44693	9.52735	9.48941	9.55483	9.32144	9.39736
ENSG00000089775	8.84085	8.46265	8.86991	8.55056	8.78751	8.47731	8.73669	8.39468	8.80514	8.4244	8.79466	8.40329
ENSG00000089818	7.68989	7.67023	7.85765	7.84214	7.84103	7.81355	7.89136	7.8777	7.95156	7.93928	7.84467	7.81508
ENSG00000089820	5.75747	6.22178	5.95799	6.45591	5.97337	6.47964	5.91548	6.42406	5.99579	6.45659	5.97711	6.40913
ENSG00000089847	5.25684	5.81003	4.76318	5.31723	4.7005	5.26124	4.54854	5.11996	4.68849	5.23786	4.29916	4.87991
ENSG00000089876	7.69006	7.71118	7.75063	7.74256	7.68929	7.66274	7.77114	7.77096	7.67224	7.71086	7.71869	7.77098
ENSG00000089902	8.10454	8.14485	8.10973	8.16636	8.17204	8.22744	8.14394	8.18792	8.1225	8.1465	8.06944	8.08626
ENSG00000089916	9.2419	9.1222	9.36002	9.24652	9.46098	9.37106	9.37593	9.26152	9.41308	9.30391	9.27971	9.14587
ENSG00000090006	6.94736	7.40075	6.80923	7.33009	7.08633	7.62283	6.81046	7.32615	6.9361	7.36704	7.22998	7.65692
ENSG00000090013	9.09571	9.41898	9.16086	9.41459	9.33965	9.55938	9.03535	9.30449	8.90398	9.28119	9.17983	9.53517
ENSG00000090020	4.79953	5.22394	4.85169	5.27899	4.74615	5.18008	4.85555	5.28097	4.89028	5.31714	5.15069	5.57754
ENSG00000090054	8.18601	7.98374	8.09648	7.91805	8.04301	7.84461	8.11259	7.92946	8.10619	7.89082	8.08664	7.86606
ENSG00000090060	10.6031	10.6476	10.4892	10.547	10.3126	10.3637	10.4433	10.4949	10.4079	10.4415	10.5352	10.5704
ENSG00000090061	7.04535	6.72379	6.98088	6.66366	6.88453	6.58772	7.08607	6.76448	6.94075	6.60367	7.31107	6.966
ENSG00000090097	5.82496	6.22821	5.65649	6.00966	5.83201	6.13163	5.59995	5.98396	5.68836	6.09567	5.98038	6.41348
ENSG00000090104	3.09086	3.48969	3.62013	4.01221	2.92421	3.26705	3.70572	4.07014	3.9676	4.31062	3.84566	4.13819
ENSG00000090238	6.86633	6.81617	6.59789	6.57668	6.72049	6.70637	6.52184	6.4838	6.56072	6.46419	6.78303	6.72899
ENSG00000090263	7.62699	7.65271	7.56471	7.57654	7.55552	7.554	7.53266	7.53841	7.57972	7.61069	7.77891	7.79838
ENSG00000090266	8.45348	8.41234	8.666	8.5863	8.79808	8.71196	8.67863	8.60712	8.68876	8.66523	8.88827	8.85291
ENSG00000090273	8.3354	8.33971	8.33726	8.28102	8.34887	8.28987	8.22213	8.17432	8.21912	8.25103	8.21049	8.2543
ENSG00000090316	7.70719	7.86262	7.74062	7.8893	7.72181	7.86199	7.86082	8.01816	7.7676	7.9282	7.74216	7.89985
ENSG00000090339	7.50769	7.41653	8.08583	8.05864	8.05608	8.06368	8.11029	8.06762	8.14317	8.02428	8.25285	8.11902
ENSG00000090372	7.21145	7.43873	7.24079	7.44931	7.25514	7.46571	7.26701	7.48298	7.07995	7.30748	7.2063	7.43635
ENSG00000090376	7.28373	7.28055	7.10841	7.13593	7.08442	7.11786	7.10174	7.11697	7.35243	7.33934	7.31384	7.29263
ENSG00000090382	8.1639	7.67525	9.12556	8.71662	9.07955	8.72843	9.24611	8.80268	9.78368	9.28823	9.73456	9.19758
ENSG00000090432	6.41322	6.75736	6.85874	7.18339	6.94355	7.28025	6.97439	7.30161	6.90303	7.23795	6.97317	7.31691
ENSG00000090447	7.533	7.00383	7.17882	6.64583	7.04925	6.47898	7.13005	6.64375	7.22387	6.68925	6.93754	6.34641
ENSG00000090470	7.17368	7.17807	7.07029	7.10503	6.95883	6.9818	7.09623	7.13993	7.08544	7.1022	7.02622	7.03271
ENSG00000090487	9.25629	9.22592	9.21065	9.16713	9.29702	9.26714	9.20823	9.16299	9.25783	9.2242	9.30376	9.28384
ENSG00000090512	10.6662	10.4173	10.4561	10.2906	10.3914	10.2525	10.4236	10.2432	10.3698	10.096	10.4701	10.175
ENSG00000090520	8.13352	8.21554	8.64147	8.6893	8.47327	8.53897	8.85714	8.91201	8.60361	8.67424	8.76856	8.86474
ENSG00000090530	6.61555	6.60741	6.35209	6.34437	6.32815	6.31479	6.31221	6.31064	6.30664	6.28529	6.0604	6.03386
ENSG00000090534	5.81746	6.07287	5.31002	5.56174	5.04501	5.29019	5.25632	5.51698	5.1063	5.31965	5.42441	5.64791
ENSG00000090539	8.49666	8.76992	8.52508	8.8266	8.56741	8.89	8.23983	8.52739	8.4664	8.73292	8.25119	8.50002
ENSG00000090554	5.55014	4.13864	5.5226	4.17534	5.43911	4.15608	5.55758	4.29951	5.48018	4.09743	5.52174	4.1404
ENSG00000090565	7.97778	8.32082	7.90118	8.21562	7.93403	8.24597	7.88322	8.20487	7.86835	8.22218	7.72433	8.07032
ENSG00000090581	8.37978	8.45891	8.58999	8.69622	8.60339	8.69993	8.53551	8.63292	8.63938	8.7199	8.6295	8.70349
ENSG00000090612	8.78326	8.75495	8.59374	8.58933	8.50682	8.49746	8.67198	8.67112	8.62492	8.59038	8.53405	8.48023
ENSG00000090615	9.11118	9.33785	9.4086	9.6426	9.54694	9.7854	9.47287	9.70626	9.49305	9.71759	9.30627	9.52227
ENSG00000090621	9.16894	9.29258	9.06413	9.1834	9.2908	9.42387	9.05225	9.16917	9.08931	9.21081	9.19941	9.33513
ENSG00000090659	5.78749	5.70355	5.8351	5.76262	6.17475	6.11201	5.89814	5.83187	5.66563	5.56982	5.66171	5.56357
ENSG00000090661	8.65956	8.82642	8.63562	8.83048	8.41445	8.62936	8.61649	8.79313	8.48375	8.63231	8.73836	8.89005
ENSG00000090674	7.0173	6.95467	7.04437	7.02293	7.11286	7.10318	7.01966	7.00204	7.01603	6.97324	6.89365	6.82954
ENSG00000090686	9.3276	9.23237	9.27212	9.16313	9.15266	9.03868	9.26127	9.15748	9.29908	9.208	9.15245	9.06371
ENSG00000090776	6.51336	6.91661	6.56651	7.00348	6.64384	7.09374	6.51864	6.94614	6.58446	6.9711	6.60638	6.98583
ENSG00000090857	8.65993	8.58826	8.53995	8.41673	8.54611	8.412	8.53571	8.41993	8.54235	8.47954	8.30999	8.22765
ENSG00000090861	9.48759	9.73939	9.56403	9.81608	9.6276	9.86311	9.63308	9.90478	9.60288	9.87301	9.5385	9.8131
ENSG00000090863	10.2215	10.425	10.1961	10.4201	10.1698	10.3912	10.187	10.4078	10.267	10.4649	10.0508	10.2702
ENSG00000090889	4.32574	4.18224	3.79116	3.46162	3.60548	3.21406	3.79293	3.43948	3.90009	3.6394	3.75495	3.43486
ENSG00000090905	10.6474	10.5754	10.4544	10.3545	10.318	10.2195	10.5337	10.4385	10.4707	10.385	10.2232	10.1652
ENSG00000090924	6.88344	6.53397	6.86229	6.573	6.75755	6.49287	6.77205	6.46541	6.8769	6.47652	6.87822	6.47285
ENSG00000090971	2.00347	2.82994	2.50999	3.32435	2.75158	3.5947	2.48463	3.29124	2.57253	3.38624	2.88998	3.73072
ENSG00000090975	8.08939	8.49554	8.12845	8.58401	8.26683	8.74617	8.24663	8.70034	8.26582	8.68293	8.00416	8.38723
ENSG00000090989	8.18322	8.14946	8.11493	8.06514	8.04019	7.99002	8.16293	8.1181	8.23525	8.19863	8.05067	8.00992
ENSG00000091009	9.00826	8.45752	8.89072	8.32431	8.86872	8.28494	8.96806	8.42838	8.83548	8.29117	8.79188	8.24183
ENSG00000091039	9.8837	9.88078	9.66752	9.6708	9.67543	9.6837	9.68933	9.69037	9.82224	9.82593	9.6915	9.66291
ENSG00000091073	6.40913	6.20002	6.37161	6.1338	6.41182	6.17157	6.25716	6.00908	6.28279	6.06	6.2238	5.99261
ENSG00000091106	4.83161	4.99735	5.27675	5.49171	5.15194	5.3602	5.39694	5.60136	5.41886	5.58574	5.30007	5.45539
ENSG00000091127	6.67962	6.71002	6.86305	6.88458	6.66285	6.6729	7.01192	7.04336	6.88674	6.93875	6.80237	6.85911
ENSG00000091128	3.02779	2.6446	3.14418	2.64446	3.31518	2.8418	3.14203	2.68271	3.01475	2.63042	3.10845	2.7547
ENSG00000091129	4.47428	4.75382	4.07275	4.30837	3.622	3.85301	3.68678	3.93579	4.50565	4.70899	4.69162	4.89778
ENSG00000091136	9.25158	9.31708	9.28151	9.34832	9.31945	9.39133	9.22827	9.27218	9.48431	9.57308	9.19308	9.23483
ENSG00000091137	4.17427	3.47748	4.17492	3.5122	4.43719	3.90335	4.14008	3.49043	4.27725	3.68487	3.92582	3.13904
ENSG00000091138	2.46899	2.91805	2.6618	2.92612	2.85171	3.25521	2.35799	2.6949	2.17148	2.57551	2.42751	2.84373
ENSG00000091140	9.60418	9.60063	9.86368	9.83979	9.92667	9.90224	9.92915	9.91051	9.92526	9.93273	9.84946	9.862
ENSG00000091157	8.99718	9.06229	9.06166	9.13019	8.94292	9.01918	9.03216	9.09725	9.04279	9.10738	8.90519	8.97608
ENSG00000091164	9.1513	9.0575	9.11591	9.02653	9.08028	8.98907	9.17473	9.08391	9.16571	9.07151	9.37427	9.26958
ENSG00000091181	1.84569	2.26964	1.85715	2.26437	2.08675	2.52169	1.81956	2.23948	1.98628	2.38895	2.17192	2.59532
ENSG00000091262	11.1216	11.2607	11.3704	11.4734	11.4424	11.5437	11.3911	11.5087	11.266	11.4267	11.1154	11.2722
ENSG00000091317	10.4948	10.5162	10.5598	10.5845	10.494	10.5198	10.5925	10.618	10.6924	10.7047	10.5871	10.5907
ENSG00000091409	8.18259	8.09331	8.92803	8.82777	8.74842	8.65227	9.10108	9.00375	8.84231	8.77472	8.84076	8.78577
ENSG00000091428	9.44111	9.33486	8.86618	8.78521	8.86038	8.7984	8.99749	8.93119	8.94759	8.84104	8.92103	8.8197
ENSG00000091436	9.70924	9.61456	9.58118	9.39481	9.88127	9.52026	9.51756	9.36031	9.66728	9.57896	9.53351	9.37379
ENSG00000091482	1.75545	2.18727	1.74807	1.92471	2.77496	2.60229	1.91309	2.15607	2.37762	2.70222	1.69592	1.89269
ENSG00000091483	10.3849	10.3919	10.5618	10.5455	10.5221	10.4963	10.5112	10.4961	10.6194	10.6418	10.5058	10.5294
ENSG00000091490	7.75902	7.78041	7.93185	8.01823	7.70719	7.84415	7.86819	7.94709	8.24598	8.2237	8.1711	8.13562
ENSG00000091513	16.453	16.8219	16.5733	16.9368	16.835	17.1885	16.6583	17.0212	16.7884	17.159	16.4945	16.8848
ENSG00000091527	10.0266	10.0156	10.1829	10.146	10.203	10.1591	10.2176	10.1887	10.1843	10.1934	10.1236	10.1374
ENSG00000091536	6.77025	6.58737	6.48643	6.30594	6.44613	6.28067	6.42086	6.26386	6.41165	6.24457	6.07126	5.85748
ENSG00000091542	8.80956	9.05797	9.05902	9.29244	9.33007	9.56543	8.9839	9.21595	9.04241	9.29395	9.00085	9.25822
ENSG00000091583	15.5622	15.7525	15.6275	15.815	15.5036	15.6825	15.6366	15.8253	15.5553	15.7452	15.7667	15.9636
ENSG00000091592	7.39961	7.36488	7.37211	7.36094	7.44658	7.4643	7.41588	7.39398	7.43684	7.38575	7.34664	7.28838
ENSG00000091622	6.8985	7.23809	6.39012	6.75233	6.40396	6.74253	6.17099	6.51572	6.26592	6.64293	6.06982	6.42694
ENSG00000091640	7.9368	7.93809	7.84636	7.83099	7.93284	7.94546	7.77754	7.76013	7.81395	7.80468	7.80892	7.80686
ENSG00000091651	7.45573	5.92994	7.47308	5.75388	7.60353	5.91917	7.29257	5.48845	7.46386	5.72311	7.17152	5.29009
ENSG00000091656	9.46567	9.62194	9.15401	9.31302	8.94169	9.10721	9.11317	9.27026	8.96091	9.11637	8.88288	9.03895
ENSG00000091732	6.89799	7.06333	6.80376	6.96664	6.80398	6.95789	6.81167	6.96818	6.83412	7.00275	6.72587	6.89441
ENSG00000091831	10.1542	10.1894	9.96025	10.0397	10.073	10.1564	10.0339	10.1035	10.0333	10.0594	9.96392	9.98464
ENSG00000091844	6.16253	5.9346	6.00411	5.88337	5.78878	5.61267	5.94441	5.82364	6.03101	5.87074	5.85524	5.65568
ENSG00000091879	7.09216	6.76841	7.12294	6.77661	7.07245	6.7058	7.041	6.70058	7.07548	6.7568	6.87667	6.52564
ENSG00000091947	6.74082	7.01829	6.62564	6.85771	6.72776	6.95402	6.59148	6.82633	6.5069	6.77136	6.45743	6.72774
ENSG00000091972	4.00345	3.25566	4.29958	3.79284	4.27834	3.75511	4.02607	3.3735	4.01632	3.39659	3.99037	3.36749
ENSG00000091986	5.62521	5.83659	5.92934	6.08697	6.88959	6.97666	6.1038	6.45966	6.03458	6.26209	6.46253	6.7535
ENSG00000092009	2.49641	2.9712	2.33472	2.7287	2.26514	2.65629	2.34527	2.71875	2.52394	2.90744	2.79018	3.18647
ENSG00000092010	9.42924	9.43844	9.67735	9.68853	9.6338	9.63949	9.73614	9.74474	9.73758	9.745	9.75885	9.76702
ENSG00000092020	6.98043	6.94822	6.98645	6.92878	6.95907	6.89988	7.06201	7.01228	7.04681	7.03777	7.00853	7.00502
ENSG00000092036	7.87061	7.58645	7.24342	6.98093	7.12682	6.87163	6.99752	6.72511	7.27189	6.97523	7.14705	6.83669
ENSG00000092051	1.7357	2.13189	1.63207	2.08982	1.97042	2.49191	1.83427	2.28834	1.65441	1.96846	2.19336	2.61607
ENSG00000092054	0.613925	1.28891	1.36669	1.76952	3.97249	3.61007	1.16051	1.98548	0.322466	0.872049	1.01919	1.73921
ENSG00000092068	6.62742	6.85837	6.53687	6.74725	6.45643	6.6625	6.71147	6.9275	6.40471	6.64281	6.49101	6.73674
ENSG00000092094	7.93202	7.84914	7.92414	7.84245	7.87424	7.78574	7.94924	7.88031	8.04263	7.97914	7.80988	7.70968
ENSG00000092096	3.26813	3.93507	3.60178	4.24324	3.94312	4.62627	3.25467	3.84571	3.88243	4.48161	3.83554	4.40918
ENSG00000092098	7.3366	7.29533	7.2726	7.25395	7.36375	7.34841	7.23736	7.21204	7.20156	7.15361	7.2389	7.18881
ENSG00000092108	9.00432	8.92459	9.07184	9.00104	8.99398	8.91258	9.17486	9.11049	9.09434	9.02099	9.02742	8.94768
ENSG00000092140	7.76423	7.58241	7.67024	7.46114	7.52766	7.30666	7.68134	7.48306	7.52387	7.33055	7.47452	7.28677
ENSG00000092148	12.2857	12.3375	12.0636	12.0732	12.0992	12.1174	12.0959	12.1143	12.059	12.113	11.7479	11.8567
ENSG00000092199	11.1773	10.7938	11.1952	10.8123	11.1256	10.7435	11.3027	10.9232	11.283	10.9021	11.2387	10.8569
ENSG00000092200	4.96304	4.87213	4.60994	4.48045	4.22826	4.03212	4.56213	4.50317	4.38223	4.32262	3.88675	3.79715
ENSG00000092201	9.20169	9.07922	9.15302	9.0227	9.15129	9.02407	9.14382	9.01674	9.25122	9.14027	9.05646	8.92632
ENSG00000092203	8.77305	8.65684	8.91244	8.8016	8.96328	8.85881	8.86852	8.75587	8.92601	8.8214	8.85818	8.74442
ENSG00000092208	6.77187	6.39751	6.63407	6.21734	6.67727	6.29565	6.57914	6.19402	6.57357	6.20316	6.33707	5.91381
ENSG00000092295	3.09656	3.55168	2.82606	3.31154	3.10499	3.63187	2.64839	3.13678	2.55267	3.00537	2.4671	2.91553
ENSG00000092330	7.70096	7.82668	7.73909	7.8764	7.74264	7.88203	7.74407	7.87865	7.66435	7.78267	7.74867	7.86712
ENSG00000092377	1.23892	2.634	2.40583	2.72693	2.38009	2.47067	1.87688	2.44347	0.666101	2.51676	0.34833	2.50859
ENSG00000092421	8.54923	8.65937	8.4249	8.53153	8.38253	8.48659	8.38929	8.49662	8.39412	8.50454	8.25838	8.35982
ENSG00000092439	11.2112	11.0958	11.2087	11.0948	10.9982	10.8733	11.2207	11.1071	11.1603	11.0386	10.9502	10.844
ENSG00000092445	6.01953	5.94173	5.88236	5.86227	5.7524	5.68718	5.77112	5.72768	5.79641	5.69913	5.79473	5.68674
ENSG00000092470	5.86047	5.62078	5.69516	5.40349	5.58305	5.27874	5.67731	5.38817	5.87344	5.64383	5.5882	5.30913
ENSG00000092529	8.85282	7.86635	8.56673	7.62782	9.05541	8.04695	8.30426	7.35162	8.43464	7.43121	8.14264	7.10894
ENSG00000092531	8.56626	8.32366	8.63798	8.409	8.62403	8.39909	8.58709	8.33896	8.74346	8.5293	8.65608	8.41485
ENSG00000092607	7.74892	7.64369	7.8383	7.77722	7.9024	7.8385	8.08405	8.02075	8.02305	7.97271	8.62071	8.49292
ENSG00000092621	9.6429	10.0214	9.35772	9.70457	9.35918	9.70019	9.30143	9.64852	9.14338	9.48323	9.42489	9.80828
ENSG00000092758	3.20195	3.62998	4.24109	4.68545	3.92864	4.3645	3.98898	4.42536	3.40589	3.8711	4.02013	4.45555
ENSG00000092820	8.42755	8.63197	8.58777	8.78439	8.89569	9.1069	8.78719	8.98587	8.72104	8.91993	8.71817	8.91398
ENSG00000092841	10.7741	10.8369	11.0656	11.106	11.018	11.0665	11.1458	11.1957	11.1516	11.2186	11.218	11.2912
ENSG00000092847	8.96661	9.10296	8.88623	9.0426	8.9039	9.06316	8.85442	9.00646	8.76657	8.89455	8.85321	8.97713
ENSG00000092850	2.7655	2.55705	2.62655	2.40776	2.32135	2.01589	2.49937	2.25368	2.26564	2.00694	2.43928	2.21321
ENSG00000092853	4.95354	4.62892	4.27497	3.87882	3.71436	3.20637	4.39731	3.96607	4.85345	4.47511	4.51534	4.06815
ENSG00000092871	9.29636	8.78524	9.50768	9.0135	9.23458	8.75049	9.44702	8.95014	9.40842	8.88735	9.52516	9.01021
ENSG00000092929	6.33005	6.53744	6.47535	6.7045	6.45911	6.70413	6.34667	6.56656	6.4298	6.62735	6.44129	6.6272
ENSG00000092931	7.69872	7.58414	7.7703	7.64411	7.90767	7.79557	7.83522	7.71324	7.85293	7.76149	7.79234	7.69378
ENSG00000092964	9.06332	9.16659	9.57462	9.67959	9.6213	9.72118	9.77403	9.8769	9.67319	9.77773	9.63706	9.7455
ENSG00000092969	3.83936	4.02176	3.68813	3.73453	4.23735	4.2417	3.84279	3.94514	3.34522	3.4623	3.88119	4.06587
ENSG00000092978	7.44232	7.41807	7.5466	7.50864	7.39085	7.33851	7.57113	7.53796	7.56838	7.55466	7.48396	7.47512
ENSG00000093000	9.21577	8.92863	9.21876	8.93425	9.1646	8.8802	9.17907	8.89572	9.23374	8.94747	9.19452	8.90864
ENSG00000093009	1.32006	1.67496	2.36734	2.72495	1.93764	2.30097	2.45994	2.81174	2.82003	3.15773	3.12153	3.4629
ENSG00000093010	9.1518	9.42788	9.57863	9.80194	9.50907	9.76639	9.65606	9.89434	9.61148	9.89363	9.42741	9.70484
ENSG00000093072	7.49046	7.51191	7.76164	7.8307	7.68988	7.75474	7.93871	8.01012	7.92266	7.92275	7.95136	7.94396
ENSG00000093144	9.50768	9.46168	9.56853	9.53348	9.51384	9.45728	9.66547	9.63318	9.58788	9.53354	9.73679	9.69018
ENSG00000093167	9.86218	9.75631	9.7134	9.58572	9.75629	9.62631	9.73302	9.61174	9.62943	9.52771	9.55431	9.45615
ENSG00000093183	8.21004	8.12119	8.18089	8.07474	8.20621	8.10113	8.16131	8.04269	8.15484	8.03857	8.18147	8.07298
ENSG00000093217	9.79738	9.85947	9.56016	9.63186	9.49743	9.57028	9.53456	9.60885	9.51667	9.57549	9.33603	9.3837
ENSG00000094631	10.5732	10.767	10.4825	10.6476	10.341	10.5341	10.6006	10.7785	10.5528	10.7324	10.4656	10.6522
ENSG00000094755	6.70226	5.78273	6.40406	5.63319	6.28038	5.4698	6.23397	5.42776	6.37249	5.57771	6.23355	5.43816
ENSG00000094804	3.3631	3.65956	4.1192	4.46852	3.90838	4.23271	4.60016	4.94107	4.68571	5.04542	4.95094	5.3615
ENSG00000094841	6.26902	6.30626	6.35657	6.40286	6.3136	6.33088	6.30596	6.35074	6.34489	6.43562	6.25617	6.32575
ENSG00000094880	7.87977	7.8925	7.96083	7.97691	7.9613	7.99015	8.02989	8.04882	7.97726	7.97809	8.02571	8.02963
ENSG00000094914	7.51244	7.64979	7.62525	7.75587	7.6348	7.76349	7.69568	7.8283	7.50469	7.63461	7.56029	7.6952
ENSG00000094916	10.2012	10.2421	10.0753	10.1288	10.0967	10.1473	10.1261	10.1813	10.1296	10.185	10.1878	10.2442
ENSG00000094963	6.65596	6.65283	6.43034	6.41331	6.99577	6.87758	6.54886	6.58282	6.88151	6.8859	6.91952	6.86518
ENSG00000094975	7.7116	7.741	8.06432	8.09566	7.98887	7.99017	8.28588	8.31112	8.30936	8.35384	8.22476	8.24134
ENSG00000095002	6.44891	6.61087	6.5291	6.70886	6.37516	6.54773	6.63415	6.81275	6.74266	6.90474	6.84246	7.00931
ENSG00000095015	8.80572	8.81154	8.88684	8.90426	8.72879	8.7497	8.91362	8.93071	8.99567	8.99989	8.94426	8.94019
ENSG00000095059	7.40108	7.5624	7.45948	7.62951	7.58671	7.77262	7.39706	7.56193	7.4471	7.61367	7.42958	7.58396
ENSG00000095066	7.97223	7.88369	7.70715	7.60801	7.86978	7.77202	7.71452	7.6164	7.62788	7.56074	7.19106	7.18244
ENSG00000095110	1.26544	1.53984	1.53808	1.71904	1.76558	1.93939	1.32833	1.52176	1.0908	1.37909	1.28069	1.60103
ENSG00000095139	9.69682	9.78749	9.84919	9.94919	9.83887	9.94985	9.93709	10.0289	9.85904	9.93261	9.9928	10.0749
ENSG00000095203	9.84813	9.89277	9.8657	9.90526	9.76086	9.79654	9.77508	9.81744	9.82717	9.87623	9.81704	9.86799
ENSG00000095209	7.38371	7.42675	7.22153	7.28313	7.28173	7.31821	7.11647	7.17345	7.10357	7.16585	7.14116	7.216
ENSG00000095261	8.46791	8.52367	8.16101	8.20493	8.19127	8.2355	8.25648	8.32042	8.09327	8.14338	8.21381	8.27945
ENSG00000095303	5.84337	6.07408	6.15609	6.44143	6.33632	6.63927	6.35558	6.63075	6.50488	6.72985	6.30897	6.52813
ENSG00000095319	7.82304	7.97325	7.88814	8.01007	8.01139	8.11693	7.89462	8.01661	7.77885	7.91885	7.69999	7.83003
ENSG00000095321	9.62167	9.96286	9.82974	10.1781	9.89705	10.24	9.84077	10.1814	9.7349	10.0666	9.82818	10.1671
ENSG00000095370	4.6225	5.1566	4.9689	5.53701	5.10592	5.70646	4.89886	5.45862	4.97727	5.48528	5.09955	5.61996
ENSG00000095380	7.67921	7.56072	7.82165	7.69328	7.66142	7.55294	7.93761	7.81217	7.75212	7.63103	7.90796	7.79343
ENSG00000095383	7.28567	7.65224	6.64446	7.00657	6.57079	6.91011	6.61593	6.94388	6.57006	6.92576	6.26034	6.61908
ENSG00000095397	4.62503	5.02644	4.39141	4.74858	4.32107	4.65651	4.32804	4.68614	4.103	4.50071	4.32863	4.77459
ENSG00000095464	4.85496	4.536	4.90225	4.60474	4.79797	4.49747	4.74342	4.48078	5.06501	4.83277	4.26741	3.94166
ENSG00000095485	7.56494	7.42273	7.56035	7.44444	7.53748	7.41116	7.56734	7.45831	7.71022	7.58769	7.43732	7.2758
ENSG00000095539	9.31712	9.35711	8.94695	8.973	8.72915	8.72643	8.86268	8.88149	8.67756	8.67531	8.87984	8.91454
ENSG00000095564	10.1243	10.1104	9.97046	9.93802	9.9014	9.87074	9.99452	9.97331	10.0403	10.0127	9.74826	9.7686
ENSG00000095574	8.47377	8.48482	8.02983	8.03367	7.807	7.80624	7.94184	7.9472	7.92414	7.94122	8.06658	8.08802
ENSG00000095585	8.29807	8.01559	7.93236	7.74296	7.70154	7.53918	7.79471	7.57639	7.82105	7.50865	7.92529	7.56845
ENSG00000095587	5.1137	3.72819	5.23889	3.89565	5.10102	3.79226	5.06944	3.76896	4.89784	3.5576	4.74895	3.37936
ENSG00000095596	5.78565	6.32643	5.8045	6.31418	6.55094	7.01481	6.1592	6.65961	6.11801	6.64645	6.24326	6.78311
ENSG00000095627	3.94406	4.05287	3.93456	4.03508	4.03054	4.08874	3.74255	3.80645	3.67997	3.75232	3.94104	4.12597
ENSG00000095637	10.675	10.6857	10.362	10.3604	10.485	10.4362	10.2686	10.273	10.2654	10.2675	10.2473	10.2421
ENSG00000095713	1.62886	2.00207	1.35857	1.77539	1.06561	1.41625	1.56636	1.94352	1.60416	1.92225	2.40197	2.76758
ENSG00000095739	6.20976	6.40097	6.0478	6.2607	5.4333	5.66531	5.79255	6.003	6.18275	6.35478	6.43331	6.60035
ENSG00000095752	3.75934	2.95523	3.42821	2.6262	3.48553	2.68229	3.34363	2.54512	3.28592	2.48957	3.36784	2.57006
ENSG00000095777	2.52657	2.81538	1.84315	2.09986	1.70299	1.93792	1.52242	1.75864	1.79857	2.12943	2.24935	2.67557
ENSG00000095787	10.0912	10.0048	9.95485	9.87142	9.85048	9.75927	9.97563	9.89015	9.89553	9.81044	9.8321	9.75288
ENSG00000095794	7.20826	7.30703	6.92017	7.0406	6.70132	6.81681	6.96886	7.08414	7.06655	7.15931	7.1012	7.19038
ENSG00000095906	7.05652	7.32075	7.25737	7.50013	7.29992	7.55647	7.21505	7.47546	7.13126	7.37786	7.14801	7.40806
ENSG00000095917	0.25209	0.708649	0.584533	1.06027	0.536757	1.00009	0.516826	0.96187	0.993632	1.39878	1.13116	1.52308
ENSG00000095932	3.87527	4.27148	3.18995	3.60815	5.19301	5.59808	3.86877	4.28713	5.95306	6.23003	4.43121	4.71894
ENSG00000095951	9.60807	9.54483	9.38712	9.32068	9.46191	9.41438	9.36026	9.29013	9.21526	9.11924	9.28725	9.20203
ENSG00000095970	2.32098	2.5814	2.74174	3.1331	2.40838	2.76881	3.90389	4.26559	3.58058	3.8557	3.96242	4.21886
ENSG00000095981	1.41031	1.92756	1.01314	1.57421	1.20643	1.84935	0.91226	1.47322	0.82409	1.41456	1.009	1.64735
ENSG00000096006	1.29602	1.88702	0.674308	1.04544	0.794238	1.19662	0.609858	1.06731	0.674267	1.08075	1.07695	1.59276
ENSG00000096060	9.91181	10.3328	8.9557	9.3448	9.18344	9.59301	8.89145	9.28039	9.31425	9.73657	9.35572	9.79117
ENSG00000096063	8.45286	8.40624	8.48939	8.43161	8.47837	8.41235	8.65134	8.6111	8.5383	8.50341	8.55672	8.52136
ENSG00000096070	8.17958	8.4949	7.80661	8.15607	7.82728	8.15403	7.99709	8.331	7.79325	8.10879	8.00739	8.32221
ENSG00000096080	7.27574	6.98975	7.24901	6.95441	7.35136	7.05702	7.3228	7.03117	7.19483	6.92333	7.46647	7.19257
ENSG00000096092	8.11503	8.24682	7.66927	7.85726	7.39626	7.57986	7.70316	7.87458	7.54938	7.64253	7.9111	8.02193
ENSG00000096093	8.88847	8.08368	8.68877	7.87443	8.61845	7.82433	8.63307	7.82585	8.7094	7.90446	8.52766	7.71008
ENSG00000096384	11.3827	11.1752	11.6733	11.4254	11.8221	11.5627	11.7813	11.5411	11.8176	11.6209	11.6111	11.4291
ENSG00000096401	9.72881	9.62965	9.71792	9.61221	9.71657	9.61361	9.67591	9.57047	9.70256	9.61486	9.56854	9.48031
ENSG00000096433	5.7304	6.11111	5.62141	5.98812	5.84816	6.20357	5.62677	5.99991	5.63934	6.02518	5.5591	5.94405
ENSG00000096654	5.89561	6.01345	5.83478	5.95902	5.76806	5.8881	5.85729	5.98494	5.7435	5.8493	5.76364	5.86251
ENSG00000096696	11.6111	11.6781	11.5631	11.6607	11.3184	11.4339	11.6132	11.7018	11.6988	11.7488	11.4451	11.4998
ENSG00000096717	8.43665	8.36797	8.25106	8.19558	8.19856	8.14095	8.01024	7.95166	8.11057	8.04669	7.97839	7.90613
ENSG00000096746	8.26154	8.25668	8.15057	8.09944	8.14436	8.09222	8.09044	8.05065	8.12278	8.09578	8.2528	8.23235
ENSG00000096872	7.26196	7.14998	7.33066	7.2245	7.17422	7.0554	7.2554	7.15059	7.20576	7.08586	7.18826	7.06866
ENSG00000096968	8.22189	8.17426	8.22218	8.17301	8.35494	8.3037	8.23194	8.18589	8.33714	8.28731	8.16786	8.11224
ENSG00000096996	6.0419	5.65693	6.03539	5.64501	6.04668	5.64131	5.95558	5.46632	6.07308	5.61036	5.95284	5.41749
ENSG00000097007	7.76323	8.1056	7.96447	8.28061	7.97822	8.2913	7.99586	8.31119	7.92427	8.24508	7.9402	8.26206
ENSG00000097021	6.01422	6.41746	6.0929	6.4647	5.9867	6.35845	6.27926	6.65499	6.10569	6.5158	6.20726	6.6206
ENSG00000097033	9.37155	9.34758	9.59667	9.54824	9.63441	9.58322	9.72715	9.6889	9.62976	9.61601	9.70162	9.69851
ENSG00000097046	3.46563	3.79712	3.86498	4.20065	3.68868	4.05293	4.08586	4.42523	4.08719	4.40071	4.24279	4.5625
ENSG00000097096	8.22868	8.17801	8.14552	8.08395	8.01481	7.92439	8.02545	7.97239	8.0119	7.94289	7.98149	7.90428
ENSG00000099139	7.59725	7.17307	7.40895	7.04718	7.25532	6.89574	8.21321	7.78538	7.21304	6.83017	8.42765	7.84727
ENSG00000099194	13.3316	13.4141	14.2324	14.2474	13.9442	13.9104	14.5291	14.5472	14.1251	14.2376	14.2128	14.3541
ENSG00000099203	6.60963	6.30988	6.66646	6.36353	6.75941	6.46519	6.67854	6.37623	6.58003	6.26485	6.70474	6.40202
ENSG00000099204	9.75578	9.88703	9.69119	9.81766	9.76453	9.8848	9.67711	9.80566	9.61035	9.74562	9.63892	9.77493
ENSG00000099219	8.26004	8.28571	8.28715	8.31035	8.1387	8.14615	8.25242	8.26756	8.28501	8.30839	8.29563	8.31657
ENSG00000099246	9.40245	9.37243	9.5001	9.48003	9.44996	9.42013	9.53039	9.50922	9.58363	9.56508	9.55437	9.53075
ENSG00000099250	10.127	10.0645	10.4217	10.3854	10.3443	10.3187	10.4299	10.3869	10.5065	10.4417	10.3643	10.2788
ENSG00000099251	5.13264	4.87368	5.87805	5.69181	5.39432	5.19002	6.20398	6.01874	5.30437	5.03702	5.92109	5.63099
ENSG00000099256	3.48971	3.58813	3.68229	3.81742	3.52089	3.6151	3.74272	3.82711	3.75072	3.84823	4.01627	4.14195
ENSG00000099260	9.71712	9.68399	9.7171	9.71018	9.74937	9.74809	9.81959	9.80827	9.77407	9.73075	9.93338	9.88752
ENSG00000099282	4.7125	5.06699	4.94604	5.27132	4.7539	5.0754	4.92218	5.25394	5.04153	5.40199	4.91604	5.28323
[truncated: 15,075 more rows]

## Sheet: Source_data_SupplementaryFig1D
	normalised_UCAM_MASL	corrected_UCAM_MASL	normalised_UCAM_MASH_F1	corrected_UCAM_MASH_F1	normalised_UCAM_MASH_F2	corrected_UCAM_MASH_F2	normalised_UCAM_MASH_F3	corrected_UCAM_MASH_F3	normalised_UCAM_MASH_F4	corrected_UCAM_MASH_F4
ENSG00000000003	9.88306	9.9443	9.87364	9.9346	9.83406	9.9156	9.97659	10.0281	9.71061	9.78684
ENSG00000000005	2.6079	2.07563	2.84446	2.28478	2.55359	1.99771	3.15224	2.54167	2.4282	1.95898
ENSG00000000419	7.77289	7.764	7.71426	7.70135	7.75105	7.75834	7.83013	7.81689	7.69326	7.67526
ENSG00000000457	8.18756	8.3595	8.17371	8.33808	8.12786	8.31023	8.20985	8.37107	8.18168	8.3452
ENSG00000000460	6.37875	6.80035	6.68259	7.03955	6.44588	6.87591	6.17887	6.61041	6.12925	6.56814
ENSG00000000938	6.1555	5.75065	6.36337	5.97166	6.27917	5.86356	6.20897	5.81741	6.34162	5.93069
ENSG00000000971	14.9828	14.9674	14.8956	14.8938	15.0945	15.0558	14.9562	14.951	14.961	14.9719
ENSG00000001036	8.50599	8.56552	8.4264	8.49228	8.55158	8.62355	8.45383	8.512	8.56532	8.61717
ENSG00000001084	10.8604	10.8151	10.9347	10.8771	10.7439	10.7113	10.7728	10.722	10.6451	10.6063
ENSG00000001167	8.10088	7.73766	8.19771	7.81596	8.14122	7.78937	8.21663	7.83901	8.1083	7.72834
ENSG00000001460	4.86289	5.77332	4.46098	5.54533	5.01837	5.87528	5.15545	5.9633	5.15122	6.0644
ENSG00000001461	7.28762	7.46395	7.20113	7.40507	7.33565	7.48458	7.39504	7.55836	7.42261	7.5917
ENSG00000001497	7.59461	7.42604	7.56153	7.38305	7.47172	7.32888	7.54731	7.36681	7.40613	7.23104
ENSG00000001561	7.64178	7.59251	7.61712	7.57968	7.78635	7.72235	7.4721	7.43832	7.41177	7.39188
ENSG00000001617	6.65025	6.06439	6.82849	6.26301	6.72987	6.17457	6.60417	6.01061	6.58136	5.98269
ENSG00000001626	6.65759	6.78101	6.59101	6.75942	7.0667	7.17501	7.46304	7.4679	7.76774	7.66959
ENSG00000001629	8.89219	8.83444	8.92512	8.85	9.05696	8.99057	9.00127	8.92577	9.01556	8.93855
ENSG00000001630	7.63828	9.8798	7.66714	9.92147	8.06023	10.2929	8.25309	10.502	8.12051	10.3787
ENSG00000001631	8.78483	8.94993	8.79835	8.95256	8.77885	8.94355	8.77791	8.93191	8.78121	8.93866
ENSG00000002016	7.20504	7.11646	7.23002	7.12612	7.06998	7.00187	7.16077	7.06241	7.06787	6.96199
ENSG00000002330	7.08804	6.83163	7.08987	6.8448	7.07626	6.79861	7.12463	6.8766	7.03109	6.79469
ENSG00000002549	10.3738	10.3937	10.2382	10.286	10.3574	10.317	10.3237	10.3636	10.3215	10.3929
ENSG00000002586	9.49366	9.42491	9.63927	9.5461	9.46182	9.4255	9.44785	9.36387	9.49871	9.39682
ENSG00000002587	4.18633	4.29355	4.08017	4.21224	4.46887	4.50955	4.37952	4.49064	4.25844	4.42089
ENSG00000002726	6.04082	5.48936	6.39526	5.69543	6.43167	5.65598	5.89414	5.13176	5.08203	4.75703
ENSG00000002745	2.41712	1.95411	2.3538	1.93593	2.34353	1.87001	2.24308	1.80945	2.67543	2.18648
ENSG00000002746	2.58145	3.586	2.6668	3.71499	3.55804	4.51273	3.36901	4.21113	4.6348	5.29296
ENSG00000002822	7.50476	7.01633	7.51221	7.02524	7.48131	7.01022	7.35532	6.85673	7.56168	7.0811
ENSG00000002834	10.0325	9.85645	10.1168	9.94649	10.1269	9.94042	10.1813	10.0058	10.2678	10.0926
ENSG00000002919	7.19269	6.74951	7.29098	6.85029	7.20821	6.76009	7.22204	6.78112	7.35617	6.91743
ENSG00000002933	11.6588	11.4245	11.8422	11.6175	11.6817	11.4078	11.7096	11.4741	11.6628	11.4617
ENSG00000003056	8.72036	9.05991	8.79271	9.14054	8.78543	9.10937	8.7085	9.06091	8.79784	9.15446
ENSG00000003096	6.37731	6.16849	5.93618	5.75495	6.37876	6.09239	6.06215	5.84613	6.21116	6.02129
ENSG00000003137	4.75422	3.83471	4.23401	3.36456	4.47963	3.54161	4.58258	3.65375	5.10244	4.13834
ENSG00000003147	6.34347	6.60195	6.62144	6.87344	6.67426	6.91393	6.09968	6.36908	6.76463	7.01514
ENSG00000003249	5.5409	4.86563	5.4917	4.80078	5.55983	4.91705	5.58895	4.90308	6.15545	5.44809
ENSG00000003393	9.71201	9.75613	9.61299	9.64776	9.5445	9.60136	9.66572	9.70237	9.56544	9.59399
ENSG00000003400	7.86318	7.97028	7.90677	7.99913	7.90394	8.00233	8.02724	8.11151	7.86504	7.96511
ENSG00000003402	10.7377	11.3732	10.667	11.3065	10.739	11.3639	10.6918	11.3295	10.7898	11.4359
ENSG00000003436	11.757	12.0745	11.6508	11.9686	11.7238	12.0378	11.6741	11.9841	11.7053	12.0078
ENSG00000003509	7.33584	7.46446	7.32882	7.45768	7.31207	7.45919	7.30924	7.43966	7.30731	7.43761
ENSG00000003756	9.59474	9.94172	9.55509	9.9001	9.58914	9.93426	9.72362	10.0583	9.61008	9.95569
ENSG00000003987	5.67046	5.79689	5.79078	5.8647	5.70286	5.83669	5.61914	5.69355	5.92208	5.96929
ENSG00000003989	12.9697	12.8897	12.851	12.7768	12.79	12.6951	12.8091	12.7306	12.8906	12.8239
ENSG00000004059	8.20518	8.13326	8.2126	8.12741	8.12343	8.06943	7.94625	7.89413	8.20223	8.12209
ENSG00000004139	7.07689	6.21415	6.96961	6.09177	6.97261	6.10179	7.06099	6.1993	7.03298	6.17914
ENSG00000004142	10.567	10.2607	10.5945	10.2824	10.493	10.1965	10.4464	10.1308	10.5146	10.1951
ENSG00000004399	9.51395	8.9213	9.58973	9.0025	9.60263	8.99522	9.62074	9.04294	9.77962	9.17642
ENSG00000004455	10.0295	10.1693	10.072	10.206	10.0186	10.1639	9.92874	10.0802	9.8957	10.0556
ENSG00000004468	6.82835	6.78758	6.60924	6.59052	6.73817	6.6617	6.5253	6.50627	6.38996	6.37955
ENSG00000004478	9.39207	9.15823	9.34942	9.12051	9.28622	9.04753	9.31065	9.08093	9.21086	8.98334
ENSG00000004487	8.68926	8.61453	8.65143	8.5739	8.67799	8.60115	8.59571	8.53112	8.64265	8.56407
ENSG00000004534	9.33386	9.52302	9.30866	9.48644	9.36579	9.55324	9.46505	9.62076	9.42236	9.5824
ENSG00000004660	4.77127	4.53681	4.37926	4.21564	5.00918	4.733	4.67563	4.46531	4.9794	4.7313
ENSG00000004700	7.31888	7.74068	7.3461	7.77358	7.46456	7.86381	7.41028	7.8563	7.66277	8.06178
ENSG00000004766	8.07137	8.23369	7.96677	8.11596	8.02077	8.20907	7.98284	8.1358	8.23494	8.37185
ENSG00000004776	3.21229	2.67919	3.14294	2.6708	3.60227	2.92431	2.89454	2.42733	4.33569	3.76963
ENSG00000004777	4.60572	3.90923	4.52816	3.85967	4.18074	3.42498	4.21502	3.53843	4.30254	3.61871
ENSG00000004779	8.38095	8.23078	8.44091	8.28054	8.29421	8.16194	8.38351	8.22307	8.26238	8.08511
ENSG00000004799	11.9609	11.9328	11.9355	11.8826	11.7803	11.7281	11.9164	11.9033	11.6167	11.5504
ENSG00000004809	1.59022	1.92357	1.51799	1.88721	1.89302	2.15327	2.31024	2.54493	2.0262	2.34232
ENSG00000004838	3.67082	3.75192	3.36331	3.53456	3.56515	3.69646	3.83002	3.89632	3.19109	3.35997
ENSG00000004846	1.82622	3.53291	1.63046	3.38463	2.11572	3.77514	1.95746	3.6365	1.63244	3.41687
ENSG00000004848	1.52849	1.392	1.63325	1.53682	1.6988	1.59147	1.57308	1.44423	1.38645	1.25406
ENSG00000004864	11.2444	11.1131	11.2264	11.0866	11.1938	11.0944	11.1727	11.0345	11.0685	10.9163
ENSG00000004866	8.35446	8.34351	8.32184	8.30913	8.26372	8.25688	8.17857	8.17799	8.19612	8.18358
ENSG00000004897	8.96164	9.14446	8.99545	9.17711	9.03459	9.22138	8.86688	9.05921	8.96165	9.14295
ENSG00000004939	2.72143	2.62059	3.43776	3.26645	3.82622	3.45931	3.08744	2.96704	2.21584	2.28391
ENSG00000004948	2.043	1.4756	1.65116	1.16308	2.38367	1.76274	1.93692	1.41145	2.86234	2.28377
ENSG00000004961	6.75962	6.52118	6.70086	6.47262	6.78053	6.54592	6.58575	6.36177	6.76418	6.52954
ENSG00000004975	7.24365	6.90428	7.32759	6.97998	7.2934	6.94431	7.15345	6.82135	7.368	7.00901
ENSG00000005001	2.32659	1.5543	2.46245	1.65097	2.57291	1.84797	2.8496	1.96878	2.4764	1.66828
ENSG00000005007	9.80455	9.2301	9.7803	9.21402	9.74616	9.16023	9.74342	9.17561	9.84453	9.28655
ENSG00000005020	7.68117	7.72216	7.5598	7.61619	7.78008	7.80281	7.64112	7.69795	7.87321	7.92135
ENSG00000005022	10.1592	10.0731	10.3368	10.2401	10.1853	10.1334	10.2037	10.1005	10.2163	10.0947
ENSG00000005059	5.23732	5.04518	5.17426	5.0083	5.41789	5.19365	5.21603	5.05346	5.16643	5.03081
ENSG00000005075	6.64445	8.15249	6.70194	8.19989	6.63372	8.15458	6.45717	7.97837	6.48924	7.9697
ENSG00000005100	7.97934	7.4593	8.04715	7.53142	8.10478	7.58351	7.99401	7.47464	8.03183	7.518
ENSG00000005102	2.31175	1.74026	2.42886	1.8683	3.05609	2.41972	2.67677	2.08522	3.21985	2.61753
ENSG00000005108	8.32614	8.58625	8.31079	8.58744	8.34208	8.58513	8.40702	8.65944	8.23319	8.52394
ENSG00000005156	8.25186	7.96031	8.1596	7.86839	8.25854	7.96261	8.11505	7.81887	8.1873	7.88829
ENSG00000005175	7.54066	7.35473	7.62365	7.43095	7.65281	7.44887	7.54731	7.36705	7.62187	7.44251
ENSG00000005187	10.3862	10.4424	10.3268	10.3593	10.1743	10.2752	10.3317	10.3719	10.2832	10.2898
ENSG00000005189	5.26322	4.97404	5.49769	5.1804	5.04233	4.82362	4.87397	4.64599	5.45521	5.15674
ENSG00000005194	7.51163	7.28797	7.21743	7.02784	7.38618	7.1615	7.41395	7.20489	7.2957	7.09346
ENSG00000005238	6.80348	6.40677	6.83824	6.42227	6.75559	6.37444	6.90173	6.47708	6.92033	6.48759
ENSG00000005243	7.25207	7.05847	7.43767	7.24361	7.35737	7.16752	7.19191	6.99391	6.97575	6.7725
ENSG00000005249	6.14416	5.85375	6.15221	5.86864	6.13652	5.84287	6.03632	5.77471	5.88748	5.634
ENSG00000005302	7.28335	7.29604	7.2248	7.24985	7.19246	7.22215	7.33139	7.33762	7.30945	7.3251
ENSG00000005339	9.98889	9.6499	10.0276	9.6816	9.93455	9.58104	9.99366	9.64566	9.93787	9.59261
ENSG00000005379	7.21989	6.92636	7.0685	6.78511	6.85652	6.54251	7.06062	6.77525	7.18856	6.91672
ENSG00000005381	2.53307	2.08452	2.59042	2.15224	2.99704	2.40177	3.1177	2.6577	1.98358	1.6033
ENSG00000005421	12.3795	12.3696	12.413	12.4038	12.3812	12.3822	12.1674	12.1874	12.2231	12.2294
ENSG00000005436	8.92375	9.08853	8.73267	8.8924	8.72209	8.90517	8.81153	8.97325	8.68601	8.83934
ENSG00000005448	4.65061	4.60219	4.89575	4.79031	4.70153	4.66395	4.96058	4.8621	4.74924	4.64264
ENSG00000005469	9.09784	9.19586	9.01703	9.10672	9.05611	9.18521	9.15075	9.23735	9.05489	9.13094
ENSG00000005471	11.8309	11.7911	11.8051	11.7618	12.1848	12.1224	12.0021	11.9678	12.0441	12.0233
ENSG00000005483	9.46315	9.47504	9.44303	9.45343	9.49504	9.50474	9.52093	9.52704	9.5697	9.57376
ENSG00000005486	7.79451	7.46997	7.96226	7.62332	7.85384	7.55354	7.91038	7.57492	7.82413	7.46926
ENSG00000005700	10.8223	10.7504	10.9583	10.8709	10.9157	10.8491	10.9149	10.8323	10.9292	10.8343
ENSG00000005801	7.37128	7.48494	7.31651	7.42981	7.35744	7.48677	7.20025	7.34126	7.48151	7.56751
ENSG00000005810	10.7557	10.689	10.8276	10.7461	10.8013	10.7609	10.9838	10.9145	10.7446	10.6517
ENSG00000005812	9.03767	8.91691	8.98971	8.88101	8.98517	8.86046	8.94423	8.84186	9.04321	8.93673
ENSG00000005844	8.07865	8.00586	8.09418	8.05003	8.03265	7.92478	8.20768	8.14892	8.19758	8.15831
ENSG00000005882	8.24456	8.44538	8.10062	8.30506	8.08001	8.28611	7.74267	7.97672	8.00753	8.2205
ENSG00000005884	5.70053	6.01907	5.8462	6.18493	6.16766	6.4207	5.81929	6.16688	6.1459	6.46868
ENSG00000005889	9.54813	9.69378	9.45478	9.66032	9.68659	9.70756	9.51352	9.7052	9.35906	9.61417
ENSG00000005893	11.2757	11.2462	11.304	11.2965	11.4961	11.4534	11.3766	11.3695	11.6379	11.6309
ENSG00000005961	2.67456	3.38419	2.82173	3.52999	2.86761	3.5025	2.72721	3.4579	2.70713	3.46959
ENSG00000005981	4.89377	5.91167	5.28677	6.14163	4.68588	5.75495	4.65569	5.61366	5.07785	5.91131
ENSG00000006007	8.37831	8.43086	8.42553	8.4799	8.4845	8.51874	8.40204	8.45774	8.35454	8.43304
ENSG00000006015	7.35566	7.28034	7.34821	7.267	7.20545	7.13779	7.22113	7.16241	7.3342	7.25933
ENSG00000006016	2.70777	2.62302	2.93807	2.82088	2.9317	2.89704	2.90138	2.80325	2.9646	2.82727
ENSG00000006025	5.26847	4.61734	5.01474	4.34458	5.05501	4.43313	5.04116	4.3757	5.50621	4.82975
ENSG00000006042	7.34585	7.04551	7.43763	7.13376	7.18398	6.93791	7.29049	7.04162	7.26726	6.96852
ENSG00000006047	4.80768	4.22053	4.91002	4.22875	4.4077	3.94916	4.19829	3.58826	4.61943	3.86227
ENSG00000006071	1.88388	1.14553	1.79046	1.04784	1.77594	1.03338	1.87225	1.12148	1.69538	0.947106
ENSG00000006116	1.48404	1.15242	1.51799	1.19354	1.39829	1.04523	1.57308	1.25141	1.38645	1.03202
ENSG00000006118	4.65344	4.94773	4.79891	5.10635	4.68105	5.06674	4.81813	5.10931	5.34639	5.59827
ENSG00000006125	9.6857	9.42072	9.71102	9.44911	9.79982	9.5265	9.74311	9.48168	9.92586	9.66398
ENSG00000006194	7.91696	7.77735	7.98342	7.83842	7.86978	7.72997	7.93904	7.78081	7.86103	7.7242
ENSG00000006210	7.66692	7.41219	7.70985	7.42358	7.70416	7.47773	7.80427	7.53345	7.76319	7.45509
ENSG00000006282	9.04994	8.71481	8.99103	8.66717	8.67658	8.35474	8.93639	8.61495	9.12222	8.77408
ENSG00000006283	1.62711	3.09463	1.67043	3.10671	1.48656	2.95865	2.05359	3.44268	1.8647	3.30984
ENSG00000006327	5.31809	4.56656	5.24462	4.53155	5.61428	4.83719	5.59938	4.87991	6.70357	5.98382
ENSG00000006377	1.48404	1.05423	1.51799	1.08565	1.49716	1.06255	1.57308	1.15136	1.38645	0.940402
ENSG00000006432	7.23249	7.06412	7.22063	7.03885	7.0751	6.93063	7.07558	6.9048	7.26441	7.07462
ENSG00000006451	7.49293	7.28191	7.35772	7.16537	7.55561	7.35428	7.42069	7.22376	7.75111	7.51324
ENSG00000006453	8.4304	8.52952	8.34768	8.44259	8.43574	8.53406	8.28684	8.39538	8.49574	8.59086
ENSG00000006459	8.81533	8.84991	8.74305	8.79781	8.84352	8.84209	8.85017	8.89137	8.86255	8.91793
ENSG00000006468	6.50917	6.3966	6.98492	6.90937	6.77602	6.66948	6.56118	6.45026	6.75416	6.61161
ENSG00000006530	8.01329	8.10054	7.93321	8.03102	7.96184	8.05209	8.04774	8.1341	8.03738	8.12726
ENSG00000006534	6.19465	6.27358	6.32356	6.39949	6.19278	6.25314	6.08671	6.17406	6.33335	6.41761
ENSG00000006555	5.95257	5.74101	5.96215	5.72871	5.97952	5.78385	5.90867	5.6835	6.12588	5.8673
ENSG00000006576	7.24763	7.4163	7.18752	7.35478	7.2833	7.42662	7.22688	7.38496	7.42867	7.60534
ENSG00000006607	9.0999	9.12266	9.13198	9.14663	9.03125	9.06564	9.05885	9.07829	8.96328	8.98186
ENSG00000006611	3.54961	2.81689	3.33109	2.61349	3.63396	2.89599	4.08115	3.35413	3.69324	2.99272
ENSG00000006625	6.42698	6.85169	6.38164	6.81602	6.52513	6.92704	6.387	6.83885	6.30324	6.74405
ENSG00000006634	5.27744	5.50071	5.09558	5.32822	5.05828	5.30137	5.2215	5.44864	5.38069	5.59792
ENSG00000006638	5.82611	5.8117	5.73734	5.74912	5.78625	5.78709	5.94889	5.92966	5.73544	5.76483
ENSG00000006652	8.33312	8.43786	8.20421	8.31151	8.21926	8.3428	8.38334	8.47492	8.48487	8.56606
ENSG00000006659	1.55931	2.65639	1.51799	2.66785	1.39829	2.50933	1.57308	2.70466	1.38645	2.51601
ENSG00000006695	6.85643	6.66971	6.82616	6.61218	6.76316	6.61056	6.77493	6.6031	6.62066	6.41246
ENSG00000006704	6.61919	6.59822	6.55882	6.5144	6.34837	6.35942	6.24161	6.20572	6.49898	6.43835
ENSG00000006712	7.79859	7.71283	7.91214	7.80925	7.88604	7.81702	7.87301	7.77513	7.70701	7.6158
ENSG00000006715	9.26371	9.26622	9.32943	9.31547	9.44726	9.45963	9.52518	9.52735	9.54794	9.544
ENSG00000006740	5.0284	4.91293	5.16134	5.01874	5.1787	5.06431	5.26999	5.11629	4.8099	4.70613
ENSG00000006744	9.25023	8.93706	9.31233	9.00286	9.18635	8.88585	9.16608	8.86251	9.16911	8.87192
ENSG00000006747	2.2681	3.23418	2.8106	3.72949	2.7914	3.71925	2.64181	3.59414	3.76852	4.53254
ENSG00000006756	10.1074	10.1837	9.96865	10.1184	10.1	10.0354	9.97698	10.1105	9.85234	10.0624
ENSG00000006757	7.75322	7.94758	7.73198	7.98857	7.68476	7.78655	7.49488	7.76175	7.30945	7.62012
ENSG00000006788	1.72754	1.03719	1.65384	0.990266	1.60327	0.898865	1.57308	0.870369	1.61871	0.960942
ENSG00000006831	10.9379	10.7293	11.173	10.9586	11.0451	10.8215	10.8234	10.6283	10.8823	10.692
ENSG00000006837	3.24909	5.33237	3.40859	5.45719	3.47092	5.50202	3.10646	5.21273	3.86852	5.81314
ENSG00000007001	6.13115	6.33468	6.35254	6.59752	7.19543	7.42387	6.80547	7.07531	6.23807	6.47263
ENSG00000007038	2.20478	1.38991	2.18989	1.38167	1.79913	1.01242	1.7925	1.0623	1.63244	0.919196
ENSG00000007047	7.74841	7.45823	7.71203	7.40917	7.49102	7.22519	7.64891	7.35894	7.30011	7.02614
ENSG00000007062	5.74691	5.68355	5.34396	5.31798	5.80774	5.7417	5.49893	5.51379	5.5783	5.47721
ENSG00000007080	6.40913	6.10262	6.54718	6.20934	6.30455	6.02273	6.43739	6.11886	6.59683	6.24836
ENSG00000007129	4.53222	3.91432	4.42299	3.80736	4.51392	3.87655	4.3801	3.76666	3.93799	3.39516
ENSG00000007168	9.87694	9.88645	9.88127	9.89877	9.9379	9.93722	9.8953	9.91295	9.90095	9.92634
ENSG00000007171	3.03624	2.55178	3.1547	2.66056	3.67267	3.14831	2.87521	2.47246	3.56541	3.0733
ENSG00000007174	2.88744	3.75625	2.56887	3.54521	2.89061	3.71435	2.96714	3.86147	3.15796	3.97772
ENSG00000007202	10.8696	10.7588	10.8894	10.7862	10.9044	10.7898	10.9086	10.8053	10.9133	10.8142
ENSG00000007216	3.61336	2.99884	3.6143	2.98116	3.5059	2.89583	2.76312	2.23653	3.51764	2.86382
ENSG00000007237	6.31984	6.21386	6.28963	6.20452	6.55341	6.41295	6.42463	6.33485	6.78136	6.71169
ENSG00000007255	6.91774	6.3274	6.94218	6.35944	6.91315	6.30893	6.87864	6.29234	6.71479	6.13285
ENSG00000007264	5.03199	4.73198	5.17613	4.89008	5.12578	4.81312	5.38553	5.0677	5.23616	4.94634
ENSG00000007312	5.09922	4.37152	4.88502	4.19727	5.02408	4.29591	4.15086	3.55317	5.19547	4.49367
ENSG00000007314	3.52062	2.90104	3.50296	2.93344	3.68119	3.06074	3.18717	2.56405	3.15273	2.54673
ENSG00000007341	7.13633	7.32899	7.31231	7.47244	7.20393	7.41532	7.19012	7.36289	7.05738	7.26
ENSG00000007350	1.82368	1.30648	1.65116	1.11479	1.91258	1.44481	2.165	1.5816	2.31771	1.66917
ENSG00000007372	4.80037	4.38068	4.85693	4.42763	4.76572	4.35636	4.93973	4.50642	4.95395	4.51802
ENSG00000007376	6.35213	5.53803	6.42251	5.58821	6.19879	5.41819	6.28005	5.45854	6.09158	5.27607
ENSG00000007384	5.88389	5.18649	5.79399	5.10757	5.9804	5.28906	6.1809	5.47565	6.32054	5.62709
ENSG00000007392	8.30297	8.40942	8.23349	8.34079	8.14612	8.26846	8.43482	8.52262	8.23795	8.34678
ENSG00000007402	4.282	3.67412	4.37913	3.68915	4.63507	3.94863	3.68783	3.15406	3.14558	2.62774
ENSG00000007516	6.50385	5.80105	6.56797	5.86859	6.36494	5.67439	6.63066	5.95061	6.82247	6.14543
ENSG00000007520	6.98492	6.75954	7.13991	6.90607	6.86611	6.68063	6.8463	6.65791	6.94927	6.72944
ENSG00000007541	7.51182	7.18083	7.50799	7.16217	7.47725	7.17281	7.5473	7.19945	7.57393	7.2164
ENSG00000007545	6.72318	6.72877	6.67691	6.67163	6.62017	6.6388	6.66773	6.66223	6.62893	6.60782
ENSG00000007866	6.61583	6.04846	6.70409	6.11298	6.59944	6.03945	6.6428	6.07502	6.63736	6.06117
ENSG00000007908	5.99503	5.95316	6.54598	6.52258	6.41287	6.3196	6.41304	6.38186	6.36974	6.37103
ENSG00000007923	8.16209	8.16005	8.21343	8.20293	8.15831	8.17588	8.05311	8.03994	8.10707	8.08324
ENSG00000007933	13.116	12.9574	13.0742	12.927	13.0591	12.8993	13.1998	13.0429	13.2029	13.0463
ENSG00000007944	6.5648	6.21685	6.43221	6.09496	6.43169	6.07158	6.30355	5.99258	6.01542	5.71848
ENSG00000007952	2.37972	1.92007	2.27907	1.83396	2.18666	1.75257	2.34971	1.88917	1.6978	1.34322
ENSG00000007968	3.26762	3.98998	3.55176	4.26459	3.56256	4.28731	3.27872	4.07437	3.74314	4.47171
ENSG00000008018	9.84925	9.73517	9.79504	9.67814	9.7401	9.62367	9.7308	9.62318	9.75534	9.64046
ENSG00000008056	2.77704	1.99093	2.77967	2.00828	2.84697	2.02902	3.03761	2.19448	2.60581	1.89448
ENSG00000008083	7.33532	7.11089	7.3919	7.17859	7.34511	7.09492	7.15682	6.94412	7.26059	7.05653
ENSG00000008086	7.60318	6.62096	7.67032	6.68974	7.62239	6.64614	7.69319	6.71372	7.6212	6.63776
ENSG00000008118	2.19715	1.7526	2.74821	2.23384	2.21717	1.84991	2.57746	2.07692	2.58355	2.07112
ENSG00000008130	9.74416	9.58787	9.72781	9.58948	9.69154	9.50665	9.59983	9.4657	9.66988	9.54154
ENSG00000008226	6.6671	6.38783	6.44976	6.16477	6.47498	6.19302	6.6875	6.41002	6.3513	6.08654
ENSG00000008256	6.73884	6.3061	6.8554	6.4297	6.83315	6.37306	6.97862	6.53553	7.07623	6.65595
ENSG00000008277	4.86644	4.61794	5.20453	4.9769	5.10295	4.73015	4.70696	4.54745	4.71861	4.56922
ENSG00000008282	8.55533	8.36576	8.55385	8.36756	8.61929	8.42866	8.52483	8.33962	8.73247	8.5513
ENSG00000008283	7.36832	6.96068	7.66596	7.29555	7.54033	7.11172	7.56325	7.18085	7.4907	7.11794
ENSG00000008294	10.6809	10.7608	10.6028	10.6856	10.5887	10.66	10.5964	10.6787	10.5426	10.6273
ENSG00000008300	4.73026	3.97826	4.43292	3.72965	4.52153	3.7391	4.12779	3.4571	4.4952	3.81707
ENSG00000008311	10.6297	10.4538	10.456	10.236	10.2744	10.1595	10.6339	10.4118	10.5474	10.2996
ENSG00000008323	6.61658	6.3059	6.65906	6.33956	6.64605	6.32631	6.54648	6.23784	6.56052	6.25108
ENSG00000008324	6.18245	5.86359	6.1152	5.82623	6.21958	5.86546	6.25475	5.96002	5.98024	5.7057
ENSG00000008382	7.4243	7.11657	7.4451	7.11252	7.27211	6.97167	7.22652	6.93374	7.30797	6.96422
ENSG00000008394	12.3906	12.2401	12.4608	12.3077	12.4474	12.3114	12.4654	12.3174	12.475	12.3213
ENSG00000008405	7.36244	7.05323	7.48401	7.18484	7.55144	7.22584	7.62952	7.30591	7.4243	7.12491
ENSG00000008438	2.58277	1.86418	1.90293	1.30016	1.97681	1.34182	2.31944	1.63208	1.90449	1.29967
ENSG00000008441	8.99477	7.94095	9.04864	7.99661	8.88303	7.84635	8.89987	7.82555	8.90796	7.82863
ENSG00000008513	11.9185	11.5459	11.934	11.5324	11.6282	11.2528	11.6758	11.269	11.5116	11.1303
ENSG00000008516	4.47296	3.99962	4.10809	3.71033	4.43228	3.89232	4.44706	4.00169	4.01244	3.60332
ENSG00000008517	8.24576	8.84521	8.1976	8.85978	8.8487	9.34848	8.89311	9.53176	9.54465	10.2068
ENSG00000008710	9.16276	8.77084	9.11644	8.7334	8.99259	8.58648	9.06958	8.68187	9.05365	8.67385
ENSG00000008735	3.05178	3.79249	2.70808	3.4945	2.83691	3.59126	3.24471	3.9228	3.07749	3.79176
ENSG00000008838	8.31324	8.00157	8.28522	7.97455	8.12337	7.83239	8.26122	7.95233	8.26789	7.95766
ENSG00000008853	6.41745	6.17996	6.46362	6.23599	6.27543	6.02101	6.36072	6.13736	6.33081	6.10893
ENSG00000008869	9.03498	8.98081	9.05073	9.00018	8.93113	8.891	9.17117	9.12361	9.02873	8.97811
ENSG00000008952	10.6805	10.7646	10.6125	10.6991	10.6577	10.7406	10.6439	10.728	10.6775	10.762
ENSG00000008988	9.90962	10.6134	9.9672	10.6803	9.92202	10.6181	9.8591	10.561	9.83222	10.544
ENSG00000009307	11.9247	11.8685	11.9669	11.9086	12.0031	11.9577	11.9497	11.8837	12.0894	12.0245
ENSG00000009335	10.0029	9.92117	10.0097	9.93465	10.0235	9.94127	9.9569	9.87588	9.98103	9.9049
ENSG00000009413	9.65609	9.96823	9.63914	9.94118	9.70595	10.0354	9.66968	9.97146	9.78519	10.071
ENSG00000009694	10.1961	10.2599	10.1833	10.246	10.0706	10.1651	10.2567	10.3075	9.62319	9.65718
ENSG00000009724	10.4655	10.2683	10.3424	10.1392	10.2909	10.0861	10.3205	10.1218	10.3718	10.1786
ENSG00000009765	10.4626	10.4135	10.4473	10.3586	10.4563	10.403	10.4296	10.3636	10.2974	10.1772
ENSG00000009780	6.94077	7.02536	6.88074	6.98756	6.94078	7.04603	6.70085	6.82566	7.0643	7.11717
ENSG00000009790	6.11259	6.38061	6.10259	6.38792	6.22508	6.48066	6.28215	6.54932	6.29065	6.55188
ENSG00000009830	7.127	7.1132	7.15771	7.14401	7.17067	7.14817	7.10287	7.09418	7.13539	7.14058
ENSG00000009844	8.57073	8.60881	8.49348	8.54065	8.61137	8.66757	8.42674	8.49574	8.51252	8.56934
ENSG00000009950	10.8562	10.5153	10.8087	10.4383	10.6339	10.3114	10.8555	10.4595	10.7228	10.342
ENSG00000009954	9.75507	9.76139	9.72356	9.73078	9.76181	9.76486	9.72853	9.73758	9.80603	9.82523
ENSG00000010017	8.56399	8.51163	8.54916	8.4961	8.49836	8.4638	8.45711	8.42199	8.6821	8.60964
ENSG00000010030	4.13852	3.22844	4.4683	3.59182	4.55278	3.57148	4.30097	3.42877	4.16987	3.34094
ENSG00000010072	6.86675	6.79177	6.9033	6.81946	6.79519	6.72359	6.85805	6.78813	6.90077	6.82594
ENSG00000010165	7.83329	7.23684	7.80809	7.21714	7.80338	7.21441	7.81961	7.21987	7.87759	7.27671
ENSG00000010219	6.56724	6.21888	6.50236	6.15012	6.42009	6.10677	6.40988	6.07173	6.65558	6.2818
ENSG00000010244	10.482	10.7529	10.4468	10.7222	10.4705	10.7445	10.5928	10.8425	10.4432	10.7169
ENSG00000010256	10.623	10.2297	10.624	10.2214	10.5914	10.2226	10.5879	10.1905	10.6448	10.2349
ENSG00000010270	6.94397	6.93963	6.85377	6.86709	7.02659	7.01152	6.83079	6.85556	6.6953	6.75134
ENSG00000010278	7.27367	7.04518	7.14321	6.92271	7.37022	7.1222	7.34134	7.12557	7.43909	7.21441
ENSG00000010282	2.08455	1.42153	2.07468	1.4578	1.59176	0.848541	1.94002	1.30785	1.63244	1.00383
ENSG00000010292	7.65547	7.61135	7.68479	7.63982	7.58868	7.53276	7.5769	7.53616	7.61889	7.57901
ENSG00000010295	7.33976	6.96395	7.26644	6.89073	7.15026	6.81508	7.21787	6.84101	7.02605	6.68744
ENSG00000010310	2.2874	3.97373	2.54716	4.22253	2.56553	4.20701	2.97739	4.53445	3.42716	4.89496
ENSG00000010318	6.09019	5.98632	6.06636	5.95549	6.01894	5.87847	5.93273	5.84518	5.97011	5.85484
ENSG00000010319	4.63515	3.73628	4.13716	3.32431	4.58748	3.63748	4.90124	4.02012	5.02072	4.15012
ENSG00000010322	9.49528	9.15246	9.55601	9.21371	9.44814	9.10719	9.48443	9.14176	9.47597	9.13198
ENSG00000010327	11.1436	10.6057	11.2914	10.76	11.1567	10.6138	11.1122	10.5758	11.1023	10.5682
ENSG00000010361	5.57089	5.1006	5.62484	5.13485	5.62918	5.17847	5.62314	5.13147	5.83317	5.30925
ENSG00000010379	8.16292	8.01311	8.04799	7.85316	7.70045	7.60671	7.65601	7.50358	7.49369	7.24736
ENSG00000010404	8.03023	8.61296	8.10118	8.68394	8.0405	8.61028	7.94578	8.53871	8.2857	8.86187
ENSG00000010438	4.20658	3.43647	3.79533	3.0257	4.01905	3.38788	4.25524	3.4578	3.77396	2.97121
ENSG00000010539	6.55596	7.18901	6.3639	7.03029	6.47627	7.15864	6.29544	6.9715	6.6132	7.2259
ENSG00000010610	10.0075	9.62462	9.90013	9.53144	10.1084	9.66429	10.2257	9.81933	10.0043	9.63449
ENSG00000010626	4.88831	4.30083	4.48662	3.91568	4.80616	4.21449	4.5572	4.05284	4.70457	4.05905
ENSG00000010671	5.95626	5.60425	5.67891	5.37233	5.97621	5.60697	5.88021	5.56791	6.16211	5.83684
ENSG00000010704	7.83935	7.82979	7.9383	7.93842	7.81746	7.79137	7.86864	7.86831	7.90255	7.91397
ENSG00000010803	7.93845	7.87026	8.05835	7.97368	7.92985	7.86473	7.90606	7.83425	7.82813	7.75657
ENSG00000010810	8.30733	8.20316	8.31917	8.20868	8.26199	8.15768	8.2791	8.16577	8.11558	8.00503
ENSG00000010818	8.31759	8.33189	8.21919	8.24653	8.45745	8.45976	8.29688	8.32657	8.52675	8.56655
ENSG00000010932	4.85441	4.71727	5.80644	5.566	6.19197	5.94423	5.8861	5.66207	5.78781	5.5933
ENSG00000011007	9.42576	9.42649	9.44114	9.42816	9.44599	9.45962	9.37067	9.36376	9.36181	9.34597
ENSG00000011009	7.69922	7.45575	7.74334	7.48788	7.62685	7.3992	7.70514	7.45056	7.55811	7.28409
ENSG00000011021	7.67113	7.56289	7.86826	7.74528	7.65174	7.53893	7.73375	7.61338	7.71454	7.60944
ENSG00000011028	7.40415	6.96505	7.56577	7.14535	7.8593	7.38787	7.88107	7.4536	8.01348	7.60548
ENSG00000011083	1.72737	1.0151	2.32709	1.55629	1.52166	0.848233	1.71463	0.993706	1.69538	0.934358
ENSG00000011105	9.85085	9.44561	9.92077	9.50919	9.86091	9.43247	9.84901	9.46129	9.66356	9.27572
ENSG00000011114	8.60328	8.59948	8.66189	8.65584	8.72037	8.7223	8.68308	8.67783	8.69855	8.69034
ENSG00000011132	6.77881	7.21794	6.81212	7.254	6.78126	7.21243	6.94411	7.37107	6.69214	7.15817
ENSG00000011143	6.28632	5.99613	6.18255	5.88836	6.09466	5.81471	6.04821	5.77655	6.24963	5.93775
ENSG00000011198	7.53476	7.43737	7.40895	7.31797	7.52443	7.4147	7.37903	7.28495	7.31638	7.23123
ENSG00000011201	4.25446	4.19722	3.98287	3.98971	4.53164	4.41998	4.4147	4.38078	4.59098	4.57565
ENSG00000011243	7.98834	8.13427	7.93816	8.06761	7.9022	8.05226	8.03666	8.16002	7.91563	8.03727
ENSG00000011258	8.57461	8.55896	8.46401	8.44336	8.43369	8.42976	8.51453	8.49374	8.34756	8.32463
ENSG00000011260	7.30374	7.2604	7.11577	7.09137	7.2361	7.2097	7.08784	7.07176	7.20068	7.16976
ENSG00000011275	8.76167	8.62135	8.68345	8.55155	8.73242	8.57749	8.69222	8.5555	8.63698	8.51111
ENSG00000011295	8.95388	9.03416	8.96337	9.03002	8.96263	9.04793	8.8941	8.96957	8.98285	9.04214
ENSG00000011304	9.80321	9.37511	9.83234	9.40623	9.7514	9.31711	9.79665	9.3692	9.75718	9.33574
ENSG00000011332	1.63509	2.95903	1.63046	2.95995	1.93281	3.19723	1.87225	3.16009	2.07512	3.36386
ENSG00000011347	10.8973	10.5188	10.9118	10.5256	10.9376	10.5764	10.6292	10.2528	10.3881	10.0053
ENSG00000011376	8.29311	8.11269	8.35766	8.18089	8.41488	8.23738	8.39402	8.22063	8.25267	8.06867
ENSG00000011405	10.0337	10.0642	10.0798	10.113	10.1271	10.1476	10.1677	10.2053	10.17	10.2132
ENSG00000011422	4.47593	4.87612	4.34713	4.79885	4.97588	5.30368	4.39986	4.83812	4.78942	5.16075
ENSG00000011426	4.42701	4.21273	4.00479	3.94729	4.49777	4.27699	4.3684	4.18873	4.67024	4.45838
ENSG00000011451	7.75188	6.85117	7.82773	6.91177	7.62066	6.74766	7.73402	6.82518	7.88588	6.96796
ENSG00000011454	8.77409	8.78299	8.78161	8.7731	8.73913	8.75323	8.85779	8.84937	8.83497	8.8203
ENSG00000011465	11.1715	11.2009	11.3715	11.4336	11.6578	11.6356	11.759	11.7956	12.071	12.1168
ENSG00000011478	5.7148	5.91999	5.61083	5.85101	5.80138	5.98418	5.67658	5.88125	5.84418	6.03941
ENSG00000011485	8.26786	8.09695	8.168	7.998	8.23044	8.06699	8.16217	7.99727	8.04243	7.88001
ENSG00000011523	8.03163	8.07846	7.96243	8.01407	8.05366	8.09111	8.10208	8.13321	8.11152	8.13736
ENSG00000011566	8.64216	8.73291	8.5342	8.61871	8.54194	8.64607	8.69301	8.78726	8.67368	8.76008
ENSG00000011590	4.26678	3.63467	4.40891	3.71846	4.15098	3.62876	4.67628	4.00571	3.93206	3.25748
ENSG00000011600	7.12776	7.09083	6.97979	6.98942	7.22621	7.11691	7.03127	7.0422	6.7921	6.85874
ENSG00000011638	4.72909	5.34425	4.2709	5.03217	4.68457	5.1953	4.73505	5.4179	5.099	5.72058
ENSG00000011677	1.48404	1.58982	1.51799	1.6006	1.62054	1.70891	1.70997	1.79713	1.38645	1.46882
ENSG00000012048	7.21693	7.28003	7.14004	7.20202	7.03217	7.13949	7.04184	7.10918	6.92914	7.003
ENSG00000012061	7.76463	7.72724	7.75168	7.70855	7.74191	7.7243	7.62589	7.57733	7.77276	7.72376
ENSG00000012124	4.77496	4.97826	4.88623	5.14995	5.16215	5.21345	4.67799	4.91737	5.41419	5.46683
ENSG00000012171	5.24504	4.778	4.95149	4.45539	4.97111	4.51496	5.12232	4.61578	5.84633	5.41049
ENSG00000012174	8.34604	8.04676	8.23194	7.91502	8.35513	8.07991	8.22484	7.91401	8.36893	8.05326
ENSG00000012211	5.4117	5.4511	5.39609	5.4192	5.2594	5.24761	5.02626	5.11306	4.82469	4.94314
ENSG00000012223	4.89801	4.37278	5.11286	4.51898	4.65405	4.05301	5.20964	4.57475	4.46951	3.90826
ENSG00000012232	8.88557	8.73462	9.0287	8.87886	8.88785	8.71259	8.81369	8.67191	8.87005	8.73677
ENSG00000012504	10.3886	10.4671	10.4489	10.5178	10.3565	10.4486	10.3512	10.4283	10.3122	10.378
ENSG00000012660	10.104	10.0483	10.2988	10.2268	10.2895	10.2451	10.3352	10.2734	10.2825	10.1999
ENSG00000012779	6.23568	5.75733	6.3311	5.85088	6.29259	5.80814	6.38959	5.90409	6.23026	5.72627
ENSG00000012817	6.77258	6.02279	7.29438	5.92481	5.49829	6.00696	7.18389	6.08421	7.85397	5.91472
ENSG00000012822	8.83794	8.8646	8.61204	8.66038	8.66457	8.70346	8.72082	8.74574	8.88477	8.88164
ENSG00000012963	7.70902	7.63501	7.71967	7.646	7.71258	7.63445	7.59818	7.52855	7.59273	7.52386
ENSG00000012983	7.86546	8.06121	7.90961	8.10298	7.83056	8.02658	7.80834	8.01133	7.9396	8.13297
ENSG00000013016	9.29936	8.99268	9.07698	8.77481	9.01938	8.71604	9.17039	8.86563	8.79765	8.49704
ENSG00000013275	8.70861	8.54272	8.72745	8.55798	8.87543	8.7227	8.74053	8.57546	8.83555	8.66856
ENSG00000013288	9.67611	9.3205	9.63394	9.29003	9.77386	9.39847	9.79476	9.42428	9.64939	9.29494
ENSG00000013293	2.71212	4.71132	2.75739	4.7278	2.74464	4.73161	3.13533	4.9969	3.29509	5.10209
ENSG00000013297	4.87199	5.93916	5.16445	6.18894	5.29548	6.35393	5.69033	6.57879	6.48472	7.28782
ENSG00000013306	8.90395	8.60213	8.93327	8.62369	8.87254	8.57896	8.93677	8.6324	8.92948	8.62067
ENSG00000013364	9.074	8.96252	8.97567	8.91495	9.25927	9.09183	9.14604	9.05371	9.57447	9.51673
ENSG00000013374	8.72633	8.84508	8.77413	8.89471	8.75207	8.86304	8.74332	8.87013	8.71978	8.8469
ENSG00000013375	9.51246	9.54325	9.62157	9.64566	9.62138	9.66232	9.64782	9.67234	9.67738	9.69416
ENSG00000013392	6.93992	6.82089	6.8007	6.70665	6.81555	6.69768	6.74855	6.66463	6.6737	6.60314
ENSG00000013441	9.89734	10.0079	9.88903	9.99202	9.84363	9.96211	10.0164	10.1069	9.9515	10.0438
ENSG00000013503	8.18938	8.0312	8.05797	7.88476	7.95948	7.83523	7.82227	7.67045	7.91861	7.7368
ENSG00000013523	8.63558	8.3288	8.57959	8.25768	8.38052	8.08066	8.68019	8.32848	8.48748	8.15523
ENSG00000013561	9.21368	9.2668	9.2156	9.26937	9.23447	9.28389	9.05478	9.11171	9.19549	9.24584
ENSG00000013563	6.53225	6.71145	6.59911	6.76901	6.54186	6.73252	6.35599	6.54371	6.24688	6.43307
ENSG00000013573	6.29607	6.7969	6.21763	6.70414	5.77974	6.31232	6.10266	6.60412	6.09331	6.5861
ENSG00000013583	8.6795	8.01595	8.68527	8.01987	8.63376	7.97575	8.56458	7.88489	8.44677	7.76475
ENSG00000013588	3.01361	4.30145	2.8518	4.13411	3.00969	4.24711	2.5325	3.88773	2.15048	3.59463
ENSG00000013619	6.40754	5.94122	6.43452	5.95361	6.07261	5.64417	6.08094	5.61352	5.62684	5.16587
ENSG00000013725	5.17619	6.21638	5.27557	6.33033	5.10528	6.11874	5.45007	6.5123	5.65781	6.75897
ENSG00000013810	6.30793	5.41834	6.58557	5.7021	6.45253	5.59501	6.50379	5.61567	6.48529	5.57675
ENSG00000014123	9.34628	9.28987	9.32582	9.27325	9.37877	9.32458	9.25759	9.21536	9.374	9.3094
ENSG00000014138	6.48387	6.49645	6.43777	6.44122	6.56354	6.583	6.52497	6.52705	6.38244	6.38821
ENSG00000014164	7.22345	6.41003	7.10959	6.3142	7.00973	6.1497	7.11349	6.31857	7.03517	6.25197
ENSG00000014216	9.27424	8.82776	9.27383	8.83181	9.2067	8.7483	9.16412	8.72686	9.25975	8.82253
ENSG00000014257	3.26324	3.66894	3.49662	3.90323	3.60351	3.92654	3.29942	3.77234	3.00167	3.57131
ENSG00000014641	10.161	10.1431	10.1511	10.1322	10.203	10.1879	10.2699	10.2503	10.193	10.1728
ENSG00000014824	9.3224	9.41968	9.30211	9.40277	9.36725	9.47623	9.46305	9.5505	9.39227	9.47866
ENSG00000014914	4.74848	4.33341	4.99409	4.58209	5.45603	5.02981	5.56049	5.13893	5.66952	5.24771
ENSG00000014919	9.0988	8.97966	9.17245	9.045	9.13763	9.00487	9.18281	9.05579	8.97155	8.87189
ENSG00000015133	7.53693	6.97675	7.56135	6.98302	7.48934	6.92553	7.67001	7.0927	7.32148	6.75071
ENSG00000015153	8.09659	8.38074	8.00135	8.31004	8.11757	8.4044	8.17091	8.4372	8.02476	8.31951
ENSG00000015171	9.50223	9.41163	9.50172	9.40762	9.5644	9.47615	9.46136	9.37034	9.56601	9.46738
ENSG00000015285	5.60246	5.12159	5.62705	5.14797	5.63926	5.13165	5.42149	4.9594	5.58062	5.1192
ENSG00000015413	1.77494	1.09402	1.51799	0.910978	1.75552	1.19138	2.2887	1.58294	3.75602	3.03426
ENSG00000015475	8.42443	8.27148	8.49177	8.33425	8.45328	8.30404	8.35578	8.18878	8.27169	8.0935
ENSG00000015479	7.73879	9.57583	7.68919	9.53025	7.68225	9.52122	7.84565	9.66741	7.68814	9.52027
ENSG00000015520	9.5321	8.92072	9.86142	9.25175	9.75799	9.15333	9.94817	9.33682	10.0918	9.48005
ENSG00000015532	7.72979	7.48227	7.72472	7.50611	7.67604	7.40788	7.66907	7.42942	7.71172	7.49602
ENSG00000015568	1.97125	7.00069	2.63445	7.48907	1.79529	6.85087	2.35389	7.29347	1.91822	6.95402
ENSG00000015592	1.78173	2.23322	1.65384	2.1835	1.81274	2.20822	1.82639	2.29015	1.38645	1.94915
ENSG00000015676	9.20732	9.01465	9.27945	9.08901	9.15294	8.96039	9.17732	8.9871	9.30419	9.10916
ENSG00000016391	10.0623	9.94897	9.85221	9.71988	9.98657	9.86734	10.1755	10.0114	10.1601	9.97879
ENSG00000016402	3.45061	2.76493	2.97886	2.29219	3.44508	2.82848	3.75387	2.99502	3.53374	2.77617
ENSG00000016602	1.48404	0.955603	1.7857	1.29459	1.59992	1.05596	1.57308	1.04622	2.17384	1.66246
ENSG00000016864	8.98719	8.90586	8.81824	8.74752	8.80228	8.74153	8.86493	8.79741	9.10215	8.99511
ENSG00000017260	9.23895	9.10257	9.23776	9.11	9.33587	9.19229	9.29163	9.16189	9.33765	9.212
ENSG00000017427	7.10667	8.6742	7.0468	8.56918	6.94924	8.55673	6.8953	8.42395	6.61629	8.13714
ENSG00000017483	2.57649	1.94949	2.6778	2.11743	2.77623	2.05285	2.71659	2.13444	3.12331	2.50511
ENSG00000017797	8.27925	8.53306	8.30914	8.55209	8.36135	8.6025	8.20187	8.45388	8.43998	8.66844
ENSG00000018189	9.04119	9.15018	9.06203	9.15591	8.95295	9.07439	9.1496	9.23585	8.99535	9.09595
ENSG00000018236	5.01497	4.94596	4.86854	4.82801	5.08827	4.91122	4.89792	4.84675	4.8407	4.84712
ENSG00000018280	5.52947	6.25632	5.23636	5.97973	5.26785	6.03506	5.61884	6.31265	5.27632	6.01935
ENSG00000018408	8.54484	8.43617	8.51476	8.40477	8.62051	8.5156	8.60051	8.49338	8.67077	8.56445
ENSG00000018510	9.28127	9.24251	9.35829	9.3114	9.33937	9.30829	9.36235	9.31261	9.29806	9.25452
ENSG00000018610	6.47694	6.87751	6.58959	6.98406	6.6809	7.07064	6.17354	6.64382	6.5829	6.9627
ENSG00000018625	3.45342	3.84563	3.69406	4.11026	3.20742	3.50176	3.96623	4.35321	2.90189	3.39425
ENSG00000018699	7.31202	7.15585	7.25672	7.08822	7.1759	7.04008	7.18892	7.02491	7.06727	6.89303
ENSG00000018869	5.50827	5.18887	5.69201	5.27733	5.78634	5.47059	5.68687	5.29338	5.47242	5.08304
ENSG00000019102	3.90246	3.02175	4.1978	3.26462	4.38734	3.57231	4.73131	3.77986	4.81793	3.81232
ENSG00000019144	7.28857	7.48585	7.41187	7.59827	7.38565	7.56812	7.67617	7.82307	7.53707	7.72385
ENSG00000019169	9.4402	9.13206	9.22667	8.93873	9.34197	9.01133	8.93295	8.66157	8.69269	8.4414
ENSG00000019186	1.48404	0.989189	1.63046	1.16797	1.39829	0.896842	1.57308	1.09274	1.38645	0.862669
ENSG00000019485	6.8018	5.43719	6.87946	5.51091	6.91559	5.57121	6.92044	5.56042	6.76745	5.39039
ENSG00000019505	3.56294	3.48129	3.12557	3.13907	3.90201	3.71648	4.06632	3.93864	3.73255	3.69143
ENSG00000019549	6.41503	6.03036	6.29134	5.87675	6.39542	6.05705	6.50736	6.1006	6.35328	5.91865
ENSG00000019582	11.8673	11.6312	11.8468	11.6848	12.1985	11.8878	11.9117	11.7711	12.1623	12.0137
ENSG00000019991	9.25456	9.15283	9.20051	9.11425	9.47522	9.37016	9.56079	9.45396	9.49124	9.38719
ENSG00000019995	8.88728	9.49401	8.8194	9.42076	8.75659	9.38721	8.90327	9.49792	8.62368	9.23228
ENSG00000020129	6.5162	5.85122	6.40986	5.77915	6.39761	5.70903	6.42527	5.78344	6.4723	5.84384
ENSG00000020181	7.3252	6.79842	7.44812	6.93966	7.47552	6.9077	7.5647	7.06237	7.61765	7.13028
ENSG00000020256	6.94404	7.12064	6.94921	7.10397	6.84196	7.04665	6.86307	7.02387	6.858	7.01779
ENSG00000020426	7.0898	7.11989	7.01117	7.03731	6.92124	6.97399	6.83638	6.90345	6.89823	6.90048
ENSG00000020577	9.68284	9.62908	9.77855	9.71421	9.6406	9.60249	9.66872	9.60731	9.31069	9.24286
ENSG00000020633	5.52899	4.9768	5.60166	5.05595	5.5111	4.95598	5.37064	4.88968	5.69603	5.16216
ENSG00000020922	7.69375	7.49893	7.64925	7.45785	7.70932	7.51521	7.76226	7.56536	7.91315	7.71002
ENSG00000021300	3.80018	3.37019	3.90135	3.42688	3.95702	3.56743	4.05167	3.56915	4.05298	3.56781
ENSG00000021355	7.88253	7.89941	7.96078	7.9706	7.96921	7.98896	7.90346	7.91653	8.34865	8.36634
ENSG00000021461	8.18032	8.58859	8.22181	8.57717	7.73076	8.24393	8.33322	8.70083	8.02001	8.33473
ENSG00000021488	7.49589	7.37504	7.45583	7.32184	7.34785	7.25712	7.39324	7.26805	7.28306	7.14937
ENSG00000021574	8.17093	8.24688	8.1521	8.2389	8.10831	8.20689	8.12477	8.20616	7.92121	8.04216
ENSG00000021645	3.21492	2.99655	4.21491	3.84412	4.20733	3.92672	3.8866	3.55094	3.78147	3.42825
ENSG00000021762	6.01817	5.2029	6.10845	5.3	6.07916	5.26119	6.033	5.2244	6.0546	5.25179
ENSG00000021776	9.19929	9.11104	9.24347	9.14168	9.22582	9.14729	9.30415	9.19975	9.30276	9.20438
ENSG00000021826	15.9333	15.5618	15.7479	15.3684	15.7273	15.3708	16.0516	15.6725	15.948	15.5624
ENSG00000021852	12.7117	12.5417	12.4982	12.3442	12.6363	12.4532	12.4448	12.3032	12.465	12.3323
ENSG00000022267	7.65986	7.53548	7.95976	7.98808	7.85337	7.79559	7.75554	7.70913	7.43875	7.29197
ENSG00000022277	8.53966	8.4748	8.58181	8.51591	8.50459	8.44563	8.51866	8.46524	8.52242	8.46377
ENSG00000022556	3.62354	4.68952	3.49523	4.59069	3.42202	4.41727	3.37302	4.49677	4.263	5.13536
ENSG00000022567	5.48895	4.80074	5.41336	4.73172	5.61992	4.91265	6.11344	5.43555	5.70795	5.03275
ENSG00000022840	9.80454	9.35675	9.82193	9.37645	9.7343	9.27732	9.8131	9.36391	9.88458	9.44298
ENSG00000022976	6.76104	7.10448	6.84718	7.18204	6.73914	7.06471	6.73192	7.06955	6.75252	7.10492
ENSG00000023041	8.22173	8.11708	8.17254	8.07342	8.12831	8.03125	8.14071	8.04961	8.10319	8.01534
ENSG00000023171	5.79893	5.26796	5.79951	5.2741	6.25556	5.7108	6.32914	5.83599	6.19051	5.6814
ENSG00000023191	9.55906	9.00688	9.58067	9.03076	9.46521	8.91895	9.60482	9.05378	9.66637	9.10837
ENSG00000023228	11.3703	11.3633	11.3611	11.3481	11.3973	11.4007	11.3552	11.3455	11.318	11.2966
ENSG00000023287	9.66003	9.77933	9.55489	9.69454	9.6807	9.80674	9.72042	9.83829	9.83579	9.93442
ENSG00000023318	9.54729	9.59908	9.61124	9.66114	9.57355	9.60735	9.46995	9.53733	9.35227	9.44529
ENSG00000023330	10.9274	10.5015	11.0198	10.5779	10.898	10.5033	11.034	10.598	11.0047	10.5546
ENSG00000023445	7.97411	8.15374	7.65465	7.92806	8.20646	8.34606	8.34703	8.5141	8.67654	8.84795
ENSG00000023516	9.60678	9.49407	9.57998	9.47692	9.71537	9.5864	9.66866	9.54785	9.84384	9.71507
ENSG00000023572	6.26009	6.03124	5.97716	5.75541	6.04349	5.90257	5.92313	5.75655	6.13268	5.88827
ENSG00000023608	5.17684	5.9412	5.26988	6.04286	5.04685	5.88958	4.84601	5.72904	5.18355	5.89754
ENSG00000023697	9.22227	9.0898	9.20633	9.06821	9.17171	9.06266	9.14441	9.0158	9.09207	8.95563
ENSG00000023734	8.92958	8.82588	8.93905	8.84177	8.98429	8.88883	8.91159	8.81831	8.95024	8.84954
ENSG00000023839	12.1511	12.0633	12.2264	12.1028	12.1216	12.0737	12.1678	12.0493	12.1661	12.0431
ENSG00000023892	5.79838	5.39401	5.85602	5.4458	5.95832	5.53973	6.22895	5.80817	6.05709	5.65218
ENSG00000023902	7.03809	6.62103	7.23191	6.82716	7.17406	6.73087	7.1434	6.74491	7.38242	6.98088
ENSG00000023909	9.06721	9.03306	9.12418	9.06988	9.10481	9.09761	9.09553	9.05802	9.47682	9.40536
ENSG00000024048	10.3914	10.4321	10.2944	10.3395	10.2595	10.2983	10.362	10.402	10.2945	10.3385
ENSG00000024422	5.9408	5.69783	6.11774	5.87024	6.32675	6.03303	6.45211	6.19094	6.77569	6.56511
ENSG00000024526	3.00596	3.06723	2.68206	2.7768	2.87911	2.98002	2.96449	3.06911	3.48583	3.53167
ENSG00000024862	7.89494	7.7496	7.8323	7.69142	7.76026	7.61866	7.72915	7.61333	7.89494	7.76111
ENSG00000025039	7.10769	7.08627	6.95421	6.93149	7.25451	7.23219	6.68032	6.63441	7.24157	7.24065
ENSG00000025156	6.34447	6.25201	6.17179	6.10929	6.20204	6.10073	5.98755	5.95705	5.98409	5.96295
ENSG00000025293	8.22212	8.13001	8.20107	8.10967	8.18894	8.10862	8.21168	8.1218	8.1778	8.08207
ENSG00000025423	13.4695	13.1859	13.4358	13.1649	13.493	13.2092	13.5531	13.27	13.272	13.0145
ENSG00000025434	9.27644	8.97677	9.2256	8.92862	9.0932	8.79655	9.10321	8.83531	9.04479	8.7475
ENSG00000025708	8.67596	8.36348	8.84672	8.55925	8.72311	8.38223	8.81278	8.52052	9.06409	8.79315
ENSG00000025770	7.5126	7.23386	7.58004	7.28652	7.50206	7.24437	7.56011	7.25649	7.27742	7.03359
ENSG00000025772	6.99828	6.63748	6.91087	6.55764	6.994	6.64782	6.82523	6.48101	6.92667	6.55732
ENSG00000025796	9.92083	9.87403	9.94289	9.88233	9.95845	9.92436	9.83735	9.77693	9.90407	9.83651
ENSG00000025800	9.52906	9.54929	9.52982	9.56053	9.68472	9.68281	9.50858	9.53973	9.53986	9.57879
ENSG00000026025	9.0959	9.41423	9.21806	9.57459	9.48447	9.74649	9.46168	9.79333	9.8697	10.2143
ENSG00000026103	8.12212	8.08933	8.14821	8.10858	8.2373	8.20583	8.44077	8.40706	8.45684	8.41951
ENSG00000026297	7.78751	7.70695	7.77133	7.69288	7.77089	7.69388	7.78476	7.70237	7.70721	7.63372
ENSG00000026508	8.38368	8.28361	8.42135	8.36431	8.82715	8.67609	8.55275	8.50296	8.75106	8.68344
ENSG00000026559	1.76395	2.97418	1.95471	3.13456	2.63567	3.68726	2.21366	3.35438	1.75325	3.02725
ENSG00000026652	6.07142	5.72074	6.15608	5.81542	6.12771	5.79137	6.25311	5.9204	6.2482	5.89809
ENSG00000026751	6.24365	6.12422	6.46461	6.36628	6.47039	6.32015	6.27735	6.1823	6.67603	6.59418
ENSG00000026950	8.36313	8.39341	8.41762	8.46654	8.45717	8.45332	8.46793	8.51079	8.46007	8.52201
ENSG00000027001	7.07966	6.92161	7.04452	6.88756	7.04211	6.90498	7.08964	6.93942	7.11481	6.94177
ENSG00000027075	7.72274	7.73798	7.70294	7.73364	7.75795	7.73864	7.81095	7.83092	7.75391	7.79679
ENSG00000027697	9.06906	9.02313	8.93412	8.92494	9.2026	9.14263	9.1932	9.15709	9.39054	9.34666
ENSG00000027847	7.33525	6.74608	7.33263	6.7238	7.22483	6.66404	7.16797	6.59418	7.34687	6.73284
ENSG00000027869	3.62183	2.9239	3.49914	2.80003	3.68151	3.02131	3.27145	2.6407	4.37862	3.52578
ENSG00000028116	7.18373	7.24985	7.25179	7.30487	7.20766	7.27638	7.20689	7.2714	7.17727	7.24283
ENSG00000028137	8.22307	7.997	8.21303	8.0253	8.37219	8.09956	8.37536	8.15498	8.2286	8.05869
ENSG00000028203	8.96397	9.05298	9.08215	9.16527	9.03134	9.12344	9.01207	9.09803	8.94254	9.02691
ENSG00000028277	5.32079	4.8773	5.30447	4.8404	5.53669	5.09881	5.22743	4.75722	5.66481	5.2559
ENSG00000028310	7.56392	7.36732	7.55578	7.34992	7.53591	7.35169	7.5997	7.39213	7.58578	7.37409
ENSG00000028528	10.3123	10.2247	10.1862	10.0938	10.2987	10.2174	10.2493	10.165	10.1368	10.0436
ENSG00000028839	6.7505	7.0739	6.8264	7.15196	6.87358	7.16748	6.72238	7.051	6.7245	7.06116
ENSG00000029153	5.80686	5.85076	5.78653	5.8258	6.02869	6.05892	6.02638	6.07135	6.28708	6.35177
ENSG00000029363	9.46498	9.98625	9.47781	9.98339	9.56919	10.0741	9.55702	10.0483	9.59969	10.0954
ENSG00000029364	10.6573	10.4408	10.6783	10.4588	10.6571	10.4412	10.6555	10.4342	10.7355	10.5162
ENSG00000029534	2.89798	2.82473	3.51234	3.54332	2.97825	2.91819	3.88683	3.89966	3.09152	3.07875
ENSG00000029639	7.31181	7.20595	7.35423	7.22912	7.22891	7.14193	7.26516	7.15787	7.20055	7.08114
ENSG00000029725	9.63715	9.7216	9.62916	9.70971	9.62958	9.71911	9.6993	9.78471	9.6729	9.75478
ENSG00000029993	7.32198	7.57074	7.46299	7.70869	7.48425	7.73015	7.39981	7.64225	7.06969	7.33007
ENSG00000030066	8.93395	8.83948	8.92516	8.81787	9.01143	8.9055	8.91197	8.80634	8.91985	8.8062
ENSG00000030110	5.23957	5.18908	5.2612	5.15123	5.0681	5.07459	4.85114	4.9012	5.51034	5.35535
ENSG00000030304	3.6366	3.11322	3.41827	2.99815	3.60657	3.03302	2.93753	2.57144	3.61797	3.18077
ENSG00000030419	7.28706	7.20237	7.56371	7.46774	7.64515	7.57046	7.41046	7.3198	7.60033	7.49772
ENSG00000030582	10.2084	9.80916	10.1961	9.82076	10.3182	9.8791	10.178	9.8022	10.3439	9.98807
ENSG00000031003	8.47194	8.47257	8.38932	8.38767	8.46764	8.46283	8.52675	8.52461	8.48647	8.48
ENSG00000031081	8.04829	7.84265	7.96081	7.77056	8.20289	7.96805	8.06674	7.87181	8.27766	8.10232
ENSG00000031691	5.08249	4.81849	4.74447	4.5616	4.8813	4.57229	4.79012	4.5943	4.57121	4.45442
ENSG00000031698	9.8214	9.67906	9.75056	9.6128	9.80288	9.66105	9.61733	9.49536	9.67541	9.54718
ENSG00000031823	8.01277	7.74463	8.0891	7.80057	8.03686	7.77132	8.09838	7.79813	8.01477	7.71328
ENSG00000032219	9.19936	9.28896	9.06762	9.15942	9.10435	9.18517	9.20997	9.30072	9.14224	9.23599
ENSG00000032389	7.24679	6.76623	7.17595	6.69581	7.093	6.60993	7.12228	6.63795	7.06894	6.57373
ENSG00000032444	8.59919	8.01778	8.72173	8.13446	8.54034	7.9644	8.66887	8.08083	8.75832	8.16411
ENSG00000032742	8.21357	8.26398	8.0911	8.13169	8.07685	8.14618	8.10963	8.15115	8.0388	8.07246
ENSG00000033011	6.54419	7.03452	6.77695	7.21791	6.63379	7.14681	6.51831	7.01237	6.59173	7.07053
ENSG00000033030	8.08426	8.28761	8.10557	8.29909	7.98077	8.19337	8.04799	8.23736	8.00503	8.20001
ENSG00000033050	7.47255	7.39401	7.5367	7.45512	7.53476	7.46106	7.39271	7.29974	7.51899	7.4336
ENSG00000033100	8.3082	7.79167	8.32165	7.81747	8.34306	7.82213	8.39361	7.89184	8.4463	7.95669
ENSG00000033122	5.68664	5.63752	5.7656	5.67607	5.78244	5.7345	6.04113	5.88522	5.79018	5.69853
ENSG00000033170	6.52743	7.18978	6.50405	7.19	6.42408	7.06673	6.54763	7.21428	6.4054	7.1259
ENSG00000033178	9.3731	9.46401	9.46018	9.56563	9.47594	9.55066	9.3912	9.50578	9.36665	9.49141
ENSG00000033327	7.32531	7.16249	7.64303	7.50147	7.41242	7.249	7.36196	7.20363	7.40545	7.25222
ENSG00000033627	9.01086	8.96164	8.97814	8.93663	9.11388	9.05238	9.00573	8.95754	9.14224	9.08741
ENSG00000033800	8.6859	8.39925	8.64053	8.348	8.64012	8.34817	8.79545	8.48958	8.5567	8.26579
ENSG00000033867	7.65054	7.61229	7.59545	7.56656	7.87332	7.82803	7.75121	7.72049	7.88031	7.85105
ENSG00000034053	5.22562	5.15018	5.18538	5.09537	5.32122	5.25018	5.15431	5.07141	5.08281	5.01393
ENSG00000034152	8.55348	7.85145	8.70667	7.97485	8.4727	7.79473	8.49888	7.78415	8.5944	7.86495
ENSG00000034239	3.10345	2.80896	3.20137	2.79269	2.79612	2.54626	2.95357	2.61399	2.94755	2.56737
ENSG00000034510	9.61663	9.35413	9.6436	9.40448	9.94163	9.63734	9.80438	9.55759	10.3512	10.1302
ENSG00000034533	7.12573	6.90984	7.07012	6.85979	7.00038	6.79121	7.03333	6.83128	6.89961	6.70001
ENSG00000034677	9.28384	9.45384	9.2024	9.38089	9.32774	9.48181	9.28517	9.45947	9.4486	9.62865
ENSG00000034693	8.17454	8.15633	8.19291	8.16821	8.08386	8.09302	8.11557	8.09921	8.03862	8.01855
ENSG00000034713	8.10836	8.10174	8.11375	8.10758	8.07995	8.05658	8.09276	8.08229	8.04461	8.03874
ENSG00000034971	1.63419	0.88537	1.51799	0.902359	1.68964	0.974272	2.00028	1.42209	1.38645	0.772901
ENSG00000035115	7.62587	7.63123	7.65251	7.63978	7.73998	7.76364	7.84178	7.81513	8.08729	8.00037
ENSG00000035141	8.03702	8.02636	8.09824	8.07912	8.02413	8.00776	7.94102	7.94948	7.98762	7.97886
ENSG00000035403	8.90742	8.66512	9.08412	8.86325	9.15888	8.88688	9.23752	9.01493	9.27382	9.07157
ENSG00000035499	3.78481	3.59836	3.1481	3.10287	3.61306	3.42915	3.75342	3.53724	3.85503	3.66935
ENSG00000035664	5.85191	6.0536	5.86309	6.05347	5.93696	6.16987	5.8884	6.07631	6.18319	6.33717
ENSG00000035681	7.4097	7.34597	7.31168	7.27648	7.4578	7.3829	7.38925	7.33124	7.61454	7.55761
ENSG00000035687	7.42067	7.58128	7.46755	7.62187	7.46842	7.63271	7.37627	7.5585	7.52818	7.67913
ENSG00000035720	2.51576	2.10991	3.0361	2.56891	2.34449	1.93214	2.50246	2.14861	2.85967	2.42714
ENSG00000035862	8.65741	8.66545	8.73679	8.75694	8.89922	8.88742	8.91569	8.93664	8.93636	8.95809
ENSG00000035928	9.66511	9.73275	9.6662	9.73295	9.74386	9.81354	9.69187	9.75911	9.7659	9.82674
ENSG00000036054	8.91777	8.95022	8.81726	8.85877	8.89799	8.9296	8.94224	8.9734	8.95173	8.98513
ENSG00000036257	9.40176	9.47833	9.27709	9.36946	9.42326	9.49775	9.38085	9.44102	9.42143	9.49395
ENSG00000036448	6.02329	5.52053	5.76862	5.28355	5.71688	5.17154	5.88794	5.4325	5.44946	4.96057
ENSG00000036473	11.0886	11.042	11.0434	10.9838	11.1054	11.0973	11.0337	10.9881	11.225	11.1535
ENSG00000036530	5.16073	6.54629	4.60335	6.1102	5.06711	6.45017	4.8799	6.25579	4.85562	6.2589
ENSG00000036549	9.54343	9.62608	9.4204	9.51495	9.47166	9.57147	9.45075	9.53516	9.41712	9.51095
ENSG00000036565	1.73415	2.89111	1.63325	2.78343	1.4963	2.67926	1.85051	2.97301	1.94138	3.05378
ENSG00000036672	6.72509	6.09927	6.64626	6.01135	6.42293	5.8134	6.14625	5.53576	6.27916	5.65374
ENSG00000036828	2.96009	2.28443	2.22465	1.59127	2.74929	2.07911	3.03654	2.34206	3.06112	2.36115
ENSG00000037042	5.80046	5.85479	5.62144	5.72164	5.83013	5.88483	5.87945	5.942	5.88507	5.91956
ENSG00000037241	5.58362	5.97703	5.52651	5.93116	5.53442	5.94413	5.54497	5.95226	5.46383	5.85837
ENSG00000037280	8.0812	7.69168	8.09854	7.71658	8.01172	7.60261	7.98326	7.6053	7.95424	7.59202
ENSG00000037474	9.19549	9.09046	9.1568	9.05467	9.18051	9.09756	9.09883	8.99164	9.21872	9.11748
ENSG00000037637	7.95117	7.93283	7.82792	7.8106	7.83091	7.8259	8.03039	7.99812	7.89126	7.87246
ENSG00000037749	7.97951	8.42552	7.92019	8.36799	7.95884	8.4201	7.88762	8.342	7.91631	8.36182
ENSG00000037757	7.43429	7.79945	7.50934	7.83124	7.23876	7.66132	7.35399	7.69402	6.96538	7.38253
ENSG00000037897	5.456	4.91915	5.62554	5.08157	5.46766	4.97663	4.96032	4.49785	5.5636	5.01041
ENSG00000038002	7.23776	7.14774	7.33484	7.24801	7.25048	7.15521	7.38868	7.30105	7.31326	7.23718
ENSG00000038210	8.85041	9.81542	8.84244	9.81133	8.67806	9.67713	8.83579	9.79133	8.65578	9.66476
ENSG00000038219	9.52685	9.64346	9.55951	9.6743	9.56106	9.68693	9.63442	9.74675	9.6498	9.76309
ENSG00000038274	9.10517	9.00432	9.0762	8.97354	9.04445	8.96184	9.00237	8.90782	9.10658	8.9965
ENSG00000038295	3.21309	2.98716	3.25339	3.03097	3.04199	2.81865	3.40276	3.15401	3.41817	3.15207
ENSG00000038358	8.04249	7.78405	7.96164	7.71405	7.93322	7.67444	8.10688	7.852	7.93954	7.68178
ENSG00000038382	10.1622	9.97354	10.1987	10.0239	10.1865	9.99138	10.2042	10.0261	10.1412	9.95692
ENSG00000038427	7.32687	7.39843	7.33397	7.41995	8.14072	8.17697	8.22205	8.23106	8.55924	8.65547
ENSG00000038532	8.67029	8.47576	8.73118	8.5301	8.77164	8.56129	8.70249	8.50971	8.66965	8.47373
ENSG00000038945	8.07014	8.18952	8.08328	8.27802	8.44875	8.52444	8.04164	8.27704	8.21418	8.44867
ENSG00000039068	11.4388	11.2855	11.5208	11.3766	11.6494	11.4861	11.2471	11.1099	11.6105	11.4696
ENSG00000039123	9.00445	9.14376	8.98929	9.12942	8.97097	9.11346	9.07694	9.21205	9.03345	9.16868
ENSG00000039139	4.38933	4.12578	3.937	3.75116	4.73339	4.48348	4.84827	4.57281	4.97913	4.77841
ENSG00000039319	9.67146	9.80699	9.54515	9.69102	9.65383	9.77448	9.56187	9.70248	9.57449	9.72464
ENSG00000039523	7.74673	7.17022	7.77861	7.19493	7.74851	7.1778	7.75216	7.1774	7.99896	7.40688
ENSG00000039537	13.4658	13.2793	13.3937	13.2118	13.4679	13.2203	13.3367	13.1536	13.4243	13.2479
ENSG00000039560	9.56589	9.629	9.57645	9.63085	9.42617	9.49667	9.34676	9.41346	9.17823	9.29309
ENSG00000039600	1.60845	1.08654	1.51799	1.00567	1.80556	1.27406	1.83106	1.32134	1.38645	0.862629
ENSG00000039650	7.26886	6.6704	7.34672	6.72613	7.09838	6.54608	7.272	6.67008	7.27925	6.65609
ENSG00000039987	1.76039	2.40672	1.63325	2.33419	1.39829	2.10545	2.18175	2.7746	1.38645	2.10982
ENSG00000040199	7.61078	7.7495	7.48159	7.64709	7.78995	7.91222	7.55151	7.71162	7.83605	7.97194
ENSG00000040275	5.41886	5.14335	5.55282	5.29096	5.48989	5.22955	5.18662	4.99686	5.63288	5.35382
ENSG00000040341	8.77394	8.90541	8.76638	8.89043	8.77936	8.9233	8.77132	8.89792	8.71742	8.83307
ENSG00000040487	6.7414	6.47521	6.80415	6.52355	6.62952	6.38045	6.56369	6.31966	6.68955	6.42359
ENSG00000040531	7.28358	6.96182	7.39905	7.06847	7.29127	6.96739	7.30768	6.9746	7.31595	6.99883
ENSG00000040608	5.85438	4.75069	5.99478	4.86119	5.77291	4.68971	6.15123	5.04562	5.70928	4.59221
ENSG00000040633	7.44358	7.16244	7.49139	7.20712	7.51082	7.246	7.49267	7.21327	7.51067	7.22455
ENSG00000040731	1.48404	2.00179	1.51799	2.05748	1.39829	1.91632	1.57308	2.11446	1.38645	1.9015
ENSG00000040933	8.35308	8.19417	8.40409	8.24813	8.48709	8.31228	8.45074	8.28692	8.5855	8.44114
ENSG00000041353	5.81829	5.75222	5.81129	5.7642	6.02938	5.93762	5.77008	5.71844	6.38056	6.33506
ENSG00000041357	9.00198	9.02321	8.99346	9.00862	9.06527	9.10506	9.02073	9.03916	9.01512	9.021
ENSG00000041515	6.71584	6.60257	6.58264	6.41778	6.3029	6.24673	6.58591	6.44684	6.35843	6.23308
ENSG00000041802	8.49744	8.46283	8.55956	8.51569	8.60097	8.58281	8.50996	8.46922	8.68829	8.63803
ENSG00000041880	7.76882	7.66141	7.86323	7.74562	7.77775	7.65574	7.80366	7.68962	7.74125	7.62794
ENSG00000041982	7.3376	7.11766	7.5636	7.35182	7.77041	7.53651	7.47594	7.2637	7.74661	7.54341
ENSG00000041988	6.44757	5.97329	6.33775	5.85632	6.36128	5.90161	6.27812	5.80097	6.1887	5.71157
ENSG00000042062	7.98005	7.57976	7.98554	7.56012	7.82671	7.45586	7.99826	7.58621	7.81665	7.40008
ENSG00000042088	6.73594	6.92911	6.88284	7.04362	6.83529	7.05921	6.72099	6.91529	6.82319	6.97765
ENSG00000042286	7.80113	7.49126	7.88994	7.59005	7.67939	7.37394	7.62456	7.34371	7.62747	7.36348
ENSG00000042304	1.57059	3.1546	1.51799	3.13776	1.39829	3.01319	1.57308	3.16041	1.61871	3.24342
ENSG00000042317	6.75781	6.97771	6.73559	6.94068	6.62052	6.88417	6.47914	6.71933	6.71	6.91476
ENSG00000042429	7.53246	7.90853	7.48272	7.85953	7.48684	7.86484	7.46793	7.84439	7.38286	7.76613
ENSG00000042445	10.6309	10.4519	10.6568	10.4832	10.6311	10.4475	10.5908	10.4127	10.6818	10.5099
ENSG00000042493	5.4359	4.92143	5.67477	5.20782	5.87275	5.28825	5.84425	5.38567	6.36556	5.92444
ENSG00000042753	8.48954	8.07	8.43097	7.98752	8.42693	8.00952	8.45722	8.02524	8.39859	7.95674
ENSG00000042781	10.145	10.0273	10.2033	10.0634	9.96676	9.82565	9.93212	9.80949	9.09562	9.02847
ENSG00000042813	1.62225	1.08992	1.51799	0.949706	1.58544	1.06767	1.87692	1.32771	1.92765	1.33005
ENSG00000042832	4.46976	3.92258	4.85848	4.26836	4.77356	4.19505	4.86012	4.29915	4.95523	4.39632
ENSG00000042980	5.43953	5.83736	5.32877	5.80843	5.78553	6.10253	5.5851	5.91521	6.27552	6.73008
ENSG00000043039	1.48404	2.55554	1.51799	2.5872	1.49979	2.55884	1.73409	2.77895	1.38645	2.46615
ENSG00000043093	9.34774	9.60409	9.28341	9.55919	9.35244	9.62067	9.37329	9.63126	9.27208	9.5455
ENSG00000043143	7.98017	7.46723	7.99194	7.47628	7.94397	7.42214	8.13079	7.61316	7.92163	7.40767
ENSG00000043462	7.63354	7.68038	7.65528	7.72233	7.79782	7.81138	7.65524	7.72885	7.93053	7.97193
ENSG00000043514	6.908	6.97043	6.96299	7.00964	6.82058	6.89099	6.99916	7.03632	6.79883	6.85572
ENSG00000043591	2.93931	2.71174	2.78168	2.58794	2.58818	2.38992	2.73472	2.53494	2.81912	2.62161
ENSG00000044012	3.80422	2.96517	3.72612	2.86628	3.56596	2.79835	4.29318	3.4249	4.3744	3.42841
ENSG00000044090	8.42879	8.04312	8.46967	8.07362	8.46536	8.07865	8.44159	8.06157	8.54716	8.16445
ENSG00000044115	10.8256	10.6716	10.8397	10.6913	10.9431	10.7824	10.8677	10.7192	11.008	10.879
ENSG00000044446	10.0201	9.76739	9.97596	9.721	9.9426	9.69177	10.0095	9.75426	9.82383	9.568
ENSG00000044459	9.26316	9.47275	9.21837	9.40707	9.17503	9.41509	9.15433	9.34578	8.78315	8.99856
ENSG00000044524	7.45488	7.4034	7.33989	7.32197	7.8368	7.75542	8.11218	8.05869	8.68687	8.6493
ENSG00000044574	11.5284	10.923	11.7052	11.1189	11.8299	11.1818	11.5367	10.9532	11.8374	11.253
ENSG00000046604	8.72308	8.62847	8.83829	8.75374	8.97828	8.85801	8.8135	8.7216	9.08207	8.98422
ENSG00000046647	6.27825	6.04174	6.25917	6.01447	6.23169	5.98025	6.22334	5.98725	6.03442	5.81386
ENSG00000046651	7.81802	8.01626	7.80278	8.01988	7.92306	8.08459	7.98651	8.1895	7.97869	8.20248
ENSG00000046653	5.45581	5.44239	5.55405	5.5366	5.6352	5.53645	5.70398	5.66361	5.5369	5.53241
ENSG00000046889	7.38707	7.46624	7.395	7.48118	7.53806	7.58443	7.47936	7.55541	7.11966	7.22444
ENSG00000047056	8.21743	7.99368	8.0929	7.87113	8.15228	7.92936	8.12406	7.90744	8.24385	8.01762
ENSG00000047188	9.23327	9.18828	9.14369	9.09361	9.21613	9.17289	9.32185	9.27514	9.31739	9.25592
ENSG00000047230	7.59568	7.69624	7.5669	7.66213	7.53214	7.65134	7.76389	7.85231	7.49075	7.56973
ENSG00000047249	7.94693	7.86946	7.92058	7.84725	7.90604	7.84363	7.98408	7.90416	7.81856	7.74759
ENSG00000047315	9.2205	9.2935	9.20746	9.28954	9.34562	9.40709	9.2917	9.37276	9.22652	9.31717
ENSG00000047346	10.0066	9.97624	10.1432	10.0615	9.9921	9.99911	10.0252	9.96536	9.89114	9.79436
ENSG00000047365	8.88891	8.92757	8.90262	8.94758	9.01771	9.04538	8.96102	9.00676	9.01865	9.07305
ENSG00000047410	10.3781	10.4988	10.3524	10.4739	10.3961	10.5101	10.4735	10.5804	10.5487	10.6784
ENSG00000047457	14.6821	14.8446	14.5266	14.7189	14.7571	14.8555	14.4536	14.6371	14.6657	14.8911
ENSG00000047578	7.33151	7.15163	7.31979	7.13376	7.42268	7.25696	7.32421	7.14074	7.50138	7.32115
ENSG00000047579	5.67661	5.05729	5.6614	5.05184	5.681	5.04642	5.60462	4.99781	5.79515	5.18451
ENSG00000047597	5.4389	5.03719	5.80779	5.38418	5.69651	5.31346	5.03885	4.72103	5.35307	4.94083
ENSG00000047617	2.96398	2.49627	3.15988	2.69924	2.89923	2.31375	2.827	2.40297	3.10843	2.67414
ENSG00000047621	6.98715	7.42724	6.9677	7.41679	7.14013	7.52019	6.93979	7.38626	7.21756	7.64131
ENSG00000047634	8.68521	8.76294	8.76939	8.82373	8.62818	8.73554	8.58192	8.65933	8.78269	8.83707
ENSG00000047644	7.6704	7.46099	7.53992	7.35242	7.63569	7.41903	7.58269	7.39506	7.78297	7.58696
ENSG00000047648	4.78693	4.34141	4.85434	4.42166	5.06008	4.59251	4.89504	4.45313	5.01943	4.59571
ENSG00000047662	3.11838	3.59257	2.78636	3.30325	2.60417	3.13454	2.87705	3.38322	3.04755	3.51823
ENSG00000047849	10.177	9.92826	10.3246	10.0927	10.4559	10.2057	10.4026	10.1683	10.634	10.4554
ENSG00000047932	8.55841	8.66309	8.56034	8.65528	8.55093	8.66092	8.56064	8.65429	8.61708	8.69913
ENSG00000047936	4.10606	3.55421	4.4422	3.86496	3.99917	3.48918	4.22931	3.65805	4.08201	3.48466
ENSG00000048028	8.22241	8.20872	8.16753	8.14795	8.20577	8.19583	8.22357	8.20664	8.04952	8.02399
ENSG00000048052	6.7678	6.92769	6.76504	6.93476	6.88311	7.02328	6.69077	6.85797	7.17441	7.35764
ENSG00000048140	7.87806	7.41823	7.9016	7.46042	7.85783	7.38823	7.82735	7.39111	7.86197	7.43036
ENSG00000048162	6.16828	5.91711	6.15475	5.91665	6.25216	5.98333	6.50569	6.23453	6.09509	5.86483
ENSG00000048342	7.46374	7.73875	7.56754	7.82776	7.39981	7.69191	7.5406	7.81173	7.42896	7.68518
ENSG00000048392	8.51644	8.57788	8.49109	8.55528	8.69181	8.76156	8.66375	8.72151	8.80115	8.84543
ENSG00000048405	8.47534	8.45548	8.45039	8.43295	8.44392	8.43563	8.40323	8.38756	8.49299	8.47026
ENSG00000048462	2.76548	2.57716	3.32764	3.06068	3.41329	3.13785	2.98727	2.76544	3.05016	2.85159
ENSG00000048471	8.09803	8.10002	8.12105	8.12252	8.17771	8.18675	8.166	8.17858	8.15531	8.1621
ENSG00000048540	6.12993	6.13219	5.89138	5.96325	5.73239	5.75216	5.63795	5.71815	5.62353	5.72673
ENSG00000048544	7.99172	8.35957	7.86363	8.25627	7.92396	8.33261	7.84322	8.24027	7.87337	8.25699
ENSG00000048649	9.02364	9.10645	8.98496	9.05747	9.033	9.12246	9.04506	9.11887	9.01459	9.07409
ENSG00000048707	11.2926	11.2297	11.3323	11.2817	11.3781	11.3104	11.3216	11.267	11.3086	11.2595
ENSG00000048740	7.40403	7.21973	7.31794	7.15366	7.51286	7.30754	7.54618	7.35199	7.54702	7.36363
ENSG00000048828	10.6165	10.5264	10.6445	10.551	10.6542	10.5606	10.6371	10.5439	10.7255	10.6239
ENSG00000048991	7.78689	7.9824	7.76346	7.95059	7.84001	8.04051	7.71872	7.91155	7.53721	7.76699
ENSG00000049089	3.35507	2.73349	3.34008	2.77396	2.80863	2.25857	4.03865	3.30867	3.8025	3.14436
ENSG00000049130	6.45152	6.24787	6.4637	6.25485	6.56377	6.4123	6.61863	6.39962	6.70497	6.46234
ENSG00000049167	6.64903	6.7503	6.57356	6.67488	6.55639	6.67131	6.79688	6.86858	6.43949	6.56089
ENSG00000049192	4.74204	4.45219	4.95435	4.65535	4.79963	4.50764	4.66546	4.37861	4.97619	4.66873
ENSG00000049239	12.1623	11.6427	12.1358	11.6276	12.2021	11.6562	12.0959	11.5835	12.2569	11.757
ENSG00000049245	9.11864	9.02558	9.12458	9.03247	9.13975	9.04726	9.11794	9.02329	9.09036	8.99709
ENSG00000049246	9.85412	10.0036	9.8238	9.94367	9.50826	9.70536	9.27448	9.43791	9.58301	9.70079
ENSG00000049247	2.07656	1.85359	2.35672	2.07155	2.0863	1.90005	1.89705	1.66497	2.6465	2.29118
ENSG00000049249	3.4556	3.52998	3.76493	3.79463	3.48713	3.54925	3.4626	3.59723	3.95973	3.98546
ENSG00000049283	2.44027	2.18858	2.45345	2.21315	2.13321	1.89148	2.25775	2.0442	1.92765	1.83395
ENSG00000049323	9.41688	9.28552	9.27777	9.15964	9.50426	9.3249	9.55834	9.41277	9.28883	9.18835
ENSG00000049449	8.86716	9.26404	8.85566	9.25491	8.94959	9.33348	8.85163	9.25199	8.84196	9.24062
ENSG00000049540	6.56304	6.6863	6.34645	6.51724	6.35854	6.45971	6.31791	6.49338	6.66246	6.80166
ENSG00000049541	7.19758	7.18987	7.27522	7.2706	7.27121	7.26056	7.17817	7.17586	7.19514	7.19648
ENSG00000049618	9.50479	9.20761	9.56457	9.26328	9.50628	9.19826	9.48143	9.18506	9.51121	9.21631
ENSG00000049656	10.2833	9.89199	10.3115	9.91177	10.3036	9.90306	9.91104	9.50444	9.8353	9.41962
ENSG00000049759	8.28539	8.36382	8.2005	8.24691	8.39727	8.52686	8.59557	8.68148	8.59834	8.64462
ENSG00000049768	4.31735	3.65189	4.69176	3.95283	4.64947	3.96764	4.77351	4.07703	3.9407	3.23729
ENSG00000049769	5.2746	4.63927	5.55033	4.91623	5.42629	4.78003	5.42076	4.81277	5.5473	4.93408
ENSG00000049860	9.61301	9.57634	9.55827	9.54267	9.77011	9.74467	9.69528	9.66471	10.0147	9.95552
ENSG00000049883	7.79876	7.235	7.73504	7.17015	7.63533	7.08731	7.66615	7.10795	7.57843	7.01963
ENSG00000050030	2.42575	2.42817	2.55668	2.56864	2.79419	2.74777	2.85669	2.8239	1.88409	1.98784
ENSG00000050130	7.8268	7.97403	7.81953	7.97552	7.86155	8.01596	7.81475	7.97301	7.83162	7.98534
ENSG00000050165	6.26471	5.8396	6.49404	6.05456	6.89347	6.47577	7.19988	6.74773	7.48693	7.06151
ENSG00000050327	5.18305	6.03652	5.21258	6.01936	5.34473	6.21206	5.38556	6.2646	5.86013	6.62039
ENSG00000050344	7.83002	8.14026	7.7176	8.03378	7.78933	8.11991	7.99452	8.2504	7.71985	8.01888
ENSG00000050393	8.01642	8.14903	7.98826	8.12972	7.94882	8.0777	7.82166	7.96811	7.83008	7.97705
ENSG00000050405	8.11237	8.16265	8.09461	8.15847	8.36472	8.38969	8.16218	8.22007	8.52702	8.57244
ENSG00000050426	8.91139	8.84063	8.84389	8.7708	8.8325	8.77201	8.91469	8.83232	8.84802	8.767
ENSG00000050438	4.60196	5.28151	4.56779	5.2521	4.32781	5.00778	4.53802	5.22504	4.53978	5.23792
ENSG00000050555	6.64374	6.06425	6.94194	6.35419	7.20028	6.64376	7.75967	7.11712	8.26996	7.67432
ENSG00000050628	2.82876	3.20491	3.32879	3.67719	3.41966	3.70738	3.91406	4.11727	3.25684	3.63651
ENSG00000050730	2.05888	3.26409	2.22919	3.44775	2.45067	3.56218	2.38372	3.54592	2.59316	3.76931
ENSG00000050748	8.40896	8.78016	8.30415	8.66713	8.44006	8.81595	8.33315	8.70313	8.21753	8.56927
ENSG00000050767	3.86177	3.34125	3.68595	3.11609	3.61902	3.11677	3.83009	3.31222	3.73992	3.16238
ENSG00000050820	8.27217	7.48649	8.21457	7.42409	8.28487	7.51904	8.35079	7.5664	8.39894	7.6201
ENSG00000051009	8.78344	8.48491	8.83163	8.51495	8.54704	8.27212	8.78162	8.45773	8.69003	8.37625
ENSG00000051108	10.6262	10.3015	10.648	10.3394	10.6434	10.304	10.3821	10.1072	10.5883	10.296
ENSG00000051128	5.37545	5.23023	4.95501	4.97279	5.22206	5.07644	5.03533	5.04977	5.2177	5.14809
ENSG00000051180	3.67281	3.98868	3.7085	4.01081	3.7556	4.10039	3.35622	3.69827	3.77833	4.09601
ENSG00000051341	4.41493	4.85632	4.56042	4.94141	4.5137	4.98841	4.94901	5.28067	5.1004	5.39569
ENSG00000051382	8.2849	7.95004	8.37577	8.03709	8.34566	8.00547	8.23655	7.90502	8.51296	8.17038
ENSG00000051523	7.68708	7.17438	7.60087	7.0957	7.69622	7.14829	7.72977	7.24058	7.87471	7.3952
ENSG00000051596	4.1771	5.38526	4.30878	5.46781	4.33958	5.50573	4.3153	5.48177	4.16614	5.34301
ENSG00000051620	9.34634	9.26923	9.32101	9.21783	9.33954	9.28421	9.38189	9.28727	9.2576	9.12446
ENSG00000051825	9.30326	9.39348	9.32574	9.40054	9.31442	9.41006	9.30029	9.3756	9.29322	9.36201
ENSG00000052126	9.22993	9.63249	9.24051	9.64896	9.17394	9.58857	9.3463	9.74694	9.14371	9.55438
ENSG00000052344	6.74983	6.44531	6.67809	6.35253	6.826	6.56244	6.8131	6.48808	6.72639	6.37336
ENSG00000052723	8.91866	8.91998	8.96701	8.95685	8.83835	8.86367	8.93344	8.92797	8.88225	8.8699
ENSG00000052749	6.98531	6.40457	7.04441	6.45008	7.09113	6.54311	6.93764	6.35372	7.23219	6.63941
ENSG00000052795	10.902	10.6953	10.7746	10.5267	10.7232	10.5185	10.6848	10.4463	10.284	9.9929
ENSG00000052802	11.7007	11.6334	12.0741	12.0028	12.2645	12.1455	12.4334	12.3359	12.4147	12.3202
ENSG00000052841	10.1584	10.1907	10.1137	10.1491	10.1271	10.1526	10.1651	10.1968	10.135	10.1714
ENSG00000052850	2.74334	2.1601	2.52978	1.97371	2.43646	1.9292	2.38591	1.85455	2.54168	1.98099
ENSG00000053108	1.65815	3.05359	1.92013	3.35805	1.39829	2.82394	1.82735	3.1874	1.63244	3.03735
ENSG00000053254	9.91765	10.1818	9.98308	10.2368	9.9001	10.1694	9.9261	10.1864	9.77382	10.0309
ENSG00000053328	3.89391	3.36098	3.21573	2.83397	3.9425	3.3617	4.01558	3.47149	3.80081	3.29214
ENSG00000053371	8.89361	8.59167	8.80707	8.50381	8.75082	8.43646	8.70678	8.399	8.72499	8.42422
ENSG00000053372	7.55875	7.57025	7.51271	7.51201	7.48787	7.50083	7.44897	7.44994	7.29177	7.30864
ENSG00000053438	5.47695	4.76662	5.44752	4.70649	5.3146	4.64746	5.43139	4.70101	5.31557	4.56957
ENSG00000053501	6.52449	6.76862	6.51906	6.75531	6.4865	6.73502	6.40802	6.66212	6.51796	6.75413
ENSG00000053524	2.9062	5.5011	3.4034	5.88843	3.09136	5.67575	3.60447	6.02876	3.96523	6.34243
ENSG00000053702	5.92941	5.85208	5.91013	5.7981	5.6501	5.58903	5.56237	5.4876	5.56696	5.49234
ENSG00000053747	7.28626	7.20594	7.34143	7.26648	7.66845	7.5429	7.55136	7.4855	7.92372	7.90967
ENSG00000053770	9.21355	8.94587	9.20905	8.9432	9.24292	8.97766	9.18804	8.92274	9.34269	9.07145
ENSG00000053900	7.8898	7.96259	7.78389	7.86044	7.96924	8.04467	7.96039	8.02862	7.87333	7.94559
ENSG00000053918	5.24039	4.51626	5.09206	4.37768	5.13686	4.37801	4.93261	4.22857	5.29674	4.57953
ENSG00000054116	8.19999	8.02206	8.24409	8.06527	8.22329	8.04314	8.22141	8.04203	8.20444	8.02613
ENSG00000054118	10.163	10.0956	10.1506	10.0796	10.2999	10.2383	10.1734	10.1014	10.198	10.1242
ENSG00000054148	7.76014	7.51431	7.78841	7.54521	7.73826	7.48335	7.60393	7.34279	7.648	7.40555
ENSG00000054179	3.2051	2.18811	3.82593	2.68726	3.66706	2.55677	3.46423	2.39394	3.41437	2.38222
ENSG00000054219	4.56791	5.81526	4.6454	5.90614	4.93077	6.07108	4.62671	5.94772	4.74907	6.02588
ENSG00000054267	8.80681	8.96696	8.7512	8.91112	8.74105	8.90551	8.86477	9.01669	8.82969	8.98308
ENSG00000054277	6.41802	6.4479	6.36883	6.38549	6.12568	6.20283	6.18895	6.22337	6.14873	6.16945
ENSG00000054282	7.8281	8.19364	7.78728	8.14644	7.81746	8.18913	7.89691	8.23881	7.95871	8.2906
ENSG00000054356	1.55223	1.51506	1.64233	1.63499	1.39829	1.30392	1.70416	1.70303	1.38645	1.32901
ENSG00000054392	6.53448	6.20253	6.6145	6.25517	6.55221	6.22974	6.55617	6.19251	6.49466	6.12216
ENSG00000054523	10.3906	10.365	10.3138	10.2913	10.2667	10.2187	10.3103	10.2846	10.338	10.3216
ENSG00000054598	2.97257	2.36585	3.43233	2.78179	3.17413	2.57484	3.14114	2.54484	3.67464	3.0061
ENSG00000054611	7.91858	7.60831	7.96365	7.64824	7.92241	7.61897	7.8619	7.55501	7.88369	7.57355
ENSG00000054654	11.0719	11.2106	10.9941	11.1426	11.0079	11.1458	11.2259	11.3467	11.1973	11.3624
ENSG00000054690	6.0189	6.0392	6.02004	6.03414	6.10489	6.14017	6.2524	6.23807	6.30733	6.26188
ENSG00000054793	9.24448	8.98626	9.44047	9.18517	9.62762	9.35198	9.4432	9.19149	9.82419	9.53857
ENSG00000054803	4.49424	3.75332	4.35051	3.63916	4.2611	3.51505	4.29936	3.56822	4.01272	3.30594
ENSG00000054938	3.74386	3.10934	3.73384	3.1792	4.03839	3.2736	3.52702	2.98121	4.54683	3.93991
ENSG00000054965	9.64295	9.33551	9.6578	9.35257	9.63679	9.32672	9.63231	9.32689	9.62733	9.32023
ENSG00000054967	5.30438	4.85774	5.53763	5.07363	5.73247	5.26938	5.53487	5.06169	5.7071	5.26037
ENSG00000054983	7.78858	8.087	7.48753	7.84774	7.72198	7.98369	7.48142	7.82323	7.62033	7.9666
ENSG00000055044	8.13314	8.27665	7.93955	8.10685	8.17017	8.28929	8.08457	8.23366	8.21936	8.35391
ENSG00000055070	8.90287	8.92116	8.90397	8.9241	8.85457	8.87039	8.81255	8.83562	8.87759	8.9014
ENSG00000055118	1.86531	1.73908	2.28397	2.13633	2.08571	1.9004	2.03153	1.89574	1.98642	1.89051
ENSG00000055130	9.48243	9.43575	9.42078	9.39751	9.49965	9.43826	9.4678	9.43014	9.64479	9.60316
ENSG00000055147	7.8965	7.85885	7.92827	7.89977	8.03151	7.97595	7.85229	7.8228	8.01178	7.99001
ENSG00000055163	9.61213	9.23614	9.29284	8.95497	9.56863	9.17536	9.82445	9.40984	9.81645	9.43906
ENSG00000055208	10.0283	9.87625	10.0989	9.93999	9.99401	9.85846	9.92573	9.77617	9.83305	9.68024
ENSG00000055211	8.33135	8.4338	8.37162	8.48034	8.37298	8.47322	8.30277	8.42802	8.19526	8.33331
ENSG00000055332	9.82079	9.9603	9.91588	10.0702	9.90512	10.0083	9.90597	10.0365	9.89183	10.0324
ENSG00000055483	8.02926	7.66687	7.99279	7.63892	7.90311	7.52659	8.0272	7.67226	8.02565	7.67911
ENSG00000055609	11.0279	11.1063	11.058	11.1354	11.0608	11.1381	11.1189	11.1933	11.0263	11.0992
ENSG00000055732	2.95831	4.19708	3.0482	4.26181	2.99929	4.3068	3.50711	4.62744	4.15699	5.1439
ENSG00000055813	2.60958	2.22742	2.3591	1.97459	2.62807	2.25717	2.58839	2.16734	2.26315	1.88346
ENSG00000055917	10.579	10.2902	10.5278	10.2253	10.6298	10.3562	10.6133	10.3222	10.663	10.3663
ENSG00000055950	8.12542	7.87589	8.20783	7.95256	8.03318	7.79496	8.07393	7.81881	7.96928	7.71141
ENSG00000055955	8.04367	11.6348	7.8438	11.4137	7.82214	11.3976	7.87373	11.4275	7.73748	11.3393
ENSG00000055957	14.6969	14.1232	14.6283	14.0612	14.6058	14.0346	14.5667	13.9946	14.5578	13.9849
ENSG00000056050	6.33882	6.31653	6.39787	6.37421	6.33487	6.34535	6.03759	6.0757	6.44221	6.39056
ENSG00000056097	9.71939	9.74029	9.76612	9.78713	9.77927	9.80901	9.69091	9.71196	9.83366	9.8436
ENSG00000056277	5.79158	5.87785	5.92224	5.97606	5.67839	5.82937	5.71719	5.81797	6.09856	6.11467
ENSG00000056291	1.52849	1.54863	1.77819	1.79776	1.39829	1.43053	1.70416	1.72042	1.79912	1.79092
ENSG00000056558	6.94711	6.59275	6.86018	6.51488	6.96811	6.59856	7.156	6.79987	7.18213	6.84171
ENSG00000056586	9.54697	9.55316	9.49998	9.5013	9.5778	9.59321	9.48961	9.49233	9.65265	9.64977
ENSG00000056736	8.32713	8.18621	7.94634	7.75591	8.21013	8.12174	8.53051	8.30347	8.22987	8.00094
ENSG00000056972	6.69799	7.11928	6.52356	6.9664	6.68885	7.14846	6.79809	7.20312	6.96661	7.34808
ENSG00000056998	8.15483	8.05141	8.16412	8.09234	8.38979	8.09594	7.72631	7.70107	7.84075	7.87158
ENSG00000057019	8.76866	8.87662	8.80045	8.90961	8.8205	8.92272	8.89091	8.98897	8.93876	9.0356
ENSG00000057252	8.56016	8.68428	8.46332	8.60518	8.60759	8.71366	8.60488	8.73629	8.682	8.81948
ENSG00000057294	9.27032	9.11891	9.4327	9.25302	9.36392	9.21194	9.34064	9.1703	9.27809	9.10139
ENSG00000057468	3.04237	2.41687	3.35388	2.69284	3.23754	2.54066	3.0171	2.40969	3.38211	2.65478
ENSG00000057593	10.7507	10.5326	10.7882	10.5738	10.6846	10.4598	10.7903	10.5699	10.4846	10.284
ENSG00000057608	10.9977	11.0477	10.9769	11.0255	11.0505	11.1074	10.9932	11.0504	11.0171	11.0698
ENSG00000057657	5.66253	5.25752	5.50764	5.11242	5.72097	5.26109	5.15512	4.77373	5.77694	5.38594
ENSG00000057663	8.49561	8.37618	8.42676	8.3197	8.46515	8.35065	8.40862	8.30323	8.40552	8.29981
ENSG00000057704	6.38619	6.07167	6.53237	6.18491	6.58328	6.27146	6.62921	6.28007	6.27052	5.89976
ENSG00000057757	8.25017	8.05712	8.25516	8.05532	8.24237	8.07532	8.30214	8.09867	8.25684	8.04695
ENSG00000057935	7.24611	7.29942	7.3829	7.42452	7.25541	7.30476	7.3955	7.44039	7.38693	7.43252
ENSG00000058056	8.10708	7.98452	8.12394	8.03432	8.15594	8.0742	8.14892	8.07178	8.13533	8.06366
ENSG00000058063	9.56121	9.56598	9.63434	9.64701	9.69785	9.69776	9.69801	9.71226	9.61087	9.62556
ENSG00000058085	3.82187	4.18309	3.58567	3.96748	4.22025	4.59246	4.24203	4.50214	4.61754	4.81049
ENSG00000058091	9.07087	8.95313	9.1695	9.01891	9.04794	8.94864	9.18343	9.04446	8.96407	8.79902
ENSG00000058262	11.2409	10.8623	11.3326	10.9615	11.3396	10.9513	11.2865	10.9147	11.3197	10.9519
ENSG00000058272	9.01184	9.1269	8.9777	9.09257	9.0446	9.16119	9.03358	9.14586	9.02666	9.13944
ENSG00000058335	2.26972	2.51515	2.45205	2.70395	2.332	2.52662	2.54945	2.7323	2.41859	2.63467
ENSG00000058404	7.05309	6.51553	7.13781	6.54748	6.9881	6.46366	6.91288	6.35282	6.66775	6.02945
ENSG00000058453	6.15029	7.18143	6.14623	7.18959	6.09492	7.09119	6.51196	7.55136	6.26622	7.33618
ENSG00000058600	8.46896	8.30176	8.49987	8.32945	8.45356	8.29833	8.46384	8.30231	8.48029	8.30535
ENSG00000058668	8.98897	8.89305	9.06035	8.98989	9.31701	9.15952	9.17944	9.10275	9.53836	9.45663
ENSG00000058673	10.2917	10.7731	10.2892	10.7614	10.2615	10.7567	10.4029	10.8756	10.297	10.7612
ENSG00000058729	7.56457	7.57445	7.41276	7.43503	7.46663	7.47074	7.44561	7.46492	7.37464	7.40196
ENSG00000058799	7.921	7.75031	7.81173	7.66218	7.91966	7.76676	7.78851	7.64196	7.98762	7.82128
ENSG00000058804	7.74344	7.60451	7.69362	7.53856	7.76185	7.64276	7.77396	7.63189	7.74036	7.57742
ENSG00000058866	5.95435	6.06707	6.18481	6.25976	6.07058	6.18856	5.97764	6.09103	5.97648	6.067
ENSG00000059122	7.1875	7.04504	7.21244	7.05386	7.10134	6.94212	7.19227	7.02876	7.0185	6.90253
ENSG00000059145	6.77816	6.78707	6.82457	6.81733	6.57071	6.58611	6.89555	6.86912	6.85772	6.84022
ENSG00000059377	7.24144	7.12066	7.00894	6.94383	7.27317	7.12804	7.15439	7.06444	6.9619	6.91554
ENSG00000059378	8.22091	8.09264	8.26521	8.15309	8.28282	8.11472	8.23145	8.10825	8.35806	8.27311
ENSG00000059573	8.86952	8.6116	8.99738	8.73261	9.04211	8.79806	8.98942	8.72935	8.75284	8.4863
ENSG00000059588	8.22952	8.22092	8.37824	8.3727	8.31349	8.29844	8.43676	8.43174	8.44753	8.45013
ENSG00000059691	8.03865	7.85651	8.09266	7.9024	7.95503	7.79735	7.9442	7.76763	8.09779	7.89589
ENSG00000059728	7.26442	6.96443	7.12204	6.81067	7.22309	6.93513	7.13487	6.82612	7.48321	7.16691
ENSG00000059758	8.28357	8.28633	8.29041	8.28412	8.27426	8.29013	8.40346	8.38465	8.31365	8.30092
ENSG00000059769	8.7676	8.89711	8.68338	8.80203	8.69414	8.83781	8.64047	8.78001	8.47509	8.58809
ENSG00000059804	5.6394	6.18881	5.36505	6.00799	5.84113	6.34503	6.0077	6.53065	5.70121	6.2812
ENSG00000059915	5.1182	4.40463	5.0362	4.37486	5.02781	4.25736	4.35156	3.80568	4.76757	4.18205
ENSG00000060069	7.45624	6.84405	7.54145	6.9086	7.35871	6.76932	7.4287	6.81741	7.63609	7.00624
ENSG00000060138	6.69106	7.17754	6.60264	7.1014	6.79365	7.23578	6.81081	7.32019	7.13659	7.75003
ENSG00000060140	2.38357	2.12563	2.55026	2.29375	2.5852	2.26628	1.98867	1.81708	3.10399	2.7611
ENSG00000060237	11.1922	10.9696	11.2654	11.0482	11.2798	11.0546	11.2857	11.0676	11.2187	11.0022
ENSG00000060339	8.64409	8.91051	8.68331	8.93749	8.64849	8.93693	8.73382	8.98488	8.67109	8.92165
ENSG00000060491	9.12108	8.7265	9.09541	8.71299	8.98855	8.58812	9.06415	8.69636	8.96855	8.61324
ENSG00000060558	4.68602	3.85432	3.9702	3.28299	4.51515	3.6878	4.17755	3.43409	4.54283	3.76867
ENSG00000060566	8.70014	8.65735	8.51234	8.51354	8.61822	8.56251	8.44496	8.45342	8.62634	8.65714
ENSG00000060642	8.61621	8.40364	8.52808	8.32198	8.43426	8.21981	8.49926	8.29636	8.38269	8.18237
ENSG00000060656	8.90534	8.23182	9.06784	8.38551	9.02672	8.3788	8.68421	7.99389	8.71832	8.01844
ENSG00000060688	7.42393	7.32019	7.48672	7.36333	7.51892	7.43456	7.50777	7.40595	7.55481	7.42684
ENSG00000060709	2.55946	2.17639	2.66375	2.29262	2.84888	2.54999	2.14206	1.78653	2.1562	1.79465
ENSG00000060718	2.13383	1.7101	1.88446	1.50444	2.58336	2.17632	2.31696	1.8753	2.77667	2.47839
ENSG00000060749	9.21626	9.26718	9.14802	9.19624	9.2312	9.28606	9.17414	9.22871	9.15765	9.18864
ENSG00000060762	9.98246	10.1102	9.90919	10.0715	10.0554	10.1363	9.56085	9.71742	10.0878	10.2694
ENSG00000060971	11.6124	11.4126	11.694	11.4811	11.5911	11.409	11.7187	11.4925	11.651	11.4107
ENSG00000060982	5.57854	6.04663	5.70725	6.2214	6.1674	6.58343	5.92691	6.39823	6.66986	7.09487
ENSG00000061273	7.36402	6.87405	7.27066	6.78872	7.48395	6.98214	7.52355	7.03223	7.52712	7.04413
ENSG00000061337	4.69954	4.39581	4.44231	4.21309	4.8247	4.48136	5.1326	4.7752	4.63855	4.37661
ENSG00000061455	3.79135	4.01448	3.89598	4.11327	3.95443	4.11743	3.84869	4.06352	3.90284	4.15293
ENSG00000061656	4.56599	3.91592	4.4546	3.84073	4.47658	3.80675	4.5386	3.91429	4.90686	4.26633
ENSG00000061676	10.6096	10.5828	10.6264	10.5996	10.6412	10.6247	10.6041	10.5794	10.5389	10.5243
ENSG00000061794	9.02388	8.96952	9.07397	9.01767	9.08501	9.03229	9.01423	8.95731	9.0932	9.03586
ENSG00000061918	6.91375	6.8107	6.93049	6.85877	7.089	6.93903	7.02089	6.95246	6.95165	6.88288
ENSG00000061936	8.47943	8.49636	8.33761	8.3547	8.36234	8.38177	8.44058	8.4638	8.3535	8.36967
ENSG00000061938	8.01323	7.41788	8.1925	7.58324	8.10237	7.49639	8.29348	7.67495	8.0269	7.43132
ENSG00000061987	10.724	10.581	10.6853	10.538	10.6811	10.5525	10.8105	10.6613	10.7128	10.5571
ENSG00000062038	1.85263	2.87313	1.91876	2.88963	1.95414	2.9613	1.71463	2.7378	1.63244	2.68299
ENSG00000062096	4.47042	4.04654	4.22665	3.79339	4.51435	4.15031	2.99623	2.68022	4.51416	4.03342
ENSG00000062194	9.40567	9.44425	9.36939	9.41226	9.37083	9.4258	9.43086	9.468	9.4623	9.48687
ENSG00000062282	12.1631	11.9945	12.2078	12.0451	11.921	11.7624	11.7462	11.5895	11.4453	11.3182
ENSG00000062370	5.88201	5.81285	5.80833	5.72441	5.88793	5.81867	5.88817	5.7894	5.59356	5.4966
ENSG00000062485	8.67438	9.01465	8.80592	9.12452	8.68351	9.02009	8.77091	9.09317	8.60484	8.94814
ENSG00000062524	6.17705	5.37473	6.02447	5.20343	5.67995	4.91514	6.07822	5.25614	6.0235	5.18198
ENSG00000062582	3.5127	5.98644	3.25516	5.72212	3.10896	5.61526	3.00393	5.55386	3.10345	5.56742
ENSG00000062598	7.72636	7.60557	7.73207	7.61232	7.84328	7.71124	7.86731	7.73975	7.74047	7.62717
ENSG00000062650	9.78478	9.74711	9.78151	9.74447	9.87969	9.83713	9.80316	9.76281	9.82162	9.77835
ENSG00000062716	9.50338	9.55908	9.53617	9.59392	9.69207	9.76245	9.68544	9.72647	9.78903	9.82935
ENSG00000062725	8.83067	8.93667	8.8399	8.93818	8.86833	8.96778	8.82534	8.9302	8.78194	8.89455
ENSG00000062822	6.39841	5.78824	6.29674	5.6736	6.31643	5.73652	6.22609	5.60581	6.44742	5.80659
ENSG00000063015	4.28975	3.81239	4.4229	3.89052	4.26997	3.77344	4.10931	3.61637	3.70152	3.28067
ENSG00000063046	10.5868	11.3338	10.5128	11.2502	10.5503	11.3118	10.509	11.242	10.6415	11.3588
ENSG00000063127	6.17224	6.11766	5.53784	5.48186	5.62158	5.58487	5.80888	5.71109	6.08456	5.95955
ENSG00000063169	5.6244	5.54493	5.74319	5.62539	5.66315	5.59151	5.71632	5.61515	5.53343	5.43179
ENSG00000063176	7.60419	7.30528	7.70663	7.37728	7.45137	7.1609	7.58211	7.26954	7.56464	7.23695
ENSG00000063177	10.621	10.2865	10.6807	10.3401	10.617	10.297	10.588	10.2379	10.7949	10.4676
ENSG00000063180	3.24508	2.99283	3.46336	3.19335	3.22344	2.97199	3.58164	3.28648	2.51991	2.38128
ENSG00000063241	9.58434	9.04408	9.5537	9.01561	9.47073	8.94176	9.40359	8.87127	9.43276	8.89345
ENSG00000063244	8.98265	8.52162	9.02005	8.55614	8.8789	8.421	8.92069	8.4609	8.92501	8.46764
ENSG00000063245	9.88468	8.94485	9.90868	8.94117	9.75252	8.84455	9.88752	8.93532	9.81896	8.85557
ENSG00000063322	8.15502	8.04151	8.15228	8.03633	8.09318	7.98226	8.07588	7.95705	7.99024	7.87508
ENSG00000063587	8.94366	8.55782	9.05575	8.63696	8.76619	8.41695	8.84769	8.44725	8.73677	8.31822
ENSG00000063601	7.92499	7.80499	7.95274	7.83626	7.97917	7.84545	7.92921	7.81088	7.82284	7.7158
ENSG00000063660	8.84099	7.99757	8.90724	8.08195	8.96473	8.09256	8.92615	8.08917	8.84377	8.02828
ENSG00000063761	5.95394	5.66642	6.13869	5.8352	6.06997	5.7952	6.08885	5.791	6.00263	5.70718
ENSG00000063854	10.6649	10.3383	10.6587	10.3334	10.5425	10.2142	10.5008	10.1757	10.4285	10.1069
ENSG00000063978	8.05341	8.15319	8.16703	8.26775	8.04223	8.12271	7.95937	8.0704	8.00263	8.12183
ENSG00000064012	7.96079	8.09826	7.99871	8.12191	7.99212	8.14059	8.00009	8.11361	8.16665	8.27974
ENSG00000064042	8.53123	8.47213	8.5737	8.53248	8.68908	8.66127	8.65384	8.63656	8.44123	8.38218
ENSG00000064102	7.34441	7.24839	7.25744	7.16009	7.40566	7.32408	7.3885	7.29111	7.29558	7.1996
ENSG00000064115	9.80399	9.74664	9.76006	9.69772	9.86798	9.8081	9.88067	9.82004	9.94407	9.87814
ENSG00000064199	2.93974	3.77885	3.57173	4.31381	3.52603	4.37913	3.54807	4.31554	3.41947	4.17293
ENSG00000064201	4.38685	3.90833	4.457	3.97133	4.33257	3.8744	4.70511	4.21071	4.70341	4.20011
ENSG00000064205	2.95257	3.7762	2.45804	3.42197	3.36832	4.05782	2.86899	3.76829	4.4049	5.05104
ENSG00000064225	9.15978	9.21006	9.2231	9.24121	8.98664	9.06463	9.11521	9.14619	8.75127	8.78978
ENSG00000064270	2.69158	2.74127	2.09529	2.2925	3.21806	3.1802	2.87423	2.89945	3.18485	3.18126
ENSG00000064300	8.23382	7.76015	8.24242	7.77592	8.18946	7.70899	7.99923	7.54175	7.8079	7.37117
ENSG00000064309	6.7569	6.94394	6.6271	6.83693	6.56122	6.75483	6.52567	6.75794	6.59466	6.82535
ENSG00000064313	8.43682	8.50667	8.34178	8.42283	8.41314	8.49378	8.42702	8.49876	8.36247	8.43243
ENSG00000064393	11.6401	11.2185	11.539	11.118	11.6238	11.2007	11.5388	11.113	11.4819	11.0558
ENSG00000064419	9.25512	8.9716	9.2024	8.92759	9.31849	9.02871	9.17508	8.89937	9.25806	8.97737
ENSG00000064490	6.24886	5.95503	6.34777	6.02777	6.18714	5.87638	6.31201	5.98712	6.31558	5.99403
ENSG00000064545	7.73127	7.1878	7.59147	7.05251	7.48355	6.97408	7.58288	7.05057	7.59157	7.04853
ENSG00000064547	4.12557	3.22277	4.49003	3.5426	4.26458	3.41089	4.53572	3.59472	4.89671	3.92061
ENSG00000064601	9.19216	9.23564	9.20261	9.25076	9.33626	9.38119	9.17522	9.22855	9.55429	9.58423
ENSG00000064607	9.49768	9.35502	9.5582	9.41622	9.4776	9.33639	9.62996	9.48208	9.456	9.31575
ENSG00000064651	7.74474	8.0267	7.60736	7.90126	7.95976	8.23919	8.02315	8.31087	8.22988	8.4916
ENSG00000064652	7.04094	6.90903	6.94305	6.8164	7.03706	6.9247	6.72543	6.62415	6.88209	6.75863
ENSG00000064655	3.93872	3.26814	4.41711	3.77288	4.80694	4.14933	5.19774	4.5676	4.9711	4.33532
ENSG00000064666	7.58406	7.74328	7.76372	7.90342	7.88042	8.03298	7.95435	8.07184	8.16323	8.2575
ENSG00000064687	6.50779	5.73309	6.87385	6.10287	6.55334	5.7667	6.92968	6.15565	6.82145	6.05909
ENSG00000064692	7.1202	7.0375	7.20477	7.08692	7.13185	7.06721	7.04197	6.9459	7.11937	7.01137
ENSG00000064703	7.26035	7.13931	7.14202	7.02983	7.22199	7.12474	7.24577	7.12202	7.27132	7.14079
ENSG00000064726	8.77723	8.98261	8.74715	8.95477	8.91241	9.1064	8.68897	8.89981	8.98366	9.17432
ENSG00000064763	6.55395	6.55655	6.37497	6.39142	6.6562	6.64276	6.45662	6.46383	6.62243	6.62034
ENSG00000064787	2.60319	3.29453	2.83317	3.43659	2.80466	3.51163	2.79647	3.42147	3.86097	4.23583
ENSG00000064835	2.17313	1.77691	1.63046	1.30123	2.14414	1.79312	1.96172	1.50958	2.3609	1.92581
ENSG00000064886	4.01169	3.98492	4.45091	4.29502	4.35232	4.25562	3.6843	3.69775	4.25131	4.10283
ENSG00000064932	7.97667	7.36661	8.04066	7.44768	8.08681	7.45157	8.18001	7.58357	8.2163	7.65004
ENSG00000064933	7.73562	7.78676	7.60556	7.67613	7.70785	7.75165	7.76584	7.81604	7.48318	7.56802
ENSG00000064961	8.04474	7.69808	8.06423	7.70888	8.04574	7.70917	7.89709	7.55773	8.10822	7.74245
ENSG00000064989	8.28171	8.29828	8.1197	8.1826	8.32961	8.3334	8.42557	8.44584	8.51655	8.52473
ENSG00000064995	7.58528	7.54355	7.57495	7.52864	7.48452	7.47112	7.59671	7.55018	7.4904	7.45435
ENSG00000064999	8.94213	8.58028	8.97598	8.59996	8.86209	8.50738	9.04368	8.66265	8.70459	8.34085
ENSG00000065000	9.88287	9.48271	9.93551	9.53636	9.97564	9.56625	9.80482	9.41406	9.94497	9.54953
ENSG00000065029	7.93188	7.54623	8.02233	7.63395	7.89296	7.51366	7.90105	7.51078	7.88074	7.488
ENSG00000065054	10.0128	9.53356	10.0501	9.56933	9.93116	9.45953	10.0218	9.54397	10.0321	9.54805
ENSG00000065057	7.55219	6.93068	7.51954	6.89988	7.17258	6.54646	7.34961	6.70481	7.17112	6.50929
ENSG00000065060	8.74591	9.10087	8.71346	9.0466	8.73162	9.08266	8.74588	9.07333	8.80127	9.14628
ENSG00000065135	9.67767	9.28422	9.6834	9.28728	9.71	9.33059	9.68387	9.29983	9.60001	9.21214
ENSG00000065150	10.3124	10.2236	10.2053	10.099	10.1963	10.1392	10.2485	10.1556	10.3612	10.2471
ENSG00000065154	9.77382	9.6692	9.4002	9.23894	8.78991	8.76679	9.48646	9.32858	8.83213	8.6915
ENSG00000065183	8.70455	8.78001	8.83535	8.90361	8.83662	8.91014	8.78451	8.84922	8.83078	8.89793
ENSG00000065243	9.45816	9.58123	9.45316	9.57374	9.40481	9.53187	9.54517	9.66389	9.45522	9.57041
ENSG00000065268	7.51724	6.75081	7.62548	6.86893	7.51101	6.74178	7.30054	6.52275	7.48069	6.71571
ENSG00000065308	8.93705	8.54272	8.82536	8.41439	8.87214	8.49031	8.91312	8.50518	9.21674	8.77873
ENSG00000065320	7.9106	7.20616	7.98719	7.3022	7.9821	7.2861	8.03867	7.35495	8.05763	7.37963
ENSG00000065325	5.13233	4.5916	5.2502	4.73531	5.01545	4.47332	4.60659	4.05521	4.12864	3.54672
ENSG00000065328	3.42152	4.13897	3.63922	4.30146	3.91523	4.67202	3.27982	4.02524	4.24422	4.83318
ENSG00000065357	5.78883	6.26465	5.96236	6.44565	5.95995	6.3825	6.09407	6.54408	6.2922	6.74666
ENSG00000065361	11.0513	10.9975	10.9923	10.9282	10.8244	10.7865	10.9274	10.865	10.9494	10.8764
ENSG00000065371	1.64119	1.41469	1.51799	1.28011	1.67107	1.47291	1.87225	1.60679	1.67222	1.38792
ENSG00000065413	8.30093	8.11997	8.49919	8.31603	8.51131	8.31652	8.64115	8.43047	8.68493	8.49598
ENSG00000065427	9.39667	9.1664	9.42664	9.19655	9.4469	9.22193	9.33148	9.09939	9.48416	9.24071
ENSG00000065457	7.63673	7.47251	7.6613	7.49298	7.54427	7.38889	7.69492	7.52759	7.56378	7.3987
ENSG00000065485	9.59066	9.36881	9.60523	9.36758	9.47193	9.27248	9.34539	9.12265	9.16355	8.923
ENSG00000065491	6.20091	6.05366	6.32031	6.16082	6.30219	6.15875	6.15011	6.01654	6.15308	6.02759
ENSG00000065518	8.35752	8.52455	8.36317	8.52345	8.15463	8.32376	8.30861	8.45932	8.12031	8.24856
ENSG00000065526	10.4147	10.1146	10.4294	10.125	10.4061	10.086	10.3887	10.086	10.2809	9.99065
ENSG00000065534	11.7204	11.4366	11.7607	11.4673	11.6934	11.426	11.8388	11.5519	11.6957	11.3964
ENSG00000065548	8.793	8.8441	8.7956	8.84499	8.86303	8.92464	8.7358	8.79724	8.71705	8.77285
ENSG00000065559	8.48011	8.58384	8.41618	8.52206	8.42583	8.52232	8.33606	8.44899	8.36938	8.48465
ENSG00000065600	5.72292	5.35814	5.51871	5.16404	5.67059	5.28745	5.7692	5.41874	5.51616	5.17021
ENSG00000065613	9.67791	9.68357	9.62837	9.63145	9.69976	9.70611	9.65897	9.66136	9.7218	9.72134
ENSG00000065615	7.16413	8.49198	7.25819	8.56205	7.13241	8.4773	7.10444	8.42095	7.14732	8.47235
ENSG00000065618	3.33159	3.02552	3.78328	3.38215	3.11717	2.81019	2.69782	2.46193	3.54874	3.14429
ENSG00000065621	5.59237	6.84369	5.9926	7.13037	6.06553	7.25535	6.10815	7.21435	6.01983	7.1282
ENSG00000065665	6.91279	6.84796	6.71563	6.65037	6.58465	6.57579	6.61879	6.58513	6.39511	6.32524
ENSG00000065675	4.8153	4.23434	5.08852	4.56623	4.84486	4.27904	4.97274	4.42559	5.02015	4.49514
ENSG00000065717	7.13657	6.37289	7.09024	6.27298	6.86946	6.18893	7.00113	6.209	6.65568	5.84084
ENSG00000065802	7.53278	7.23812	7.60196	7.28119	7.51929	7.21786	7.52009	7.2188	7.51431	7.20951
ENSG00000065809	10.404	10.1685	10.4827	10.2398	10.511	10.2926	10.5686	10.3246	10.4633	10.2116
ENSG00000065833	7.77908	7.72998	8.39469	8.33764	8.46972	8.46922	8.1248	8.08729	8.33125	8.27689
ENSG00000065882	9.334	9.40754	9.46151	9.53585	9.43758	9.49362	9.2523	9.34012	9.27738	9.37084
ENSG00000065883	9.85096	9.78522	9.80076	9.74324	9.8288	9.75113	9.91044	9.84569	9.82406	9.76883
ENSG00000065911	4.98431	5.55689	5.07089	5.67567	5.29728	5.75594	4.75077	5.49746	5.3249	5.96879
ENSG00000065923	8.87864	8.19052	8.84829	8.1568	8.84395	8.16412	8.94439	8.25457	8.65546	7.96087
ENSG00000065970	7.37178	7.12163	7.28653	7.03504	7.3119	7.0642	7.29415	7.04586	7.26997	7.01682
ENSG00000065978	9.33308	9.94355	9.39052	9.99001	9.31935	9.94717	9.27668	9.89186	9.4443	10.0358
ENSG00000065989	5.35005	4.45696	5.61876	4.72635	5.38554	4.48513	5.17669	4.31296	5.8202	4.91951
ENSG00000066027	9.25357	9.15387	9.16266	9.08526	9.28595	9.17048	9.38533	9.2733	9.24185	9.16832
ENSG00000066032	1.72132	3.22397	1.51799	3.01243	1.56207	3.08275	1.57308	3.07102	1.61871	3.10207
ENSG00000066044	8.62573	8.51013	8.66992	8.55571	8.66376	8.54133	8.44102	8.34666	8.40981	8.32258
ENSG00000066056	7.81283	7.53467	7.66201	7.43611	7.84712	7.54339	7.68495	7.45291	7.76953	7.53741
ENSG00000066084	10.0502	9.97852	9.9484	9.88125	9.93801	9.86085	9.97647	9.90564	9.90247	9.8387
ENSG00000066117	7.63932	7.48909	7.71143	7.55042	7.77078	7.62256	7.64774	7.49212	7.72557	7.56322
ENSG00000066135	9.44747	9.243	9.48701	9.29101	9.46638	9.24948	9.51714	9.3171	9.29483	9.10023
ENSG00000066136	8.47935	8.36102	8.45929	8.3308	8.40207	8.28898	8.28692	8.1714	8.41266	8.27558
ENSG00000066185	5.96715	5.53495	5.81986	5.35809	5.76804	5.38022	5.72534	5.27373	5.67377	5.1942
ENSG00000066230	3.14754	3.41317	2.74838	2.98012	2.43056	2.85407	3.43553	3.58352	3.29951	3.40519
ENSG00000066248	8.27128	7.85008	8.21875	7.79529	8.21241	7.79621	8.27606	7.85544	8.22772	7.80238
ENSG00000066279	6.56641	6.50565	6.64601	6.52842	6.48444	6.48446	6.56975	6.48236	6.97692	6.84463
ENSG00000066294	7.79442	7.97248	7.82847	8.05094	8.05648	8.21283	7.68463	7.94006	8.13571	8.35813
ENSG00000066322	7.40368	7.22691	7.58647	7.40894	7.58468	7.40536	7.66811	7.49526	7.65396	7.47615
ENSG00000066336	6.39111	5.82734	6.45945	5.90721	6.6081	6.03033	6.10723	5.56853	6.41646	5.89161
ENSG00000066379	6.0137	6.06743	5.78135	5.8436	5.89468	5.94796	5.89671	5.95596	5.924	5.97281
ENSG00000066382	3.92037	4.98718	3.69992	4.72231	3.92062	4.97657	3.46975	4.54281	3.34021	4.49876
ENSG00000066405	3.57014	3.76774	3.0701	3.38419	3.62819	3.78242	3.67878	3.86112	3.68392	3.88343
ENSG00000066422	8.53221	8.59536	8.41141	8.46336	8.52845	8.6009	8.4155	8.47554	8.52876	8.58336
ENSG00000066427	8.74295	8.80182	8.62941	8.68665	8.64959	8.71053	8.70524	8.76479	8.61631	8.67313
ENSG00000066455	9.08359	9.14084	9.1144	9.1831	9.24218	9.27745	9.00926	9.09157	9.13787	9.22051
ENSG00000066468	10.0028	9.84853	10.1077	9.92914	10.1205	10.0095	10.062	9.87786	10.1999	10.0039
ENSG00000066557	8.31517	8.33715	8.43767	8.43738	8.28689	8.32721	8.27855	8.30594	8.25363	8.2866
ENSG00000066583	9.2681	9.15195	9.37992	9.24789	9.25516	9.15744	9.2015	9.0926	9.06425	8.96164
ENSG00000066629	7.26827	7.39028	7.2779	7.39982	7.11122	7.22224	7.15587	7.27656	7.10021	7.22807
ENSG00000066651	8.12154	8.19296	8.04256	8.10908	7.99491	8.09387	7.90127	7.9893	8.10444	8.15911
ENSG00000066654	8.84968	8.84875	8.86308	8.86087	8.91491	8.9127	8.82705	8.82313	9.03789	9.01501
ENSG00000066697	6.1327	5.95202	6.27878	6.08593	6.34955	6.1884	6.24719	6.06528	6.16745	5.98063
ENSG00000066735	5.61127	4.44768	5.42871	4.29543	5.64772	4.44943	5.50215	4.34176	6.01714	4.80943
ENSG00000066739	10.1037	10.1506	10.0551	10.1088	10.0567	10.1035	10.0512	10.1059	10.0859	10.1444
ENSG00000066777	9.94765	9.99952	9.9202	9.97618	9.9299	9.977	9.95586	10.0132	9.97239	10.0339
ENSG00000066813	11.973	12.4532	12.0218	12.479	11.8458	12.3643	11.9846	12.4467	11.6139	12.0768
ENSG00000066827	6.86846	6.89223	6.93508	6.93098	6.80429	6.86687	6.95092	6.95865	6.98988	6.96342
ENSG00000066855	8.9424	8.85932	8.91847	8.83315	8.82376	8.75572	8.8327	8.75386	8.77582	8.69337
ENSG00000066923	5.40942	6.37227	5.23474	6.22324	5.41278	6.35756	5.3754	6.351	5.42983	6.40552
ENSG00000066926	8.93819	8.79614	8.85704	8.72962	8.96534	8.83181	8.87405	8.74552	8.93985	8.80454
ENSG00000066933	9.30524	9.33157	9.28768	9.31812	9.26268	9.28625	9.31191	9.33628	9.18692	9.20741
ENSG00000067048	6.74453	5.7084	7.41515	5.76712	5.50335	5.66671	7.00627	5.58492	7.74797	5.61512
ENSG00000067057	5.33738	4.88562	5.26963	4.79578	5.41654	4.97012	5.28919	4.82528	6.11287	5.66853
ENSG00000067064	10.1739	10.1578	10.4416	10.426	10.88	10.8148	11.0878	11.0393	11.0993	11.0579
ENSG00000067066	9.73054	9.9879	9.67415	9.9343	9.73922	10.0009	9.83181	10.079	9.77563	10.0201
ENSG00000067082	8.75136	8.25114	8.78595	8.30326	8.87728	8.38859	8.74346	8.26244	9.37179	8.87127
ENSG00000067113	7.67587	8.00662	7.68126	8.02812	7.66887	7.98742	7.77022	8.11133	7.79224	8.14395
ENSG00000067141	8.26588	8.27571	8.38133	8.38942	8.55275	8.55366	8.58291	8.56929	8.56351	8.56486
ENSG00000067167	11.2871	11.1474	11.3888	11.2652	11.441	11.3003	11.2713	11.1665	11.2426	11.1486
ENSG00000067177	6.70269	6.68587	6.4028	6.39169	6.64787	6.60561	6.37881	6.38503	5.82109	5.81626
ENSG00000067182	9.5748	9.35387	9.55472	9.37406	9.59668	9.3646	9.48763	9.28725	9.64509	9.47068
ENSG00000067191	3.69744	3.14084	4.24493	3.68462	3.54693	3.00047	3.66398	3.10739	4.07976	3.51559
ENSG00000067208	10.1238	10.1366	10.1266	10.1316	10.0836	10.1102	10.1658	10.1681	9.95008	9.95698
ENSG00000067221	6.67835	5.95157	6.77266	6.0291	6.61423	5.88806	6.71106	5.99386	6.79735	6.0577
ENSG00000067225	7.84845	7.78327	7.90156	7.8647	8.16133	8.0358	8.05421	8.0301	8.3207	8.3725
ENSG00000067248	8.87526	8.87286	8.92637	8.92071	8.89507	8.8979	8.89909	8.89868	8.85554	8.85977
ENSG00000067334	8.12362	9.02407	8.17283	9.06341	8.16076	9.04892	8.12372	9.02039	8.19593	9.08567
ENSG00000067365	7.17828	6.59175	7.15548	6.54425	7.12219	6.56895	7.1751	6.55159	7.20418	6.57928
ENSG00000067369	8.0392	8.03211	8.14449	8.14163	8.24199	8.24186	8.14443	8.14423	8.38052	8.36887
ENSG00000067445	8.33038	7.76455	8.50533	7.90794	8.35485	7.80594	8.29618	7.72126	8.12836	7.5534
ENSG00000067533	7.51452	7.63352	7.51581	7.63046	7.55941	7.68414	7.45337	7.56964	7.55304	7.6663
ENSG00000067560	10.6708	10.4729	10.6877	10.5014	10.794	10.5922	10.6929	10.5145	10.8081	10.6257
ENSG00000067596	8.69571	8.6391	8.71172	8.67178	8.77846	8.7129	8.71855	8.6802	8.67494	8.63889
ENSG00000067601	3.01401	3.30066	3.04197	3.2987	2.88632	3.09276	2.97512	3.25034	2.68011	2.98445
ENSG00000067606	7.39909	7.13587	7.28057	7.01684	7.33233	7.08359	7.47773	7.20288	7.2319	6.9649
ENSG00000067646	6.00387	4.78727	6.37324	4.58814	4.60084	4.42631	6.20268	4.63024	6.51581	4.23869
ENSG00000067704	10.3102	10.219	10.2906	10.2028	10.3484	10.2509	10.2753	10.1885	10.2268	10.1473
ENSG00000067715	5.32846	5.20295	5.4949	5.29134	5.509	5.33436	5.4618	5.28338	4.01244	3.95391
ENSG00000067798	5.59472	7.07111	5.86064	7.32776	6.26086	7.69617	6.4159	7.73586	6.96015	8.25394
ENSG00000067829	7.60775	7.36046	7.59836	7.36457	7.5982	7.35658	7.46075	7.2394	7.64633	7.40668
ENSG00000067836	7.14352	6.87691	7.1154	6.84308	7.19278	6.9242	7.08239	6.8124	6.8522	6.55954
ENSG00000067840	4.95155	4.10342	5.1563	4.27868	4.82467	4.00629	4.78032	3.93496	5.13295	4.2642
ENSG00000067842	1.55161	0.966289	1.63046	1.01482	1.72139	1.15809	1.93421	1.35318	1.6978	1.06784
ENSG00000067900	9.30348	9.63765	9.37738	9.71039	9.32944	9.68097	9.41416	9.74323	9.56276	9.88133
ENSG00000067955	7.60483	7.52735	7.42868	7.3801	7.59804	7.52689	7.64086	7.56175	7.65885	7.58373
ENSG00000067992	6.86198	6.67512	6.82563	6.62119	6.83906	6.6881	6.90423	6.69899	6.77337	6.55875
ENSG00000068001	8.16881	7.85798	8.00471	7.70856	8.04071	7.74202	8.11413	7.81592	8.13184	7.82547
ENSG00000068024	7.94355	7.46448	7.98304	7.51531	7.99297	7.5284	7.98001	7.51489	7.95315	7.4908
ENSG00000068028	6.90751	6.38801	6.92033	6.40516	6.92338	6.3996	6.88801	6.37241	7.0649	6.53712
ENSG00000068078	9.1509	8.68652	9.17438	8.68608	9.16428	8.7196	9.30083	8.80501	9.44974	8.93018
ENSG00000068079	7.39121	7.29173	7.30907	7.23736	7.27914	7.17056	7.33316	7.24898	7.10511	7.04517
ENSG00000068097	7.08092	6.92337	7.15905	7.00593	7.16872	7.01364	7.24423	7.07497	7.18343	7.01621
ENSG00000068120	8.76066	8.38922	8.82822	8.44666	8.67672	8.3088	8.70443	8.33219	8.78845	8.40463
ENSG00000068137	7.76471	7.57424	7.5711	7.3989	7.57104	7.37852	7.68279	7.49253	7.233	7.09754
ENSG00000068305	9.30613	9.57473	9.27041	9.53935	9.19362	9.46027	9.16896	9.44795	9.14917	9.42999
ENSG00000068308	8.24625	7.88784	8.14553	7.81186	8.25152	7.90543	8.06023	7.73278	8.21704	7.88591
ENSG00000068323	7.81847	7.43845	7.94856	7.56522	7.8716	7.49113	7.88608	7.50759	7.83149	7.47956
ENSG00000068354	6.50283	6.00655	6.53475	6.03741	6.44043	5.94955	6.33589	5.8527	6.28424	5.79616
ENSG00000068366	8.22971	8.53778	9.10582	9.54659	9.43507	9.4865	8.59616	9.00924	9.20278	9.75096
ENSG00000068383	7.88595	7.63891	7.80198	7.56409	7.93242	7.67297	7.93813	7.69405	7.76578	7.53145
ENSG00000068394	6.97477	6.57008	7.054	6.64383	7.05192	6.64285	7.03357	6.62649	7.09642	6.67833
ENSG00000068400	8.20521	8.00665	8.24238	8.03481	8.21881	8.02146	8.27338	8.07388	8.19982	7.99674
ENSG00000068438	6.62663	6.29319	6.65334	6.32896	6.70704	6.35154	6.62087	6.31515	6.642	6.34201
ENSG00000068489	4.31206	5.55106	4.39187	5.63163	4.13113	5.36764	3.87836	5.19245	4.52694	5.72614
ENSG00000068615	5.68705	5.42701	5.48835	5.24338	5.36568	5.11461	5.58841	5.33846	4.99576	4.75013
ENSG00000068650	9.56258	9.15585	9.57996	9.1787	9.61878	9.20171	9.61609	9.21164	9.7824	9.38214
ENSG00000068654	9.03206	8.8712	9.11411	8.95809	9.12277	8.93557	9.03212	8.87439	9.19867	9.04706
ENSG00000068697	9.99871	9.90806	9.96191	9.88083	9.98974	9.89484	10.0476	9.9609	9.90043	9.83044
ENSG00000068724	7.87401	7.45161	7.83511	7.41886	7.78619	7.35358	8.0371	7.61654	7.96634	7.55295
ENSG00000068745	8.60159	8.50572	8.54145	8.45454	8.56779	8.47912	8.65233	8.54606	8.52786	8.43898
ENSG00000068784	8.07533	8.02106	8.16959	8.10568	8.18833	8.11275	8.04735	7.99895	7.96736	7.9336
ENSG00000068796	7.09913	7.0703	7.06797	7.03977	7.30942	7.27596	7.11294	7.08484	7.14154	7.11642
ENSG00000068831	6.20729	5.54522	6.58652	5.85465	6.33917	5.70255	6.48165	5.76984	6.27151	5.55324
ENSG00000068878	10.3009	10.2358	10.2913	10.2071	10.3146	10.2694	10.2986	10.2225	10.4469	10.3609
ENSG00000068885	6.2878	7.10756	6.14422	7.00213	6.37949	7.18373	6.47447	7.26728	6.61895	7.4014
ENSG00000068903	8.52118	8.47675	8.45254	8.41021	8.47901	8.42929	8.51837	8.46816	8.4353	8.40132
ENSG00000068912	8.64349	8.72195	8.70329	8.78993	8.80299	8.85572	8.62269	8.7174	8.7544	8.83613
ENSG00000068971	6.55965	6.04674	6.57329	6.05978	6.53378	6.02823	6.62047	6.11946	6.45031	5.94967
ENSG00000068976	3.67784	4.55608	3.79054	4.71325	3.64255	4.4939	3.52135	4.42249	3.76038	4.66077
ENSG00000069011	1.6807	1.77892	1.51799	1.65205	1.71949	1.80076	1.73537	1.86113	1.67222	1.82326
ENSG00000069018	1.48404	1.80343	1.79258	2.11638	1.71728	2.01828	1.68951	1.99289	1.38645	1.72217
ENSG00000069020	9.71125	9.56504	9.86873	9.72533	9.85484	9.7442	9.88405	9.74964	9.66079	9.48787
ENSG00000069122	8.58494	8.55918	8.57735	8.55359	8.57055	8.53206	8.58688	8.56552	8.38276	8.37957
ENSG00000069188	4.81215	4.82686	4.97766	4.90223	4.98684	4.99615	4.8329	4.85515	5.05605	5.00617
ENSG00000069248	8.63885	8.59882	8.59899	8.57459	8.60222	8.55185	8.65843	8.60568	8.65328	8.62934
ENSG00000069275	11.7911	11.7152	11.7923	11.7144	11.8298	11.7564	11.7868	11.7098	11.646	11.5632
ENSG00000069329	9.05359	9.14097	9.02374	9.13822	9.15147	9.20265	9.02827	9.14716	9.14094	9.2574
ENSG00000069345	9.06739	9.05641	8.98731	8.99102	9.07816	9.07669	9.07194	9.0624	9.15235	9.13792
ENSG00000069399	7.05626	6.50266	6.75254	6.23249	6.97851	6.45702	7.00094	6.49382	6.91245	6.3943
ENSG00000069424	6.8233	6.21778	6.86209	6.2355	7.37937	6.80761	7.52689	6.86454	7.71433	7.01045
ENSG00000069431	11.349	11.675	11.4119	11.7291	11.2379	11.5831	11.3434	11.6654	11.0253	11.3905
ENSG00000069493	6.14092	6.0961	6.24075	6.21863	6.24869	6.17411	6.54086	6.4713	6.60669	6.56009
ENSG00000069509	5.76016	5.55175	5.61961	5.45529	5.52084	5.32234	5.38031	5.26242	5.52449	5.38008
ENSG00000069535	11.2998	10.8445	11.3509	10.8848	11.2554	10.8314	11.2717	10.8062	11.225	10.7376
ENSG00000069667	10.7059	10.7458	10.8355	10.8214	10.7448	10.7917	11.0037	10.975	10.6283	10.6306
ENSG00000069696	2.71648	2.36736	2.95763	2.54151	2.47237	2.11711	3.04162	2.59987	2.79505	2.40429
ENSG00000069702	9.28966	9.15927	9.06336	8.91322	9.16358	9.05271	9.25901	9.12586	9.0583	8.90028
ENSG00000069764	2.20038	3.29747	2.00823	3.12455	1.95127	3.06785	2.02098	3.12955	1.38645	2.58956
ENSG00000069812	1.57888	3.48066	1.75481	3.69364	1.96959	3.83312	1.74231	3.63836	2.70236	4.59186
ENSG00000069849	5.77333	5.62997	5.89219	5.75203	5.98372	5.79796	5.59463	5.48456	6.31185	6.17813
ENSG00000069869	9.9362	11.1012	9.56308	10.7896	9.64017	10.8618	9.63505	10.8517	9.97743	11.1348
ENSG00000069943	6.74637	7.24929	6.83519	7.31381	6.73543	7.27324	6.6877	7.19265	6.65614	7.15938
ENSG00000069956	8.95508	9.24584	8.8827	9.19169	8.9095	9.21634	8.76502	9.0914	8.92481	9.2271
ENSG00000069966	7.71342	7.7188	7.39783	7.45647	7.57099	7.56802	7.6063	7.63799	7.735	7.74838
ENSG00000069974	8.05734	8.11621	7.92178	8.01531	8.0756	8.1119	7.77062	7.86413	7.92344	8.02044
ENSG00000069998	8.22209	7.8347	8.16365	7.78349	8.11441	7.73867	8.21492	7.82579	8.17251	7.78649
ENSG00000070010	8.27874	8.64065	8.33847	8.70865	8.26559	8.63582	8.23944	8.60065	8.19607	8.56654
ENSG00000070018	10.8263	10.8656	10.7761	10.8195	10.8215	10.8602	10.8127	10.8553	10.6381	10.6798
ENSG00000070019	5.07865	5.08903	5.19788	5.18543	5.16388	5.17711	4.84964	4.86849	4.55376	4.57491
ENSG00000070047	9.24285	8.76483	9.18177	8.70627	9.05888	8.58087	9.12679	8.66197	9.1273	8.65736
ENSG00000070061	9.35131	9.26491	9.39073	9.30027	9.47634	9.39078	9.49457	9.4151	9.46432	9.38455
ENSG00000070081	8.47753	8.68607	8.54594	8.76873	8.62276	8.76456	8.46741	8.69238	8.40586	8.66148
ENSG00000070087	7.54927	7.40155	7.33382	7.25306	7.52442	7.26261	7.02422	6.89426	7.09711	7.06686
ENSG00000070159	9.97575	10.0178	9.85618	9.91089	9.92027	9.95123	9.76133	9.82352	9.89269	9.95322
ENSG00000070182	4.77492	5.67489	4.4168	5.38374	5.0215	5.84307	5.03596	5.95493	4.95193	5.91758
ENSG00000070190	5.28281	5.25875	5.16732	5.18954	5.2815	5.22627	5.25988	5.25588	5.55714	5.55701
ENSG00000070193	1.88705	1.36064	1.76643	1.23411	1.54602	1.0363	1.96794	1.42883	1.61871	1.08304
ENSG00000070214	10.292	10.2821	10.3054	10.2989	10.3852	10.3588	10.3658	10.3608	10.3952	10.405
ENSG00000070269	7.99987	8.04885	7.88908	7.96397	8.01331	8.03771	7.96448	8.02008	8.03927	8.10019
ENSG00000070366	8.10645	8.10357	8.21158	8.20739	8.1156	8.09506	8.09992	8.09694	8.24269	8.23853
ENSG00000070367	9.43989	9.46761	9.36427	9.39915	9.52175	9.53555	9.48048	9.51261	9.48204	9.52055
ENSG00000070371	7.30052	7.04931	7.17843	6.88905	7.22396	6.96932	7.345	7.10205	7.3032	7.04814
ENSG00000070388	2.13086	2.2594	2.06762	2.23214	2.3404	2.37784	2.14344	2.28996	2.25273	2.40674
ENSG00000070404	5.94997	5.52846	6.09764	5.70671	6.43948	5.9775	6.23558	5.84099	7.1894	6.79355
ENSG00000070413	9.42995	8.87781	9.44452	8.89924	9.40551	8.84468	9.46202	8.91872	9.48193	8.94152
ENSG00000070423	7.34435	6.67441	7.23386	6.55683	7.28563	6.62005	7.23437	6.55899	7.2215	6.54197
ENSG00000070444	6.55664	6.56633	6.60324	6.56705	6.59162	6.61901	6.58619	6.5779	6.85735	6.81432
ENSG00000070476	8.91976	8.74592	8.94754	8.77829	8.85671	8.66837	8.93649	8.76369	8.84151	8.67686
ENSG00000070495	7.03494	6.91053	6.98676	6.87183	7.02695	6.90522	6.98518	6.87459	6.87591	6.7711
ENSG00000070501	7.37215	7.45099	7.25648	7.36315	7.29515	7.41724	7.5368	7.61761	7.44603	7.50245
ENSG00000070526	3.65304	3.17643	3.33369	2.96626	3.26476	2.91406	3.42533	2.99852	3.68905	3.22636
ENSG00000070540	7.37542	7.69035	7.51869	7.83247	7.71264	8.01632	7.52962	7.84111	7.94278	8.24863
ENSG00000070601	4.01582	4.52989	4.40628	4.81732	4.08423	4.67149	4.24797	4.68431	4.10459	4.58156
ENSG00000070610	9.11137	8.88296	9.08278	8.84806	9.05202	8.82219	9.16377	8.91683	9.10548	8.85337
ENSG00000070614	11.2423	10.7719	11.2512	10.7847	11.1774	10.6896	11.1743	10.7137	11.1554	10.7054
ENSG00000070669	4.48509	4.88426	4.73397	5.11062	4.96303	5.35877	4.84914	5.20404	5.56386	5.8263
ENSG00000070718	6.62619	6.45905	6.68114	6.52025	6.69433	6.56062	6.65683	6.49602	6.81551	6.64405
ENSG00000070729	1.60337	2.48269	1.51799	2.41439	1.81035	2.70371	1.86516	2.79387	1.38645	2.26962
ENSG00000070731	5.04694	7.23236	4.86602	7.07567	5.1577	7.25652	4.8185	7.03024	4.5572	6.82
ENSG00000070756	11.1678	10.8671	11.2201	10.9187	11.3033	11.0262	11.1617	10.8475	11.4787	11.2017
ENSG00000070759	7.01143	6.83998	7.0486	6.86199	6.74028	6.58199	6.84229	6.67141	6.70258	6.52042
ENSG00000070761	7.69565	7.52471	7.65383	7.47464	7.64448	7.49784	7.63707	7.44963	7.6508	7.45081
ENSG00000070770	9.09236	8.76037	9.09991	8.76418	9.11921	8.79517	9.13968	8.80311	9.1141	8.7724
ENSG00000070778	8.13539	8.06248	8.09565	8.01661	8.13801	8.07575	8.13285	8.05588	8.34312	8.25991
ENSG00000070785	7.91716	7.77058	7.83929	7.70986	7.83057	7.67332	7.63344	7.51234	7.7607	7.62478
ENSG00000070808	3.31495	3.42272	3.04847	3.13691	3.10845	3.24598	2.73568	2.8476	2.54942	2.64353
ENSG00000070814	7.55428	7.48613	7.70499	7.61948	7.6538	7.56641	7.65793	7.5727	7.74264	7.66204
ENSG00000070831	9.54751	9.96138	9.65232	10.0718	9.7305	10.1449	9.54689	9.98738	9.62885	10.0584
ENSG00000070882	5.94727	5.95514	5.93281	5.94363	6.31809	6.32057	6.26904	6.24348	6.60473	6.55265
ENSG00000070915	1.81087	2.1941	2.44931	2.75505	1.63214	2.06325	2.32298	2.639	2.57348	2.86082
ENSG00000070950	6.68085	6.54544	6.68352	6.53354	6.65218	6.54369	6.62981	6.48454	6.58007	6.41872
ENSG00000070961	9.14449	9.11575	9.10562	9.07972	9.17235	9.13229	9.01011	8.98427	9.03791	9.0183
ENSG00000071051	6.58633	6.34817	6.4526	6.26111	6.72258	6.42011	6.73904	6.52194	6.69832	6.507
ENSG00000071054	10.069	9.96025	10.0975	9.97186	10.1605	10.08	10.1195	9.99842	10.1031	9.96467
ENSG00000071073	8.11399	8.24409	8.12602	8.28114	8.28009	8.35433	8.17164	8.31672	8.41388	8.60524
ENSG00000071082	10.3909	10.5505	10.4282	10.5767	10.4016	10.5656	10.4716	10.6264	10.6702	10.8433
ENSG00000071127	9.86726	9.55012	9.98952	9.67792	10.0448	9.73776	9.9457	9.63643	10.1391	9.82659
ENSG00000071189	9.55996	9.57206	9.60795	9.61957	9.69491	9.69937	9.63644	9.64863	9.6268	9.64095
ENSG00000071205	7.39963	7.33809	7.59594	7.5495	7.48105	7.4397	7.63272	7.59615	7.83674	7.80911
ENSG00000071242	7.93942	7.45444	7.88211	7.40089	7.80313	7.31742	7.82405	7.34	7.79052	7.30789
ENSG00000071243	7.00799	6.83857	7.04888	6.85419	7.07541	6.9443	6.87645	6.74269	6.97833	6.74964
ENSG00000071246	7.09827	7.09737	7.06162	7.06388	7.15014	7.15096	6.97772	6.99183	7.23719	7.2298
ENSG00000071282	5.37458	4.66991	5.31439	4.64586	5.79114	5.07009	5.74079	5.12833	6.32911	5.84764
ENSG00000071462	7.6592	7.5832	7.78822	7.71134	7.70794	7.63742	7.78201	7.70445	7.5258	7.4423
ENSG00000071537	11.8291	11.6504	11.8624	11.7015	12.041	11.8363	11.9019	11.7316	12.0427	11.8892
ENSG00000071539	3.2317	3.61755	3.21185	3.57784	3.04709	3.51557	2.9206	3.39616	4.11305	4.31329
ENSG00000071553	8.54332	8.27328	8.62793	8.36065	8.61463	8.336	8.56109	8.29626	8.59367	8.33455
ENSG00000071564	7.05505	6.34746	7.13762	6.42877	7.09921	6.38883	7.08372	6.3774	7.26359	6.54782
ENSG00000071575	7.58999	7.20454	7.67462	7.30448	7.68551	7.28259	7.72249	7.33797	7.62356	7.26095
ENSG00000071626	8.84725	8.4629	8.80487	8.41308	8.7479	8.37878	8.74414	8.35517	8.85968	8.45482
ENSG00000071655	8.34919	7.96001	8.48334	8.08082	8.36329	7.98477	8.47559	8.06181	8.36756	7.96792
ENSG00000071794	9.11551	9.14516	9.11327	9.13409	9.06765	9.09913	9.12221	9.14411	9.14817	9.16784
ENSG00000071859	7.11041	6.89638	7.21883	6.97251	7.06365	6.87247	7.12681	6.90838	6.95927	6.74285
ENSG00000071889	8.21582	8.08269	8.22411	8.09455	8.0816	7.9476	8.17054	8.04287	8.06452	7.94836
ENSG00000071894	8.94607	8.33931	9.02088	8.4127	8.82185	8.21689	9.00161	8.39311	9.01947	8.40923
ENSG00000071909	1.87357	3.50429	2.26919	3.82325	2.4242	3.94145	1.70416	3.36609	2.07029	3.71789
ENSG00000071967	8.26079	8.44616	8.2861	8.52615	8.51826	8.62858	8.54818	8.71233	8.84003	9.03057
ENSG00000071991	6.22395	6.10912	6.05663	5.97384	6.28951	6.14111	6.24306	6.13143	6.29804	6.1852
ENSG00000071994	8.30915	8.32344	8.40104	8.41494	8.27563	8.29392	8.34234	8.3591	8.35352	8.36982
ENSG00000072042	10.1801	10.2224	10.2369	10.2797	10.523	10.5737	10.6033	10.6239	10.5298	10.5494
ENSG00000072062	8.98604	8.48103	9.05218	8.53575	9.03796	8.55606	8.85211	8.33503	9.01338	8.48642
ENSG00000072071	6.02834	5.11557	6.38352	5.48664	6.22709	5.28617	6.18368	5.30118	6.33812	5.44657
ENSG00000072080	10.4642	10.3831	10.3768	10.2956	10.1508	10.0779	10.3079	10.276	10.1095	10.0659
ENSG00000072110	9.86232	9.50283	9.81766	9.48315	9.98369	9.60056	9.84542	9.49951	10.1473	9.83128
ENSG00000072121	8.98672	8.95557	9.07053	9.04834	9.03465	9.00653	9.07692	9.05383	9.12992	9.1095
ENSG00000072133	5.37428	4.66572	5.65322	4.89974	5.34418	4.7374	5.31904	4.55496	5.09367	4.24379
ENSG00000072134	7.20023	7.32163	7.34368	7.41654	7.2316	7.35886	7.30973	7.39026	7.0329	7.13481
ENSG00000072135	8.49168	8.21555	8.52162	8.24655	8.39398	8.1223	8.58946	8.31265	8.47793	8.19923
ENSG00000072163	8.17756	7.50552	8.14122	7.45646	8.06868	7.43176	8.24323	7.55607	8.09587	7.3908
ENSG00000072182	2.43088	3.00195	2.42991	2.98288	2.03063	2.66347	2.02238	2.66816	2.07512	2.72516
ENSG00000072195	4.10432	4.22784	4.07286	4.20535	3.81929	3.88847	3.66267	3.83382	3.28062	3.49981
ENSG00000072201	6.76452	6.59259	6.82561	6.64917	6.64891	6.50323	6.87692	6.70065	6.53255	6.34367
ENSG00000072210	12.1333	11.9629	12.0384	11.8607	12.1073	11.9609	12.0126	11.8391	12.2482	12.0487
ENSG00000072274	9.75295	9.76032	9.69494	9.71144	9.86196	9.84687	9.89043	9.85357	9.9046	9.90975
ENSG00000072310	11.1309	10.2341	11.4665	10.5145	10.7307	9.82476	10.6429	9.78689	10.2918	9.48225
ENSG00000072315	6.54015	6.05244	6.66861	6.16176	6.29957	5.83769	6.53303	6.03292	5.99954	5.52846
ENSG00000072364	11.2717	11.3644	11.2806	11.3906	11.3264	11.4025	11.3468	11.4492	11.2262	11.3462
ENSG00000072401	6.48597	6.26991	6.33164	6.12044	6.30944	6.08985	6.47667	6.26424	6.50826	6.29906
ENSG00000072415	9.45407	9.33793	9.36405	9.233	9.42776	9.32636	9.36359	9.24298	9.30025	9.15424
ENSG00000072422	8.08544	8.02807	8.03873	7.9705	8.3417	8.27967	8.34465	8.29123	8.36955	8.30869
ENSG00000072501	9.45406	9.52758	9.47607	9.60412	9.5126	9.53628	9.45349	9.57783	9.42152	9.57856
ENSG00000072506	9.78148	9.56316	9.7879	9.55813	9.67497	9.47453	9.7535	9.5314	9.59312	9.35088
ENSG00000072518	7.66853	7.12195	7.62175	7.08452	7.63844	7.09142	7.62461	7.07942	7.61926	7.08063
ENSG00000072571	4.34263	4.0424	4.5692	4.28331	4.44506	4.15901	4.551	4.28095	4.93536	4.66344
ENSG00000072609	7.68662	7.60479	7.78085	7.67274	7.71237	7.64038	7.83669	7.72739	7.91715	7.80323
ENSG00000072657	6.48074	6.52698	7.12995	7.15733	6.626	6.72077	5.64511	5.72613	6.03311	6.03675
ENSG00000072682	7.19718	6.96081	7.33641	7.08939	7.17181	6.96299	7.19956	6.98545	7.16105	6.94434
ENSG00000072694	7.73994	8.03301	7.58987	7.86536	7.74488	8.03131	7.87939	8.16931	7.33449	7.59895
ENSG00000072736	8.90568	9.52577	8.81863	9.44889	8.77028	9.40425	8.70067	9.35944	8.75452	9.3915
ENSG00000072756	7.41417	7.70319	7.4336	7.722	7.54488	7.81483	7.37404	7.67164	7.45663	7.75601
ENSG00000072778	12.2384	12.0472	12.3139	12.1079	12.3053	12.1197	12.361	12.1573	12.6138	12.382
ENSG00000072786	8.09503	7.85237	8.25597	8.00647	8.25369	7.98556	8.253	8.00339	8.38737	8.12825
ENSG00000072803	9.08148	9.09382	9.0019	9.02971	9.07103	9.08051	9.03728	9.05816	9.06446	9.093
ENSG00000072818	7.08922	7.02184	7.11404	7.04482	7.04286	6.96177	7.28982	7.20441	7.11444	7.04268
ENSG00000072832	4.98354	4.12264	5.98348	5.02616	5.93726	5.13161	6.38708	5.42407	5.73061	4.75435
ENSG00000072840	7.31999	6.90486	8.0007	7.53671	8.01051	7.70832	8.49837	8.06486	8.08952	7.57767
ENSG00000072849	8.43669	8.41836	8.43627	8.42733	8.46251	8.43765	8.37433	8.37041	8.38575	8.38411
ENSG00000072858	5.10856	5.52506	5.24576	5.65259	5.03046	5.45716	4.9383	5.38771	5.45339	5.82083
ENSG00000072864	6.0987	6.40722	6.09886	6.40997	6.05352	6.36743	6.21595	6.51046	6.3538	6.62723
ENSG00000072952	5.2732	4.86265	5.42119	5.04568	5.6947	5.18811	5.43164	5.05778	5.60102	5.25041
ENSG00000072954	6.67784	6.57222	6.47138	6.35266	6.37198	6.30102	6.42103	6.32155	6.11777	5.97995
ENSG00000072958	9.10661	8.69065	9.17825	8.76275	9.13552	8.71513	9.01316	8.60236	9.02239	8.61448
ENSG00000073008	9.03911	8.69044	8.95194	8.59654	9.10635	8.77518	9.12242	8.76786	9.11041	8.73679
ENSG00000073050	6.63866	6.43	6.4238	6.25308	6.58563	6.39087	6.55895	6.3691	6.78584	6.55841
ENSG00000073060	11.199	10.6846	11.3169	10.7922	11.2991	10.798	11.2264	10.7361	11.1547	10.6434
ENSG00000073067	3.03132	3.24835	2.66521	2.94074	3.00734	3.20078	2.8007	3.03411	3.4019	3.52605
ENSG00000073111	6.81657	6.29054	6.92141	6.38671	6.99907	6.48339	6.42333	5.89342	7.30556	6.75926
ENSG00000073146	3.46467	3.54648	3.54111	3.54934	2.69755	2.82574	2.86444	3.00467	2.06606	2.38162
ENSG00000073150	6.04776	4.77678	5.80236	4.51316	5.3909	4.11185	5.58903	4.29058	5.74961	4.44584
ENSG00000073169	9.29763	8.87021	9.28096	8.84456	9.09097	8.66679	9.13501	8.71833	9.11772	8.6988
ENSG00000073282	4.1848	4.14528	4.22607	4.24265	4.44501	4.31898	4.58964	4.52654	3.56568	3.73153
ENSG00000073331	7.8585	8.3327	7.76649	8.25477	7.94618	8.3891	7.82896	8.30626	7.93012	8.40762
ENSG00000073350	9.24044	8.82811	9.19384	8.78265	9.17041	8.75624	9.31664	8.8589	9.13141	8.71163
ENSG00000073417	9.80712	9.78017	9.71877	9.68926	9.75779	9.73269	9.74768	9.72044	9.6766	9.64735
ENSG00000073464	7.50213	7.30856	7.58048	7.3877	7.4569	7.26129	7.50348	7.3077	7.27039	7.05544
ENSG00000073536	6.7198	6.4407	6.76284	6.47226	6.67752	6.40034	6.49415	6.20899	6.8425	6.54849
ENSG00000073578	10.8811	10.9828	10.8351	10.9315	10.8291	10.9378	10.8126	10.9107	10.8892	10.9765
ENSG00000073584	8.53696	8.97495	8.47227	8.93546	8.47174	8.92045	8.50726	8.95485	8.43402	8.90447
ENSG00000073605	8.61887	8.86364	8.52701	8.77531	8.45958	8.70211	8.60684	8.83266	8.26696	8.51482
ENSG00000073614	10.0978	10.0861	10.1372	10.141	10.1253	10.0989	10.1671	10.1746	10.13	10.1449
ENSG00000073670	3.02621	2.35663	3.16697	2.49986	3.12568	2.31047	3.38525	2.70525	2.7658	2.15967
ENSG00000073711	6.79773	6.97786	6.7945	6.97423	6.91171	7.12044	6.80919	6.98673	6.90599	7.09334
ENSG00000073712	10.4516	10.4301	10.4395	10.4078	10.3154	10.3125	10.4244	10.3955	10.2245	10.1981
ENSG00000073734	11.2432	11.0885	10.9791	10.8106	11.0213	10.8829	11.1161	10.9667	10.9371	10.7604
ENSG00000073737	4.67369	4.55795	5.30229	5.21369	5.41048	5.24321	5.16544	5.07713	5.35397	5.29395
ENSG00000073754	9.67155	9.3264	9.44015	9.12443	9.4692	9.08536	9.05596	8.76237	9.12127	8.83915
ENSG00000073756	4.28456	3.94895	3.99708	3.73056	4.37824	4.07907	3.60423	3.40386	4.43843	4.11882
ENSG00000073792	4.98101	5.34582	5.14014	5.489	5.18249	5.53638	4.9014	5.29705	5.29641	5.68517
ENSG00000073803	9.43703	9.68971	9.30214	9.56026	9.41324	9.65185	9.35177	9.62049	9.3951	9.64212
ENSG00000073849	13.1849	12.8823	13.2011	12.9025	13.1818	12.863	13.0717	12.7792	13.1835	12.8928
ENSG00000073861	3.90215	3.25202	4.55776	3.91639	4.07152	3.44698	3.85639	3.22463	4.27364	3.59656
ENSG00000073910	9.22431	9.15405	9.43184	9.36401	9.43092	9.37191	9.38618	9.31386	9.3029	9.23045
ENSG00000073921	10.8164	10.719	10.8089	10.7147	10.7945	10.7013	10.7759	10.6893	10.8186	10.7328
ENSG00000073969	7.62761	7.95161	7.63642	7.95655	7.62164	7.94774	7.61599	7.92664	7.54196	7.84622
ENSG00000074047	4.24136	4.2028	3.76648	3.75511	4.07433	4.04832	3.82667	3.81139	4.67331	4.62777
ENSG00000074054	9.91239	9.81441	9.88813	9.78792	9.81052	9.72499	9.87217	9.77473	9.87576	9.7726
ENSG00000074071	7.92383	7.43315	7.97618	7.48598	7.98351	7.49998	7.98524	7.49515	7.91315	7.41398
ENSG00000074181	6.70162	5.96957	6.49852	5.81875	6.66002	5.89986	7.01439	6.24129	7.08381	6.35424
ENSG00000074201	9.08002	9.14476	8.92654	9.00733	8.96452	9.02043	8.95067	9.02817	8.78084	8.87529
ENSG00000074211	1.85489	2.33663	2.16662	2.60402	1.60533	2.1206	2.01347	2.46773	2.13743	2.5811
ENSG00000074219	5.86952	5.45837	5.73898	5.33247	5.81086	5.37318	5.56197	5.16407	6.19068	5.79714
ENSG00000074266	7.19272	7.17275	7.26131	7.24411	7.13082	7.1346	7.16605	7.16687	7.23354	7.21356
ENSG00000074276	10.2028	9.57463	10.4859	9.80189	10.3573	9.85472	10.6546	10.0162	10.6158	9.89394
ENSG00000074319	7.82405	7.98384	7.79853	7.9627	7.92785	8.08796	7.77234	7.94272	7.74098	7.91588
ENSG00000074356	8.564	8.21258	8.57225	8.22085	8.58414	8.22719	8.65582	8.29733	8.5573	8.20636
ENSG00000074370	6.29765	5.67903	6.60779	5.97383	6.5054	5.87641	6.64418	6.00378	6.83862	6.20555
ENSG00000074410	3.01464	3.50287	3.63537	4.21144	4.64608	4.97859	4.11374	4.67637	5.57061	6.26761
ENSG00000074416	10.9915	10.5149	11.1738	10.7021	11.1065	10.6309	10.9446	10.4636	10.9531	10.4702
ENSG00000074527	8.80111	8.61804	8.68319	8.49735	8.7156	8.52444	8.60522	8.42304	8.20098	8.05732
ENSG00000074582	7.54461	7.31245	7.53451	7.29048	7.50888	7.30163	7.39529	7.1681	7.53081	7.27312
ENSG00000074590	7.87143	7.70137	7.8422	7.70252	7.89712	7.67687	7.73764	7.58995	7.65612	7.53768
ENSG00000074603	8.70767	8.77768	8.59118	8.68196	8.74678	8.8075	8.67861	8.75352	8.70415	8.78314
ENSG00000074621	7.15293	7.37068	7.22913	7.42772	7.25208	7.44936	7.20345	7.40907	7.2743	7.47101
ENSG00000074657	6.8249	7.20999	6.98746	7.36045	7.07842	7.45685	6.99729	7.36436	7.12191	7.48062
ENSG00000074660	7.43093	7.10954	7.42625	7.08028	7.30395	6.98212	7.28845	6.963	7.52169	7.17457
ENSG00000074695	12.0648	11.9116	12.1102	11.9599	12.079	11.9267	12.0526	11.9001	11.9631	11.8104
ENSG00000074696	10.895	10.7267	10.9241	10.734	10.8966	10.7715	10.9694	10.7839	10.8315	10.632
ENSG00000074706	5.22069	5.49012	5.38295	5.64243	5.35972	5.57189	5.20139	5.5435	5.3281	5.61825
ENSG00000074755	10.2081	9.98272	10.2238	9.99826	10.1625	9.9349	10.1425	9.91773	10.204	9.97749
ENSG00000074800	11.7107	11.4533	11.8024	11.536	11.7727	11.5183	11.8018	11.5384	11.8624	11.5936
ENSG00000074803	3.48455	3.35832	3.91693	3.78565	4.03859	3.92646	3.05537	2.91687	4.4783	4.35284
ENSG00000074842	8.63427	8.14656	8.7051	8.23311	8.67595	8.15932	8.58761	8.10188	8.47469	7.9968
ENSG00000074855	6.24009	5.70451	6.28116	5.76445	6.2433	5.65356	6.18447	5.67925	6.04616	5.58518
ENSG00000074935	9.39104	9.47615	9.53293	9.56931	9.53551	9.62682	9.58449	9.62596	9.24307	9.2928
ENSG00000074964	10.5143	10.0738	10.528	10.0617	10.396	9.97443	10.5173	10.0558	10.2499	9.81021
ENSG00000074966	5.79591	6.02449	5.67623	5.90711	5.66227	5.91597	5.86597	6.07248	5.73513	5.95802
ENSG00000075035	1.80862	1.68588	2.15263	2.08787	1.6326	1.50464	2.18048	2.0898	1.63244	1.49339
ENSG00000075073	2.47221	3.89556	2.98918	4.28332	2.83226	4.08941	1.95244	3.50659	1.61871	3.30276
ENSG00000075089	7.05152	7.32321	6.994	7.2816	7.02397	7.30679	6.79707	7.12693	6.97291	7.2477
ENSG00000075131	5.00552	5.44056	5.2093	5.58751	5.07275	5.51884	4.6368	5.12299	5.00894	5.41973
ENSG00000075142	7.13548	7.24771	7.32757	7.45633	7.3563	7.41895	7.14126	7.28517	7.03947	7.21278
ENSG00000075151	9.28163	9.30126	9.36591	9.37945	9.35988	9.38114	9.36783	9.3818	9.43492	9.44614
ENSG00000075188	6.32199	6.23967	6.3311	6.23329	6.29934	6.23375	6.25786	6.17657	6.00273	5.96149
ENSG00000075213	4.04146	3.67913	3.68336	3.35063	4.00759	3.57005	4.01955	3.68921	4.13553	3.82649
ENSG00000075218	2.91506	4.1425	3.34153	4.48489	3.00783	4.36984	2.80932	4.05619	3.91436	4.94453
ENSG00000075223	4.77445	5.00851	4.81842	5.11243	5.58111	5.70714	5.32918	5.54416	5.788	6.0071
ENSG00000075234	11.0381	10.7493	11.0485	10.7512	10.864	10.5799	11.0833	10.7783	10.9131	10.6182
ENSG00000075239	12.4615	12.424	12.5541	12.5348	12.4932	12.46	12.338	12.3183	12.2872	12.3108
ENSG00000075240	9.2283	8.74274	8.68947	8.20321	8.79003	8.29187	8.5092	8.02426	8.93871	8.47081
ENSG00000075275	7.82122	7.44495	7.7311	7.32581	7.6451	7.30763	7.72289	7.31689	7.99609	7.58847
ENSG00000075290	2.77012	2.1713	2.52691	1.95982	2.1802	1.71408	2.20248	1.67876	2.86327	2.24278
ENSG00000075292	11.0382	11.2521	11.0515	11.2632	11.0109	11.228	11.1297	11.3409	11.0002	11.2096
ENSG00000075303	7.03852	7.25572	7.06669	7.28204	7.01115	7.23211	7.23541	7.43378	7.08607	7.29674
ENSG00000075336	7.23271	7.24119	7.08969	7.12165	7.264	7.26105	7.13397	7.15545	7.15882	7.18091
ENSG00000075340	3.44836	4.26374	3.23165	4.13027	3.74678	4.38096	3.38764	4.21665	3.30095	4.18672
ENSG00000075391	8.33821	8.3431	8.39648	8.3964	8.45904	8.45694	8.45722	8.46042	8.48916	8.4956
ENSG00000075399	6.96579	6.51663	6.96371	6.50013	6.90918	6.46118	7.04079	6.57182	6.61838	6.17438
ENSG00000075407	8.34623	8.9558	8.30494	8.91764	8.33794	8.93999	8.32965	8.9379	8.31865	8.93082
ENSG00000075413	8.87774	8.97911	8.84949	8.95123	8.84956	8.94716	8.98263	9.07796	8.95623	9.05434
ENSG00000075415	11.2086	10.965	11.2401	10.982	11.2295	11.0027	11.319	11.069	11.3428	11.0909
ENSG00000075420	10.2112	10.2071	10.2349	10.241	10.3746	10.3362	10.3104	10.3078	10.2995	10.315
ENSG00000075426	7.87921	7.4879	7.95984	7.55986	7.99176	7.58643	8.11298	7.72253	8.03163	7.65002
ENSG00000075461	2.07961	1.2472	2.08251	1.28978	2.28115	1.36007	1.68951	0.932416	1.8647	1.10053
ENSG00000075539	9.86091	9.94628	9.81196	9.89944	9.87878	9.95587	9.90568	9.9837	9.84863	9.95178
ENSG00000075568	9.37426	9.39909	9.41093	9.4314	9.4977	9.52161	9.33972	9.36848	9.45834	9.4744
ENSG00000075618	7.30553	6.91337	7.23454	6.85062	7.38434	7.01791	7.1545	6.77695	7.39729	6.9904
ENSG00000075624	12.6723	12.7238	12.8616	12.9334	12.9415	12.9821	12.7901	12.8713	13.1135	13.1775
ENSG00000075643	9.63154	9.4871	9.7052	9.5678	9.57212	9.44358	9.51753	9.37121	9.47989	9.32073
ENSG00000075651	9.99283	9.97891	9.99334	9.95799	9.95058	9.94493	9.84119	9.82642	9.79579	9.79971
ENSG00000075673	2.0649	1.30294	1.51799	0.821653	2.20544	1.39891	1.80314	1.07645	1.61871	0.930994
ENSG00000075702	3.77082	4.96499	4.0973	5.24274	4.71563	5.80773	4.34454	5.39719	4.60504	5.67001
ENSG00000075711	9.8388	9.80848	9.87255	9.83236	9.86637	9.84592	9.84094	9.80415	9.86482	9.81654
ENSG00000075785	9.47022	9.37984	9.50215	9.40971	9.52169	9.43467	9.39909	9.30938	9.48198	9.3884
ENSG00000075790	8.5175	8.61245	8.49211	8.59632	8.53478	8.63336	8.49838	8.60874	8.5212	8.62905
ENSG00000075826	6.99644	7.13474	6.98958	7.12799	6.77404	6.92318	6.64505	6.7842	6.76459	6.8999
ENSG00000075856	8.51668	8.38258	8.4928	8.3605	8.42277	8.27647	8.42869	8.29702	8.55298	8.43161
ENSG00000075884	6.98951	7.58733	6.90842	7.54342	7.0306	7.59485	7.02623	7.64234	7.10678	7.72676
ENSG00000075914	7.13206	7.12904	7.20301	7.18271	7.07634	7.09276	7.13352	7.13222	7.09891	7.08038
ENSG00000075945	7.99052	7.96113	7.99402	7.9583	8.05463	8.03117	8.05714	8.01357	7.95111	7.90217
ENSG00000075975	7.89481	7.73678	8.01218	7.83404	7.92313	7.77042	7.9516	7.7779	7.79267	7.63143
ENSG00000076003	6.98457	6.51048	7.20391	6.73116	7.2794	6.83006	6.92559	6.41632	7.54107	7.08111
ENSG00000076043	7.54243	7.52067	7.39156	7.36704	7.34619	7.37481	7.31317	7.30767	7.53093	7.48555
ENSG00000076053	7.66103	8.0963	7.50767	7.9572	7.53932	7.9733	7.44023	7.90241	7.46682	7.91838
ENSG00000076067	7.49565	6.77444	7.41379	6.71614	7.56861	6.82086	7.70036	6.97521	7.58518	6.87914
ENSG00000076108	9.19446	9.11294	9.26492	9.17507	9.21211	9.13337	9.30651	9.21381	9.19874	9.10285
ENSG00000076201	7.96257	7.19923	8.02305	7.2679	8.0376	7.2898	8.14152	7.39616	8.23761	7.51516
ENSG00000076242	8.24111	8.14304	8.19581	8.09857	8.28422	8.19263	8.3262	8.21667	8.3568	8.24851
ENSG00000076248	8.05861	7.87932	8.09378	7.90854	8.15126	7.95421	7.95918	7.78957	7.93544	7.77332
ENSG00000076258	9.1089	9.09069	9.01653	8.98357	9.14717	9.15091	9.1344	9.1016	9.17872	9.13139
ENSG00000076321	8.33979	8.26916	8.38295	8.29586	8.35913	8.30481	8.22408	8.15112	8.22231	8.14217
ENSG00000076344	4.22468	3.78106	3.68154	3.31434	3.78058	3.36779	3.7343	3.37068	4.37304	3.90988
ENSG00000076351	8.5827	9.3307	8.57603	9.31835	8.51824	9.26592	8.41091	9.17052	8.41976	9.1755
ENSG00000076356	8.15365	7.76312	8.18754	7.80299	8.21187	7.81687	8.16836	7.77575	8.44838	8.06473
ENSG00000076382	7.40882	7.32986	7.28126	7.21978	7.4904	7.38469	7.15707	7.08523	7.3542	7.31246
ENSG00000076513	8.66704	8.77577	8.7179	8.82069	8.73026	8.82697	8.6793	8.8	8.75346	8.86787
ENSG00000076554	8.57063	8.51772	8.50866	8.46899	8.53844	8.45783	8.44526	8.40006	8.51637	8.49319
ENSG00000076555	12.6941	12.302	12.8532	12.4474	12.693	12.302	12.7186	12.3193	12.4981	12.1084
ENSG00000076604	8.002	7.83143	7.86613	7.71391	8.00489	7.84638	7.99237	7.82519	7.96094	7.78259
ENSG00000076641	8.53735	8.67819	8.57944	8.7444	8.84491	8.93534	8.72236	8.89633	8.64921	8.84392
ENSG00000076650	6.89966	6.76533	6.91617	6.75934	6.76743	6.64448	6.72347	6.59725	6.79636	6.64579
ENSG00000076662	3.67582	5.87986	3.63764	5.80015	3.64832	5.90086	3.33556	5.5486	4.35995	6.42111
ENSG00000076685	8.02433	8.5784	7.89308	8.47149	7.97153	8.49709	7.84696	8.42351	7.99841	8.57462
ENSG00000076706	6.59181	6.62336	6.53188	6.59009	6.82364	6.79323	6.5619	6.59548	6.99304	7.07516
ENSG00000076716	4.64772	4.11936	4.80933	4.30362	5.32603	4.76354	5.35993	4.8519	6.00972	5.47761
ENSG00000076770	11.7801	11.6388	11.7052	11.5468	11.631	11.521	11.8078	11.6514	11.5977	11.4277
ENSG00000076826	8.16724	7.25176	8.20341	7.27337	8.01824	7.14776	8.01059	7.11345	7.93489	6.98519
ENSG00000076864	6.99539	6.43603	6.93213	6.38897	7.21562	6.68343	7.09461	6.54128	7.25689	6.72316
ENSG00000076924	8.00744	7.68392	7.90314	7.57247	7.86647	7.54959	7.97673	7.62831	7.88615	7.54468
ENSG00000076928	8.24331	7.7572	8.23529	7.7533	8.2376	7.74008	8.39992	7.90271	8.38922	7.90086
ENSG00000076944	6.72777	6.68394	6.65167	6.60291	6.54113	6.50354	6.57514	6.52367	6.75508	6.69442
ENSG00000076984	7.28367	6.97917	7.373	7.03731	7.16885	6.88563	7.25651	6.94028	7.33999	7.00262
ENSG00000077009	1.68256	0.848068	1.51799	0.696869	1.65117	0.827237	1.83106	1.04781	1.38645	0.545419
ENSG00000077044	8.30992	7.99982	8.29502	7.97873	8.23021	7.93617	8.33529	8.01912	8.27561	7.94936
ENSG00000077063	6.49848	6.42272	6.70993	6.61302	6.61836	6.53175	6.59609	6.4554	6.34125	6.25015
ENSG00000077080	3.1852	2.44638	2.98862	2.28337	3.15913	2.33095	2.83613	2.12715	1.63244	1.15352
ENSG00000077092	6.81789	6.57698	6.79172	6.5143	6.76035	6.57956	6.81577	6.56488	7.0849	6.77852
ENSG00000077097	10.0525	10.0598	10.0116	10.0156	10.1077	10.1133	10.1399	10.1448	10.1666	10.17
ENSG00000077147	10.9505	10.9216	10.9605	10.9435	11.0505	11.0092	11.03	11.008	11.0785	11.0632
ENSG00000077150	7.27474	7.09634	7.19987	7.0451	7.34557	7.13892	7.41558	7.23456	7.64566	7.48509
ENSG00000077152	3.17422	2.78638	3.66904	3.30795	3.63229	3.1837	3.03592	2.75874	3.96901	3.59985
ENSG00000077157	9.3234	9.39417	9.43864	9.51629	9.3802	9.4571	9.4355	9.51418	9.37325	9.44927
ENSG00000077232	9.19219	10.1273	9.32048	10.2556	9.36206	10.304	9.37846	10.317	9.41703	10.3532
ENSG00000077235	9.50762	9.11855	9.60315	9.22498	9.56455	9.17989	9.56042	9.17969	9.66468	9.29347
ENSG00000077238	9.26617	8.99597	9.23741	8.98544	9.37859	9.07961	9.29425	9.03829	9.14598	8.90805
ENSG00000077254	9.30618	9.88262	9.21853	9.79918	9.31532	9.89359	9.31256	9.89309	9.34145	9.92126
ENSG00000077264	3.42039	4.1152	2.86707	3.72626	3.60506	4.2034	3.50947	4.26593	2.9164	3.81168
ENSG00000077274	2.91083	2.17196	2.24253	1.64507	3.1403	2.40516	3.16252	2.42491	3.483	2.69328
ENSG00000077279	1.65713	2.72602	1.65384	2.76734	1.75171	2.74782	1.73537	2.82201	1.63244	2.70987
ENSG00000077312	7.28306	7.03089	7.37378	7.12747	7.21324	6.93688	7.29996	7.05362	7.09606	6.87688
ENSG00000077327	1.72959	2.67615	1.63325	2.60439	1.39829	2.36787	1.57308	2.53205	1.67222	2.64111
ENSG00000077348	6.2015	5.48265	6.2465	5.53165	5.8749	5.18362	5.89375	5.20195	6.1269	5.41293
ENSG00000077380	7.72113	8.17832	7.71308	8.17503	7.79702	8.24975	7.7773	8.23391	7.89481	8.33704
ENSG00000077420	8.0055	7.57119	8.02112	7.61353	8.27502	7.80006	8.05899	7.62309	7.91134	7.54075
ENSG00000077454	6.49922	6.70815	6.58002	6.7908	6.44117	6.63191	6.67116	6.87217	6.63874	6.85139
ENSG00000077458	8.27376	8.28252	8.07417	8.08526	8.01623	8.06825	8.23294	8.22642	8.02962	8.03602
ENSG00000077463	5.60537	4.76436	5.54118	4.69445	5.46635	4.64146	5.50782	4.67992	5.53201	4.68565
ENSG00000077498	1.57888	1.60052	1.51799	1.60403	1.39829	1.44387	1.57308	1.62998	1.38645	1.4537
ENSG00000077514	6.86547	6.80445	6.85136	6.7949	6.83436	6.78538	6.80638	6.76453	6.94129	6.91888
ENSG00000077522	2.82677	2.39321	3.22191	2.90888	2.76731	2.29038	2.46508	2.00663	1.98642	1.47407
ENSG00000077549	8.90027	8.48217	9.02453	8.60432	8.95907	8.55327	8.92096	8.49786	8.98093	8.55386
ENSG00000077585	6.9593	6.85258	6.82169	6.73066	6.96286	6.84962	6.76533	6.69417	7.00634	6.90348
ENSG00000077616	5.69642	5.64944	5.72344	5.65983	5.82148	5.75269	5.26278	5.2873	5.42874	5.36091
ENSG00000077684	8.61733	8.56041	8.47729	8.43261	8.62333	8.54344	8.62541	8.56298	8.64243	8.59892
ENSG00000077713	7.22275	7.15082	7.18452	7.1153	7.41876	7.34568	7.25271	7.1816	7.35723	7.28152
ENSG00000077721	7.72298	7.63725	7.76093	7.68863	7.77378	7.68024	7.72209	7.65428	7.77837	7.71584
ENSG00000077782	7.06219	7.00025	7.08609	7.04382	7.1489	7.03642	7.25385	7.19187	6.7662	6.75906
ENSG00000077800	1.86723	2.01408	1.51799	1.69103	1.39829	1.57246	1.57308	1.73032	1.61871	1.79934
ENSG00000077935	3.52999	3.07903	3.46155	3.00557	3.38013	2.98288	3.47839	3.02617	3.55714	3.04242
ENSG00000077942	5.80477	6.68102	5.96164	6.88048	6.46255	7.22188	6.07115	6.94051	7.15104	7.9653
ENSG00000077943	4.15825	4.2501	4.2288	4.36801	4.83612	4.82851	4.31727	4.46227	4.06658	4.26468
ENSG00000077984	5.16261	4.63204	5.20472	4.6784	4.93261	4.42718	5.29811	4.75069	5.12665	4.60726
ENSG00000078018	6.56062	6.36291	6.7464	6.52451	6.8382	6.67188	7.05505	6.82833	7.06456	6.82431
ENSG00000078043	8.71877	8.50777	8.67313	8.45481	8.75967	8.55618	8.75832	8.53593	8.75889	8.52697
ENSG00000078053	3.82399	3.50863	4.27252	3.8742	3.7293	3.37565	4.40269	4.00944	3.5321	3.18852
ENSG00000078061	9.08762	8.7782	9.06418	8.75651	8.92127	8.60097	8.90628	8.5959	8.84058	8.53484
ENSG00000078070	9.65563	9.5051	9.60795	9.4465	9.61275	9.48609	9.6465	9.48411	9.66214	9.48895
ENSG00000078081	3.19699	4.05823	3.49604	4.3536	3.40131	4.18285	2.80855	3.82306	3.90546	4.70702
ENSG00000078098	3.02517	2.92217	3.30325	3.21888	3.46039	3.41617	4.06563	3.90522	4.96614	4.81414
ENSG00000078114	7.35633	7.58987	7.48474	7.82387	7.72653	7.82959	7.52254	7.80413	7.08859	7.50569
ENSG00000078124	7.51775	7.81143	7.63098	7.92288	7.66105	7.93961	7.55288	7.86301	7.64482	7.94991
ENSG00000078140	9.79007	9.63516	9.73539	9.57059	9.76997	9.61217	9.70317	9.53844	9.56525	9.38745
ENSG00000078142	8.85317	9.10441	8.84512	9.08866	8.83709	9.08698	8.92019	9.1591	8.78092	9.02054
ENSG00000078177	9.46915	9.47341	9.41204	9.40808	9.51353	9.53116	9.439	9.43383	9.3989	9.38875
ENSG00000078237	5.57129	4.83345	5.78867	5.0755	5.83574	5.05944	5.79122	5.07714	5.72423	5.03062
ENSG00000078246	6.25874	6.26853	6.29666	6.3123	6.19271	6.20087	6.39135	6.37689	6.32612	6.31883
ENSG00000078269	8.11141	8.23627	7.88459	8.01997	8.09599	8.19746	8.00113	8.12045	8.11497	8.24781
ENSG00000078295	1.67709	4.65724	1.51799	4.55727	1.61614	4.59905	2.21673	5.13805	1.91822	4.87991
ENSG00000078304	9.88544	9.90843	9.78901	9.82124	9.83959	9.87529	9.76247	9.79681	9.82004	9.84347
ENSG00000078328	1.48404	0.746094	1.51799	0.813077	1.75784	1.10528	1.57308	0.895882	1.38645	0.64143
ENSG00000078369	10.3752	10.0419	10.3875	10.074	10.4841	10.1418	10.3808	10.0715	10.5746	10.2407
ENSG00000078401	4.48203	4.14128	4.4685	4.14614	4.6759	4.33423	4.36487	4.03351	5.18385	4.77595
ENSG00000078403	8.86249	8.91852	8.84654	8.89844	8.84842	8.89854	8.92509	8.96857	8.78906	8.84592
ENSG00000078487	5.99122	5.82132	6.11082	5.93188	5.93867	5.7515	6.0495	5.87485	5.9357	5.76913
ENSG00000078549	4.53512	4.2027	3.50319	3.31793	4.56842	4.19231	4.11649	3.80446	2.14025	1.96395
ENSG00000078589	3.8669	3.34416	3.66524	3.23136	4.14299	3.50483	3.48156	3.0248	3.8145	3.41738
ENSG00000078596	5.20765	4.78964	4.96221	4.55739	5.61805	5.15606	5.35026	4.9417	5.51502	5.14675
ENSG00000078618	10.2031	10.1671	10.2453	10.1906	10.1777	10.1517	10.2509	10.2031	10.2535	10.1946
ENSG00000078668	8.87264	8.89748	8.79891	8.81671	8.82822	8.83808	8.81212	8.83484	8.96881	9.00175
ENSG00000078674	10.6814	10.8148	10.5716	10.7121	10.7475	10.8666	10.7146	10.854	10.8046	10.9635
ENSG00000078687	8.13126	7.90853	8.07624	7.84571	7.96308	7.7579	8.17643	7.94809	8.28207	8.03027
ENSG00000078699	8.08597	8.16188	8.20785	8.27543	8.12009	8.17853	8.17203	8.24017	8.07257	8.1583
ENSG00000078725	3.61598	3.19634	3.44816	3.13745	4.36257	3.83992	4.27426	3.82604	3.688	3.33527
ENSG00000078747	10.9889	10.9861	10.8995	10.8982	10.9109	10.9036	10.9661	10.9649	10.8344	10.8354
ENSG00000078795	3.37324	4.48385	3.14225	4.31059	3.05631	4.22355	3.49262	4.55136	2.42059	3.74818
ENSG00000078804	8.54764	7.99861	8.70902	8.14522	8.50331	7.99226	8.39043	7.80514	8.40293	7.78602
ENSG00000078808	9.75224	9.35369	9.82005	9.42055	9.75957	9.36442	9.83265	9.43404	9.73194	9.33173
ENSG00000078814	6.2054	6.18699	6.01547	5.99244	5.98732	5.96871	5.99946	5.97269	5.79216	5.76323
ENSG00000078898	2.2601	1.39976	2.40519	1.57225	2.57356	1.58773	2.28769	1.46554	1.82007	1.1288
ENSG00000078900	4.11502	3.64154	3.97058	3.52992	4.31946	3.81087	4.29706	3.78603	3.78974	3.40833
ENSG00000078902	10.1566	9.55496	10.1147	9.51187	10.0398	9.43866	10.0419	9.43718	9.94925	9.359
ENSG00000078967	7.57088	7.76615	7.70715	7.86873	7.68638	7.86724	7.5618	7.74572	7.59529	7.77251
ENSG00000079101	2.78773	2.89325	2.07829	2.23313	2.37732	2.57004	2.7124	2.80351	2.37742	2.48128
ENSG00000079102	5.99424	5.98669	5.97173	5.99558	6.28771	6.20879	6.13701	6.14203	6.26579	6.30156
ENSG00000079112	2.16089	3.3917	1.63325	3.04229	1.99011	3.26386	2.0992	3.37021	2.58265	3.78838
ENSG00000079134	8.00692	8.17436	7.92269	8.08753	7.99858	8.17434	8.03684	8.18263	7.88052	8.046
ENSG00000079150	6.14148	6.28537	6.18079	6.3316	6.07127	6.19704	5.98254	6.14697	6.1368	6.29905
ENSG00000079156	7.84406	7.76351	7.37486	7.3085	7.46196	7.3991	7.36681	7.30129	7.10053	7.04365
ENSG00000079215	5.66726	5.38822	5.67165	5.38639	6.19888	5.88453	6.19267	5.87775	6.14361	5.87069
ENSG00000079246	11.3507	11.2278	11.1401	11.0014	11.1983	11.0773	11.2037	11.0756	11.141	11.0041
ENSG00000079257	5.30701	5.08716	5.11116	4.94673	5.54464	5.28159	5.1882	5.03753	6.20222	5.97072
ENSG00000079263	4.85824	4.7075	4.37099	4.32881	4.93419	4.75018	4.99539	4.82261	5.16069	5.00634
ENSG00000079277	8.2532	8.34053	8.16076	8.23899	8.13733	8.22	8.17134	8.24476	8.05745	8.13478
ENSG00000079308	11.4314	10.9108	11.4635	10.9563	11.4784	10.9476	11.6308	11.1186	11.5394	11.0308
ENSG00000079313	7.31546	6.67023	7.48619	6.83376	7.32897	6.68783	7.40756	6.75628	7.38229	6.72864
ENSG00000079332	10.1086	10.0149	10.0688	9.97853	10.1402	10.0443	10.0314	9.94434	10.0648	9.98138
ENSG00000079335	5.80843	5.72708	5.69474	5.6157	5.82532	5.75467	5.9782	5.88798	6.06081	5.96997
ENSG00000079337	6.09782	5.5722	5.90582	5.39362	6.13143	5.59067	6.11593	5.58095	6.06289	5.54006
ENSG00000079385	8.6057	8.58943	8.59161	8.56903	8.55842	8.56905	8.45441	8.45005	8.8184	8.77808
ENSG00000079387	7.03689	7.08722	7.0287	7.08768	7.06349	7.10086	7.03751	7.0992	6.97573	7.05385
ENSG00000079393	1.62694	0.836089	1.68881	0.939912	1.65138	0.927174	1.57308	0.800556	1.38645	0.559355
ENSG00000079432	8.86281	7.92371	9.00359	8.07779	9.0688	8.11035	8.98112	8.05412	9.14478	8.23243
ENSG00000079435	4.45162	4.27043	4.00848	3.91112	4.40705	4.22492	4.21667	4.05082	4.33967	4.14702
ENSG00000079459	9.99097	9.68361	10.2447	9.94638	10.6304	10.2679	10.6989	10.3727	10.7929	10.479
ENSG00000079462	4.37439	3.72724	4.20662	3.64769	4.25065	3.60164	4.36064	3.76164	4.79639	4.17861
ENSG00000079482	5.75399	7.67355	5.65382	7.59498	5.71774	7.59472	5.78858	7.72981	5.62876	7.58508
ENSG00000079557	13.2514	13.1962	13.3913	13.2938	13.2907	13.2991	13.4251	13.3473	13.2788	13.168
ENSG00000079616	7.40109	7.24555	7.52147	7.37652	7.21449	7.07393	7.159	7.00052	7.22403	7.05875
ENSG00000079689	4.626	3.94738	4.78942	4.09261	4.77883	4.07877	4.45339	3.75708	4.80194	4.11356
ENSG00000079691	7.2551	7.17694	7.13905	7.05944	7.19843	7.10712	7.24437	7.15693	7.18701	7.09554
ENSG00000079739	11.7812	11.5191	11.8676	11.5893	11.642	11.4096	11.7936	11.5187	11.7024	11.4095
ENSG00000079785	9.17728	9.04028	9.1817	9.03941	9.24816	9.11717	9.23136	9.08663	9.2899	9.13457
ENSG00000079805	9.70566	9.333	9.79857	9.4144	9.71576	9.33415	9.76831	9.38663	9.75501	9.37835
ENSG00000079819	8.92616	9.04599	8.98735	9.11222	8.97382	9.07487	8.94675	9.07425	8.95163	9.0849
ENSG00000079841	1.99544	2.92129	2.3395	3.21708	2.46545	3.36797	2.05687	2.96277	2.35405	3.22494
ENSG00000079931	4.05361	3.70893	4.15371	3.84852	4.91283	4.51761	5.02255	4.69338	6.34492	6.02223
ENSG00000079950	8.9883	9.12925	8.88769	9.04375	9.0619	9.19715	9.09916	9.23816	9.16155	9.29884
ENSG00000079974	4.63949	6.10682	4.80978	6.17314	4.79717	6.18216	5.23173	6.55584	5.05476	6.38361
ENSG00000079999	8.93923	8.46884	8.98246	8.50877	8.86762	8.40236	8.90975	8.44286	8.97285	8.50706
ENSG00000080007	3.07224	2.94074	3.36335	3.15083	3.51015	3.44795	3.37723	3.18433	3.18663	2.98057
ENSG00000080031	7.00351	6.88759	6.50874	6.43849	6.8949	6.81309	7.05643	6.95682	7.52547	7.42034
ENSG00000080166	3.82247	3.44509	3.22785	2.88035	2.86816	2.54079	3.58626	3.18198	3.66541	3.22781
ENSG00000080189	8.20515	7.77038	8.22646	7.78872	8.20298	7.76906	8.1889	7.75552	8.27023	7.82748
ENSG00000080200	8.76829	8.75092	8.84014	8.82311	8.93943	8.89706	8.81405	8.83067	9.0794	9.05043
ENSG00000080224	2.38566	1.80296	2.74789	2.17108	2.75905	2.0976	2.6442	2.08636	2.74285	2.15626
ENSG00000080293	5.87658	5.22249	5.83177	5.16984	5.57422	4.92901	5.96145	5.30155	5.70489	5.04385
ENSG00000080298	6.78024	6.51702	6.73764	6.47304	6.90362	6.64242	6.97424	6.71441	6.9686	6.70708
ENSG00000080345	9.9979	10.1097	9.97203	10.0948	10.0438	10.1509	9.9513	10.0672	10.0492	10.1902
ENSG00000080371	9.27822	9.18805	9.2839	9.19383	9.37543	9.28216	9.3655	9.27495	9.26605	9.1753
ENSG00000080493	10.4302	10.3625	10.3214	10.2635	10.3646	10.2832	10.302	10.2404	10.5558	10.4874
ENSG00000080503	10.7464	10.579	10.8268	10.6456	10.7402	10.5905	10.6899	10.5167	10.6888	10.5022
ENSG00000080511	1.48404	1.66688	1.51799	1.72811	1.39829	1.58616	1.68951	1.87905	1.38645	1.58242
ENSG00000080546	8.41085	8.27087	8.37375	8.2307	8.54273	8.4026	8.58966	8.45825	8.65427	8.49848
ENSG00000080561	6.94032	6.62011	6.9327	6.63352	7.1362	6.76526	6.81652	6.51475	6.8273	6.54697
ENSG00000080572	1.48404	2.47314	1.51799	2.56216	1.64289	2.57813	1.57308	2.58115	1.38645	2.40682
ENSG00000080573	8.00703	7.62259	8.55144	8.16427	8.40916	8.05041	8.80282	8.44657	7.89865	7.46853
ENSG00000080603	6.24393	7.52806	6.02492	7.32753	6.04176	7.3327	6.33192	7.59621	6.01455	7.32331
ENSG00000080608	7.55311	7.58183	7.45518	7.48972	7.65057	7.68411	7.53728	7.56133	7.74445	7.75434
ENSG00000080618	13.1972	12.9291	13.1279	12.8572	13.1426	12.8792	13.1317	12.8603	12.911	12.6611
ENSG00000080644	1.70758	1.76097	1.98903	2.00867	1.58841	1.67237	1.57308	1.64535	1.67222	1.72282
ENSG00000080709	8.44022	8.33093	8.50743	8.36784	8.2661	8.15571	7.99303	7.88164	7.49908	7.36565
ENSG00000080802	7.87576	8.07719	7.84728	8.03022	7.90687	8.11517	7.85876	8.03537	7.93412	8.09881
ENSG00000080815	9.20092	9.12583	9.14446	9.0746	9.18118	9.11806	9.07982	9.02134	9.20984	9.13469
ENSG00000080819	8.8569	8.70059	8.99285	8.82173	8.82009	8.67801	8.91593	8.75002	8.647	8.48895
ENSG00000080822	8.0367	8.14706	8.04387	8.15878	8.06073	8.18576	7.95171	8.07422	7.98177	8.10232
ENSG00000080823	5.75307	6.34149	5.52778	6.13535	5.66843	6.27919	5.7195	6.28457	5.58448	6.17609
ENSG00000080824	11.1968	11.21	11.2401	11.2694	11.3188	11.3263	11.3723	11.3734	11.4954	11.4888
ENSG00000080839	6.45618	6.58493	6.18249	6.3135	6.297	6.43399	6.20942	6.3354	6.59111	6.73423
ENSG00000080845	7.57911	7.195	7.49329	7.10183	7.58371	7.21933	7.55489	7.16705	7.59135	7.19185
ENSG00000080854	2.38408	2.78004	2.91584	3.26532	3.02241	3.27375	3.00204	3.32499	2.63099	3.0388
ENSG00000080910	5.73284	9.28736	5.48912	9.07823	5.33624	8.96724	5.51435	9.10332	5.24398	8.87347
ENSG00000080947	5.81678	6.47013	5.88095	6.49321	5.54639	6.23935	5.76813	6.40494	5.49913	6.11268
ENSG00000080986	3.49386	4.72789	3.39071	4.64132	3.50819	4.76614	3.31805	4.59166	2.81735	4.24341
ENSG00000081014	7.41172	7.49219	7.40952	7.4803	7.37881	7.47249	7.59168	7.66276	7.38529	7.45358
ENSG00000081019	7.94502	7.87882	7.78417	7.7179	7.87763	7.81367	7.83447	7.7685	7.87786	7.80998
ENSG00000081026	9.00746	9.0203	8.93155	8.9367	8.84427	8.85763	8.85847	8.86727	8.87955	8.88268
ENSG00000081041	8.47403	8.46684	8.36492	8.42772	8.59574	8.56387	8.09566	8.18036	7.93276	8.01885
ENSG00000081051	5.75204	5.52489	5.98176	5.74027	5.77441	5.61596	6.07522	5.83111	5.81808	5.5548
ENSG00000081052	6.91289	6.71561	7.2292	7.04472	7.19472	6.97732	7.58151	7.40399	7.46679	7.29423
ENSG00000081059	7.20923	7.01787	7.06975	6.86521	7.1805	6.99822	7.25987	7.04405	7.2002	6.97741
ENSG00000081087	7.77041	7.91666	7.59851	7.79865	7.7692	7.93633	7.73977	7.90821	7.86481	8.02678
ENSG00000081138	1.82226	2.66641	1.88924	2.71496	1.49716	2.3602	1.75236	2.57575	1.67222	2.54755
ENSG00000081148	4.44058	4.43341	4.76143	4.71693	4.29889	4.27325	4.55629	4.54371	4.63177	4.6181
ENSG00000081154	8.89081	8.86931	8.88333	8.85452	8.89955	8.88722	8.91286	8.88451	8.93992	8.90633
ENSG00000081177	7.43658	7.21417	7.42413	7.21489	7.45413	7.21163	7.47512	7.26096	7.32397	7.12852
ENSG00000081181	4.55598	4.1409	4.48794	4.09709	4.10817	3.72742	4.09821	3.77736	3.78352	3.4869
ENSG00000081189	7.85967	7.81761	7.86999	7.85848	7.98341	7.90532	7.88727	7.87216	7.92669	7.94785
ENSG00000081237	9.25116	9.40317	9.24539	9.44526	9.56472	9.65983	9.45361	9.62625	9.55445	9.74447
ENSG00000081248	1.85017	1.03234	1.86575	1.08386	2.02309	1.28126	2.14486	1.40286	1.82007	1.05499
ENSG00000081307	8.8377	8.87189	8.85189	8.88622	8.8485	8.88588	8.83724	8.87314	8.85887	8.88335
ENSG00000081320	7.32376	7.44681	7.15087	7.31779	7.47226	7.56679	7.53282	7.66066	7.84984	7.98195
ENSG00000081377	9.49983	9.5754	9.4804	9.5463	9.43627	9.52728	9.42193	9.49063	9.3673	9.43088
ENSG00000081386	7.72849	7.67824	7.76475	7.70262	7.78434	7.73937	7.80455	7.73741	7.91768	7.85027
ENSG00000081479	6.3644	6.18715	6.17365	6.05379	6.29793	5.98405	6.37604	6.25144	5.81962	5.73041
ENSG00000081665	7.43238	8.09583	7.56535	8.19347	7.41772	8.09303	7.54914	8.17391	7.52582	8.16237
ENSG00000081692	7.06771	6.99561	6.8245	6.75673	6.78945	6.71471	6.67793	6.67295	6.70749	6.63225
ENSG00000081721	6.21355	6.04079	6.21735	6.0553	6.02535	5.85602	6.23236	6.06935	6.20076	6.03949
ENSG00000081760	6.4709	7.21843	6.83138	7.5012	7.08786	7.67863	7.03	7.65208	7.01871	7.67163
ENSG00000081791	9.33137	9.21513	9.37806	9.2583	9.23686	9.12382	9.36309	9.24391	9.37232	9.25379
ENSG00000081800	1.48404	1.32632	1.65116	1.52013	1.61073	1.49511	1.73604	1.59632	1.38645	1.13112
ENSG00000081803	8.46057	8.30816	8.45592	8.3043	8.48977	8.3291	8.41947	8.27186	8.29584	8.15051
ENSG00000081818	2.81756	2.30538	2.94105	2.43618	3.01871	2.49051	2.82758	2.3193	3.18072	2.63159
ENSG00000081842	1.75264	1.24843	1.93993	1.3934	1.67534	1.24693	1.98259	1.44928	2.14247	1.56213
ENSG00000081853	4.88272	3.98597	4.92764	4.10917	4.67587	3.7744	4.7545	3.97662	4.93901	4.10057
ENSG00000081870	7.13509	7.39412	6.98278	7.25723	7.05211	7.31917	7.01045	7.2866	6.6858	7.00388
ENSG00000081913	9.45485	9.32434	9.41242	9.26907	9.1957	9.09484	9.34425	9.19571	9.23888	9.08001
ENSG00000081923	8.8369	8.94374	8.90046	9.01407	9.00165	9.0984	8.8785	8.98851	9.13183	9.2424
ENSG00000081985	5.54012	5.33415	5.36533	5.16297	5.74913	5.5234	5.7704	5.57709	5.49907	5.28484
ENSG00000082014	5.72417	5.33901	5.28996	4.92462	5.66041	5.25839	5.82681	5.45854	6.10597	5.7102
ENSG00000082068	7.71011	7.73402	7.68686	7.70722	7.69128	7.73659	7.85233	7.85394	7.88201	7.88503
ENSG00000082074	7.8427	7.92818	7.86193	7.98124	8.0821	8.10743	7.88401	7.98446	8.15906	8.26762
ENSG00000082126	2.28484	3.52768	2.48876	3.68821	2.53526	3.6112	2.62095	3.75517	2.62399	3.74725
ENSG00000082146	9.16863	9.56733	9.10153	9.48121	8.92683	9.37521	8.98892	9.38106	8.7713	9.14768
ENSG00000082153	10.0004	10.5115	9.97458	10.4885	10.0335	10.5444	9.97659	10.4947	10.1218	10.6274
ENSG00000082175	5.34581	5.09415	5.12967	4.87215	5.09465	4.87486	5.4372	5.18517	5.2613	4.99141
ENSG00000082196	5.60868	5.59452	5.6148	5.57651	5.51657	5.57066	5.19621	5.2586	5.66185	5.59031
ENSG00000082212	8.08968	7.90916	8.20339	8.05358	8.31314	8.10364	8.10427	7.96434	8.01627	7.89338
ENSG00000082213	7.28177	7.65368	7.28693	7.65824	7.3929	7.75576	7.37998	7.73893	7.33234	7.70534
ENSG00000082258	9.29733	9.36163	9.23591	9.29321	9.33202	9.39925	9.38565	9.4329	9.46036	9.49137
ENSG00000082269	7.44792	7.54427	7.30044	7.43172	7.43348	7.52464	7.50059	7.5994	7.49113	7.60378
ENSG00000082293	2.80984	4.30397	2.80666	4.2866	2.80391	4.26435	3.29365	4.66361	3.01914	4.38726
ENSG00000082397	7.23364	7.1035	7.05487	6.98112	7.39287	7.19989	7.15063	7.07733	7.2608	7.20017
ENSG00000082438	11.6504	11.679	11.7208	11.7165	11.5769	11.6398	11.6627	11.6702	11.6452	11.6296
ENSG00000082458	5.61872	5.25223	5.60946	5.23648	5.74059	5.38169	5.68206	5.3153	5.68917	5.31885
ENSG00000082482	1.5989	2.13202	1.65673	2.17045	1.71911	2.2647	1.91336	2.44169	1.90449	2.38077
ENSG00000082497	2.56231	2.09464	2.58364	2.1601	3.18275	2.61268	2.67068	2.22736	2.95502	2.49978
ENSG00000082512	6.08777	6.33101	6.07724	6.32917	6.30506	6.52552	6.29043	6.54059	6.20745	6.46285
ENSG00000082515	6.97515	7.03594	7.01255	7.06686	6.88884	6.96128	6.87972	6.93709	6.89742	6.94752
ENSG00000082516	8.31723	8.08105	8.32229	8.08368	8.21571	7.98633	8.12506	7.89038	8.20013	7.96201
ENSG00000082556	1.77016	2.12768	2.9556	3.10079	1.85709	2.22335	2.22854	2.46476	1.61871	1.94631
ENSG00000082641	10.9471	10.7616	10.9702	10.7919	10.8964	10.6968	11.0042	10.8265	11.0203	10.8476
ENSG00000082684	4.58879	3.75994	3.6934	3.02432	4.12328	3.27142	3.86488	3.15775	3.83886	3.1603
ENSG00000082701	9.37682	9.37552	9.40016	9.39137	9.43959	9.41844	9.36185	9.35967	9.3994	9.39772
ENSG00000082781	9.70245	9.32533	9.74556	9.37258	9.80811	9.42212	9.90019	9.52386	10.076	9.70201
ENSG00000082805	9.46803	9.3972	9.47431	9.40931	9.49621	9.41285	9.46251	9.39555	9.53105	9.47015
ENSG00000082898	10.3861	10.4435	10.3987	10.4724	10.4998	10.5398	10.3933	10.4657	10.5144	10.5847
ENSG00000082929	1.57227	1.12192	2.03207	1.45301	2.24481	1.77698	2.30539	1.69839	2.10806	1.48203
ENSG00000082996	8.98659	9.16813	8.83291	9.02592	8.92206	9.11478	8.98725	9.17605	8.83072	9.02312
ENSG00000083067	5.42295	5.67259	5.62932	5.75734	5.04552	5.37211	5.01994	5.27874	4.99593	5.16838
ENSG00000083093	7.30277	7.24134	7.1791	7.13184	7.06847	7.03312	7.12425	7.08343	7.10448	7.07127
ENSG00000083097	9.23509	9.28251	9.09565	9.146	9.1352	9.16419	9.26268	9.32425	9.13285	9.19389
ENSG00000083099	7.73078	8.23206	7.7989	8.29981	7.76752	8.28377	7.66038	8.18364	7.96878	8.45471
ENSG00000083123	9.63501	9.64384	9.72185	9.70777	9.45697	9.48578	9.61715	9.61358	9.34176	9.35281
ENSG00000083168	9.63815	9.55232	9.60658	9.52113	9.65148	9.56597	9.65428	9.56815	9.62946	9.54601
ENSG00000083223	10.1938	10.3035	10.0821	10.1568	10.0013	10.1712	10.2583	10.3264	10.1905	10.2372
ENSG00000083290	7.28966	7.3588	7.24626	7.32973	7.23929	7.2847	7.22442	7.30026	7.37082	7.46509
ENSG00000083307	4.30029	4.62162	4.04136	4.41473	4.85988	5.09679	4.66021	4.87171	4.91037	5.03387
ENSG00000083312	10.2024	10.2406	10.1869	10.2321	10.275	10.2979	10.216	10.2626	10.3335	10.3855
ENSG00000083444	10.3536	9.94085	10.3759	9.96555	10.2935	9.88487	10.2291	9.82824	10.2456	9.84538
ENSG00000083454	3.17637	5.02489	2.79192	4.69058	3.21673	5.09973	2.90076	4.77488	3.24044	5.05633
ENSG00000083457	5.82216	5.62825	5.6012	5.43148	5.66387	5.5143	5.628	5.46246	5.67762	5.49621
ENSG00000083520	9.15819	9.24442	9.10676	9.19268	9.12124	9.20849	9.07716	9.16062	9.21527	9.29893
ENSG00000083535	7.97136	8.01259	8.02739	8.06369	7.9508	7.99311	8.02856	8.06235	7.84429	7.88582
ENSG00000083544	8.01898	7.85378	8.02117	7.85872	8.05621	7.88112	8.02491	7.86183	8.0307	7.86869
ENSG00000083635	5.74525	5.7072	5.45672	5.46423	5.59799	5.58213	5.59107	5.57114	5.30282	5.336
ENSG00000083642	8.93458	8.81407	8.87432	8.75598	8.99864	8.87136	8.97265	8.85045	8.89766	8.78085
ENSG00000083720	4.49891	4.3867	4.47525	4.39523	4.88038	4.73774	4.28545	4.19598	5.02852	4.95134
ENSG00000083750	6.66695	6.68513	6.62615	6.65704	6.77565	6.75189	6.70492	6.71646	6.34354	6.42916
ENSG00000083799	9.53983	9.60103	9.40694	9.49724	9.50699	9.55455	9.56109	9.6299	9.54846	9.63626
ENSG00000083807	12.8961	12.4273	12.7736	12.2836	12.4909	12.0612	12.7847	12.2996	12.7591	12.2534
ENSG00000083812	7.09247	6.46918	6.80864	6.17995	6.72878	6.10341	6.81862	6.18733	6.78092	6.14671
ENSG00000083814	6.35844	5.88686	6.1719	5.71492	6.38949	5.93005	6.42574	5.95061	6.29301	5.82814
ENSG00000083817	5.70205	5.16803	5.61444	5.1014	5.5181	5.01332	5.50379	5.01958	5.72481	5.17466
ENSG00000083828	7.09829	7.05342	7.03207	6.98299	7.0428	6.99837	7.07106	7.01668	6.95307	6.90188
ENSG00000083838	6.50239	6.37818	6.14669	6.03008	6.05302	5.93602	6.11389	6.01314	5.92046	5.80386
ENSG00000083844	8.89018	8.14991	8.9095	8.16491	8.91034	8.1617	8.94323	8.19655	8.88951	8.15024
ENSG00000083845	10.4465	10.1321	10.4549	10.141	10.432	10.1103	10.4024	10.0855	10.6483	10.3391
ENSG00000083857	10.7957	10.811	10.9845	11.0295	11.4259	11.374	11.2156	11.2628	11.9949	12.086
ENSG00000083896	8.78136	8.9333	8.70665	8.86079	8.73982	8.88215	8.83062	8.9692	8.61582	8.76468
ENSG00000083937	8.12363	8.21608	8.29503	8.38125	8.28143	8.36715	8.21552	8.31193	8.07301	8.19957
ENSG00000084070	8.99064	8.87596	8.94462	8.83654	8.99756	8.87744	9.09304	8.97532	8.8218	8.72277
ENSG00000084072	7.66065	7.63405	7.7073	7.66768	7.54213	7.50894	7.6243	7.59458	7.64504	7.60853
ENSG00000084073	8.94723	8.88075	8.94223	8.88812	9.0506	8.99344	8.95455	8.89738	8.90213	8.87654
ENSG00000084090	10.2599	10.1713	10.1802	10.0899	10.2433	10.1481	10.1451	10.0517	10.2602	10.1752
ENSG00000084092	7.08871	7.03832	7.17261	7.1103	7.14865	7.09828	7.22416	7.16153	7.35121	7.26182
ENSG00000084093	9.18432	9.20324	9.11094	9.14296	9.24648	9.25342	9.33937	9.35674	9.26539	9.28775
ENSG00000084110	9.92454	9.75996	9.80967	9.64863	9.9532	9.81343	10.0234	9.87538	10.2514	10.1115
ENSG00000084112	9.11916	8.75978	9.09871	8.75047	9.15285	8.77969	9.16091	8.80511	9.07529	8.7327
ENSG00000084207	7.12456	6.77541	7.12969	6.79573	7.40507	7.01626	7.44856	7.1309	7.68811	7.39035
ENSG00000084234	12.1551	11.9878	12.2006	12.0377	12.1437	11.9718	12.1182	11.9505	12.195	12.0307
ENSG00000084444	6.40085	6.26591	6.35922	6.2364	6.59097	6.40117	6.50826	6.36237	6.11241	6.02013
ENSG00000084453	8.75844	9.09769	8.75274	9.08425	8.69968	9.04127	8.63931	8.98276	8.64468	8.99106
ENSG00000084463	8.29073	8.28498	8.18216	8.17738	8.27753	8.27895	8.11264	8.1154	8.13516	8.12782
ENSG00000084623	9.23604	9.17217	9.22127	9.14619	9.21473	9.17074	9.23467	9.16225	9.22844	9.14491
ENSG00000084636	5.83222	5.6115	5.87882	5.63904	6.29581	6.0636	6.59147	6.42439	6.73163	6.63245
ENSG00000084652	10.0427	9.64947	10.1319	9.73962	10.133	9.73558	9.99094	9.60666	10.1157	9.7327
ENSG00000084674	19.2301	19.2255	19.2301	19.2255	19.2301	19.2255	19.2301	19.2255	19.2301	19.2255
ENSG00000084676	9.46638	9.4253	9.49634	9.46497	9.48601	9.41429	9.34723	9.32386	9.3156	9.29526
ENSG00000084693	7.50732	7.22808	7.62702	7.32996	7.41942	7.14691	7.46501	7.18399	7.40306	7.12535
ENSG00000084710	4.28396	4.21615	4.58872	4.4251	4.41515	4.33054	4.12683	4.06821	4.2018	4.13934
ENSG00000084731	4.81113	4.40956	4.41388	4.0748	4.60062	4.16124	4.68046	4.30544	4.98006	4.62809
ENSG00000084733	9.52139	9.40615	9.56294	9.4539	9.57627	9.45377	9.54758	9.43837	9.6627	9.54899
ENSG00000084734	10.29	10.0918	10.2904	10.084	10.1805	9.98235	10.328	10.1296	9.92654	9.73582
ENSG00000084754	11.2359	11.1833	11.1878	11.1437	11.2469	11.2074	11.2505	11.1988	11.4332	11.3867
ENSG00000084764	6.86827	6.48384	6.88766	6.48934	6.90877	6.51491	6.81818	6.41775	6.76416	6.38624
ENSG00000084774	8.26153	7.89712	8.26539	7.90366	8.29892	7.93071	8.31466	7.95782	8.41508	8.06289
ENSG00000085063	10.7459	10.6088	10.7595	10.6197	10.9237	10.777	10.9168	10.771	11.1111	10.9889
ENSG00000085117	7.8676	7.51548	7.88835	7.54615	7.75747	7.39462	7.71353	7.3657	7.76472	7.42575
ENSG00000085185	6.39144	5.80963	6.61479	6.02672	6.59882	6.02021	6.41935	5.84283	6.50207	5.92575
ENSG00000085224	9.97488	9.96062	10.0019	9.99143	10.0399	10.0354	10.1193	10.112	10.051	10.038
ENSG00000085265	6.34996	5.48066	6.23533	5.37897	6.66783	5.76398	6.74204	5.88103	6.52914	5.68427
ENSG00000085274	7.42955	7.65338	7.44746	7.65497	7.35672	7.58351	7.43975	7.6529	7.31795	7.53481
ENSG00000085276	6.23976	6.24205	6.25052	6.26949	6.21146	6.22255	6.31091	6.31991	6.21229	6.25327
ENSG00000085365	8.09238	8.24493	7.82509	8.02889	8.02311	8.17289	8.13503	8.28951	8.15793	8.30868
ENSG00000085377	8.00954	7.60264	7.93273	7.52428	7.98895	7.59077	8.0092	7.60114	8.08459	7.67098
ENSG00000085382	6.79751	7.095	6.63473	6.96788	6.86428	7.1474	6.66068	6.97987	6.83078	7.13174
ENSG00000085415	8.01936	8.28143	7.95532	8.21723	8.09506	8.35207	7.7931	8.07215	8.10023	8.3461
ENSG00000085433	6.47336	6.36264	6.38043	6.26459	6.43116	6.31292	6.40274	6.31575	6.25482	6.14871
ENSG00000085449	9.18888	9.07629	9.16072	9.04573	9.14749	9.03732	9.14287	9.02942	9.27493	9.1586
ENSG00000085465	6.86515	6.70797	6.91976	6.75102	6.79955	6.65745	6.64058	6.48149	6.53872	6.36946
ENSG00000085491	6.42573	6.31207	6.49233	6.39036	6.53349	6.41516	6.60739	6.50611	6.90393	6.78634
ENSG00000085511	8.58218	8.57118	8.59722	8.58534	8.66112	8.67982	8.56788	8.55652	8.4293	8.39515
ENSG00000085514	5.50552	5.05135	5.42451	5.00029	5.42181	4.94729	5.24509	4.81856	5.26977	4.88248
ENSG00000085552	8.2144	7.72994	8.22438	7.76501	8.05761	7.53149	7.61215	7.18925	7.2681	6.89886
ENSG00000085563	9.78329	9.62667	9.88119	9.68524	9.95564	9.86467	10.0715	9.89466	10.0407	9.82204
ENSG00000085644	5.6765	5.59453	5.45884	5.36835	5.66014	5.57841	5.56776	5.4545	5.53165	5.42937
ENSG00000085662	6.36587	6.41821	6.3163	6.39478	6.55339	6.58316	6.31191	6.40011	6.79605	6.85028
ENSG00000085719	10.289	10.159	10.2443	10.1218	10.3098	10.1758	10.2835	10.1582	10.3445	10.219
ENSG00000085721	8.57333	8.81578	8.5819	8.82603	8.59367	8.85125	8.58819	8.83273	8.68229	8.92014
ENSG00000085733	9.64554	9.48339	9.75535	9.59589	9.64096	9.47507	9.73972	9.58085	9.78725	9.62834
ENSG00000085741	5.70704	5.29375	5.5099	5.18069	5.61209	5.09776	5.77464	5.4122	5.47807	5.20776
ENSG00000085760	8.65646	8.69721	8.5589	8.61486	8.59205	8.65629	8.51027	8.57334	8.74221	8.76447
ENSG00000085788	8.1942	8.36622	8.25932	8.42851	8.22833	8.37913	8.29453	8.46026	8.21321	8.38977
ENSG00000085831	4.17911	4.35614	4.08232	4.26666	3.97459	4.22587	4.25393	4.46219	4.3999	4.54996
ENSG00000085832	9.87924	9.85532	9.91584	9.8864	9.9643	9.94562	9.91578	9.88787	10.0075	9.96986
ENSG00000085840	4.27748	4.44697	4.18502	4.33996	3.95238	4.30051	3.73776	3.99528	4.35499	4.45635
ENSG00000085871	9.54536	9.50635	9.46689	9.42209	9.41385	9.4129	9.39355	9.35341	9.36908	9.30464
ENSG00000085872	7.90756	7.43614	7.88676	7.40381	7.83037	7.36067	7.66397	7.18884	7.70622	7.23242
ENSG00000085978	8.38268	8.17176	8.46221	8.24681	8.35871	8.16872	8.45116	8.23566	8.36291	8.14063
ENSG00000085982	9.47103	9.42682	9.53531	9.4772	9.44827	9.40207	9.5012	9.44144	9.5914	9.52451
ENSG00000085998	8.88931	8.6958	8.93853	8.74253	8.95873	8.74986	8.86316	8.67552	8.87941	8.69695
ENSG00000085999	2.72663	2.72172	2.60694	2.69267	3.06189	2.97007	2.83078	2.87521	2.55253	2.68359
ENSG00000086015	7.74901	7.46302	7.93693	7.6565	7.78852	7.48852	7.82752	7.54536	7.82133	7.54637
ENSG00000086061	10.3299	10.3315	10.3645	10.3819	10.4393	10.4177	10.3912	10.4103	10.3028	10.3247
ENSG00000086062	9.99502	9.55002	9.96517	9.51618	10.0492	9.59561	9.97808	9.51315	10.0593	9.62646
ENSG00000086065	8.05726	8.20786	8.00619	8.1814	8.10349	8.24296	8.04725	8.22158	8.05119	8.23843
ENSG00000086102	9.42306	9.67494	9.39274	9.63386	9.35674	9.60921	9.40886	9.64795	9.43374	9.66342
ENSG00000086159	2.59309	2.96051	2.57815	2.92996	2.55182	2.93917	3.00668	3.30102	2.05178	2.51169
ENSG00000086189	7.17525	7.09272	7.01487	6.95242	7.19892	7.11309	7.06489	6.98648	7.0336	6.95019
ENSG00000086200	7.78711	7.78105	7.81514	7.80137	7.89331	7.89544	7.73384	7.73248	7.81447	7.79884
ENSG00000086205	8.16294	8.68382	8.08677	8.60078	7.84996	8.3833	7.87541	8.38995	7.60596	8.10314
ENSG00000086232	9.66621	9.55163	9.76995	9.64678	9.74787	9.66602	9.72541	9.59634	9.73173	9.59021
ENSG00000086288	2.42656	1.95525	2.52638	2.05666	2.22098	1.77254	2.40801	1.93879	2.76051	2.26413
ENSG00000086289	6.80681	6.65635	6.73887	6.61574	7.01943	6.86601	6.70998	6.55632	7.26632	7.1337
ENSG00000086300	9.20532	9.0364	9.31354	9.106	9.43528	9.2925	9.34999	9.13964	9.2579	9.01187
ENSG00000086475	8.23635	8.30676	8.25729	8.31649	8.0723	8.16625	8.1234	8.19655	8.11408	8.15332
ENSG00000086504	7.78468	7.41135	7.72186	7.35986	7.71813	7.35256	7.68823	7.31934	7.6751	7.31514
ENSG00000086544	7.25906	6.72012	7.1762	6.64346	7.17639	6.63918	7.24661	6.71117	7.34916	6.81218
ENSG00000086548	1.93569	1.89864	2.19123	2.23123	1.89502	1.71273	1.99658	1.90262	1.38645	1.45913
ENSG00000086570	4.97377	4.45137	4.62004	4.10031	4.68485	4.21985	4.55692	4.046	4.69448	4.15166
ENSG00000086589	7.89619	7.84494	7.94948	7.88243	7.87305	7.83598	7.83485	7.78754	7.90052	7.83619
ENSG00000086598	11.4278	11.3389	11.481	11.4035	11.5774	11.4778	11.4618	11.3855	11.4992	11.4264
ENSG00000086619	8.7877	8.72002	8.79884	8.71363	8.81536	8.74804	8.66353	8.59044	8.54125	8.45623
ENSG00000086666	9.07459	9.30434	9.0491	9.29436	9.21623	9.43049	9.17704	9.40437	9.03173	9.28296
ENSG00000086696	9.34941	9.11112	9.26768	9.01494	9.20588	9.0023	9.25333	9.00706	9.58329	9.30816
ENSG00000086712	7.60236	7.65342	7.31291	7.42247	7.53125	7.52641	7.49934	7.56833	7.39667	7.51438
ENSG00000086717	1.81168	2.01724	2.08219	2.27566	2.0024	2.09454	1.85873	2.07846	2.34653	2.50775
ENSG00000086730	6.43484	6.55799	6.6404	6.7527	6.68818	6.79164	6.55919	6.6814	6.65927	6.77397
ENSG00000086758	11.8587	11.6208	11.9179	11.6903	11.9006	11.6622	11.8029	11.5636	11.8987	11.6688
ENSG00000086827	7.89832	7.77758	7.94362	7.82168	7.90547	7.78385	7.87401	7.75681	7.87382	7.75612
ENSG00000086848	6.83484	7.78146	6.70075	7.68142	6.75463	7.75168	6.55973	7.59511	6.62217	7.62344
ENSG00000086967	1.48404	0.88218	2.06863	1.62413	2.16516	1.70741	1.76769	1.24724	1.63244	1.08419
ENSG00000086991	2.35955	3.3694	2.83651	3.84776	2.90195	3.78114	2.65153	3.66081	3.2965	4.2677
ENSG00000087008	8.28022	7.9948	8.41805	8.13215	8.31492	8.03739	8.15938	7.86722	8.20746	7.90736
ENSG00000087053	7.13401	7.06301	7.12713	7.0364	7.31617	7.23443	7.19271	7.07706	7.25273	7.17484
ENSG00000087074	6.69803	6.50948	6.59168	6.39025	6.73398	6.59315	6.52977	6.34753	6.86974	6.62705
ENSG00000087076	7.0898	6.94133	6.97431	6.85264	6.19692	6.03436	6.41616	6.28673	6.26301	6.15346
ENSG00000087077	8.36909	7.94274	8.25849	7.85518	8.32195	7.90585	8.55653	8.13936	8.47857	8.06464
ENSG00000087085	4.55674	3.63723	4.11662	3.15838	4.57605	3.73751	4.27641	3.33828	5.109	4.12591
ENSG00000087086	14.6618	14.7044	14.7262	14.7482	14.6587	14.7271	14.7328	14.762	15.0114	15.0244
ENSG00000087087	8.46113	8.22354	8.47767	8.23404	8.41165	8.17379	8.4014	8.16721	8.33459	8.09991
ENSG00000087088	6.4785	6.16419	6.62358	6.29363	6.7407	6.43254	6.74903	6.42847	6.96768	6.6473
ENSG00000087095	8.0963	8.05793	8.08797	8.05302	8.12385	8.07784	8.0821	8.04816	8.02045	7.99113
ENSG00000087111	7.01838	6.96778	6.97491	6.93888	7.04773	6.99175	7.06561	7.00993	6.86626	6.85336
ENSG00000087116	8.14955	7.78632	8.42815	8.07622	8.52463	8.14361	8.61652	8.2313	8.84321	8.50417
ENSG00000087128	2.61342	1.8357	2.57569	1.76125	2.61107	1.76306	2.19263	1.45444	1.75325	1.10214
ENSG00000087152	8.32032	7.91897	8.37313	7.97154	8.25703	7.85698	8.374	7.97269	8.37886	7.9748
ENSG00000087157	7.43679	7.10171	7.48565	7.1406	7.37145	7.04289	7.46456	7.12354	7.3913	7.05134
ENSG00000087191	8.70935	8.2493	8.63124	8.15962	8.67054	8.2348	8.72597	8.25701	8.75577	8.27194
ENSG00000087206	7.26895	7.4192	7.25439	7.40534	7.28495	7.40285	7.29268	7.42917	7.15785	7.3176
ENSG00000087237	7.49445	7.42291	7.5298	7.42636	7.17381	7.12232	6.79544	6.73679	6.37228	6.36738
ENSG00000087245	6.34963	6.27461	6.59585	6.52168	7.1878	7.13645	7.12079	7.08412	7.6399	7.66249
ENSG00000087253	6.44186	6.58546	6.36288	6.54882	6.40169	6.49887	6.32684	6.55205	6.48637	6.68447
ENSG00000087258	9.31177	8.84501	9.25935	8.83196	9.27995	8.77403	8.90292	8.46229	9.06101	8.65341
ENSG00000087263	7.58811	7.7676	7.7153	7.89158	7.7813	7.95254	7.77266	7.94777	7.73004	7.91152
ENSG00000087266	10.5534	10.2282	10.4678	10.1327	10.3629	10.0587	10.3939	10.0637	10.2487	9.91681
ENSG00000087269	8.33646	8.29902	8.28719	8.24872	8.24952	8.20057	8.20188	8.15992	8.23436	8.20453
ENSG00000087274	10.341	10.2089	10.3344	10.2021	10.3846	10.2532	10.45	10.3117	10.379	10.2456
ENSG00000087299	7.9865	7.77325	8.04959	7.80296	7.90703	7.69656	7.91207	7.69499	7.90663	7.65955
ENSG00000087301	7.51105	7.42318	7.45373	7.3662	7.42151	7.34322	7.24404	7.1719	7.55495	7.44931
ENSG00000087302	8.69658	8.61856	8.65431	8.58229	8.72297	8.65527	8.58073	8.51056	8.70953	8.63625
ENSG00000087303	7.23654	7.31436	7.59508	7.65199	7.36533	7.40732	7.19578	7.28304	6.4891	6.66682
ENSG00000087338	7.59319	7.55287	7.41134	7.35877	7.42716	7.40544	7.52846	7.4821	7.57672	7.51789
ENSG00000087365	9.91956	9.7273	10.0443	9.86481	9.92715	9.72697	9.92468	9.73455	9.99267	9.81528
ENSG00000087448	7.94767	7.97684	8.01244	8.04186	7.92715	7.95962	7.90386	7.94113	7.92929	7.97554
ENSG00000087460	11.608	11.1752	11.7116	11.276	11.6503	11.2308	11.6226	11.193	11.7139	11.2729
ENSG00000087470	8.64254	8.76438	8.70457	8.83338	8.79044	8.9037	8.72034	8.84767	8.68339	8.81728
ENSG00000087495	3.72515	4.61313	3.38428	4.37783	3.86335	4.68526	3.50667	4.4505	3.69924	4.55894
ENSG00000087502	8.59804	8.82459	8.56852	8.80403	8.70281	8.91576	8.62549	8.85887	8.64859	8.88699
ENSG00000087510	1.61824	1.63459	1.51799	1.60645	1.39829	1.44916	1.57308	1.63431	1.69538	1.80586
ENSG00000087586	4.94293	4.81277	4.84726	4.724	4.61481	4.56147	4.5656	4.52042	4.90525	4.76383
ENSG00000087589	5.10318	4.71578	4.96018	4.57788	4.88974	4.59873	5.42141	4.96164	5.58708	5.06929
ENSG00000087842	6.99283	6.89193	7.16419	7.04602	7.08284	7.01113	7.08439	6.97014	7.06281	6.9358
ENSG00000087884	6.04074	6.6147	5.90291	6.5245	5.8627	6.3996	6.10088	6.70273	6.0122	6.60223
ENSG00000087903	5.18292	5.26024	5.57446	5.63076	5.31309	5.36795	5.36023	5.41355	5.19495	5.27628
ENSG00000087995	6.77812	7.10293	6.69653	7.0496	6.71694	7.03065	6.65097	7.01864	6.69438	7.05049
ENSG00000088002	1.63697	2.58282	1.77551	2.70294	1.68694	2.63821	1.73409	2.65697	1.61871	2.56119
ENSG00000088035	7.03137	7.04983	7.0353	7.056	7.04281	7.06427	7.11797	7.13569	6.96627	6.99094
ENSG00000088038	7.20818	6.79527	7.28392	6.86952	7.1462	6.72742	7.06246	6.65293	7.18549	6.77671
ENSG00000088053	3.2464	4.00398	3.11373	3.82375	2.6465	3.55053	3.2592	3.96511	3.02566	3.72764
ENSG00000088179	8.99879	9.09128	9.02879	9.12292	9.02884	9.10709	9.02062	9.11511	8.83967	8.94695
ENSG00000088205	8.95438	9.21726	8.95151	9.21647	8.98088	9.23726	8.82151	9.10089	8.94322	9.21011
ENSG00000088247	9.06746	8.42527	9.11568	8.46602	9.07777	8.44164	9.10324	8.45385	9.25818	8.59455
ENSG00000088256	8.68488	8.19958	8.62567	8.17093	8.50927	7.9876	8.38973	7.93409	8.42698	8.00398
ENSG00000088280	7.7593	7.60504	7.75332	7.58762	7.61588	7.47347	7.63664	7.48412	7.58551	7.44471
ENSG00000088298	8.43216	8.27311	8.45318	8.29744	8.46197	8.31914	8.52512	8.38018	8.30157	8.14703
ENSG00000088305	5.56127	4.96941	5.59761	4.95736	5.50202	4.95644	5.49189	4.96206	5.19553	4.54927
ENSG00000088320	2.64664	1.96237	2.39181	1.80935	3.14856	2.27153	1.90924	1.40056	2.70437	2.07062
ENSG00000088325	5.28003	5.25725	5.61037	5.60549	5.62583	5.53592	5.38908	5.38486	5.54253	5.57243
ENSG00000088356	5.97972	5.3703	5.9032	5.28878	6.0808	5.49408	5.8859	5.29858	6.12382	5.49988
ENSG00000088367	6.82711	6.33578	6.80953	6.34651	7.48969	7.02473	7.67037	7.15306	7.84515	7.31657
ENSG00000088386	8.82822	8.7333	8.98271	8.87077	8.90964	8.83345	8.81332	8.71129	8.45576	8.35154
ENSG00000088387	8.96608	8.81185	9.01236	8.86846	9.06505	8.90838	9.11733	8.97819	8.98285	8.84417
ENSG00000088448	9.56522	9.59175	9.44415	9.46838	9.50502	9.52852	9.63313	9.66726	9.61015	9.63982
ENSG00000088451	7.50213	7.52898	7.37221	7.37275	7.35805	7.44207	7.47916	7.48551	7.38148	7.35836
ENSG00000088538	4.63115	4.25618	4.85498	4.44429	4.96028	4.53475	4.81206	4.41492	4.56645	4.22357
ENSG00000088543	6.07407	5.84271	6.21291	5.96446	5.99889	5.75583	6.01199	5.78785	5.78237	5.58496
ENSG00000088682	9.12411	8.94175	9.0923	8.92428	8.94084	8.80043	8.99625	8.83548	9.09387	8.91073
ENSG00000088726	1.77165	3.40607	1.82611	3.44603	1.78346	3.41279	1.57308	3.23544	1.69538	3.36302
ENSG00000088727	5.04345	4.91309	4.9656	4.82096	4.70327	4.61968	5.2575	5.10466	5.1403	4.95644
ENSG00000088756	4.1454	5.83228	4.39477	6.09488	4.68909	6.24772	3.99821	5.74175	4.33099	6.11065
ENSG00000088766	9.91245	10.0069	9.93589	10.0208	9.83796	9.96148	9.82829	9.93008	9.78024	9.87032
ENSG00000088808	7.6769	7.65985	7.60174	7.58335	7.63434	7.62996	7.72492	7.69808	7.73922	7.69043
ENSG00000088812	11.4317	11.3066	11.4562	11.3392	11.5459	11.4111	11.3563	11.2335	11.5257	11.4158
ENSG00000088826	5.49078	5.1677	5.20595	4.94329	5.16134	4.84242	4.34887	4.22231	4.98214	4.76764
ENSG00000088827	8.68129	8.1868	8.70689	8.2486	8.59511	8.05716	8.64754	8.17413	8.56921	8.13407
ENSG00000088832	8.1646	8.32585	8.14695	8.30927	8.26342	8.43084	8.01722	8.19491	8.29397	8.44905
ENSG00000088833	8.60497	8.35808	8.63117	8.3786	8.56151	8.33901	8.56064	8.32251	8.55666	8.30609
ENSG00000088836	2.58127	1.93283	2.24018	1.67134	2.4099	1.7546	2.53298	1.93262	1.94138	1.44944
ENSG00000088854	7.4832	7.43547	7.46441	7.44225	7.64713	7.56703	7.62237	7.58449	7.79355	7.74472
ENSG00000088876	6.76119	6.72457	6.57027	6.55724	6.56702	6.58591	6.55374	6.54123	6.47039	6.48076
ENSG00000088881	5.64136	4.75046	5.6302	4.73588	5.54366	4.69055	6.04191	5.20894	5.46206	4.54604
ENSG00000088882	1.72026	1.22836	1.97376	1.50253	3.12598	2.50421	2.5184	1.94697	3.71374	3.10483
ENSG00000088888	10.5527	9.39416	10.5647	9.40919	10.48	9.32129	10.5364	9.37932	10.5637	9.40797
ENSG00000088899	6.92595	6.34185	6.92091	6.28938	6.77668	6.20566	6.81331	6.22884	6.84432	6.27294
ENSG00000088926	11.0189	11.3456	10.9589	11.2896	10.9774	11.2858	11.0031	11.3315	10.7732	11.1142
ENSG00000088930	9.39525	9.45039	9.4185	9.46866	9.42594	9.48036	9.33964	9.39843	9.51794	9.5649
ENSG00000088986	8.42698	8.3891	8.42655	8.38716	8.53818	8.49765	8.27184	8.22921	8.67707	8.64075
ENSG00000088992	4.17061	3.80112	3.79741	3.48574	4.17897	3.84511	4.34735	3.93484	4.06991	3.69014
ENSG00000089006	9.40823	9.51861	9.41284	9.52839	9.37519	9.48767	9.41738	9.53632	9.45432	9.5584
ENSG00000089009	9.75722	10.7086	9.84715	10.7922	9.82184	10.7889	9.74129	10.6827	9.97006	10.9163
ENSG00000089012	2.9264	2.42041	2.66934	2.22576	3.502	2.94314	2.57716	2.14733	3.83791	3.22685
ENSG00000089022	8.22039	7.98452	8.2454	7.98624	8.36987	8.10036	8.24468	7.99712	8.25198	7.99053
ENSG00000089041	7.37303	7.01574	7.16638	6.82576	7.28915	6.96976	7.26416	6.90255	7.27051	6.90858
ENSG00000089048	7.42723	7.62095	7.39703	7.60214	7.4183	7.61142	7.38122	7.5719	7.37991	7.5727
ENSG00000089050	9.19834	9.21682	9.33581	9.33533	9.39412	9.43426	9.12537	9.14526	9.17838	9.18069
ENSG00000089053	10.0792	10.11	10.0692	10.0992	10.0469	10.0778	10.0705	10.101	10.1242	10.1559
ENSG00000089057	11.0308	10.8304	10.682	10.458	10.8308	10.6559	10.7193	10.5044	11.2695	11.0299
ENSG00000089060	8.01601	7.72313	8.04685	7.78029	8.00504	7.67446	7.92347	7.64531	7.98396	7.72708
ENSG00000089063	9.35513	9.64693	9.38739	9.67238	9.31496	9.62506	9.28137	9.5731	9.25574	9.53991
ENSG00000089091	4.62556	5.28046	4.39063	5.09848	4.87242	5.53363	4.19739	4.94116	4.60362	5.25036
ENSG00000089094	7.6181	7.64724	7.48122	7.52908	7.58775	7.5939	7.86371	7.86161	7.70368	7.72337
ENSG00000089101	1.70627	1.28809	2.17917	1.79275	1.58806	1.15516	1.82639	1.43132	1.91822	1.53717
ENSG00000089123	6.56986	6.50242	6.43502	6.37258	6.37103	6.30346	6.50457	6.43513	6.5988	6.52855
ENSG00000089127	8.48926	8.40813	8.64861	8.58751	8.71248	8.55107	8.65198	8.59436	8.56233	8.49933
ENSG00000089154	10.3694	9.95513	10.4745	10.0928	10.4292	10.0156	10.4339	10.0453	10.4893	10.111
ENSG00000089157	11.1055	11.5855	11.1595	11.6352	11.0603	11.5482	11.1018	11.5782	11.2404	11.7146
ENSG00000089159	8.34529	7.93996	8.36261	7.95075	8.21443	7.81482	8.20719	7.80413	8.41386	7.99471
ENSG00000089163	5.28304	4.71517	4.85285	4.32395	4.97522	4.37933	5.15574	4.60581	4.88266	4.32947
ENSG00000089169	1.91098	3.38316	1.75481	3.23805	1.85044	3.30168	1.77488	3.24943	1.6978	3.18155
ENSG00000089177	8.02782	7.88979	8.1194	7.99553	8.05066	7.90266	8.00166	7.87509	8.02085	7.91146
ENSG00000089195	6.36866	6.03055	6.21996	5.8806	6.21754	5.90286	6.25488	5.92032	6.12344	5.78451
ENSG00000089199	1.66425	3.3299	1.51799	3.18766	1.39829	3.07769	1.70997	3.36432	1.38645	3.06004
[truncated: 15,318 more rows]

## Sheet: Source_data_SupFig1D_mean.cor
	expr_bin	overall_mean	sd	se
[truncated: 25 more rows]

[truncated: 3 more sheets: Source_data_SupplementaryFig1E, Source_data_SupplementaryFig1F, Source_data_SupplementaryFig1G]
