# Supplementary material for: A data-driven framework reconstructs the molecular continuum of human MASLD progression
Source: Nat Metab. 2026 Jul 14;8(7):1545–62. doi: 10.1038/s42255-026-01543-7 (PMC13400313; doi:10.1038/s42255-026-01543-7)
Supplement: Supplementary file 5 — Supplementary Tables 1–20. [file 42255_2026_1543_MOESM5_ESM.xlsx]

## Sheet: Legends
Contents
Table S1
Information about all MASLD patients used in this study (UCAM and VCU datasets). For each patient we provide the histopathology score (steatosis, ballooning, inflammation, fibrosis, NAS score) and the MASLD stage, as well as additional metadata (age, sex), the Sliding Window (SW) number assigned to the patient, the order in the trajectory (1 to 136), the position according to PC1, the dataset (UC…
Table S2
Patients' clinical characteristics when divided into CTRL, MASL, MASH F0-1, MASH F2, MASH F3-4. Statistical significance is assessed by ANOVA. The letters next to the values indicate post-hoc analysis significance based on Tukey's test; "[a]" means reference group; when groups show different letters, they should be considered statistically different at the post-hoc comparison; groups showing the …
Table S3
Random forest's accuracy and AUC, tested on UCAM/VCU and GUBRA datasets, using the top 145 genes. The UCAM/VCU dataset has been split into training (80%), and test (20%) sets, and the metrics given in the table are the average over 1000 test-set runs. The gene signature predicts the different MASLD characteristics (Steatosis, Inflammation, Ballooning, Fibrosis) and the MASLD stage. For the GUBRA …
Table S4
Pathway enrichment analysis of the 145 genes identified by random forest as key contributors to defining the MASLD disease trajectory.
Table S5
Patient assignment to each of the 13 Sliding Windows (SWs)
Table S6
Genes assigned to each module were identified using WGCNA and were associated with the histological phenotypes in our dataset.
Table S7
Reactome pathway enrichment analysis on the filtered gene sets of each module.
Table S8
Transcription Factor (TF) enrichment analysis for each significantly-identified gene module.
Table S9
Reactome pathways enrichment analysis for each MASLD variable-based sets of TFs.
Table S10
Unified inferred global MASLD network according to our analysis. The file includes both the UCAM/Sanyal and EPoS networks and the columns E and F indicate whether or not the edge was present in each of these networks
Table S11
Literature-curated genes previously associated with MASLD
Table S12
VIPER analysis results comparing consecutive Sliding Windows (SWs). The results are derived from the differentially expressed genes of the previous steps (Log2FoldChange and p-values). The table is organised into 2-plets showing for each comparison the FDR and the Normalised Enrichment Score (NES). NES determines whether a TF has significantly more “activated” than “inhibited” predictions (NES > …
Table S13
Activity scores (cumulative values) of Reactome pathways along the MASLD trajectory for UCAM/VCU and EPoS datasets
Table S14
Consensus estimated cell type proportions per sample in the bulk RNA-seq dataset
Table S15
FDR values from the enrichment analysis between liver cell type markers and Reactome pathway gene sets, whose differentiation cannot be explained by changes in cell type composition
Table S16
GWAS summary results of gene associations to complex traits
Table S17
Small molecules extracted from the ChEMBL database as targeting one of the proteins represented in our 57-protein biomarker panel.
Table S18
Fujiwara metadata for all patients with paired biopsies. The table includes Fibrosis scores and NITs (FIB-4, APRI, NFS) scores calculated from the available metadata.
Table S19
Reference PPI network derived from the integration of multiple interaction databases: KEGG, ReconX, HumanCyc, Reactome, OmniPath. This network was used to generate the global MASLD network
Table S20
Slim version of the Reactome database. The hierarchical graph has been pruned using the Information Content (IC) and Semantic Value (SV) properties of terms, retaining the most generic ones. Two columns indicate if a term has been included in the MASLD-related subgraphs of the UCAM-VCU and EpoS datasets

## Sheet: Table S1
	External gene name	Sample 1	Sample 2	Sample 3	Sample 4	Sample 5	Sample 6	Sample 7	Sample 8	Sample 9	Sample 10	Sample 11	Sample 12	Sample 13	Sample 14	Sample 15	Sample 16	Sample 17	Sample 18	Sample 19	Sample 20	Sample 21	Sample 22	Sample 23	Sample 24	Sample 25	Sample 26	Sample 27	Sample 28	Sample 29	Sample 30	Sample 31	Sample 32	Sample 33	Sample 34	Sample 35	Sample 36	Sample 37	Sample 38	Sample 39	Sample 40	Sample 41	Sample 42	Sample 43	Sample 44	Sample 45	Sample 46	Sample 47	Sample 48
Steatosis		2	1	2	2	2	2	3	3	1	2	1	2	2	2	1	2	2	2	3	1	1	1	2	0	1	3	1	1	1	1	1	2	1	2	0	3	3	2	2	1	1	2	1	1	1	3	3	2
Ballooning		2	2	2	2	2	2	1	2	2	1	1	2	2	2	2	0	1	2	0	1	1	1	0	0	0	1	2	1	0	2	1	1	1	1	1	2	0	0	0	0	0	1	1	0	1	0	0	0
Inflammation		1	1	1	1	2	2	1	1	1	1	2	1	1	1	2	1	1	1	1	1	1	1	1	2	1	1	1	1	2	2	1	2	1	0	0	1	1	1	1	1	1	1	1	1	2	1	2	1
Fibrosis		3	3	3	3	3	3	3	3	3	3	3	2	1	2	2	2	2	1	1	2	1	2	1	2	1	2	3	3	4	4	0	1	0	1	0	1	0	0	0	0	0	0	0	0	0	0	0	0
NAS Score		5	4	5	5	6	6	5	6	4	4	4	5	5	5	5	3	4	5	4	3	3	3	3	2	2	5	4	3	3	5	3	5	3	3	1	6	4	3	3	2	2	4	3	2	4	4	5	3
MASLD Stage		MASH F3	MASH F3	MASH F3	MASH F3	MASH F3	MASH F3	MASH F3	MASH F3	MASH F3	MASH F3	MASH F3	MASH F2	MASH F1	MASH F2	MASH F2	MASL	MASH F2	MASH F1	MASL	MASH F2	MASH F1	MASH F2	MASL	MASL	MASL	MASH F2	MASH F3	MASH F3	MASL	MASH F4	MASH F0	MASH F1	MASH F0	MASL	MASL	MASH F1	MASL	MASL	MASL	MASL	MASL	MASH F0	MASH F0	MASL	MASH F0	MASL	MASL	MASL
Sex		F	F	F	F	F	F	F	F	F	M	F	M	M	F	F	M	F	M	M	F	F	F	F	F	M	F	F	F	M	F	F	M	M	M	M	F	M	F	F	M	M	M	M	F	F	F	M	M
Age		80	48	65	53	61	46	56	55	60	56	64	45	43	49	64	41	36	69	39	55	31	65	48	53	50	52	64	70	41	46	47	65	49	40	61	53	31	38	59	59	34	57	64	43	41	53	37	32
SWs		SW_12;SW_13	SW_7	SW_12	SW_9;SW_10	NA	SW_12	SW_13	SW_13	SW_10	SW_2	SW_2	SW_10;SW_11	SW_11;SW_12	SW_12	SW_2;SW_3	SW_7	SW_11	SW_8;SW_9	SW_8	SW_1	SW_5	SW_5;SW_6	SW_2	SW_4;SW_5	SW_11	SW_11;SW_12	SW_8;SW_9	SW_6;SW_7	SW_13	SW_13	SW_2;SW_3	SW_4	SW_1	SW_7;SW_8	SW_5;SW_6	SW_5	SW_1	SW_2;SW_3	SW_1	SW_2	SW_5;SW_6	SW_2;SW_3;SW_4	SW_5;SW_6	SW_5;SW_6	SW_10;SW_11	SW_1	SW_11;SW_12	SW_5
Order on the trajectory		128	95	123	104	136	109	135	132	107	17	57	85	80	119	44	65	116	75	56	20	72	93	38	83	103	118	102	91	134	129	41	34	6	63	70	77	3	24	14	16	52	23	68	92	105	27	76	37
PC1 sample position		-32.8248	-3.9318	-25.4752	-11.4962	-106.881	-14.2532	-57.6873	-40.9044	-12.8389	19.7074	6.6536	-1.29538	-0.518566	-17.8897	9.01393	4.37691	-16.7946	1.4299	6.67623	18.9875	1.72766	-3.55561	11.0413	-0.956318	-9.18804	-17.6522	-8.99513	-2.74966	-49.8556	-34.3234	9.30785	11.9276	29.0511	4.61517	2.83012	0.753389	33.7904	14.9271	20.7359	20.0405	7.14348	16.0041	3.51051	-3.12011	-11.8421	14.2603	0.780068	11.3546
Dataset		VCU	VCU	VCU	VCU	VCU	VCU	VCU	VCU	VCU	VCU	VCU	VCU	VCU	VCU	VCU	VCU	VCU	VCU	VCU	VCU	VCU	VCU	VCU	VCU	VCU	VCU	VCU	VCU	VCU	VCU	VCU	VCU	VCU	VCU	VCU	VCU	VCU	VCU	VCU	VCU	VCU	VCU	VCU	VCU	VCU	VCU	VCU	VCU
ENSG00000000003	TSPAN6	10.1803	9.95624	10.0316	10.0069	9.2801	9.98718	10.245	10.2308	10.2414	10.1729	9.91127	10.2631	10.2466	9.86782	10.0786	9.62628	9.63401	10.0795	10.1057	9.95332	9.94746	9.9508	10.1167	9.97709	10.1533	10.0633	9.82308	10.0115	9.86561	10.2456	10.4676	10.0284	9.97424	9.98021	10.1733	10.0493	9.65708	10.0181	9.89543	10.0156	9.68796	9.76628	9.60358	9.78994	9.86831	10.0122	10.2401	10.1542
ENSG00000000005	TNMD	2.6006	1.13634	3.44855	1.19827	3.1	2.08535	1.2976	2.36655	3.00399	2.96833	1.7155	3.0341	2.14911	1.67647	2.80984	0.893367	1.56598	3.43236	1.69795	2.37367	2.55353	1.33438	1.302	2.19693	1.91069	2.03701	4.24127	2.84851	2.00161	2.12725	3.50806	1.88905	2.67709	2.64514	0.61123	1.11426	2.24369	0.837339	1.79145	2.35975	2.25169	3.43588	1.83758	2.56538	0.783736	2.18444	2.24931	3.36254
ENSG00000000419	DPM1	7.75877	7.57262	7.71203	7.6564	7.56058	7.87992	8.73573	8.38393	7.30193	7.8877	7.37065	7.7163	8.05716	7.65514	7.98948	7.89543	7.78047	8.17862	8.2142	7.50331	7.85679	7.86959	7.59398	7.66823	7.60862	7.89169	7.74369	8.0382	7.57969	7.85743	7.6278	7.71032	7.74248	7.98669	7.49616	7.83112	7.54194	7.83952	7.80412	7.81999	7.77553	7.68901	7.41824	7.85522	7.60624	7.60529	8.41364	7.77458
ENSG00000000457	SCYL3	8.21849	8.30721	8.26561	8.39034	8.24225	8.26991	7.93177	8.12133	8.40468	8.45194	8.6622	8.29452	8.2537	8.27301	8.43279	8.51289	8.37797	8.053	8.17378	8.41735	8.41861	8.19962	8.50869	8.4708	8.54122	8.32981	8.36547	8.22021	8.45979	8.30534	8.39295	8.38561	8.49576	8.42115	8.4937	8.64428	8.63956	8.51353	8.41242	8.4093	8.36402	8.52025	8.23659	8.511	8.47445	8.56871	8.32046	8.4619
ENSG00000000460	C1orf112	6.73792	6.72238	6.66532	7.14717	6.30954	6.97357	6.395	6.28881	7.03563	6.77687	6.92117	6.50355	7.00856	6.323	7.26045	6.77669	6.7684	6.59359	6.41323	6.38499	7.1236	6.42957	6.85047	7.28833	6.64513	6.48635	6.28313	6.40885	6.9694	6.91721	7.21748	6.51072	6.77428	6.81648	7.02518	6.51529	6.7594	6.71425	6.71098	6.69212	6.9589	7.22861	6.69744	6.66857	6.02945	7.41906	7.55111	6.81336
ENSG00000000938	FGR	5.85089	5.75455	6.38771	5.87193	6.33349	6.47779	6.47631	6.77772	5.57523	5.81425	5.20979	6.14869	6.6228	6.6134	5.50847	6.39628	5.33229	5.79297	5.57285	6.01046	5.87844	5.62297	6.16043	5.37614	5.00546	6.74955	6.38366	5.66548	5.57143	5.99777	5.94639	5.95903	5.64376	6.08094	4.88949	6.50353	5.68995	5.67969	5.56382	5.54613	4.73793	5.82518	4.75604	6.24053	5.80825	5.56842	6.94064	5.45617
ENSG00000000971	CFH	14.7506	14.8104	14.7124	15.0587	15.2313	14.5063	14.2995	14.4685	15.1405	15.1345	15.1826	14.9969	14.8316	15.1823	14.9502	14.7319	14.9505	14.6654	14.7994	14.9849	15.2318	14.9849	14.9189	15.0954	14.7998	15.0587	14.9505	14.6443	15.2548	15.3389	15.1407	14.9279	15.0362	14.9984	15.0357	14.8801	15.1005	14.8461	15.1828	14.9291	14.8328	15.0668	14.6975	15.1827	14.9847	15.1405	14.4903	15.1012
ENSG00000001036	FUCA2	9.10847	8.8013	8.79336	8.79002	9.18541	8.72581	9.08145	9.23941	8.73108	8.71629	8.13298	8.62636	8.48113	8.27863	8.67506	8.65338	8.49079	8.76153	8.6696	8.51661	8.56698	8.64284	8.51995	8.51269	8.90364	8.84562	8.16854	8.87318	9.0242	8.59678	8.43848	8.58971	8.4671	8.41465	8.56175	8.58938	8.18936	8.0508	8.5004	8.56443	8.12655	8.47181	8.01978	8.49074	8.6164	8.45757	8.66702	8.65909
ENSG00000001084	GCLC	10.8066	10.502	10.8036	10.7834	10.2843	10.812	10.2143	10.4588	10.9177	10.8092	10.868	10.6058	10.5262	10.6383	10.9469	10.535	10.6106	10.6048	10.796	10.8811	10.7976	10.9725	10.5737	10.8597	10.9377	10.6466	10.6839	10.6148	10.5333	10.6116	10.5701	10.7215	10.8922	10.46	10.671	10.8986	10.9264	10.9579	10.7075	10.7538	10.3879	10.8496	10.1896	10.8497	10.6099	10.5108	10.6987	10.8733
ENSG00000001167	NFYA	7.90388	8.02752	8.11261	7.87391	7.9827	7.9392	7.40817	7.9277	7.34759	7.75473	8.0209	7.74495	7.84262	7.64093	7.87324	7.63674	7.83789	7.7274	7.45502	7.77417	7.72299	7.72632	7.76208	7.84587	7.72042	7.53324	7.85044	7.55438	7.74981	7.88029	7.65756	7.65927	8.04722	7.69242	7.66805	7.69516	7.8776	7.77637	7.73225	7.80154	7.5345	7.61135	7.9895	7.88862	7.2331	7.96231	7.62408	7.77616
ENSG00000001460	STPG1	5.72381	6.48591	5.69966	5.53849	5.14799	5.24281	5.47407	4.76161	5.74348	5.80888	6.63437	5.43283	5.58818	5.86688	5.55409	5.16099	5.37923	5.92218	5.24493	5.61582	5.72505	5.9838	5.77078	5.32294	5.25008	5.6391	5.89726	6.14218	5.93331	5.75112	5.60733	6.28312	5.59741	6.07302	6.14841	5.8042	6.06269	5.40366	5.74545	6.28204	4.98379	5.54556	5.67788	5.51162	5.63489	6.27869	5.42047	6.19651
ENSG00000001461	NIPAL3	7.34154	7.24253	7.47521	7.48522	7.26758	6.82692	6.99227	6.82153	7.58281	7.30365	7.71852	7.49065	7.1752	7.61991	7.46116	7.44877	7.50427	7.52241	7.64792	7.73301	7.2399	7.92822	7.60604	7.64402	7.47549	7.46028	7.58506	7.39686	7.32159	7.36146	7.43585	7.58921	7.56312	7.65717	7.57788	7.73267	7.71393	7.3868	7.52685	7.67191	6.76742	7.5386	7.2435	7.49574	7.66109	7.58927	7.40978	7.48638
ENSG00000001497	LAS1L	7.20483	7.20941	7.20322	6.89774	7.21066	7.09261	7.3032	6.97104	7.34399	7.5016	7.11577	7.408	7.50425	7.37735	7.58965	7.36997	7.46302	7.28535	7.41719	7.40859	7.70418	7.26922	7.55601	7.33468	7.2489	7.4151	7.15102	7.33842	7.38627	7.48307	7.31369	7.44551	7.52704	7.23685	7.56187	7.51459	7.62122	7.38064	7.424	7.10415	7.53912	7.3807	6.87969	7.54537	7.7006	7.44771	7.36901	7.47332
ENSG00000001561	ENPP4	7.54089	6.96065	7.16164	8.09295	7.41941	6.8367	7.81699	7.94441	8.02004	7.51868	7.4797	7.28989	7.62932	7.55464	7.76411	7.21763	7.83616	8.10245	7.76443	7.44409	7.96163	8.03031	7.31354	7.22165	7.02917	7.7162	7.89335	7.71755	7.71311	7.5992	7.33018	7.95709	7.92394	7.76235	7.70197	7.91706	7.26987	6.75806	7.78972	7.33074	7.86423	7.34287	8.32618	7.71171	7.72784	7.48325	7.69178	7.38799
ENSG00000001617	SEMA3F	6.01617	5.78656	5.54633	5.95441	5.2028	6.15695	5.30874	5.73482	6.45788	6.26794	5.62489	5.60545	6.14437	5.98679	6.06738	6.60683	6.38798	6.70474	6.41561	5.94415	6.90513	6.34944	6.35074	5.66199	5.90721	6.13935	6.6549	6.72814	5.46482	5.5473	5.70389	6.36231	6.55653	6.33994	6.26978	6.20696	6.29502	5.89604	6.35486	6.37751	5.47381	6.11397	6.23475	6.73684	6.9936	6.19096	6.96642	5.54832
ENSG00000001626	CFTR	7.18522	7.04481	6.87983	6.95088	8.29886	6.56333	6.26302	5.61598	6.92095	6.65352	7.4061	6.59337	6.21059	7.33984	6.7298	6.85251	6.737	7.09066	7.53735	7.29798	7.05246	7.20637	6.66594	7.23754	7.13296	6.84438	7.56781	7.10457	8.49617	6.97377	6.59412	6.71899	6.82088	7.38035	7.91467	6.65867	7.15706	6.73173	7.29536	6.85209	7.22086	6.99477	6.85439	7.13418	7.23115	6.84608	6.50607	6.91381
ENSG00000001629	ANKIB1	8.88532	8.88635	9.03481	8.8671	9.06805	8.93457	8.91696	8.58874	9.01944	8.81217	8.97068	9.0022	8.9087	8.88415	9.16475	8.79193	8.89634	8.88438	8.75858	8.95096	8.96492	8.85652	8.6556	8.95578	9.13453	8.88588	9.003	9.11362	9.06052	9.05086	8.8991	8.73713	9.04041	8.65165	9.02661	8.77466	8.96803	8.83168	8.76268	8.88992	8.8839	8.83268	9.10468	8.31141	8.5224	8.79051	8.50754	8.94284
ENSG00000001630	CYP51A1	9.95377	9.86156	10.9344	9.56613	7.88146	11.1465	9.18472	10.9039	11.1435	11.0774	9.56664	9.67584	9.65241	10.2036	10.0823	9.34153	11.4039	12.2545	10.68	10.0205	10.1235	9.82349	9.56475	8.71485	10.4743	9.57036	10.3671	12.1067	9.49943	9.69672	10.1465	11.3731	9.2393	10.7582	9.34029	10.4243	9.5448	8.67447	10.6675	9.73131	9.52646	10.2174	8.77785	10.014	10.247	10.3173	10.9048	10.1359
ENSG00000001631	KRIT1	8.93171	8.70223	8.82408	8.84094	9.0782	9.00727	8.5133	8.56779	8.94548	9.00299	9.06917	9.05337	8.53505	8.7979	8.98867	9.19415	9.0075	9.07019	8.91924	9.07486	8.96662	9.23266	9.08534	9.25431	9.15525	9.13441	9.01798	9.05243	8.90928	8.67361	9.11363	9.15173	8.99199	8.88732	9.1987	8.78646	8.9936	9.17569	8.88042	8.8104	8.78588	8.85711	8.94311	8.89903	8.39933	8.9582	8.81282	9.07222
ENSG00000002016	RAD52	6.44829	7.26378	6.66705	7.08746	6.34932	6.79654	6.71088	6.254	7.32165	6.86673	7.28214	6.3545	7.24725	6.82936	7.16059	7.27284	7.44023	7.17027	6.99108	7.00123	7.16916	7.00792	7.12307	7.07436	6.99586	7.17316	7.18087	6.95765	6.65124	6.93099	7.10271	7.31128	7.34006	6.86308	7.00658	7.21285	7.31342	7.17297	7.35977	7.16297	7.03912	7.01704	7.27572	7.16412	6.95879	7.39063	7.00681	7.22332
ENSG00000002330	BAD	7.17981	6.8774	6.86417	6.8122	6.4518	7.31682	8.41638	7.66941	6.79567	6.61138	6.49465	6.69978	7.46459	6.51591	6.85872	7.00861	6.7388	6.35747	7.03304	6.82438	6.93135	6.94347	6.86821	6.62039	6.71537	6.74637	6.68807	6.75383	6.27278	6.45725	6.45711	6.43261	6.87754	7.11728	6.51719	6.84612	6.54552	6.98522	6.79187	6.89194	6.54758	6.91017	6.09442	7.13275	7.24838	6.67691	7.2756	6.86035
ENSG00000002549	LAP3	10.2578	10.0547	10.3272	10.1291	9.92348	10.1235	10.0264	10.156	10.5085	10.4515	10.1172	10.3877	10.3382	10.282	10.5589	10.7891	10.3779	10.2086	10.2298	10.0002	10.6056	10.2751	10.1866	10.45	10.3408	10.5595	10.1197	10.4855	10.4121	10.95	10.207	10.3764	10.4971	10.5749	10.1166	10.549	10.4799	10.6311	10.4539	10.2307	10.2185	10.4377	9.43967	10.8464	10.6732	10.3176	10.5428	10.1515
ENSG00000002586	CD99	9.64388	9.48731	9.6436	9.55896	9.74503	9.68676	10.4012	9.76743	9.50161	9.70043	9.23826	9.65893	9.67736	9.37682	9.30332	9.52125	9.47075	9.22164	9.35471	9.35756	9.4165	9.34444	9.28361	9.32515	9.39792	9.31393	9.41321	9.32059	9.92877	9.49062	9.52403	9.14017	9.36797	9.60182	9.44115	9.24558	9.3544	9.37716	9.51257	9.58706	9.42117	9.37955	9.29239	9.54872	9.32935	9.36444	9.70478	9.48204
ENSG00000002587	HS3ST1	5.47378	4.43057	4.11281	4.75022	7.20344	4.32241	4.06899	5.19368	4.5195	3.76103	4.09184	3.93204	3.83937	3.99671	4.20253	3.84383	5.30528	5.35838	4.24679	4.79361	5.25808	3.26739	4.22434	4.7846	5.48769	4.50705	5.65512	4.17389	6.22767	4.32145	4.34599	3.98175	4.2799	4.83639	4.65374	3.84479	4.23537	4.78702	3.66725	4.12298	4.24062	4.10364	4.20453	3.88704	4.71471	4.1581	5.0212	3.90028
ENSG00000002726	AOC1	7.34876	6.49884	6.65506	2.76236	3.75799	6.42366	1.50373	2.69245	5.90699	7.21364	6.41822	7.36289	6.21756	2.4462	6.40676	3.54918	5.10763	5.73166	3.18995	6.72411	6.48262	7.51996	7.23883	2.53796	3.41427	3.0532	6.34257	5.84061	2.5554	5.76345	3.1429	2.65212	6.89703	3.19712	8.29364	3.19233	3.87069	6.39528	6.8531	7.26718	7.42381	4.27522	7.20789	7.29439	2.29553	7.43522	6.43176	7.95386
ENSG00000002745	WNT16	2.63226	2.0304	0.919362	1.71896	3.06176	2.25824	1.77967	1.63986	1.42963	1.88227	1.85124	2.18494	2.49943	1.14319	2.15815	1.55053	1.90414	2.12805	1.78097	2.21675	1.92125	1.71631	1.57526	1.72783	1.56228	1.89385	1.35083	0.880552	2.40632	0.750064	1.63048	2.76973	1.62717	0.625759	1.18515	1.81428	2.4379	2.56051	2.21824	1.11643	1.2738	2.08401	2.65994	4.36246	1.57762	1.85342	1.64381	2.08629
ENSG00000002746	HECW1	3.60403	4.54311	2.87816	3.96314	2.50435	3.19413	3.37431	2.45469	4.16525	4.49022	2.71246	3.10372	3.3914	3.85224	3.52481	3.61381	3.76428	4.03084	3.47253	4.51338	3.78517	3.8888	4.77752	4.2119	3.44095	4.01542	3.45014	3.66213	4.0355	4.14821	4.33885	4.4223	4.71074	4.76562	3.94103	3.86761	5.04165	3.53458	4.15278	4.72877	3.28559	3.70699	3.9751	4.6682	3.87003	3.91778	3.19989	3.93224
ENSG00000002822	MAD1L1	7.45322	7.11887	6.84978	6.74527	5.95346	7.16548	7.78554	7.50041	6.85276	6.52578	6.90232	7.04276	6.52335	7.16247	7.10585	7.66545	6.80147	7.37487	6.98988	7.35494	7.08499	6.93557	6.97377	7.21343	6.9436	6.35794	7.12842	6.27659	6.17263	6.65876	7.52132	7.64081	7.21995	7.06005	6.72453	7.19557	7.2679	7.24862	7.26195	7.10913	6.98715	6.887	6.72039	7.42548	7.22862	6.6682	7.00984	7.21345
ENSG00000002834	LASP1	10.2136	10.162	10.1321	10.1274	10.8152	10.2531	9.59862	9.79714	9.94125	9.6517	9.93458	10.2555	10.1442	9.6587	9.98051	9.32422	10.1306	10.0742	10.0188	9.69988	9.89959	9.72649	9.81846	10.132	9.85245	10.001	10.1306	10.0497	10.2549	10.0201	9.89614	10.0093	9.99332	10.0528	9.72771	10.0392	10.1228	9.90706	9.72545	9.89143	9.58686	10.1267	9.39461	10.1936	10.3139	9.8983	9.8393	10.0971
ENSG00000002919	SNX11	6.41468	6.40504	6.54593	6.36591	6.40676	7.01737	6.75128	6.83846	6.24011	6.75074	7.03206	6.89764	6.79642	6.85092	6.82785	6.74187	6.76188	7.05004	6.8784	6.87104	6.49676	6.70989	6.358	7.10966	6.57341	6.99025	6.95367	6.59102	6.64812	7.12338	6.75591	6.90427	6.81087	7.25868	6.6017	6.67497	6.22845	6.71469	6.87618	6.65775	6.48367	6.90937	6.10277	6.58289	6.89619	6.88695	6.88035	6.88631
ENSG00000002933	TMEM176A	11.7224	11.6973	11.9617	11.7604	10.198	11.7943	12.1354	12.0209	11.0754	11.8501	11.3201	11.5679	12.1247	11.2021	11.8625	11.4692	11.1906	11.1127	11.4117	11.8803	11.3741	11.4402	11.2468	11.5477	11.3622	10.9218	11.1703	11.4975	11.6013	11.5168	11.323	11.4067	11.1876	12.1301	11.4853	11.487	11.498	11.7514	11.408	11.1646	10.9607	11.083	10.6543	11.7023	11.7123	11.9064	12.0045	11.7701
ENSG00000003056	M6PR	9.31731	8.83023	9.00186	8.89854	9.69872	8.76956	9.25552	9.21967	8.92821	9.02765	9.2257	9.23873	9.10059	9.11402	9.1389	8.87721	9.32228	9.18981	8.90614	8.81487	8.93105	9.00678	9.19605	8.95577	8.96861	9.28315	9.18389	9.19277	9.51687	9.03173	8.88473	8.80059	8.93223	8.99976	9.07085	9.01278	8.97103	9.02595	8.88962	9.03402	8.60701	9.01467	8.65727	9.21374	9.24093	8.96049	9.20766	8.97975
ENSG00000003096	KLHL13	6.71352	5.0584	6.43751	5.60226	4.84444	5.5944	5.04183	6.98293	6.00052	7.56859	5.09042	5.16819	5.97425	5.44614	6.66025	6.33096	5.06138	6.54068	5.61776	5.3076	6.33266	7.48597	6.6589	6.68604	6.91953	5.95819	6.21274	5.4778	5.81925	5.30825	5.02395	6.32479	5.61658	5.0789	5.26164	5.8155	4.95646	5.71482	5.70623	6.69114	5.34556	5.92733	6.36684	5.14698	5.10472	5.72476	6.47952	6.8778
ENSG00000003137	CYP26B1	4.36627	3.29602	3.70084	5.59613	3.51098	1.21828	2.03479	4.11099	3.02633	2.48698	4.1365	3.26435	3.64598	3.88675	2.45081	2.68384	2.20096	2.85635	2.52724	4.24784	5.34504	3.99803	4.63797	4.12856	3.80823	4.60027	4.3056	4.11523	3.20035	2.68298	3.51994	3.8746	5.18327	2.44257	4.82586	2.75135	1.7401	3.66558	4.53698	4.40185	5.9981	4.52131	4.85684	3.28417	3.02746	3.9919	4.31571	3.85508
ENSG00000003147	ICA1	5.46638	5.24827	6.98074	7.11769	7.13707	5.41278	5.70553	7.04466	7.12672	7.00688	6.19467	7.32806	5.32126	5.61397	6.18952	6.77847	5.97797	5.75046	6.80792	7.64368	8.03148	6.7317	7.86683	7.30257	7.17106	5.9183	7.09124	6.89861	5.72552	5.81132	8.17978	5.05524	6.70589	5.50502	5.8206	6.8632	7.82419	7.2732	6.04693	5.41228	6.89752	7.02099	6.7116	6.11973	7.65379	5.81662	7.03767	7.98753
ENSG00000003249	DBNDD1	5.80846	5.63661	5.90915	5.1023	6.16829	6.1691	5.63111	5.9445	5.17978	3.95244	4.92526	4.73049	5.40121	5.32828	3.8559	5.7523	5.18083	4.40006	5.15138	3.57778	3.84625	4.64256	4.53432	4.02759	4.57861	5.22943	4.44794	4.6867	5.15888	5.39701	5.23141	4.61791	3.87079	5.76996	5.09135	4.98871	4.01701	4.93565	3.78401	4.6194	5.67256	5.15138	5.86682	3.81182	5.53215	4.36484	4.71068	4.52978
ENSG00000003393	ALS2	9.53303	9.48893	9.36674	9.62209	9.19277	9.37925	8.83328	9.24291	9.89819	9.6999	9.79235	9.70307	9.32087	9.67759	9.82781	9.87058	9.71902	9.62219	9.39462	9.75461	9.61335	9.73798	9.50355	9.82103	9.40734	9.84519	9.75836	9.83147	9.45163	9.6364	9.89958	9.54445	9.82745	9.51273	9.62213	9.70333	9.69097	9.91005	9.80813	9.77145	9.40583	9.73779	9.68126	9.77116	9.33063	9.60549	9.55204	9.95357
ENSG00000003400	CASP10	8.11264	7.96301	8.06659	8.21888	8.25518	8.16981	7.67815	7.86354	7.70997	7.80814	8.27558	8.01623	7.7801	7.84973	8.2048	8.05457	8.13211	7.70768	7.99426	7.93384	7.94985	8.00908	8.12974	8.32559	8.27763	8.01097	8.19046	7.89534	8.1097	8.08231	8.07159	8.21745	8.03467	8.11484	8.09548	7.86834	8.11036	7.59912	8.18466	8.31196	7.60905	8.15162	8.16678	8.23802	8.12721	7.82033	8.25842	7.87141
ENSG00000003402	CFLAR	11.3409	11.1477	11.3203	11.4652	11.8358	11.1519	10.73	10.8212	11.4253	11.2058	11.6271	11.4399	11.0033	11.5709	11.4341	11.2478	11.5031	11.3025	11.3196	11.4143	11.3062	11.3097	11.2726	11.4284	11.3912	11.5576	11.5129	11.3763	11.5983	11.5086	11.3479	11.5257	11.2159	11.3354	11.4351	11.3857	11.5488	11.2583	11.4498	11.263	11.3154	11.2754	11.5362	11.4175	11.4442	11.3082	11.0004	11.5156
ENSG00000003436	TFPI	12.0491	12.1654	12.0304	12.0965	13.1241	12.058	11.8647	11.9268	12.0656	12.2401	12.1451	12.0942	11.6554	11.9019	11.9455	12.4208	12.0001	11.5296	12.0052	12.2116	11.9618	12.0471	11.9395	12.0576	12.0547	11.9923	11.9643	11.9395	11.7695	11.8807	12.0801	11.8934	12.2858	12.0337	12.094	11.863	12.1677	11.9968	12.1075	12.1548	12.0862	12.099	11.6837	11.799	11.6679	12.1318	11.8757	12.1087
ENSG00000003509	NDUFAF7	7.22428	7.4376	7.54459	7.3724	7.16572	7.43707	7.29061	7.52862	7.25475	7.91895	7.65862	7.55926	7.31777	7.60252	7.54589	7.42702	7.46438	7.41379	7.4946	7.48397	7.64667	7.53249	7.53749	7.45508	7.20892	7.62832	7.54483	7.58196	7.26915	7.40033	7.56084	7.43885	7.75783	7.22852	7.26	7.41831	7.43788	7.3057	7.64322	7.54783	7.68594	7.43695	7.59615	7.20197	7.55133	7.22335	7.62251	7.41259
ENSG00000003756	RBM5	9.56664	9.80337	9.81111	9.80257	9.71939	9.57818	9.11377	9.23359	10.0533	9.9252	10.2082	9.98292	9.72091	10.0273	10.0145	9.81336	10.1028	9.85376	9.75733	10.1334	9.97889	10.0879	9.99621	10.106	9.96752	10.0419	10.0232	10.079	9.94821	9.82917	10.0851	9.89097	10.0711	10.0046	9.99643	10.0586	10.2833	10.1462	9.99401	9.94644	10.0043	9.90818	10.0963	9.95721	9.9567	10.1667	9.58465	10.1318
ENSG00000003987	MTMR7	5.23566	6.02441	6.1154	6.46098	5.12226	5.83909	5.23014	4.9927	5.13109	6.1656	6.04143	5.13285	5.94946	6.0105	5.13419	5.80981	5.89666	5.91304	6.11838	5.80282	5.75655	5.82617	5.75938	5.24187	5.76971	5.79282	6.26285	6.12371	4.9456	5.85115	5.92086	6.42524	5.82191	4.82928	6.01176	5.76372	6.18752	6.22626	5.73342	5.59585	5.49807	5.67635	5.84316	5.402	5.35992	5.85103	5.80681	5.98578
ENSG00000003989	SLC7A2	12.8925	12.8622	12.588	13.0125	11.5194	12.8609	11.3851	12.4124	12.8286	13.4306	12.5659	12.5672	12.2137	12.9764	12.8925	13.3258	12.5659	12.9583	12.6358	13.0832	13.0123	13.0123	12.9765	12.6558	12.7834	12.9099	13.2658	13.021	12.9033	12.5233	12.5293	13.3236	12.9467	12.3601	13.3532	13.0915	12.6642	12.7096	12.7551	13.045	13.1493	12.7439	12.1375	12.4716	12.9293	13.0804	12.239	12.9033
ENSG00000004059	ARF5	8.13169	8.17458	8.06815	8.00591	8.22963	8.18078	9.2018	8.83749	8.07651	7.86446	7.69055	8.40223	8.40708	8.01814	7.949	8.09019	8.11588	7.98344	7.93093	7.97976	7.9728	8.04085	8.13887	7.97365	8.00293	7.87484	8.01786	7.92371	8.20161	8.18936	7.84002	8.0081	8.05369	8.14707	8.12726	7.77102	7.42079	7.92298	7.80021	8.085	8.04909	8.12686	7.65075	7.92944	8.3304	7.91066	8.64863	8.13277
ENSG00000004139	SARM1	5.62815	6.19042	6.38064	6.0725	4.77337	5.5501	6.21067	5.83346	6.03871	6.6514	6.37007	6.32486	6.48652	6.23117	5.74521	5.98388	6.26061	6.83192	6.45158	6.08382	6.15192	5.3728	6.71206	6.50585	5.87327	6.27721	5.73926	6.09138	6.73273	5.57505	6.43619	6.77912	5.69636	6.72952	5.99441	5.80885	6.01586	6.32805	6.58993	5.98986	5.37875	4.94547	6.12263	6.92028	6.79223	6.50436	6.29859	6.02719
ENSG00000004142	POLDIP2	10.5628	10.2387	10.3852	10.3687	9.92667	10.4912	10.7605	10.6469	10.2652	10.251	9.99599	10.2919	10.2882	10.0782	10.1329	10.4593	10.1814	10.2307	10.3411	10.1671	10.3168	10.2816	10.2417	10.1649	10.1829	10.1834	10.2375	10.0596	9.9761	10.283	10.2784	10.2323	10.3571	10.257	10.1609	10.2028	9.77785	10.2967	10.0519	10.2863	10.2023	10.2179	10.1291	10.2762	10.241	10.127	10.5241	10.2939
ENSG00000004399	PLXND1	9.2324	9.05609	9.33554	9.19884	10.3331	8.92951	9.23894	9.48484	8.8022	8.99875	9.2721	9.0635	9.50849	9.00535	8.71556	8.81472	9.0688	8.77548	9.02171	9.14134	8.82782	8.93382	8.61512	8.91201	8.92703	8.83423	9.30086	8.62221	8.89999	8.88138	8.72529	8.56532	8.82131	8.97078	8.78005	9.19102	8.79542	8.59733	8.43889	9.36367	8.70653	9.12568	8.83588	9.23744	8.85647	8.87286	8.88613	8.54268
ENSG00000004455	AK2	10.2309	10.152	10.1208	10.2164	9.90461	10.293	10.4599	10.27	10.0215	10.204	10.0869	10.2328	10.2515	10.1557	10.1927	10.2276	10.0365	10.2104	10.4572	10.1285	10.1188	10.1348	10.0599	10.0414	10.1196	10.2496	10.065	10.2192	10.1111	10.1195	10.1436	10.1991	10.1624	10.0811	10.0193	10.2348	10.0502	10.0965	10.1823	9.98352	9.87856	10.1135	9.8741	9.96508	10.0305	9.95256	10.1249	10.2435
ENSG00000004468	CD38	6.4999	5.85361	6.70517	6.99049	6.89967	6.26715	6.68328	7.45901	6.66971	7.19433	6.20017	7.21971	6.37294	7.33479	6.65369	5.67932	6.61699	6.46708	6.2565	6.49559	6.41149	6.99234	6.88836	7.25954	7.15593	6.69157	6.82955	6.79458	7.10715	7.31487	7.08623	6.62341	6.65389	6.98223	5.97563	6.29874	6.13497	6.54261	6.40983	7.07514	7.29278	6.81985	7.04079	6.45234	6.94107	6.52893	6.88134	7.07157
ENSG00000004478	FKBP4	8.89931	9.2768	9.15291	9.38562	8.94836	9.44366	8.97803	9.14376	8.99971	8.78366	8.7192	9.20121	9.67725	9.30681	9.0052	9.13029	9.10824	9.10463	9.02297	9.03914	9.31054	9.02534	8.95531	8.98211	9.15174	9.02	9.13196	9.20619	8.95906	9.08779	8.86579	9.29739	9.22685	8.78824	9.07808	9.46914	9.07818	9.53075	9.18619	9.44752	9.06436	8.77987	9.20932	9.11759	9.41917	9.26656	9.53963	9.24947
ENSG00000004487	KDM1A	8.35969	8.54658	8.53934	8.3777	8.79598	8.66539	8.15045	8.4237	8.70781	8.67902	8.60184	8.65474	8.81489	8.67016	8.5924	8.7972	8.63491	8.68	8.60836	8.72224	8.58283	8.73833	8.63716	8.62547	8.80697	8.65747	8.79847	8.40809	8.86609	8.63672	8.84669	8.23828	8.5454	8.48474	8.68681	8.62484	8.5802	8.66842	8.50613	8.47549	8.62486	8.41082	8.61341	8.41603	8.53323	8.59334	8.27241	8.53685
ENSG00000004534	RBM6	9.16282	9.38289	9.34768	9.59509	9.31654	9.20759	8.73764	8.71209	9.75838	9.44023	9.79187	9.4424	8.90958	9.5316	9.34924	9.26533	9.5951	9.5381	9.56324	9.5368	9.66616	9.61277	9.47018	9.62405	9.843	9.70729	9.76358	9.55062	9.82514	9.5281	9.41838	9.74161	9.50936	9.53798	9.51074	9.51533	9.8	9.66154	9.57008	9.66622	9.42857	9.51471	9.65841	9.79014	9.45017	9.77493	9.21219	9.63947
ENSG00000004660	CAMKK1	4.71983	4.25105	4.32812	4.23657	5.7727	4.81643	4.12643	5.50004	4.75362	4.32596	4.60365	4.58224	4.92421	4.74982	4.6817	4.57762	4.98467	5.13131	4.70299	4.61032	4.56081	4.56949	4.46725	4.06064	4.60916	5.00585	4.182	4.79328	4.47125	4.70406	4.47695	5.24603	4.12369	4.67693	4.72621	4.38469	4.65758	4.61808	4.81555	4.95299	3.93689	4.63756	4.58551	4.66062	4.35514	4.30468	4.07761	4.4125
ENSG00000004700	RECQL	7.7941	7.57258	8.09371	7.81959	8.60361	8.04305	7.93757	7.72438	7.88944	7.75775	7.38998	8.13971	7.98855	7.96815	8.02977	7.84286	8.26719	7.93549	7.98051	7.67593	7.86593	7.62968	7.6391	7.68476	7.72231	8.27153	7.8554	7.96324	8.47035	8.46768	7.81923	7.82505	7.34461	8.02998	7.80713	7.82414	7.63702	7.66273	7.83197	7.76523	7.40907	7.74856	8.1968	7.89849	7.77224	7.8426	7.97941	7.7221
ENSG00000004766	VPS50	7.92723	7.91106	8.12782	7.94587	8.08005	7.97946	7.76594	7.52584	8.43463	8.24566	8.42205	8.17499	8.75382	8.34166	7.96214	8.23239	8.05477	7.97811	8.00535	8.17814	7.93709	7.86394	7.95869	8.16884	8.05648	8.14806	8.26849	8.25498	8.19597	8.2051	8.2123	8.06806	8.00891	7.90131	7.99654	7.93672	7.97778	8.39345	8.24547	7.7751	8.12256	7.8285	7.99594	8.26469	7.71727	7.89449	7.90018	8.06935
ENSG00000004776	HSPB6	3.61286	3.3964	3.2318	3.35845	6.42674	2.63018	3.39648	4.81629	2.86339	2.08336	3.2528	3.03285	1.74426	1.86123	1.88208	2.02138	2.38986	2.2802	2.30553	2.20983	3.1414	3.48343	2.09438	1.70904	3.66072	2.24342	1.84998	3.03163	2.69977	3.10115	1.45296	2.57094	1.90474	2.0286	2.69152	1.9344	2.70013	1.96786	1.96343	3.03634	5.52457	1.95452	6.15787	2.43619	1.85696	2.93989	2.88127	2.04853
ENSG00000004777	ARHGAP33	3.83606	3.35987	3.98127	5.3377	3.92051	3.81245	3.25808	2.94554	3.19086	3.22992	2.82196	2.89705	3.5041	4.85409	3.1123	3.67757	3.91046	3.95801	4.13518	4.7687	4.57327	4.24222	4.04689	4.54958	2.86353	2.89239	2.40564	3.3116	3.15935	4.38894	3.3769	4.95909	3.66348	3.85327	3.60111	3.6319	4.81342	3.14087	5.09272	2.20982	3.31835	4.03498	4.21682	4.4265	4.09407	4.41992	2.83448	3.86877
ENSG00000004779	NDUFAB1	8.4736	8.44675	8.45922	8.31793	7.87244	8.71437	9.68697	9.24297	8.16438	8.51869	7.74507	8.26374	8.85437	8.3648	8.29253	8.48828	8.20859	8.23521	8.31764	8.12402	8.38799	8.11437	8.13463	8.0153	8.02941	8.25824	8.15257	8.34669	7.917	8.31753	8.2446	8.07028	8.2456	8.09455	8.08903	8.1925	7.69525	8.46836	8.29748	7.97082	8.64219	8.07221	8.72501	8.08794	8.08034	8.04998	9.03015	8.27412
ENSG00000004799	PDK4	11.4054	11.4628	11.4559	12.0765	10.9724	10.2716	11.1584	11.5654	11.4374	12.0279	11.7819	11.6471	11.5712	11.8917	12.3843	11.8073	12.0206	12.4234	12.2971	11.9405	11.2876	12.3617	12.2707	12.3221	11.2893	11.8792	11.8605	11.9671	10.5292	11.7541	12.0252	12.2371	12.0395	12.2686	11.8555	11.9714	11.867	11.008	12.4064	12.2168	12.0161	12.1932	11.7553	11.4926	11.2935	12.0206	12.337	12.0785
ENSG00000004809	SLC22A16	2.2774	2.34228	3.34412	2.0997	2.34219	2.02866	0.827725	2.42501	1.79232	2.77443	1.75065	1.88148	2.63724	2.50171	2.09054	1.67928	1.97825	1.33151	2.65291	2.36946	2.16099	2.17108	2.31742	2.05541	1.60433	2.58703	1.63745	1.89301	1.78121	2.23633	1.85041	1.83576	1.6265	2.30295	1.47583	2.43943	1.5857	2.74693	3.10503	1.83714	1.66776	1.24319	2.65876	2.22765	1.59934	2.71755	2.99884	2.46069
ENSG00000004838	ZMYND10	3.17664	4.47454	2.89293	4.26108	2.64177	4.23393	3.58629	2.50762	3.54005	3.81186	4.33922	3.81073	3.92088	4.45546	2.78073	5.64885	3.30914	3.9662	4.48178	4.66742	3.50174	3.49117	3.68762	3.94728	2.99619	3.34358	4.24039	3.72069	3.05649	3.02545	4.8206	3.79052	3.39927	3.58402	4.15302	4.37728	4.18538	4.56595	5.00898	4.06153	2.96601	3.97251	3.43203	3.47158	3.1864	3.54368	3.152	3.79915
ENSG00000004846	ABCB5	3.46997	3.8329	2.83017	3.44066	2.99359	3.95752	2.7427	1.5515	3.17037	3.22923	3.64799	3.13839	2.81168	3.67976	3.98015	3.75049	3.8847	3.35935	3.42195	3.76147	3.47484	3.92732	3.92711	4.00159	3.53202	3.81806	3.8467	3.37547	3.65133	3.17145	4.00462	3.69251	3.82048	3.0365	2.92061	3.12369	3.78589	3.93801	3.82948	3.6839	3.43712	4.13502	3.51842	3.57924	3.93826	3.41988	3.88225	3.62569
ENSG00000004848	ARX	2.50345	1.19884	1.6288	0.887591	1.51258	2.49575	1.74495	1.03092	1.21265	1.17337	1.88134	1.56175	1.62505	1.58255	2.3603	0.925962	1.42441	1.38538	1.87657	1.74815	1.20432	1.4673	1.35876	1.71159	1.03578	1.66524	0.587896	1.2525	2.27777	1.89329	1.22622	1.54828	1.40675	1.75439	1.64363	1.40183	1.54983	1.31625	1.87001	1.71189	2.80265	0.734772	2.65832	1.39919	0.166325	0.689844	1.67236	1.55967
ENSG00000004864	SLC25A13	10.9001	11.3154	10.9903	10.9001	10.0012	11.1006	10.9877	10.9413	11.1411	11.1384	11.0533	11.2574	10.9093	11.1108	11.0948	10.9409	11.1742	10.9701	11.0241	11.2321	11.1248	10.9365	11.0857	10.9634	11.4401	11.1092	11.0331	11.0382	10.735	10.9639	11.1591	10.7582	11.3651	11.0328	11.1078	10.9073	11.1747	11.2782	10.944	11.0574	11.0303	10.8231	10.7602	10.9752	11.0855	11.0644	11.0643	11.1314
ENSG00000004866	ST7	8.25719	8.60119	8.33051	8.20564	7.67896	8.42858	8.12848	8.29161	8.41723	8.41403	8.38338	8.2735	8.45873	8.00666	8.52637	8.44542	8.14649	8.35489	8.04114	8.54491	8.13787	8.22811	8.39823	8.29749	8.22288	7.9476	8.35113	8.56296	8.24197	8.10269	8.29862	7.99462	8.35773	8.20082	8.16635	8.12894	8.55815	8.40944	8.11293	8.35092	8.3683	8.28698	7.98091	8.11226	8.07097	8.35995	8.33975	8.26694
ENSG00000004897	CDC27	9.32618	9.0423	9.05418	9.09549	9.50837	9.23333	9.23279	8.94961	9.06062	9.02974	8.88445	9.16924	9.19794	9.17162	9.1096	9.01191	9.10715	9.20608	9.37048	9.38249	8.92983	9.10165	8.92677	9.13855	9.17747	9.33114	9.07979	9.30217	9.2253	8.95764	9.23183	9.3414	9.21143	9.13843	9.41861	9.20059	9.06298	8.9097	9.23653	8.93821	9.23515	9.22581	9.29634	9.10954	9.21284	9.37616	8.81201	9.06282
ENSG00000004939	SLC4A1	1.6593	2.69804	2.15235	1.50079	2.2149	2.67779	2.78618	2.62473	3.19695	4.89544	3.04063	2.99026	3.89432	2.60016	2.56472	2.51299	2.82979	3.29894	3.16578	2.97328	3.60591	3.05581	2.80894	2.55256	2.1955	2.23064	1.98211	3.62188	1.9614	3.65591	3.76435	3.43402	2.20743	3.33276	3.5934	4.06977	3.42439	2.96388	3.56902	2.60614	4.05323	2.64971	3.47951	3.38164	4.19924	2.4303	3.58875	2.72104
ENSG00000004948	CALCR	1.33668	2.98587	1.85578	1.90219	2.38821	1.7509	1.73103	1.86736	0.928123	1.70392	1.2433	2.25502	1.59259	1.42089	1.79052	1.44157	1.76638	0.906705	1.65664	3.44983	1.84819	1.64133	1.40386	0.800489	2.21264	1.6655	0.791551	1.27392	1.77216	1.37407	0.306336	1.74947	1.5168	0.344489	0.358769	2.01316	0.338422	0.314524	0.985474	0.334715	2.94195	1.25526	2.48176	1.50182	0.300279	1.93368	2.37373	2.18339
ENSG00000004961	HCCS	7.0603	6.78022	6.77239	6.52006	7.12705	7.13513	7.4587	7.32047	6.20158	6.5769	6.36167	7.03114	6.76959	6.54807	6.5504	6.66476	6.23694	6.5607	6.92371	6.41457	6.35364	6.55079	6.45928	5.9255	6.44994	6.56009	6.35425	6.74208	6.55285	6.78887	6.71817	6.55522	5.99783	6.46583	6.47242	6.74824	6.45608	6.48625	6.28671	6.21232	6.79638	6.36363	6.70019	6.04435	6.37422	6.32376	6.74699	6.35333
ENSG00000004975	DVL2	6.346	6.22324	6.94847	6.75032	6.50496	6.63965	5.82963	6.75598	6.81411	6.87693	6.55472	6.72655	6.85201	6.45261	7.07845	6.7574	6.93429	7.75395	6.87842	7.10394	6.87497	7.04654	6.96159	7.06894	6.96796	6.67939	6.78857	6.97989	6.48256	6.64823	7.05623	7.05122	6.9219	7.03975	6.48669	6.82436	7.56449	6.98183	6.82564	7.04622	6.87741	6.89018	6.61661	6.90775	6.91464	7.36228	6.96987	6.85068
ENSG00000005001	PRSS22	2.35456	2.10708	2.42033	1.36052	3.77741	1.7751	1.99258	0.654251	2.30947	2.19723	2.48089	1.9061	0.275329	2.08217	2.25156	2.49797	2.0342	1.98115	1.90976	1.18265	1.78481	2.11375	1.67135	1.92737	2.03361	0.460607	3.28436	1.53188	3.24071	1.82579	0.493338	0.106716	1.27677	1.43852	2.80063	1.4958	1.60857	1.92482	0.502126	2.13077	1.94484	1.99831	0.955878	1.80605	1.94895	2.21376	2.00451	0.878015
ENSG00000005007	UPF1	9.00774	9.21828	8.93777	9.04417	8.82926	8.97967	8.31509	8.56972	9.07567	9.3339	9.40208	9.17363	9.14148	9.20265	9.27503	9.06976	9.14791	9.20804	9.28251	9.53117	9.46209	9.52952	9.5748	9.3569	9.19916	9.1179	9.45139	8.97341	8.72193	9.22452	9.17408	9.25709	9.2177	9.57173	9.30933	9.22733	9.54477	9.47893	9.27912	9.56399	9.02741	9.40391	9.38298	9.39319	9.33199	9.43123	8.90951	9.2481
ENSG00000005020	SKAP2	7.37193	7.73387	8.00506	7.4693	8.52501	7.4141	8.1133	7.60804	7.88565	7.60419	7.78051	8.1887	7.9981	7.3814	8.21998	7.59769	7.7877	7.99334	7.87678	7.74846	7.78859	7.48951	6.99534	7.41701	7.83171	7.95533	8.01189	8.0788	8.32117	7.77604	7.76156	8.24933	7.98091	7.253	7.77617	8.23685	7.31271	7.86956	7.6611	7.61359	7.5492	7.40797	7.83808	7.57934	7.492	7.86743	7.88236	7.45647
ENSG00000005022	SLC25A5	10.2731	10.3425	10.1732	10.2679	10.225	10.6555	10.7846	10.71	10.0588	10.3176	9.91078	10.2022	10.2944	10.2185	10.3876	10.4407	10.1963	10.1516	10.2824	10.1235	10.2357	10.1006	10.2783	10.0634	10.2415	10.2397	10.2371	10.394	10.0808	10.2924	10.1925	10.1317	10.3417	10.3704	10.0983	10.1012	10.2276	10.2128	10.1949	10.1333	9.83471	10.2844	9.49664	9.97537	10.2929	9.98592	10.398	10.2703
ENSG00000005059	MCUB	5.10103	5.05304	5.4101	5.06562	6.4908	4.73506	5.54903	5.27845	5.11851	5.02559	4.65441	5.36673	5.72846	5.86833	4.80888	5.11908	5.08646	4.5955	4.37759	4.72974	4.73982	5.30856	3.72812	5.42667	5.73454	5.74521	4.93593	4.9249	6.41599	5.78711	4.98789	4.89446	4.91767	4.91099	4.94879	5.28581	4.84785	4.96649	5.00474	4.75425	4.456	5.01796	5.22981	5.32758	4.1952	4.96688	5.2135	5.31569
ENSG00000005075	POLR2J	8.0739	8.18451	8.01662	8.04567	8.07657	8.20476	9.45109	8.49769	8.02839	7.7705	7.90959	8.38688	8.51698	7.87703	8.36514	8.6156	8.10538	7.85212	8.18617	7.85363	8.36873	8.25535	8.03909	8.65057	8.6606	8.33842	8.40865	8.00122	7.93118	8.12305	8.24169	8.17086	8.5745	7.95337	7.9008	8.25382	7.83304	8.22298	7.88243	8.20213	7.89428	8.11189	8.39889	7.74888	8.27881	8.43064	8.65739	7.93379
ENSG00000005100	DHX33	7.5742	8.03342	7.45093	7.57245	7.31737	7.86321	7.18632	7.81236	7.00132	7.58471	7.93708	7.80796	7.91677	7.34302	7.07123	7.10467	7.52866	7.32807	7.37385	7.81296	7.68786	7.50533	7.42073	7.49384	7.31834	7.03869	7.76215	7.22032	7.09997	7.23922	7.37357	7.22065	7.46723	7.49395	7.07555	7.4411	8.13027	7.28608	7.41415	7.39598	7.07653	7.61193	7.38968	7.58035	7.36783	7.61725	7.42877	7.49876
ENSG00000005102	MEOX1	2.54642	1.74641	4.07602	2.21866	4.17976	2.04152	2.46596	3.45414	1.60634	2.19762	2.14073	2.2635	2.55349	2.13564	0.0139272	1.1674	3.6595	2.02796	1.68218	1.87236	1.24788	2.43189	0.966939	2.10166	2.45603	2.93589	1.72011	1.26099	4.33262	2.63102	0.16545	1.77151	0.403942	1.43485	2.22608	2.36497	0.399309	1.91365	1.38888	1.80664	2.39331	1.53172	3.40047	1.12104	1.74641	1.66953	1.35131	1.58424
ENSG00000005108	THSD7A	8.41859	8.32746	8.55227	8.43782	7.6439	8.05089	7.68182	8.36301	8.87169	8.80668	9.12916	8.69462	8.12539	8.36666	9.2182	8.83655	8.42907	8.38939	8.59267	8.68038	8.6242	8.30717	9.03205	8.59202	8.47484	8.7931	8.21892	8.46037	8.33763	8.66887	8.67925	8.9575	8.75985	8.65577	8.84001	8.90796	8.99243	8.57827	8.98537	8.28549	8.79983	8.86686	8.63424	8.82093	8.56074	8.7145	8.12994	8.65513
ENSG00000005156	LIG3	7.57961	8.0061	7.709	8.0374	7.25712	8.06565	7.27987	7.32192	7.73811	7.96605	8.24077	7.72373	8.02179	8.07312	7.88426	7.81626	7.90742	7.56084	7.70145	7.66559	7.52321	7.93237	7.79752	7.92195	7.59145	7.94631	7.79885	7.61016	7.80692	7.85967	7.88437	7.76515	8.13427	8.22361	7.82478	8.0078	8.19933	8.04931	7.57809	7.77435	7.43304	7.89074	7.7389	8.31365	8.02143	7.98621	8.34405	7.89844
ENSG00000005175	RPAP3	6.99062	7.34982	7.39879	6.95554	7.48466	7.56164	6.85876	7.48162	7.62385	7.1729	7.67525	7.6333	7.46645	7.08853	7.66627	7.12988	7.3298	7.15015	7.58369	7.38563	7.51243	7.26259	7.2936	7.30694	7.26609	7.20959	7.86395	7.48567	7.37083	7.32734	7.44183	7.46745	7.1497	7.33729	7.24338	7.4691	7.59861	7.27425	7.16873	7.24409	7.7174	7.4376	7.75407	7.38368	7.15713	7.13872	7.3131	7.35494
ENSG00000005187	ACSM3	10.3289	10.3733	10.8023	10.3558	8.68958	10.3955	10.2294	10.8649	10.3216	10.7805	10.4207	10.3244	10.4596	10.262	10.8346	10.1762	10.0505	10.8446	10.3389	10.4726	10.4288	10.4004	10.39	10.4272	10.359	10.572	10.5307	10.3866	9.7347	10.4784	10.686	10.6701	9.98999	9.99247	10.8522	10.05	9.95662	10.5883	10.2941	10.7463	10.5055	10.6068	10.5127	10.3181	9.81693	10.4525	10.8013	10.1444
ENSG00000005189	REXO5	4.65567	4.79887	5.32146	4.79356	4.50935	5.25342	5.57536	4.70004	4.79966	5.21086	4.32565	5.2341	5.69959	5.30912	5.14839	5.13913	5.15612	4.96918	4.67525	4.87831	5.8764	4.55425	4.9272	5.8595	4.5029	4.7113	4.39706	4.41272	5.53229	5.47708	4.55036	3.98503	5.25592	4.28217	4.48719	4.75436	5.31316	4.96299	5.28119	5.00174	4.59787	4.71811	4.18629	4.86212	5.33711	5.48922	4.54916	4.67749
ENSG00000005194	CIAPIN1	7.07299	6.9485	7.10872	7.47113	7.58268	7.46602	7.19193	7.0052	6.77554	7.0909	7.38694	7.3025	7.53512	7.15497	7.19985	7.64533	7.11684	6.90919	7.7161	7.19155	7.16327	7.02516	7.42319	7.16202	6.89395	7.25256	7.78491	7.09549	7.36775	7.40309	7.05413	7.464	7.03735	6.97068	7.0538	7.11859	6.93287	7.32008	7.00326	6.86915	6.75797	7.25163	7.39997	7.56894	7.90156	6.99274	7.3313	7.30073
ENSG00000005238	ATOSB	6.74369	6.5966	6.7967	6.37998	6.95598	6.5972	6.31024	7.01035	6.1788	5.84402	6.60922	6.3277	6.59222	6.28053	6.20817	6.13547	6.59876	6.66206	6.61648	6.35491	6.52166	6.58618	6.93719	5.84478	5.85275	6.33596	5.99496	6.26667	5.99273	6.347	6.12215	6.80244	6.69193	6.50827	6.36925	6.9699	6.69477	6.31227	6.34678	6.44106	5.75622	6.25432	6.32691	6.52571	6.58594	5.92442	6.73735	6.57279
ENSG00000005243	COPZ2	7.17977	7.28697	6.94549	7.65262	6.84498	7.36441	8.20901	8.01073	7.0375	7.22918	6.23588	7.1945	7.68033	6.86841	7.04601	7.20078	7.13247	6.88707	7.12552	7.14659	7.21536	7.19917	7.14875	6.67287	7.02264	6.97048	6.90871	6.93019	6.71679	7.04644	7.27227	7.02646	7.2225	7.32279	7.113	7.02417	7.36783	7.20515	7.31345	7.09623	7.14196	7.43694	7.01724	7.1081	7.16683	7.52766	7.96204	7.00544
ENSG00000005249	PRKAR2B	5.6956	5.66056	5.56945	6.26415	6.17416	5.33602	6.78753	5.90587	5.99116	5.8796	5.82576	6.26166	5.67297	6.19133	5.49591	5.73146	6.05189	5.6785	5.87366	6.24676	5.96044	5.86923	5.73963	5.85015	5.9846	5.99827	5.72788	6.60867	6.04287	6.10122	5.89743	5.84058	5.52698	6.56828	5.95254	5.74816	5.07909	5.64743	5.89126	5.78367	5.98014	5.56783	5.54952	6.0973	5.47755	5.47026	6.55827	6.18278
ENSG00000005302	MSL3	7.25233	7.15313	7.36312	7.38836	7.98014	7.2074	7.75719	7.09078	7.21876	7.324	7.39147	7.32604	7.38736	7.42683	7.19395	6.93092	7.51015	7.23372	7.22096	7.18645	7.42937	7.01303	7.1002	7.33482	7.33017	7.56297	7.51997	7.10818	7.64208	7.48226	7.49172	7.34576	7.43609	7.2113	7.03156	7.18835	7.16883	7.27317	7.28702	7.04147	7.36484	7.17505	7.32873	7.07048	7.11926	7.16804	7.52086	7.47333
ENSG00000005339	CREBBP	9.65452	9.76476	9.39737	9.56229	9.74509	9.31719	8.70874	9.49358	9.657	9.57805	9.97276	9.62175	9.52841	9.37842	9.66156	9.28083	9.55202	9.59816	9.35958	9.89524	9.68245	9.68836	9.85019	9.83811	9.40652	9.36706	9.69113	9.42547	9.29477	9.5055	9.58474	9.52327	9.502	9.75307	9.49661	9.42743	10.2052	9.71162	9.75819	9.73753	9.85056	9.7147	9.91022	9.55563	9.53657	10.0728	9.31152	9.61109
ENSG00000005379	TSPOAP1	5.95369	7.03893	6.56347	6.59554	6.09924	6.68764	5.96406	4.99702	6.84366	7.38869	6.2695	6.72441	6.51283	6.98599	7.22401	6.32169	6.4282	6.64761	6.54301	7.46826	5.94401	6.6934	7.52657	7.50439	6.48058	6.71357	7.07946	7.06086	6.55245	6.83248	6.89	7.02886	7.08397	7.38464	7.10047	6.72217	7.6058	7.38966	6.9264	6.98982	6.69011	7.00764	6.95602	6.41865	6.41582	6.78417	6.44117	6.97444
ENSG00000005381	MPO	1.45294	0.828756	3.04282	2.90858	1.88093	2.27629	0.802203	3.48779	2.1558	3.60827	3.41969	3.12934	2.12521	3.88829	1.47687	2.22849	1.92925	3.94706	2.16467	2.15151	0.85476	1.78996	3.04112	0.353807	1.66285	1.88543	3.00775	2.00004	2.25607	4.34783	0.877192	1.44735	0.843265	0.935129	2.12704	0.342233	0.801831	0.928599	2.06027	2.30813	3.42502	3.42247	2.00854	3.59249	2.36612	2.00566	2.19698	3.95259
ENSG00000005421	PON1	12.9551	12.6678	11.9604	12.3154	11.3604	12.743	13.1991	12.5095	12.6344	12.5254	11.7205	12.857	12.5167	12.5141	12.5723	12.3214	12.6076	11.6627	12.4398	12.43	12.4448	12.5457	12.175	12.4603	12.8801	12.7122	12.5168	12.2289	12.1571	12.6746	11.4936	12.6179	12.6843	12.5209	12.8014	12.4017	11.9894	12.8966	12.0963	12.4987	12.478	12.0291	11.9842	12.597	12.0656	11.8196	12.8067	12.5107
ENSG00000005436	GCFC2	8.57263	8.9523	8.93599	9.03265	8.38036	8.92976	9.32421	8.50974	9.1891	9.0428	8.74867	9.15666	8.77154	9.29657	8.91242	8.96309	8.92525	8.72062	9.23553	9.11276	9.09774	8.98708	9.2085	9.01886	9.36609	9.0305	9.15617	9.22677	8.87959	8.61568	9.13155	8.96673	9.30409	8.79869	8.99742	9.20161	8.98795	8.94594	9.07944	8.58402	8.99129	8.87507	9.12647	8.86804	8.7386	8.75557	9.05221	8.87002
ENSG00000005448	WDR54	4.81904	5.44596	4.67173	4.76364	4.96911	4.79314	5.17534	4.24216	3.85495	4.82842	4.39539	3.99568	4.76526	4.49375	4.37649	4.68936	4.32086	5.14716	4.94488	5.26192	3.88721	4.73784	4.8013	5.15706	4.67197	4.6456	4.94683	4.93692	5.01398	4.08286	3.89594	4.29044	4.92016	4.55259	4.51577	4.66773	5.12648	5.11283	4.69605	5.32388	4.25832	4.39602	4.59371	4.71023	5.68987	4.75355	3.51536	5.05048
ENSG00000005469	CROT	8.9561	9.15052	9.5512	9.08715	8.73979	9.4862	8.99562	9.19354	9.38269	9.13763	9.69584	9.41857	9.20464	9.39142	9.17992	8.99198	8.8978	9.2118	9.12097	8.91388	9.34657	8.92106	9.34569	9.70905	9.29868	9.04708	9.36655	8.80263	9.27661	9.3788	9.43433	8.69298	9.23296	9.46214	9.10089	9.68245	9.14091	9.40176	8.99806	8.94751	9.17093	9.15966	9.24821	9.11377	8.79747	9.02217	9.40408	9.12934
ENSG00000005471	ABCB4	12.1163	11.6607	11.975	11.5177	11.534	12.0673	11.2837	11.5749	11.9196	11.3153	12.6564	11.4275	12.2185	12.4176	11.7039	11.3171	12.1925	12.0507	12.2837	11.3098	12.4782	11.7917	11.6434	12.7482	11.7502	12.3614	12.1177	11.248	12.1671	12.5931	11.4248	11.6212	11.8203	12.1062	11.3723	12.4075	11.7886	11.8516	11.4425	11.2181	10.9404	11.6583	11.5055	12.2105	12.0268	11.6232	12.6401	11.9892
ENSG00000005483	KMT2E	9.3731	9.53152	9.51636	9.63206	9.71464	9.41068	9.28242	9.0236	9.47118	9.39794	9.7972	9.17847	9.27971	9.4287	9.38123	9.42312	9.45253	9.52429	9.38675	9.55574	9.4058	9.69445	9.48499	9.75563	9.6089	9.44684	9.65487	9.50335	9.36173	9.33241	9.71244	9.25543	9.53886	9.42882	9.66265	9.45893	9.83489	9.41575	9.37344	9.47387	9.551	9.68577	9.70706	9.46463	9.29834	9.75032	9.46965	9.51529
ENSG00000005486	RHBDD2	7.82348	7.65096	7.50796	7.71542	8.33177	8.07762	7.88692	7.5951	7.4135	7.30223	7.38457	7.66845	7.72374	7.33944	7.26518	7.57141	7.74567	7.74915	7.62405	6.75518	7.49576	7.52788	7.13301	7.28306	7.03866	7.73408	7.33014	7.58014	7.79461	7.52914	7.33902	7.47319	6.9168	7.71993	7.86512	7.39088	7.02494	7.34983	7.95686	7.72252	7.15779	7.10227	6.88474	7.53307	7.87243	7.29039	7.68631	7.23484
ENSG00000005700	IBTK	10.6616	11.0554	10.7252	10.7132	10.5372	10.8655	10.3615	10.5006	10.7976	10.7011	11.0084	10.908	11.1488	10.9893	11.0866	10.4632	10.8888	10.8645	10.7481	10.8123	10.9993	10.6468	10.6914	10.8358	10.6884	10.8046	10.8422	10.7386	10.9499	10.8844	10.8049	10.6208	10.6724	10.9805	10.9092	10.8325	10.8639	10.8908	10.8565	10.6705	10.7244	10.7191	10.8057	10.6462	10.5525	10.6172	10.7816	10.8887
ENSG00000005801	ZNF195	7.3189	7.08892	7.38719	7.45761	7.74184	7.3671	7.24043	6.50531	7.9239	7.79488	7.80568	7.52619	6.96639	7.51918	7.48723	7.39198	7.67372	7.6478	7.50521	7.46042	7.16097	7.25313	7.43822	7.41234	7.68992	7.6852	7.6964	7.54978	7.68469	7.49863	7.32085	7.72027	7.31446	7.6249	7.50433	7.63051	7.52931	7.4039	7.71097	7.23274	7.29015	7.41886	7.6242	7.04074	7.4228	7.49629	6.98208	7.59727
ENSG00000005810	MYCBP2	10.2586	10.7316	10.5617	10.7985	10.7635	10.501	10.0217	10.1126	10.4918	10.5708	10.981	11.0915	10.3125	11.1381	11.0104	10.7014	10.9796	10.7855	10.3108	10.6487	10.7339	10.8442	10.8837	10.7332	10.88	10.6426	11.0119	10.9168	10.7658	10.9766	10.8908	10.8827	10.731	10.7919	10.9512	10.6866	10.8646	11.0057	11.0115	10.7336	10.686	10.6414	10.946	10.7174	10.8497	10.4936	10.741	10.6638
ENSG00000005812	FBXL3	8.64666	8.54435	8.99248	8.90637	9.16	8.74112	8.79015	9.06799	8.99844	9.18269	8.93106	8.81768	8.91826	8.70751	8.82463	9.36324	9.0214	8.76301	8.72273	8.87693	8.86029	9.17404	8.88552	8.92701	9.15382	8.76916	8.98716	8.97058	8.94799	8.84704	9.02052	9.01011	8.78679	8.85884	9.25435	8.94382	9.01113	8.8839	9.42816	8.64384	8.86283	9.08863	8.94623	9.02662	8.68642	9.03764	8.80379	8.9999
ENSG00000005844	ITGAL	7.76886	7.75087	8.3717	7.77372	8.21262	7.76972	8.4988	7.98704	8.28276	8.52084	7.78973	8.27348	8.0032	8.36493	7.68344	7.98861	7.95947	7.72454	7.39212	7.85351	7.95135	7.76006	7.62188	8.81888	8.03633	8.17957	8.3138	7.68672	8.2957	8.59918	8.02679	8.29327	7.72006	8.58083	7.77838	8.46789	8.04721	7.88275	8.10786	7.75454	7.47141	8.2913	7.83626	8.21956	7.38577	7.62326	8.01286	7.98142
ENSG00000005882	PDK2	8.41322	8.15038	8.5061	8.46479	7.49508	7.82252	8.57701	8.5779	8.20594	8.59341	8.15655	8.2312	8.42727	8.36904	8.14414	8.7266	7.75873	8.33052	8.32033	8.32148	8.24578	8.23552	8.82407	8.6748	8.32508	8.04024	8.03736	8.28351	7.60527	8.21256	8.09879	8.48366	8.53242	8.07702	8.022	8.27093	8.14777	8.13994	8.27947	8.4024	8.74295	8.30146	8.46405	7.90611	8.1319	7.89411	8.44456	8.15127
ENSG00000005884	ITGA3	6.19325	6.51006	6.63021	6.14034	7.90191	5.86716	5.73356	5.83125	5.89902	6.14014	6.06722	5.86752	5.50553	7.04856	5.77013	5.9066	6.45404	6.30503	5.92384	6.10592	6.1347	6.22088	6.62388	6.54996	6.42471	5.97603	6.73183	6.61663	7.10295	6.59973	5.86668	5.8329	6.68403	5.70889	7.2674	5.78085	6.38713	6.79389	6.01149	6.06321	6.20973	6.01695	7.15498	5.92555	6.75381	5.93885	5.42205	6.2023
ENSG00000005889	ZFX	9.62397	9.65869	9.50013	9.55091	9.60553	9.61472	9.0064	9.59563	9.97669	9.61786	9.80373	9.76719	9.50172	9.95001	9.83443	9.28328	9.80022	9.69066	9.66796	9.8116	9.63059	9.72526	9.71891	9.75874	9.8838	9.67008	9.91183	9.58386	9.71038	9.80855	9.72753	10.4452	9.65028	9.39508	9.53815	9.86712	9.90152	9.08363	9.69018	9.54405	9.44296	9.58985	9.68683	9.72979	9.19711	9.76818	9.60151	9.64632
ENSG00000005893	LAMP2	11.8724	11.3176	11.5412	11.4161	11.9976	11.3048	11.3825	11.6432	11.4772	11.2825	11.325	11.4851	11.3926	11.465	11.3218	11.3616	11.7464	11.4828	11.6788	10.9773	11.5157	11.4457	11.0311	11.2722	11.3987	11.7473	11.0592	11.2374	11.5948	11.7513	11.2515	11.5337	11.19	11.4467	11.1368	11.3942	11.1746	10.8915	11.1428	11.1453	10.878	11.0998	10.8107	11.7077	11.4248	10.7754	11.6391	11.0993
ENSG00000005961	ITGA2B	2.42259	3.21133	3.87046	4.03447	1.85051	4.73483	3.9404	2.08697	2.58208	4.79033	3.95392	3.29635	5.02704	3.31031	3.2398	2.77678	3.62141	3.99734	3.38176	3.7561	4.16693	2.79705	3.757	4.28408	4.20534	3.69094	3.79241	2.80246	2.5644	4.19214	3.47378	3.24536	3.0901	3.06912	3.20052	3.90939	2.96825	3.19333	3.40448	2.32124	2.73474	2.39874	3.37888	3.93521	2.95616	3.18117	4.56508	2.97694
ENSG00000005981	ASB4	5.41249	5.64973	5.56409	5.71732	4.4221	5.05241	5.20802	5.30449	5.68692	6.19995	6.15065	5.48274	5.1382	6.12407	6.59307	5.99653	5.28877	5.51109	6.14871	6.9957	6.42398	5.46914	6.04641	6.3957	5.69625	6.10354	5.51979	5.86062	5.04439	6.07607	5.76001	6.35252	6.1232	5.92892	6.01537	6.00828	5.95757	5.2724	6.82946	6.03669	7.15883	6.0092	7.08553	6.04111	5.24993	5.88183	6.21924	6.47789
ENSG00000006007	GDE1	8.54254	8.50417	8.16295	8.76935	8.55872	8.58875	8.6642	8.88402	8.1573	8.58886	8.29461	8.37855	8.53363	8.41772	8.68926	8.71364	8.63363	8.44925	8.59215	8.25503	8.50646	8.17922	8.49368	8.48509	8.26153	8.4237	8.272	8.39178	8.44281	8.36859	8.32794	8.58173	8.22993	8.48393	8.50317	8.49226	8.10011	8.17245	8.40546	8.50935	8.75469	8.29525	8.46631	8.55938	8.61128	8.39799	8.61834	8.5897
ENSG00000006015	REX1BD	7.399	6.93805	7.16606	7.47193	6.87012	7.31183	8.70975	8.20214	7.07564	7.4736	6.56717	7.53562	8.05271	7.00101	7.36667	7.09642	6.73659	7.3915	7.48688	7.10037	7.17888	6.83797	7.6426	6.84891	6.97369	6.9403	6.84446	7.20288	6.52428	6.80708	7.35135	7.20751	7.27101	7.71855	7.25654	7.06562	6.99059	7.421	7.17211	7.02644	7.17039	7.23516	7.21898	7.09416	7.4128	7.24988	7.9636	6.94632
ENSG00000006016	CRLF1	1.88162	3.37088	3.04058	2.23451	5.18397	3.64281	3.14833	3.55824	3.05016	3.40477	1.7042	3.06844	1.46886	2.88023	3.18609	2.73944	4.22162	3.71392	2.94199	1.44273	3.27646	2.56141	1.13036	2.71117	4.53308	2.3308	2.25854	3.54922	3.09351	3.16786	2.89109	3.49816	2.70757	2.75106	1.86906	2.76094	2.53737	3.18919	3.19488	2.60118	2.06285	2.95338	3.22964	2.828	2.67791	2.56822	2.66984	2.61009
ENSG00000006025	OSBPL7	4.23603	4.73796	5.19553	4.83903	5.62254	4.24252	5.22693	5.21263	4.68001	4.53046	4.52602	3.7467	4.5208	4.19924	4.8245	4.09827	4.75855	4.5184	3.74172	3.88666	4.12745	4.1189	5.05756	4.37154	3.96077	3.91063	5.44696	4.52963	5.19597	4.87408	4.27812	4.27161	4.39945	3.79149	4.81151	4.42062	3.48394	4.94327	4.12814	4.90069	6.13463	4.56876	6.07953	3.95731	4.67231	4.84499	5.04096	4.06981
ENSG00000006042	TMEM98	7.3711	7.05509	7.49415	6.5994	8.09761	6.69361	7.74305	7.7102	6.494	7.3334	7.61094	6.92932	6.97939	6.64673	7.69095	7.15956	7.53277	6.96231	7.02007	6.93852	6.61131	6.79415	7.67471	6.68252	7.02989	6.99649	6.47321	7.34861	7.51794	7.0258	6.5247	7.01521	7.33516	5.99687	7.78921	6.65927	7.38252	6.76873	6.86433	7.85432	7.35767	6.40861	6.17262	6.48234	7.57352	6.49021	6.91265	7.17136
ENSG00000006047	YBX2	4.0439	4.96833	3.04782	4.62728	1.4158	3.6545	2.62318	3.907	4.3244	3.52658	2.81344	4.42926	4.11489	3.57293	4.2065	4.40785	3.92969	4.51063	4.74505	4.77176	3.52516	3.97272	4.6378	2.85339	2.78592	3.90679	3.71014	5.33086	2.73924	4.60606	3.98221	3.84386	3.94204	4.7197	3.10964	3.31632	4.90067	5.0153	4.8746	3.51791	4.3102	5.40822	4.56001	3.43268	3.65863	2.6679	3.20119	4.00859
ENSG00000006071	ABCC8	2.25464	0.586023	0.579984	2.09701	2.17371	0.625095	1.04623	0.737771	0.586023	0.518429	0.586023	0.490914	0.621586	2.35842	0.579984	2.21239	0.586023	1.00335	2.12278	0.586409	0.586409	0.586409	0.60195	2.39315	0.481186	2.23575	2.01983	2.49895	1.93752	1.00737	0.586409	0.497791	0.483602	0.490479	1.42885	0.590127	1.02347	0.594179	0.594179	0.488064	1.92356	0.484041	2.21239	0.588532	2.42502	0.586023	0.628463	0.483602
ENSG00000006116	CACNG3	1.37512	1.35173	0.352105	0.769499	0.794239	1.35942	0.756035	0.500818	1.52198	0.418247	1.37552	0.782092	0.475437	0.769499	1.72404	1.21996	0.890459	1.64669	0.388952	0.884704	1.49681	0.760599	0.938693	1.0339	0.486515	1.21207	1.85139	0.843673	1.38425	1.23215	0.356669	1.57458	1.27748	1.18521	0.766604	1.54291	1.12808	1.45323	1.24509	0.818157	0.712581	1.77739	1.27748	0.344536	1.13499	1.56787	0.481296	1.11423
ENSG00000006118	TMEM132A	5.8274	4.95298	5.45008	4.8367	7.6346	5.11744	4.09446	4.78585	5.80226	5.26583	5.05722	4.82386	4.80147	5.06448	4.43964	4.37786	5.38395	5.36947	4.87337	5.24351	5.17384	4.98932	5.04287	5.22633	4.94571	5.17153	4.39713	4.88918	6.00501	4.78001	4.98595	5.08414	4.85963	4.90805	4.94788	5.07961	5.44889	4.52866	5.26042	4.37807	4.42084	5.47922	6.35373	4.99494	5.49521	4.82225	3.87209	4.7137
ENSG00000006125	AP2B1	9.85733	9.84553	9.65229	9.59887	10.3891	9.74458	9.17147	9.62642	9.21803	9.6589	9.57827	9.34581	9.37457	9.3062	9.13726	9.58655	9.5096	9.37553	9.26973	9.4208	9.47936	9.39993	9.52732	9.62716	9.29894	9.56604	9.68576	9.3515	9.89336	9.57428	9.30726	9.3576	9.26885	9.37823	9.67392	9.52513	9.58538	9.21788	9.42188	9.41386	9.66685	9.395	9.84173	9.30416	9.42305	9.32593	9.32298	9.31378
ENSG00000006194	ZNF263	7.40425	7.60286	7.67462	7.67525	7.74969	7.76081	7.27218	7.40112	7.73323	7.74573	7.74662	8.04013	7.5013	7.62263	7.83224	8.00399	7.64096	7.73787	7.7499	7.81504	7.8586	8.08129	8.18007	7.66679	8.06228	7.82529	7.92244	7.96989	7.84517	7.87766	7.97766	7.82985	7.665	7.68606	8.12273	7.85308	7.79995	7.71453	7.81829	7.99464	7.49707	7.84852	7.55823	7.63102	8.16564	7.76475	7.54868	8.03888
ENSG00000006210	CX3CL1	7.66896	7.23383	7.95465	7.29095	7.16457	7.31654	7.77898	7.63838	7.5002	7.21488	7.68617	7.52308	7.42794	6.75987	7.5524	6.43841	7.35544	7.25092	7.21887	7.66305	7.05821	8.02355	8.06512	7.83911	7.06735	7.34201	7.45024	7.75458	7.5357	7.5682	8.15157	7.18384	7.55677	8.07888	7.18341	7.47896	7.95427	7.89388	7.16074	7.76176	7.1969	7.67169	7.22395	7.11883	7.52763	7.37226	7.23813	7.56416
ENSG00000006282	SPATA20	8.91809	8.62064	8.07196	8.43594	8.72596	8.32737	9.3239	9.37973	9.08772	8.01763	8.1368	8.92798	8.67799	8.35848	8.78092	8.22019	7.85854	8.91096	8.86159	8.70733	8.58577	8.46572	9.13905	8.21063	7.93941	9.44199	8.63542	8.83462	8.59722	8.37518	8.88866	9.30344	8.97702	9.15767	8.98218	8.7875	7.92071	8.01819	8.41707	8.02655	8.75449	8.88186	7.98549	7.29559	8.94107	8.85189	8.52001	8.78975
ENSG00000006283	CACNA1G	2.09365	2.92489	2.48217	2.56174	2.44625	2.81114	3.33536	2.75486	3.18811	3.81174	3.16864	2.57416	2.93332	2.74842	3.34003	4.21828	3.13134	3.5661	3.61782	3.63451	3.34289	3.13163	3.4208	3.41909	3.13391	3.58298	3.60841	3.29588	2.31039	3.23702	3.54082	3.34465	3.08903	3.42997	3.27792	2.74767	3.47841	3.84961	3.8263	2.90985	3.33093	3.27999	2.76321	3.23643	3.07829	3.70402	3.86561	2.96664
ENSG00000006327	TNFRSF12A	6.22459	5.60012	6.03613	4.76058	8.22195	6.48932	6.02012	6.94262	6.14346	4.41825	4.89627	4.18173	5.85417	5.38711	3.3666	4.77021	5.98577	5.87377	5.63707	2.92352	4.72964	4.90615	3.54627	3.87009	4.05328	6.1215	4.43139	3.6204	6.2623	5.68876	3.10692	4.73029	3.20548	4.20454	4.85019	5.54215	4.41186	3.69051	3.12786	2.88575	3.48052	4.19327	4.2858	4.05486	5.99777	3.4149	5.52219	3.71037
ENSG00000006377	DLX6	1.57617	0.770806	0.785217	0.320476	1.00524	1.3117	0.722618	0.456893	1.74406	1.66145	1.53196	0.943274	1.28037	1.23494	1.36162	1.62569	0.85971	1.65204	1.62116	1.1768	1.11382	0.733405	1.46352	0.73967	0.468771	1.33618	0.334013	0.816111	0.700187	1.19662	0.830655	0.484152	1.28113	1.04798	1.17092	0.790369	1.31825	0.879345	1.21576	0.475298	0.877276	0.981147	1.05753	1.07481	1.29277	1.3525	0.608169	1.00327
ENSG00000006432	MAP3K9	6.94937	7.40436	6.62814	6.91136	6.99589	7.15079	5.44906	7.08119	7.28395	6.49788	7.23091	6.51788	6.71033	6.92358	7.14681	7.32931	7.18457	7.01433	6.94128	7.69061	6.64362	7.20092	6.8956	7.3908	6.95192	6.70975	7.08332	7.15376	7.08806	7.03157	7.51134	6.87508	6.99485	6.34385	7.17333	7.1424	7.00404	6.87301	6.68932	7.31799	6.9193	6.8466	6.61645	6.97567	6.94777	7.08249	7.12497	6.69843
ENSG00000006451	RALA	7.57548	7.30922	7.49381	7.19077	8.28238	7.47146	7.64245	7.45804	7.08667	7.17756	7.30594	7.07645	7.52591	7.24815	7.90145	7.47538	7.22932	7.13222	7.03698	7.21024	7.31964	6.67849	6.85303	7.1415	7.11083	7.05589	7.4233	7.41694	7.4403	6.84991	7.46718	7.1879	7.11262	7.0658	7.14988	7.28897	7.36082	7.40833	6.97652	7.15507	7.54096	7.39233	6.50735	7.27852	7.07412	6.90453	7.67921	7.13449
ENSG00000006453	BAIAP2L1	8.89877	8.54142	8.52736	8.39827	8.67973	8.75547	7.81692	9.01147	8.96427	8.71861	8.6254	8.23189	8.71815	8.71638	8.38966	9.09034	8.59052	9.00644	8.79693	8.77101	8.36196	8.60741	8.72471	8.08196	8.44523	8.55831	8.50726	8.80968	8.61052	8.55727	7.80492	9.09552	8.21003	8.08465	8.45272	8.57797	8.59798	8.12331	8.23638	8.16869	7.78069	8.27989	7.83818	7.1896	8.60958	8.25811	7.95091	8.65276
ENSG00000006459	KDM7A	8.62153	8.60972	8.89742	8.6196	9.02561	8.80801	8.44657	8.41563	8.77802	8.76585	8.99452	8.85414	8.67502	8.46517	8.88858	8.95497	8.77172	8.52033	8.51462	9.04283	8.75394	8.76455	8.97012	9.28429	9.11302	8.84618	9.08398	8.61406	8.91128	8.50367	9.02217	8.46916	8.50216	8.76366	9.04966	8.87072	9.09001	8.81401	9.05883	8.95173	8.95932	8.86438	9.15201	9.07243	9.16879	9.31381	9.09596	8.91042
ENSG00000006468	ETV1	5.82683	6.71756	7.1342	6.51463	5.77658	6.68601	6.33146	7.02159	6.77367	7.16082	7.27815	6.4188	5.76742	6.39931	5.56804	6.31267	7.08943	5.91326	6.34834	6.89082	6.93181	4.50001	7.2145	6.47858	6.10642	6.75306	6.93108	5.83316	6.58102	6.59573	6.26467	5.6773	6.55201	6.59758	7.3731	6.70571	6.82071	6.56688	6.02091	6.1998	6.04406	4.87725	6.33458	5.85813	7.12674	6.76341	6.54059	7.40993
ENSG00000006530	AGK	7.94227	7.8706	7.90065	8.0191	8.27147	7.73225	7.66933	7.4881	8.43512	8.0927	8.24593	8.01929	8.17947	8.11719	8.12467	7.83826	8.16061	8.25719	8.54419	8.04926	8.2874	7.79871	8.09723	8.01224	8.14849	8.29206	8.34244	7.87161	8.16448	8.33257	8.30813	8.17078	7.7183	8.4602	7.9539	7.90313	8.00157	7.85781	8.01662	8.04859	7.56658	7.9644	7.62209	8.09299	8.09335	7.97796	7.99809	8.44365
ENSG00000006534	ALDH3B1	6.64497	5.83265	6.08613	6.075	6.7795	6.32019	6.39225	6.4468	6.40961	6.67336	6.17917	6.4932	6.4119	6.68899	6.05726	6.61072	6.26161	5.98945	6.32704	6.02659	5.84946	6.50809	6.50424	5.68429	6.45779	6.30276	6.38082	6.26826	6.4671	7.43908	6.29626	6.18476	5.66475	6.53606	6.79629	6.20915	6.20174	6.36165	6.51449	6.524	5.78817	6.48934	5.75945	6.70095	6.3098	6.07137	6.29817	6.18798
ENSG00000006555	TTC22	5.84108	5.89026	5.95954	6.07967	5.82685	6.05001	5.63126	5.4699	5.80862	6.07504	6.27462	5.9497	5.61686	5.92826	5.66422	5.75694	5.56933	5.6332	5.47224	5.82779	5.24875	5.36717	6.16672	6.1	5.34256	5.9626	6.15877	5.75806	5.9416	5.38745	5.35874	6.0144	5.74487	5.92574	5.96888	5.52982	5.91976	5.74486	5.42132	6.03472	5.10178	5.65044	5.20959	5.26118	5.80862	5.9755	5.38498	5.61949
ENSG00000006576	PHTF2	7.15711	7.50622	7.42548	7.38154	8.59771	7.43426	7.40751	7.99403	7.55537	7.56067	7.44069	7.42376	7.25169	7.35209	7.42603	7.31729	7.38768	7.49476	7.28057	7.58216	7.92218	7.37776	6.94568	8.02778	7.58812	7.62034	7.17836	7.63401	7.3572	7.60689	8.06152	7.3642	7.19859	7.27848	7.33593	7.61115	7.37594	7.20551	7.47968	7.30957	8.59639	7.00714	8.71991	7.01705	6.94032	7.55833	7.30644	7.46344
ENSG00000006607	FARP2	8.91059	9.06615	8.76294	9.13897	8.38978	8.68682	8.62068	9.00244	9.24286	9.4022	9.4731	9.05871	8.75288	8.92133	8.94564	9.31103	9.17085	8.83955	8.92563	9.2566	9.20916	9.4471	9.23299	9.135	9.03986	9.00637	9.05315	9.02893	8.72205	8.97663	9.06615	8.98941	9.27459	9.02792	9.41105	8.97742	9.47132	9.06739	9.01896	9.19377	8.97902	9.06	8.84791	9.27121	9.08556	9.32888	8.80544	9.27991
ENSG00000006611	USH1C	3.74248	4.03265	3.81784	2.13193	4.98026	3.84619	4.40079	2.36036	3.08167	2.31894	2.71477	2.09219	0.876795	3.66048	1.63416	3.66566	2.82109	3.55274	3.30404	3.50904	2.01367	3.68809	2.57007	4.55183	4.0292	3.47403	4.17927	3.89753	5.00198	3.13432	2.35216	1.31097	2.90025	2.41263	5.81519	2.25617	2.7743	3.36019	1.70526	4.28856	3.89924	2.93721	1.9985	2.78249	4.5301	2.46245	1.63885	3.07387
ENSG00000006625	GGCT	7.23002	6.96129	6.97132	7.02852	6.92056	7.35982	7.91691	7.27575	7.13512	7.01975	6.69929	7.34145	7.07847	6.97252	7.00532	6.81237	6.7344	7.21761	6.94515	6.84273	6.87432	6.62898	6.66801	6.51252	6.7692	7.01171	6.714	7.02927	7.05292	7.32186	6.76933	6.82585	6.70306	6.76665	6.61933	6.84157	6.5403	7.02396	6.63109	6.91355	6.52859	6.78331	6.3147	6.90745	6.63887	6.70059	6.99369	7.08183
ENSG00000006634	DBF4	5.78698	5.51124	5.15754	5.42252	6.13185	6.89109	5.70086	5.96236	4.68766	5.9054	4.76898	5.49118	5.80625	5.60937	5.75291	6.13174	5.8737	5.55573	5.04938	5.34052	5.08015	5.27555	4.68611	5.66265	5.22158	5.53139	5.77386	5.69186	5.76629	6.14732	5.55339	5.27287	4.88853	5.32809	4.79937	5.83453	4.90129	4.50777	5.57865	5.92208	4.75264	5.32208	4.60859	5.40609	5.12292	5.32123	6.3213	5.73881
ENSG00000006638	TBXA2R	5.91614	5.91273	6.09517	5.83411	5.11213	5.81191	5.50835	5.99779	5.91151	5.94117	6.31547	5.75042	5.32323	5.69217	6.08557	6.10029	5.10685	5.88618	5.84626	6.01525	6.0146	5.76328	5.62399	5.73258	5.43863	5.63505	5.80434	5.82347	5.60167	5.68197	5.9872	5.92273	6.11183	6.03048	6.35096	5.93868	6.26591	6.07847	5.81356	6.08282	5.92469	6.29337	5.76315	6.26133	5.81318	6.11909	5.37391	5.96616
ENSG00000006652	IFRD1	8.18747	8.19943	7.90662	8.44439	8.31966	8.19751	7.76547	7.413	8.53041	7.85356	8.59849	8.27392	8.37069	8.86278	8.85362	8.38258	8.22501	8.49636	8.66458	8.21956	8.62151	8.50396	8.44291	8.56176	8.44659	8.53792	8.54847	8.42482	8.78016	8.72511	8.09302	8.17712	8.5732	7.92497	8.27695	8.70746	8.74142	8.73187	8.55725	8.8595	8.49694	8.57776	8.60019	8.50261	8.40079	8.34601	8.45639	8.35246
ENSG00000006659	LGALS14	2.54368	2.63599	2.25834	2.39229	2.02289	2.16537	1.93191	2.79586	3.08025	2.17866	2.67603	2.21774	3.10935	2.95722	3.1238	2.81792	2.53025	2.54185	2.21005	2.41203	2.44664	2.54537	2.48659	2.29264	2.63313	2.8158	2.21658	2.60092	2.4074	2.71129	3.09865	2.67871	2.78395	2.53411	2.19504	3.03529	2.84596	2.89074	3.2073	2.68102	2.24701	2.80348	2.4708	2.59787	0.939429	2.66962	1.87525	2.42889
ENSG00000006695	COX10	6.77744	6.88374	6.53808	6.81966	6.67966	7.15974	6.87855	6.90914	6.78532	6.41541	6.63308	6.60222	6.46198	6.55207	6.64182	7.10303	6.4055	6.476	6.41082	6.56171	6.58348	6.2017	6.11195	6.51667	6.45382	6.96046	7.07661	7.0341	6.81819	6.66818	6.30853	6.6289	6.65997	6.27197	6.36729	6.32852	6.73389	6.8513	6.48821	6.71199	7.01902	6.82068	7.03304	6.37602	6.61622	6.50608	6.64096	6.81378
ENSG00000006704	GTF2IRD1	7.0652	6.7513	6.07439	6.96434	5.8032	7.16667	6.83509	5.92109	6.12163	6.7734	6.41166	6.23682	6.12015	6.75923	6.68756	6.3532	5.99226	6.81763	6.84873	6.30907	6.39861	6.70378	6.95783	6.40382	6.33209	6.05712	5.37602	6.99086	6.2144	5.8818	6.5188	7.30918	7.36306	6.5001	5.87822	6.05196	6.50359	6.92525	6.07289	7.06153	6.65608	5.67151	7.28477	6.54223	5.51041	6.53484	5.93741	6.55377
ENSG00000006712	PAF1	7.22731	7.73567	7.7216	7.66694	7.33448	7.88914	7.55815	7.60762	7.85819	7.7045	7.5975	7.46981	8.02476	7.7574	8.02238	7.77675	7.73499	7.77656	7.66953	7.47101	7.8905	7.7238	7.55116	7.84821	7.69686	7.8478	7.64425	7.54905	7.98295	7.82575	7.9305	7.36002	7.9246	8.0234	7.40547	8.04066	7.82194	7.98222	7.7001	7.44989	7.49512	7.86042	7.72907	7.87087	7.68613	7.75874	8.15474	7.96952
ENSG00000006715	VPS41	9.36764	8.92196	9.46503	9.4515	9.50119	9.00047	8.44828	9.19303	9.66004	9.60824	9.60408	9.67169	9.4445	9.72558	9.38369	8.72496	9.51785	9.3978	9.26933	9.61302	9.44758	9.59638	9.35609	9.44622	9.47772	9.30276	9.62975	9.58269	9.85154	9.65303	9.59975	9.37433	9.45998	9.18097	9.23621	9.27911	9.08858	9.52349	9.30339	9.36367	9.01426	9.40697	9.36617	9.38347	9.19793	9.19914	9.34702	9.55565
ENSG00000006740	ARHGAP44	4.56029	5.37253	5.55568	4.63866	6.17309	5.61324	3.86391	4.88537	5.02704	5.37835	5.21045	5.07922	4.53514	4.96136	4.77544	4.95466	4.43714	4.88922	4.4581	5.11015	5.07371	5.01938	5.14591	5.28813	5.11067	5.44889	4.8947	4.88995	5.17465	5.20796	4.5254	4.9161	4.46715	5.37774	7.0115	4.66165	4.96407	5.51407	4.1485	5.04485	4.91763	5.16915	5.67421	4.61942	5.31709	5.17479	4.35784	4.6186
ENSG00000006744	ELAC2	9.01534	8.7688	8.6314	8.68098	8.71465	8.91191	9.03859	8.88407	9.08198	8.80021	8.52714	9.08999	9.03488	9.06554	9.01258	8.90813	8.99249	8.89323	8.84388	8.72293	8.95672	8.69839	8.8073	8.78307	8.86596	9.09999	8.89223	8.96607	8.95312	9.16619	9.01385	8.74401	8.80234	8.86541	8.74907	9.04861	9.08026	8.68595	8.88101	8.79144	8.66651	8.83201	8.61263	9.07871	8.90124	8.88911	8.7514	8.90727
ENSG00000006747	SCIN	3.92471	2.83311	2.72383	4.17808	3.80137	3.40276	2.07583	2.69091	3.47966	3.69946	4.09364	3.28539	1.93187	2.88456	3.9026	3.65385	2.64153	3.68751	3.98901	3.57308	3.82789	4.12957	3.7848	3.50323	4.00598	3.53581	3.00451	3.13823	3.8376	3.47105	3.58491	3.24197	4.15691	3.85741	4.27903	2.80837	3.47279	3.82855	4.33259	3.85376	3.59913	3.72364	2.66394	3.0025	3.64927	4.12926	4.25388	3.60144
ENSG00000006756	ARSD	10.077	10.0935	10.0889	10.0644	9.34134	9.89066	9.21276	9.66927	10.1573	10.1873	10.1446	9.95569	9.86959	10.1034	10.1701	10.1796	10.1573	10.0583	10.0223	10.3413	10.2846	10.1602	10.3223	10.3018	10.1208	10.1768	10.1993	10.0381	10.0073	10.0073	9.73398	10.7924	10.3064	10.2228	10.248	10.1319	10.2535	9.58744	10.2654	10.1777	10.0936	10.125	9.9201	10.3461	10.2768	10.4145	9.85054	10.077
ENSG00000006757	PNPLA4	7.81667	8.00998	7.76112	8.20705	7.44477	7.97789	9.01242	8.8015	7.61041	7.77596	7.664	7.87081	8.08353	7.79281	8.10039	8.16843	7.83432	7.70446	7.98617	7.94597	8.51001	7.94503	7.88424	7.88509	7.71073	7.75279	7.67634	7.66876	7.16415	7.65162	7.93108	8.50419	7.89695	7.75799	7.91781	7.88467	7.7628	7.18796	7.92944	8.06258	7.95298	8.02362	7.84975	7.85532	8.14986	7.86679	8.33517	7.71933
ENSG00000006788	MYH13	0.46544	0.479559	0.46544	3.06546	0.968269	1.26083	0.946707	1.73939	1.09461	0.624389	1.40337	0.637068	0.740822	0.46544	1.47734	0.629665	0.479559	3.26787	0.986654	0.477696	2.92862	0.958962	0.493738	0.450938	4.02025	0.46544	0.960825	0.477696	0.777105	1.2379	1.8717	0.642528	1.26313	0.607822	0.607845	0.466268	0.599815	0.485717	0.485717	0.683599	1.29841	1.25332	1.07606	1.36204	0.479559	1.45014	0.746283	0.602361
ENSG00000006831	ADIPOR2	10.7786	11.0385	10.7595	10.8223	9.91992	11.0506	10.4046	10.9107	10.3363	10.5812	10.7822	10.4215	10.9538	10.7461	10.6401	10.795	10.9017	11.2249	11.1577	10.6544	10.8559	10.5743	10.381	10.5995	10.4544	10.9593	10.6618	10.9653	10.5177	10.7398	10.6321	10.829	10.7735	11.197	10.7144	10.8951	11.0298	10.3033	10.6399	10.5666	10.3657	10.5783	10.0816	10.6337	10.7175	10.5139	10.6707	10.8485
ENSG00000006837	CDKL3	4.97727	5.30881	5.11681	5.13764	4.44698	5.25873	3.6109	5.16291	5.21771	5.63955	5.91813	5.16719	4.63695	4.83623	5.64996	5.35115	5.69968	5.69936	5.88743	5.62704	4.9938	5.82496	5.49812	5.5216	5.42003	5.65675	5.00486	5.60717	4.7067	5.59798	5.41836	5.64811	5.87296	4.71072	5.51598	5.47589	5.76447	5.23211	5.60914	5.63771	6.10524	5.47817	5.71269	5.37283	4.99942	5.48939	5.38715	5.07159
ENSG00000007001	UPP2	10.1055	5.63032	6.49324	8.41285	5.19206	4.83356	5.12941	5.34481	4.2095	5.7905	6.75248	6.35676	3.59316	7.52432	7.26375	6.22477	8.67217	5.70188	7.91653	4.62386	9.20655	5.31265	5.58952	7.50328	6.51139	8.24181	5.52584	6.06703	5.11051	8.22434	6.44818	10.7492	8.15895	7.06091	6.67826	6.81606	4.79802	4.16965	8.60506	7.74615	5.74399	7.24513	4.89339	9.88134	8.51836	5.32639	5.72503	6.44258
ENSG00000007038	PRSS21	1.66372	1.64919	0.409773	0.921389	2.17978	1.2029	1.84823	2.3547	0.436553	1.49076	0.974327	2.11473	2.72608	1.53565	2.0914	0.638449	1.08378	0.528829	1.6407	1.95992	1.02928	1.28557	1.54669	1.27595	1.32548	0.904885	1.29702	1.41574	1.80558	2.43589	1.40889	1.99406	0.592412	0.60162	1.45681	0.952835	0.58868	1.51245	0.448846	1.31471	1.1488	1.27012	0.592412	1.36828	2.12002	0.436553	1.7088	0.592412
ENSG00000007047	MARK4	7.6178	7.19117	6.91922	7.16002	7.05811	6.77356	8.88693	7.30933	7.32985	7.59079	7.48062	7.55421	7.0192	7.48153	7.69587	7.0168	7.15992	6.93104	7.49975	7.35793	7.16528	7.36285	7.56214	7.21013	7.01968	6.87808	6.92471	7.38765	6.99547	7.23125	7.74217	7.16011	7.60335	7.54958	7.6682	7.15195	7.80943	7.55989	7.34299	7.88991	6.81975	7.83806	6.76399	7.09077	7.35283	7.34817	7.36384	7.32937
ENSG00000007062	PROM1	5.72485	5.74849	6.54842	4.33995	7.76816	4.24944	7.05583	4.37424	5.82998	5.18237	6.00504	5.21504	5.05851	6.6337	5.09528	5.25217	5.59575	6.02605	5.80896	5.98943	6.42703	5.45792	5.48755	6.52089	5.58651	5.52509	6.57297	5.64936	8.1529	6.61217	4.79314	4.43893	4.38445	5.4099	6.91455	4.88924	6.02845	5.52208	4.98797	5.37513	6.67258	6.55495	5.72351	6.42051	6.10646	5.15747	4.75284	5.40716
ENSG00000007080	CCDC124	6.22508	6.29708	6.23822	5.61093	5.92907	6.39341	6.85922	6.32113	5.79462	6.26692	6.2965	6.3091	6.35207	6.17195	5.69852	6.49159	6.31543	6.24822	6.31734	6.19361	6.24037	6.08396	6.14705	6.03818	5.99907	6.06085	6.12563	6.11982	6.18796	6.21925	5.95084	5.86583	6.2181	6.30975	5.69882	6.19513	6.14738	5.85967	6.25505	6.47325	6.21794	5.69497	5.99785	6.36412	6.28251	6.27004	6.37129	5.97621
ENSG00000007129	CEACAM21	3.01071	3.98817	3.5499	3.71132	4.62669	4.4978	5.42635	3.88426	4.02469	4.23834	3.07439	4.35048	4.5122	3.72418	4.18762	3.99861	3.80257	3.67864	4.23217	3.58127	4.56123	3.7188	3.8352	4.48006	3.70529	3.29924	3.72855	4.13248	3.12233	4.18648	3.79508	3.60677	4.40568	4.18838	3.07653	3.2661	3.90946	3.7508	3.41905	3.9858	4.02517	3.57758	2.89819	4.08404	3.61594	3.26449	4.73102	4.33837
ENSG00000007168	PAFAH1B1	9.80914	9.81808	9.75832	9.84922	10.2488	9.78272	9.52821	9.55664	10.0408	9.7516	9.76169	9.67459	9.84683	10.0949	9.94299	9.98851	10.0998	10.0093	10.0562	9.73419	9.94888	10.0066	9.83213	9.99536	10.1357	10.0684	10.011	10.0824	10.0486	9.81444	9.97724	10.0701	9.91239	9.89487	9.94739	10.1262	10.0137	10.0283	9.99148	9.80791	9.87411	9.77391	10.1769	9.87972	9.80437	9.86727	9.74952	9.99589
ENSG00000007171	NOS2	2.19504	3.70962	2.76335	2.69035	3.5832	3.35503	1.56423	4.39787	1.55843	3.16978	2.14184	5.00994	2.48371	3.28211	3.49113	3.06145	2.96075	3.00072	3.14595	3.54688	1.84591	4.72331	2.22331	1.82992	2.389	3.40257	2.39538	3.06534	2.64494	3.43979	4.22202	2.41357	1.10211	3.86171	2.51474	3.27444	2.62876	2.1351	1.4951	3.2647	2.33156	1.97535	3.05356	2.38433	1.95576	2.76491	3.43281	2.49554
ENSG00000007174	DNAH9	3.63845	3.99327	3.68683	3.808	2.67798	3.81854	3.82625	2.40795	4.08052	4.78801	4.01671	2.80712	3.45062	3.55203	4.6762	4.60077	3.93997	2.92312	3.52955	3.75939	3.6693	4.54836	3.63185	4.54241	3.7941	3.39164	3.91885	3.85308	3.93244	3.53944	3.85177	4.09973	4.53607	3.61967	3.39812	4.35392	4.21051	3.54716	4.06037	4.22448	3.41243	3.82253	3.80626	4.17695	4.45069	3.99995	3.99328	3.36723
ENSG00000007202	BLTP2	10.6205	10.8676	10.8074	10.6598	10.9255	10.8189	9.82116	10.639	10.7141	10.7322	11.054	10.7108	10.7317	10.7398	10.6812	10.7976	10.8429	10.7979	10.8676	10.8517	10.7441	10.7987	10.7376	10.8228	10.5742	10.8376	10.9923	10.7398	10.9187	10.6996	10.6181	10.8028	10.5614	10.8758	10.5484	10.7796	10.9651	10.7914	10.7963	10.7645	10.3996	10.8614	10.7528	10.8656	10.9363	10.8051	10.4288	10.8812
ENSG00000007216	SLC13A2	1.77709	2.93939	2.33122	2.81025	1.56348	3.20806	2.08192	4.56199	1.6587	2.44119	3.09798	2.89592	3.07641	1.89187	4.34625	1.82499	1.94522	3.03982	2.56284	3.15549	2.40669	3.46788	3.70929	3.38495	3.13724	1.87134	3.31021	2.49774	1.41026	2.45182	2.74948	3.03982	2.879	2.68931	5.17888	2.45902	3.23828	2.99539	2.47982	3.57844	2.47741	3.50643	2.47431	4.43258	3.35941	1.49193	4.69986	1.51507
ENSG00000007237	GAS7	6.44738	6.17104	7.03561	6.53747	8.30996	6.21341	6.21996	7.22906	5.78525	6.0495	6.08261	6.31972	6.71451	6.46757	6.04661	6.03772	6.55733	5.86214	5.46298	5.33392	6.26068	5.71306	6.03918	6.23646	6.36407	7.07512	6.49774	5.39288	6.92804	6.5783	5.96443	6.21145	5.71895	6.14835	6.79915	6.55757	5.94124	6.24699	6.10719	5.80108	6.93788	6.06776	7.47721	6.3065	6.48716	6.25769	6.17744	5.8597
ENSG00000007255	TRAPPC6A	6.29699	6.23694	6.46027	6.29699	5.15583	6.45677	7.4997	7.23332	6.2111	6.44973	5.3054	6.35531	6.81763	6.18552	6.26409	6.90526	6.2384	7.27975	6.48017	6.61253	6.61059	6.00022	6.37009	5.99216	6.32413	6.06134	6.28503	6.91668	5.60438	6.02047	6.43317	6.58971	6.27896	6.50557	6.15794	6.30019	6.23668	6.55956	6.9108	6.07016	6.15168	6.49605	5.71023	6.76477	6.99142	6.59925	7.35261	6.29246
ENSG00000007264	MATK	4.32325	4.6377	5.05897	5.07401	4.15188	4.98104	4.83898	4.69031	5.04026	5.24585	4.95317	5.35908	4.91754	5.35171	4.58262	4.81546	5.11521	4.78497	4.88888	5.39977	4.5642	4.55126	4.88587	5.47582	4.48552	5.29386	4.71123	4.45466	4.50473	5.07401	4.9936	5.06141	4.54492	4.9289	4.70498	4.38007	4.91475	5.47728	5.06536	5.21326	3.99149	4.85791	3.58116	4.49198	4.52482	4.37385	4.42434	5.33461
ENSG00000007312	CD79B	4.92211	4.12064	3.48081	4.82469	3.63793	4.31937	5.88655	5.02185	4.49632	3.46414	2.87847	4.85706	4.83982	4.22881	4.57595	3.44157	4.13407	4.0926	4.71954	3.8212	3.66689	4.24722	3.69091	4.97152	4.61709	4.08542	4.49825	4.39172	4.23148	4.08706	3.90808	4.2976	4.93588	5.20559	4.55083	4.53874	2.64533	4.861	4.25816	3.78497	3.87129	4.7859	3.34773	4.25155	4.19564	3.61185	5.61845	4.32119
ENSG00000007314	SCN4A	3.3576	4.28593	4.08952	3.58236	4.03764	3.94629	1.88639	3.84031	2.81698	2.17968	4.34765	3.31701	2.25719	2.00585	1.71818	2.82984	2.3431	2.92866	1.90542	2.70094	4.09262	3.51975	1.90577	2.51701	2.74594	1.73274	2.51331	2.22652	2.13283	4.65453	2.55883	1.66783	2.22637	1.79421	3.81057	3.66639	2.61272	2.08721	0.84284	3.52485	6.52276	3.39073	6.71252	2.6838	1.76743	2.76611	1.90604	1.90069
ENSG00000007341	ST7L	6.97079	7.23757	6.98424	7.47683	7.02062	7.36219	7.52294	7.01255	7.18044	7.3669	7.37985	7.34834	7.5159	7.36153	7.40219	7.66871	7.32119	7.36315	7.17304	7.53449	7.20405	7.2966	7.24651	7.53637	7.45723	7.25851	7.42052	7.49463	7.18377	7.3881	7.37759	7.63775	7.49043	7.47794	7.2615	7.44828	7.15275	7.63051	7.33577	7.24539	7.41445	7.17616	6.8898	7.18265	7.21519	7.03339	7.11613	7.54005
ENSG00000007350	TKTL1	1.34378	0.882201	1.67872	0.392791	1.9252	1.13573	0.845087	2.18793	0.968965	0.306023	2.45508	0.83794	1.24753	0.392791	0.392791	1.07524	1.85525	0.86308	1.17649	1.34089	1.80943	1.4278	0.404975	1.62667	1.24935	1.53517	2.16958	1.54937	1.86505	1.56379	1.69999	0.916055	0.263143	0.271073	2.11746	2.09076	1.747	1.00634	1.01515	0.926404	1.43674	1.21943	1.48462	1.71607	1.92881	1.74071	2.88703	1.51863
ENSG00000007372	PAX6	4.20048	4.20042	4.71451	4.78389	4.57607	5.07818	4.54284	5.25253	5.48712	4.50032	4.03791	5.76539	4.58101	4.02957	4.6895	3.89362	4.01293	3.77827	4.06586	4.75941	4.53843	4.18121	3.19247	4.47152	4.2844	3.71683	4.0585	4.80389	3.91265	4.20971	4.46153	4.77823	4.35926	3.74406	4.63561	4.53215	5.903	3.83963	5.34176	3.60257	4.38688	3.98289	3.87425	4.81664	4.51478	4.17823	4.24359	4.43656
ENSG00000007376	RPUSD1	5.65031	5.5903	5.63582	5.38557	4.89041	5.36542	5.4558	6.09284	5.40373	5.32227	4.803	5.36851	6.00417	5.57376	5.69904	5.58482	5.25274	5.67007	5.71527	5.57573	5.25885	5.28427	5.68875	5.25162	5.53733	5.22187	5.65024	5.73364	5.16119	5.35141	5.82989	5.55926	5.40789	5.95544	4.90565	5.70639	5.48575	5.81493	5.5683	5.74072	5.37769	5.5807	5.19608	5.65131	6.3023	5.63825	5.9087	5.25193
ENSG00000007384	RHBDF1	5.76234	5.41068	5.79059	5.31669	6.05278	5.82112	5.44102	4.9635	5.13341	4.4648	5.96647	5.59509	5.50908	5.68932	4.13055	4.64731	5.18981	5.28961	5.57424	4.56716	5.31535	5.22324	4.95006	4.24207	4.95924	6.34197	5.30169	5.38462	5.19816	5.49654	5.15726	5.46606	5.08234	5.38098	4.99625	5.82706	5.26162	4.65466	4.96079	5.25935	5.0257	5.1081	5.65514	5.18435	5.62437	4.95331	4.64087	4.91572
ENSG00000007392	LUC7L	8.17049	8.39328	8.15641	8.34375	8.25227	8.09072	7.61732	7.64613	8.45937	8.35834	8.77125	8.55197	8.07039	8.50204	8.36171	8.45614	8.48231	7.99067	8.26533	8.71147	8.30435	8.46095	8.29317	8.6543	8.38202	8.38373	8.44971	8.43519	8.4172	8.23119	8.43767	8.39622	8.3728	8.09053	8.49584	8.5022	8.86692	8.23101	8.49944	8.36336	8.49354	8.42898	8.51158	8.45853	8.36733	8.55097	8.10562	8.61119
ENSG00000007402	CACNA2D2	4.22721	2.83195	3.05739	4.31885	3.1991	2.92766	4.00946	3.05369	3.41306	4.08244	4.15445	3.26672	3.91489	3.51647	3.471	3.72035	3.59151	3.26379	4.24654	4.32381	3.0509	4.07351	3.27738	3.7187	3.16478	2.63634	4.4211	3.47585	2.34631	2.68863	3.35211	4.04144	1.98627	4.31748	3.56805	3.16395	4.26084	3.70734	4.09992	4.18177	2.63982	3.23296	4.08448	4.05511	2.7721	3.60595	3.48501	4.03728
ENSG00000007516	BAIAP3	5.51815	6.52695	6.1313	5.5934	4.4995	5.84948	6.27441	5.24986	5.90372	5.8668	6.10563	6.17336	6.05585	6.05553	5.88486	6.09185	5.65511	5.76758	5.32294	6.76275	5.89358	5.59738	6.93109	5.52712	5.77103	5.23342	5.26138	6.01251	6.49511	5.43876	6.045	5.93806	6.30288	5.43445	6.43675	5.19509	6.77285	4.70223	5.90536	5.44673	6.33098	6.35627	5.99647	6.04151	6.12039	6.49562	5.15634	5.05183
ENSG00000007520	TSR3	6.86405	6.83828	6.54279	6.45916	6.32565	7.02149	7.79664	7.56154	6.65056	6.63039	6.22875	6.76953	7.279	6.58966	6.6048	7.18397	6.44256	6.90393	7.01807	6.64973	6.93181	6.86388	7.09828	6.54081	6.51871	6.60308	6.65941	6.79534	6.08406	6.54279	6.72259	6.80605	6.95832	6.8738	6.56701	6.70608	6.60113	6.94742	6.87236	7.0522	6.66882	6.70985	6.47512	6.94871	6.81987	6.69712	7.48579	6.59213
ENSG00000007541	PIGQ	7.30502	7.12628	7.45078	7.22892	7.24627	7.22102	6.94067	6.74043	7.19185	7.58526	7.12184	7.03202	7.39221	7.44562	7.07113	7.42317	7.16655	6.89838	7.27363	7.03854	7.48583	7.04432	7.08549	7.65499	6.98565	7.03708	7.15244	6.97532	7.23741	7.38352	7.13317	7.5293	7.56912	7.16587	7.23659	7.39592	7.47888	7.12214	7.11633	7.19716	6.85875	7.06129	7.06528	7.52447	7.75765	7.5039	7.18221	7.36055
ENSG00000007545	CRAMP1	6.63895	6.50649	6.96241	6.68664	6.74204	6.56391	4.65976	6.04322	6.60499	6.65348	6.72286	6.72682	6.62335	6.63217	6.72859	6.89074	6.76098	6.67947	6.88951	6.91753	6.9446	6.86074	6.62801	6.93757	6.19187	6.60332	6.62629	6.98514	6.22856	6.21897	6.5805	6.4824	5.89672	6.90114	6.86946	7.25207	7.68041	6.28953	7.05596	6.81639	6.24192	6.51083	6.82281	6.44506	6.9655	6.8902	6.17346	6.43453
ENSG00000007866	TEAD3	6.0242	6.62252	5.95176	5.89663	6.34245	6.23273	5.54318	5.77404	5.73347	5.32502	6.19262	6.14033	5.80734	5.4852	5.94361	6.14632	6.0839	5.91731	6.2257	6.41805	6.18691	5.82755	6.0959	5.84766	5.94938	5.54596	6.4039	6.14227	5.28111	5.79316	6.23026	5.85567	5.09747	5.99812	5.93893	6.71606	6.49338	5.71089	6.06839	6.04438	6.32903	6.29007	6.10857	5.48629	7.02983	6.33012	5.76149	6.17078
ENSG00000007908	SELE	6.62148	6.74811	5.58706	7.01618	4.06905	7.3541	6.42208	5.81241	6.00121	5.93283	7.07557	6.00595	7.36036	5.18254	7.51198	4.9517	6.49353	5.99681	7.15872	5.51054	6.85187	5.99409	5.79583	5.67114	5.82605	5.58851	4.70639	6.16114	6.8998	7.07026	6.82717	5.77493	6.06345	6.95522	5.5417	5.78997	6.118	6.02943	5.16174	5.73679	5.35034	7.52322	5.78443	5.85632	5.71544	7.50829	7.84528	5.58282
ENSG00000007923	DNAJC11	7.91735	7.94773	7.99554	7.87728	7.83409	8.11483	7.14591	7.42358	8.15015	8.25311	8.24065	7.91262	8.00121	8.34887	8.33128	8.37023	8.27714	8.35277	8.2345	8.11585	8.07907	8.0516	8.38263	8.36432	7.862	7.95019	8.38475	8.24388	8.16059	8.31615	8.16798	8.09114	8.22172	7.60181	8.34252	8.25913	8.36046	8.21064	8.17327	8.17822	7.84486	8.08163	8.29939	8.04344	8.15449	8.02302	7.91965	8.31211
ENSG00000007933	FMO3	13.2706	13.0764	13.178	13.1682	11.4808	12.9819	12.9465	12.8278	13.0867	13.0654	13.1497	12.9259	12.8656	13.178	13.3106	13.1798	12.7852	13.0211	12.8366	13.0342	12.9148	13.2673	13.2176	13.1219	12.7762	13.2103	12.7349	12.766	13.0936	12.8897	13.2305	13.2685	12.8008	12.4602	12.9519	12.9819	12.6914	12.6775	13.3477	13.0361	12.3852	13.109	12.5614	12.7158	12.6509	13.0195	13.0443	13.0145
ENSG00000007944	MYLIP	5.99535	5.48014	6.02872	6.50537	6.8113	5.18375	6.51346	5.39024	6.32978	5.83379	6.28201	6.61915	6.16135	6.49527	6.34355	5.83353	5.92738	5.46647	5.85542	6.42148	5.98697	6.33806	6.3112	6.1879	6.26692	6.36049	6.43653	6.29763	6.54908	6.49343	6.00757	5.47656	6.23786	5.7287	6.77207	6.04692	5.51644	6.35054	6.1601	6.39169	7.25206	6.02114	7.0823	6.41298	5.72321	6.13038	6.23555	6.17739
ENSG00000007952	NOX1	1.94201	3.2205	3.18389	1.61163	3.3118	1.9607	2.80009	2.09231	1.34812	2.08918	1.80247	2.06195	3.44187	1.66354	2.2818	1.93272	1.05918	1.40884	2.47364	1.42947	1.35122	2.42964	1.90234	1.418	1.15105	2.39821	2.48368	1.64746	2.49661	1.61163	1.08519	2.16697	0.807117	1.56158	1.65953	0.979314	1.47081	1.49435	1.92453	2.25265	1.69601	1.79095	0.50696	2.52194	0.674352	1.80247	1.79509	0.837316
ENSG00000007968	E2F2	3.802	4.0205	3.87505	3.92594	3.99995	4.36309	4.58713	2.60984	3.4949	4.10707	3.85978	3.86604	4.03164	4.08742	3.26886	4.85024	4.19485	3.53934	4.11741	3.75459	4.75194	4.38262	4.07085	4.71203	4.6543	4.06724	3.87992	3.83646	3.66004	3.99079	3.93043	4.20121	3.74817	4.00533	4.11428	5.00188	4.51548	4.29343	3.87314	4.45281	3.44136	3.95853	3.53991	4.56762	4.14109	4.29101	4.38923	3.65881
ENSG00000008018	PSMB1	9.76651	9.61757	9.73464	9.71748	9.48014	9.89144	10.4876	10.2578	9.78448	9.83749	9.12686	9.74436	10.1948	9.72997	9.77981	9.86586	9.71324	9.70478	9.81173	9.64519	9.86262	9.68049	9.68846	9.47356	9.74631	9.74127	9.5927	9.68608	9.57764	9.71667	9.78171	9.6847	9.5874	9.71534	9.6461	9.68634	9.41164	9.78377	9.69368	9.58945	9.73619	9.69446	9.48681	9.72905	9.87766	9.4779	10.2971	9.63328
ENSG00000008056	SYN1	2.12464	1.08588	2.6364	2.21999	3.07743	1.4216	2.21354	1.16696	1.4382	2.26342	2.38726	2.18755	2.19182	1.81556	2.20754	1.74015	0.13765	1.85229	2.31094	2.13028	2.63356	2.4318	2.43043	2.01572	0.767275	1.95814	2.30608	1.68724	1.81958	1.27915	1.83493	2.11511	2.22917	2.20714	1.38028	2.47929	2.85213	1.77347	2.59868	2.35513	2.33592	2.42649	1.58775	2.5397	1.64202	2.82915	0.725622	2.26355
ENSG00000008083	JARID2	7.16411	6.88512	7.06176	7.01696	7.19877	6.37293	6.25218	6.71178	6.86445	6.86448	7.40636	7.13447	6.79953	7.05856	6.94183	7.13685	6.90209	7.35333	6.95108	7.12488	6.94065	7.09862	7.13338	7.3986	7.0335	7.20187	7.11502	7.26551	7.32176	7.31005	7.10074	6.8632	7.00788	6.96085	7.03849	7.29167	7.62513	7.19929	7.00584	6.73878	7.37264	6.82229	7.12062	6.91572	6.91921	7.46802	7.0766	7.05196
ENSG00000008086	CDKL5	6.70856	6.57913	6.2492	6.51154	6.80302	6.67221	6.5989	6.62619	6.5162	6.34466	6.41246	6.94666	7.00033	6.63455	6.52357	6.11263	6.66706	6.63922	6.22672	6.61884	6.29704	6.59785	6.72227	6.12229	6.82418	6.29167	6.50963	6.86471	6.53244	6.67691	7.416	6.26402	6.63069	6.75756	6.51221	6.43774	6.99792	7.10728	6.22073	6.50163	6.39934	6.37971	6.13096	6.84138	6.0496	6.98949	6.64428	6.81039
ENSG00000008118	CAMK1G	1.92822	2.13434	1.96676	1.72824	1.68043	1.90597	2.60611	2.70841	2.19585	0.827805	4.29138	1.85649	3.12644	2.33429	0.915889	1.65175	1.36886	2.15283	1.21246	0.89709	2.40231	2.43958	1.352	1.1122	1.79048	1.5058	1.56676	2.04628	1.43555	1.53685	3.12481	1.33902	2.4014	1.95775	1.16044	0.81024	0.668804	2.24818	3.51633	1.58061	2.32447	1.25555	2.73915	2.84388	2.25171	2.11722	1.0932	1.53292
ENSG00000008130	NADK	9.47663	9.46784	9.43221	9.57143	8.84002	9.37432	9.31318	9.7425	9.40058	9.22569	9.25007	9.53166	9.75371	9.77147	9.56995	9.52742	9.35222	9.85349	9.82053	9.37445	9.71356	9.84898	9.59887	9.73372	9.54973	9.68833	9.35702	9.33115	9.35453	9.39188	9.88037	9.75523	9.44264	9.8573	9.64047	10.0328	9.79274	9.65306	9.83148	9.70862	9.09951	9.90055	9.32952	9.62665	10.0849	9.65656	9.73795	9.58023
ENSG00000008226	DLEC1	6.63183	5.80775	5.80603	5.68778	3.97404	5.26465	5.54897	5.22117	6.75646	6.00548	6.24485	6.27152	5.8036	6.40326	6.63044	6.02494	6.17917	6.21492	6.00993	6.70142	6.25491	6.28125	7.36201	7.03499	6.49594	5.77122	5.9785	6.31343	4.79385	6.24363	6.35331	6.18578	6.65759	6.43603	6.13677	6.57532	7.2338	6.86879	6.06089	6.27739	6.22656	7.04982	6.13783	6.73289	6.24914	7.04232	5.92853	6.34375
ENSG00000008256	CYTH3	6.21015	6.3823	6.99721	6.88227	7.87154	6.49116	6.10513	6.59354	6.42693	6.26502	6.54693	6.32019	5.40065	6.13094	6.3801	6.27437	6.77836	6.54703	6.44547	6.64604	6.53248	6.10186	6.65764	6.34085	6.83204	6.0357	6.67062	6.57415	7.31955	6.4356	6.56508	6.6382	6.29506	6.51351	6.70466	5.89141	6.67867	6.25041	5.81976	6.71208	6.65398	6.38016	6.9222	6.26518	6.69111	6.32263	6.02891	6.51156
ENSG00000008277	ADAM22	3.26972	3.36635	4.44849	5.12993	4.28653	3.41524	6.75352	4.97012	5.70891	4.06913	4.92426	5.88448	4.69699	5.05189	5.10597	2.93213	5.10519	4.80478	4.46806	5.00175	4.05687	4.78188	4.29982	4.88799	4.5395	3.63787	5.66984	4.9967	5.36698	3.9545	4.95273	4.65501	4.59402	4.31313	5.05861	4.53394	4.56277	4.53938	3.63935	4.85776	5.94668	4.26053	5.45035	4.50341	4.76691	5.55571	4.81043	4.83553
ENSG00000008282	SYPL1	8.91163	8.59306	8.66047	8.60905	9.3339	8.58739	9.2255	9.08293	8.28907	8.53892	8.56892	8.38026	8.48124	8.48127	8.23154	8.40848	8.67384	8.32506	8.42252	8.28391	8.15408	8.26074	8.16487	8.02131	8.38321	8.47362	8.22386	8.51376	8.61687	8.45896	8.09249	8.30706	8.17431	8.52713	8.37208	8.49467	8.45237	8.22124	8.20691	8.09872	8.78922	7.96802	8.45057	8.30563	8.36256	8.28192	8.50694	8.33291
ENSG00000008283	CYB561	7.35594	6.65149	7.14515	6.66923	6.64461	6.05026	7.66746	6.52151	6.96966	7.19016	7.22669	6.65225	7.70988	7.47114	7.3744	6.5403	7.24306	7.01391	7.24129	7.09706	7.00132	7.31132	7.54153	6.97546	6.81878	6.90547	7.0931	6.94307	7.29792	7.59083	7.3869	7.58121	6.67954	7.59402	7.2491	6.97999	6.8339	6.96013	7.15475	6.9931	6.96239	7.18213	6.66223	8.00893	7.13893	7.22369	7.1437	7.59672
ENSG00000008294	SPAG9	10.4477	10.5006	10.4968	10.5438	10.451	10.3238	10.0442	10.0789	10.7115	10.7336	10.7493	10.4688	10.2615	10.858	10.8891	10.514	10.7003	10.6841	10.6393	10.9861	10.6645	10.7967	10.8104	10.6791	10.5427	10.8598	10.5698	10.7793	10.475	10.6478	10.8233	11.1305	11.1115	10.6109	10.794	10.6688	10.6644	10.8737	10.9299	10.7107	10.8479	10.4389	10.7249	10.9971	10.4448	10.6572	10.4493	10.8062
ENSG00000008300	CELSR3	4.14529	3.21427	4.23964	4.01138	3.64538	3.65997	2.44456	5.95823	3.82842	3.26603	4.97537	2.62061	4.09486	5.08834	3.68354	4.18979	3.27163	5.39938	3.80813	4.23416	3.91843	4.00921	3.87721	3.2983	4.37917	3.65252	2.37677	3.3843	3.77724	3.07485	4.21708	3.49596	2.76495	2.84667	5.64067	4.41837	4.37857	2.94434	3.10801	3.49451	3.50288	4.20416	3.49929	3.50747	4.36547	4.71508	2.68698	3.65087
ENSG00000008311	AASS	10.2359	10.6639	10.2706	10.7104	8.07623	10.3438	9.0045	9.42811	10.0074	10.8924	10.5922	9.93598	9.08391	10.3076	10.8393	11.2806	9.88985	10.1927	10.0048	10.704	10.7085	11.1523	10.7123	10.971	9.92644	10.8157	9.75772	10.403	10.1682	9.95477	9.9559	10.7078	11.2557	9.86329	10.6957	10.0084	10.0812	10.8289	10.998	10.7242	10.5043	10.4476	10.1026	10.051	9.83604	10.7715	9.73936	10.209
ENSG00000008323	PLEKHG6	6.39463	6.17839	5.97476	6.45028	4.71168	6.25737	5.63353	6.01352	6.46542	6.94282	6.12573	5.65082	6.37975	6.08406	6.59867	6.56879	6.6167	5.84288	6.39771	5.70861	6.29015	6.66204	6.882	6.287	6.79991	6.06056	6.20509	6.53179	5.58633	6.05883	6.78843	6.76859	6.26039	6.32893	6.41283	6.2365	6.33916	6.38973	6.41268	6.46443	5.58542	6.92381	6.03926	7.39856	6.71115	6.27187	6.2668	6.26582
ENSG00000008324	SS18L2	6.34592	6.17776	5.98508	5.98796	5.80041	6.72641	7.3746	6.99242	5.66623	6.27689	5.75872	5.87182	6.52854	5.60938	5.76255	6.16687	5.7942	6.11759	5.85028	5.70521	5.95464	6.0749	5.58907	5.4727	5.75654	5.77757	5.84857	5.94707	5.5031	6.04395	5.67687	5.93368	6.13333	6.01969	5.69288	5.98217	6.04181	6.16203	5.86893	5.90756	5.86179	5.78204	5.15304	5.97188	6.15477	5.79862	6.95035	5.9498
ENSG00000008382	MPND	6.62222	7.1518	6.48933	7.15588	5.51576	7.13604	7.48517	7.3824	7.14911	7.17441	6.62916	6.97777	6.97794	6.7492	7.14083	7.00653	7.16802	7.3955	7.53935	7.40134	6.96577	7.0079	7.41519	6.75214	6.85118	6.69062	6.82748	6.94335	6.11936	6.82683	7.08621	7.14522	7.32598	7.32366	7.21589	7.18902	7.51999	6.96644	7.25909	7.42168	6.50641	6.96572	6.59931	7.39572	7.14217	6.98138	7.27281	6.89564
ENSG00000008394	MGST1	12.7301	12.3389	12.6103	12.298	11.8177	12.6271	13.2343	13.1037	12.0974	12.5386	12.3038	12.1587	12.5069	12.2695	12.0455	12.036	12.1569	12.546	12.5784	12.1049	12.2736	12.2139	12.0921	12.1149	12.3282	12.3392	12.3569	12.2861	12.0721	12.2872	12.1049	12.081	12.0264	12.2368	12.147	12.4441	12.1931	11.9506	12.2191	11.9915	11.8054	12.2042	11.5953	11.9464	12.3954	12.169	12.9838	12.3335
ENSG00000008405	CRY1	6.39437	7.48082	6.82901	7.6192	6.36907	6.66651	7.26293	6.24209	6.7022	6.95157	7.77842	7.49555	7.32388	7.23251	7.43052	7.09192	7.08278	7.01433	6.52868	7.25215	6.51053	7.15573	6.84795	7.40707	6.92143	7.12023	6.98001	7.02562	7.39238	7.0246	6.78486	6.69769	6.74684	7.24818	7.02244	7.83536	7.7797	6.75008	7.60739	6.99905	6.22344	7.46648	6.59511	7.73092	7.3726	7.10275	7.77908	7.08647
ENSG00000008438	PGLYRP1	2.29883	1.55357	1.51509	1.39804	2.06679	0.229293	0.745963	1.65126	1.30665	1.66972	1.58614	1.92776	1.41952	0.764403	2.07173	1.89601	1.98967	0.919339	2.15627	1.59793	0.162675	2.18912	2.08322	1.40034	1.88612	2.02585	2.072	1.82165	0.91209	0.699861	1.95821	0.988261	1.9717	1.88333	1.69334	0.821744	2.08621	1.36032	1.37946	2.29302	0.751336	0.928662	0.997856	2.29006	2.2379	0.198614	1.93108	1.40448
ENSG00000008441	NFIX	8.64672	8.74158	8.19955	8.24348	8.11386	8.28939	7.57144	8.37604	6.95795	7.79481	8.43169	7.85885	7.84557	7.47156	7.4386	7.60391	7.5463	7.22278	7.11023	8.52604	8.13997	7.97143	8.4836	8.02488	8.31256	7.68418	8.20419	7.25185	6.9312	8.02105	7.9921	7.62447	7.91563	7.52989	8.14574	7.77503	8.66549	8.2494	7.3706	8.29643	8.54614	7.89437	8.82595	7.37514	7.41897	7.46699	7.91606	7.82727
ENSG00000008513	ST3GAL1	11.2223	11.2743	11.6604	11.564	10.628	11.3185	11.2088	11.15	11.0933	12.1722	11.5535	10.9763	10.7401	10.7814	11.246	11.9176	10.8349	10.8689	11.5265	11.7552	11.8382	12.0258	12.0154	11.8787	11.3846	11.6434	10.9308	11.2381	10.9777	10.2016	11.1475	11.6111	11.8768	11.4032	11.8952	11.5723	11.8289	12.0852	11.7334	11.7029	11.595	11.4346	11.4431	10.7983	11.0439	11.6948	11.0879	11.4431
ENSG00000008516	MMP25	3.94193	4.28766	4.02169	4.65561	5.26194	4.86505	4.48957	4.26735	4.35528	4.52298	4.50264	4.31466	4.74625	4.12073	3.14255	2.41396	3.23586	3.59875	3.13797	4.2399	4.11074	4.90366	4.49066	4.42354	3.48691	3.56258	4.44375	3.10838	3.33024	3.35526	4.47825	4.22993	2.9019	3.93475	3.53765	3.20195	4.02926	3.41444	4.32475	3.69682	4.19966	4.47977	3.97523	4.44654	3.20365	3.83421	3.07044	3.79855
ENSG00000008517	IL32	10.3189	9.26866	9.6419	9.22904	10.4401	9.85071	10.5006	10.1033	10.0596	9.36854	9.5638	9.21215	8.99478	9.96111	9.19977	8.15992	9.93449	9.38578	9.17298	7.48045	9.44965	9.0681	9.0364	8.74773	9.21843	9.53722	9.39634	8.52422	10.2154	9.64242	7.77259	9.71511	7.53163	9.74248	7.14312	9.83441	8.82039	8.4202	9.19305	8.59146	8.68282	9.16461	8.24566	9.23286	9.55939	9.17865	9.06824	8.92242
ENSG00000008710	PKD1	8.15567	8.95365	8.44834	8.7014	8.69625	8.58622	8.44536	8.0283	8.24359	8.60814	9.22565	8.50865	8.26151	8.47599	8.38547	8.26653	9.13336	8.90776	8.79122	9.16115	8.82145	8.71887	8.78733	8.79269	8.37533	8.37021	8.62861	8.44801	8.00336	8.22271	8.02493	8.81498	8.99818	9.18272	8.94146	8.87187	9.42281	8.82685	9.17113	8.98571	8.65875	9.0538	9.17431	8.80484	9.32501	8.56475	7.94901	8.7877
ENSG00000008735	MAPK8IP2	3.14745	4.17181	4.13561	3.76282	3.27228	3.17413	2.39088	2.94314	3.25585	3.45714	4.95975	3.59975	3.61699	3.42197	2.82891	2.99128	4.12043	3.53109	3.30738	3.73441	3.75649	3.61212	3.15169	3.21102	4.04294	3.92278	3.73038	3.64121	3.10996	3.1189	3.34452	4.55784	4.66864	3.65825	4.78829	3.53259	3.99073	3.47752	3.55919	3.82963	4.10857	4.5847	4.79723	2.74033	5.53898	3.51202	3.85896	3.35698
ENSG00000008838	MED24	8.0832	8.08851	7.78922	8.20854	7.83989	7.65947	7.64451	7.99779	7.85192	7.75736	8.09541	7.82878	7.97652	7.78469	8.04163	7.8327	7.87271	7.52718	7.73044	8.30463	8.09281	8.02972	8.1574	7.62599	7.64926	7.73405	7.93517	7.5367	8.0167	7.81728	8.088	7.84955	7.9971	7.80043	8.01362	7.8539	8.28462	7.74117	8.00332	7.85474	7.97084	8.13945	8.17922	7.65776	7.7148	8.22327	7.7097	8.10887
ENSG00000008853	RHOBTB2	6.18856	5.87254	5.73263	6.36612	6.4556	6.62994	6.47276	6.45306	6.27825	5.98529	5.91385	6.24902	6.18271	5.76174	5.65888	6.21384	6.2609	6.66587	6.3073	6.58386	6.40157	7.14688	6.50425	6.49604	6.73954	6.48121	6.53447	6.31089	6.42511	6.3681	5.88194	6.47557	5.88694	7.04882	6.00965	6.39093	5.55643	5.93884	6.42587	6.25678	6.52382	5.08996	7.17897	6.2919	5.77629	5.3585	6.16042	5.66926
ENSG00000008869	HEATR5B	8.51145	8.90584	8.87545	8.9331	8.77057	8.67383	8.08238	8.33468	9.13194	9.09971	9.32834	9.16056	8.82217	8.96125	8.94177	8.7397	8.88997	8.97139	8.72183	9.05198	9.02623	9.0171	9.14781	9.25943	9.16004	9.13988	9.09948	9.31896	8.79809	8.97415	9.27642	9.04314	8.88781	9.22469	9.34231	8.77078	9.54016	9.26819	9.2251	9.16004	9.08545	9.1917	8.71004	8.67698	8.64818	9.07652	9.01922	9.05667
ENSG00000008952	SEC62	10.5136	10.4769	10.5686	10.6392	10.1229	10.4782	10.5895	10.3823	10.784	10.7832	10.6905	10.6541	10.6112	10.8262	11.1059	11.0252	10.7751	10.8276	10.8112	10.949	10.8451	11.0686	10.7962	10.913	10.9396	10.9029	10.9309	10.9291	10.7399	10.8979	10.9389	10.9262	11.0066	10.8803	11.0195	10.8408	10.8095	10.9555	10.8311	10.9932	10.7323	10.8298	10.5909	10.9165	10.4725	10.7304	10.8242	11.0634
ENSG00000008988	RPS20	10.6997	10.7341	10.7827	10.6042	11.405	10.8629	11.707	11.4439	10.7194	10.7537	10.3149	10.7399	11.0734	10.6398	10.6632	10.8717	10.6777	10.5047	10.5741	10.8358	10.5406	10.7307	10.5406	10.4521	10.5947	10.5839	10.7055	10.6741	11.1043	10.6398	10.7455	10.4701	10.7239	10.5745	10.4604	10.3385	10.2788	10.6283	10.4864	10.4671	10.8442	10.3838	10.5951	10.6029	10.5031	10.6384	11.3941	10.6088
ENSG00000009307	CSDE1	11.802	11.809	11.8067	11.7126	12.4429	11.8989	11.4588	11.7145	11.9057	11.7622	12.0286	11.9175	11.7406	12.1218	12.0413	11.9509	11.9444	11.8807	11.8559	11.8726	11.9632	12.0478	11.9729	11.8609	12.062	12.1093	12.0838	12.2887	11.9981	12.0739	11.8826	11.9116	11.9376	11.8292	11.8069	11.9638	11.807	11.9423	11.8327	11.8592	12.4333	11.862	12.6548	11.9058	11.8176	11.7898	11.7906	11.9225
ENSG00000009335	UBE3C	9.96129	10.0332	9.73124	9.78099	9.82596	9.91068	9.02416	9.58165	9.86184	9.59258	10.0465	10.0002	9.93589	9.9826	9.95418	10.0302	9.96868	9.84981	10.0591	9.92577	9.99266	9.88686	9.74803	9.93206	9.88548	9.9875	9.98121	10.0855	10.0606	9.97219	9.97144	9.82109	9.72877	9.73759	9.94774	10.0008	9.99835	9.93461	10.022	9.81359	9.89754	9.78741	10.2822	9.96191	9.88022	9.98183	9.7924	9.94119
ENSG00000009413	REV3L	10.0585	9.7681	9.93145	9.96694	10.1687	9.85038	9.68168	9.56341	9.94346	9.91296	10.4627	10.1577	9.59817	10.1127	10.2507	9.90428	10.0348	9.91996	9.8337	10.1634	9.87713	10.1006	10.164	10.1112	10.1713	10.1862	10.1412	10.0068	10.0743	9.62638	9.87947	10.0655	9.92333	9.77937	10.0822	9.89318	9.97767	10.0411	10.2866	10.1051	10.1164	9.96222	10.508	10.0918	9.61205	9.91124	9.62987	9.95155
ENSG00000009694	TENM1	9.89654	10.3523	10.3697	9.8734	7.67248	9.87766	9.36568	9.63271	10.2731	10.2228	10.4212	10.0164	9.42376	10.3317	10.6331	9.32146	10.3392	10.4289	10.0376	10.445	10.7496	10.7048	9.93029	10.4227	10.7696	10.1754	10.456	10.7246	9.69928	10.3839	10.5833	10.2001	10.4055	10.3242	10.2651	10.1023	10.6424	10.2642	10.42	10.561	9.59419	10.1161	9.93463	9.88681	9.84964	10.7477	10.0829	11.0099
ENSG00000009724	MASP2	10.3348	10.0464	9.99694	10.1236	9.3276	10.0205	10.9765	10.7844	10.1643	9.81606	9.91283	10.0364	10.4164	10.1678	10.0741	10.2709	10.0025	10.2066	10.1053	10.1507	10.1604	10.1147	10.4579	9.95872	9.84222	10.0236	10.146	9.61671	10.1361	9.78706	10.4236	10.2738	10.3107	10.5732	10.3184	9.55516	10.1638	10.4415	10.2862	10.6005	10.168	10.158	9.26964	10.2629	10.5356	10.005	10.6775	10.0244
ENSG00000009765	IYD	10.6063	10.5098	10.5083	9.74469	8.99921	10.518	10.6905	10.5576	10.5694	10.5516	10.6758	11.0011	10.4221	10.1456	10.9157	10.3805	10.381	10.7309	10.8062	10.7082	10.3084	10.4175	10.8463	10.1846	10.0649	10.3264	10.3189	10.5615	9.76365	9.84719	10.4947	10.5331	10.8531	10.1901	10.3818	9.61828	10.1668	10.4668	10.5031	10.5983	10.581	10.4058	9.81635	9.58847	10.0319	10.5706	10.0436	10.955
ENSG00000009780	FAM76A	6.57114	6.75147	6.89702	6.89556	6.32413	7.14235	6.44319	7.10933	6.77667	6.87203	7.05761	6.80178	6.89596	7.17414	7.02694	6.90176	7.26435	7.59827	6.87426	7.01443	7.14732	7.09546	6.97571	6.60947	6.88266	6.99893	6.80757	7.30048	6.50446	6.98894	6.7349	7.13992	7.19334	6.82322	6.66233	6.76012	6.99061	7.0285	6.92882	7.01772	7.01477	6.80948	6.7382	6.93907	7.01318	6.94245	6.87668	6.72728
ENSG00000009790	TRAF3IP3	6.31979	6.20023	7.04686	6.68126	6.65864	6.21421	6.96157	6.37339	6.46775	6.25857	6.69993	6.66638	6.70771	6.77524	6.25257	5.73522	6.03399	6.18998	6.54432	6.8774	6.08189	6.05931	6.15268	7.28621	6.74342	6.74494	7.41862	6.64163	6.86824	6.82771	6.31023	6.59186	6.00892	6.67517	5.8745	6.7209	6.575	5.95253	6.43896	6.23092	5.99967	6.65009	6.19049	6.53492	5.90834	6.35633	7.10567	6.72232
ENSG00000009830	POMT2	7.25724	7.03399	6.73661	7.23911	7.0758	7.39169	6.87327	6.71798	7.08729	7.2769	7.55425	6.86026	6.9358	7.09907	7.14181	7.04463	7.22434	7.31581	7.23332	6.74228	7.52035	6.93411	7.05321	7.37034	7.11571	6.92309	7.0811	6.87402	6.66468	7.25267	6.91699	7.20764	7.31324	7.32655	7.27418	7.38308	7.69254	7.21251	7.2133	6.85226	6.98106	6.94073	6.98345	7.21804	7.02763	7.15269	7.13178	7.01028
ENSG00000009844	VTA1	8.85727	8.69078	8.61897	8.4662	8.34697	8.91809	8.67179	9.15545	8.4092	8.61345	8.45723	8.78179	8.94594	8.68365	8.4939	8.45517	8.56586	8.66578	8.63743	8.30992	8.56983	8.58757	8.59179	8.27656	8.58433	8.54451	8.38795	8.7558	8.54905	8.7251	8.55171	8.45813	8.75603	8.56682	8.33725	8.57316	8.4454	8.44998	8.72192	8.4531	8.67062	8.37311	8.17076	8.28891	8.55107	8.48588	8.64435	8.47551
ENSG00000009950	MLXIPL	10.1309	10.4102	10.3429	10.3692	8.41085	10.2913	9.79263	10.2863	10.4297	10.4689	10.6559	10.2565	10.0879	10.1699	10.6677	10.2833	10.3411	10.7367	10.3286	10.7133	10.5199	10.5608	10.7876	10.5882	10.3054	10.3216	10.0244	10.4737	9.65658	10.0467	10.4872	10.7402	10.6092	10.7496	10.5662	10.678	11.1727	10.6326	10.8109	10.8159	10.0065	10.7358	10.405	10.6386	10.7486	10.8703	10.0566	10.2725
ENSG00000009954	BAZ1B	9.67147	9.68958	9.61528	9.6991	9.69255	9.70385	8.92467	9.24409	9.77992	9.62664	9.96	9.89411	9.62191	9.87871	9.86962	9.76057	9.9071	9.97779	9.98654	9.8701	9.83038	9.7144	9.6754	9.83777	9.86848	9.76758	9.90565	9.85795	9.84512	9.88058	9.79546	9.82667	9.74529	9.63598	9.68014	9.83524	9.93	9.84085	9.80526	9.81207	9.80929	9.7464	9.71004	9.86349	9.65823	9.79438	9.45287	9.88616
ENSG00000010017	RANBP9	8.50926	8.65637	8.56992	8.85714	8.60155	8.52147	8.33254	8.67385	8.45605	8.79322	8.58766	8.3768	8.38925	8.45896	8.38967	8.50009	8.20834	8.40793	8.44069	8.39676	8.47787	8.69967	8.39047	8.72406	8.47982	8.41484	8.45318	8.09056	8.2862	8.4189	8.56821	8.27472	8.40999	8.26513	8.55024	8.46267	8.59364	8.44064	8.51039	8.51942	8.73347	8.6259	8.57981	8.23791	8.14953	8.21858	8.72244	8.38648
ENSG00000010030	ETV7	5.34978	3.09328	3.56463	3.38045	3.20747	3.81196	4.26138	3.63841	3.76372	2.82323	3.09598	3.62237	3.5502	2.86506	3.25427	3.02123	3.38173	2.86235	3.31633	3.24378	3.33914	2.38876	3.74327	2.8326	2.96597	3.96371	3.30184	4.17704	4.93778	4.26164	3.52768	2.99894	2.65639	4.29927	2.82223	3.07884	2.94444	2.69714	2.69747	3.14499	1.40096	3.23675	2.89217	5.05543	2.62119	2.8039	3.73296	3.72549
ENSG00000010072	SPRTN	6.81806	6.6215	6.57882	6.53103	6.76152	7.12319	6.22215	6.83528	7.14066	6.78342	6.68998	7.22654	6.58821	6.80867	6.94202	7.08749	6.80236	6.80589	7.05858	6.6056	6.7309	6.96571	6.78772	6.75029	6.74601	6.92895	6.78422	6.93483	6.64471	6.87451	6.84731	7.0455	6.71195	6.79808	6.49773	6.67582	6.84669	6.75457	6.8493	6.79957	6.60019	6.75517	6.51229	6.93154	5.94505	6.54241	6.80866	6.63475
ENSG00000010165	METTL13	7.74178	7.71539	6.96755	7.68569	7.61595	7.30516	7.4016	7.64085	6.8667	7.09142	7.42952	7.15218	7.48518	6.87244	7.09959	7.00168	7.37771	6.89897	6.95205	7.284	7.10504	6.80612	7.46383	7.159	6.94745	7.13964	7.40839	7.20132	7.13375	7.0032	6.97372	6.90657	7.07041	7.251	7.07486	7.26078	7.43392	6.47298	7.05427	7.48078	6.934	7.45634	7.04783	7.30091	7.20486	6.90341	7.63361	7.23742
ENSG00000010219	DYRK4	6.56092	6.10698	6.25887	6.28852	7.07742	6.25673	7.13806	6.44111	6.36809	5.94166	5.98873	5.88242	6.75676	5.94464	6.26922	6.2003	6.09424	6.49635	6.09075	5.8101	6.33813	5.7825	5.9603	5.86987	5.81674	6.35582	6.14891	6.02477	6.59322	6.35324	6.11106	6.02709	5.91318	5.93275	5.89374	5.9265	5.59061	5.98052	6.18353	6.1685	6.00963	5.96405	5.81956	5.95987	5.70348	6.35693	6.34576	6.1542
ENSG00000010244	ZNF207	10.764	10.5858	10.6727	10.9342	11.0858	10.6178	10.5002	10.3361	10.8219	10.6769	10.9654	10.916	10.701	10.8238	10.8824	10.8323	10.7667	10.6408	10.7085	10.7256	10.7438	10.6018	10.7236	10.8471	10.8954	10.8154	10.7552	11.0713	11.0053	10.9237	10.9243	10.7071	10.7172	10.6417	10.8646	10.6327	10.8274	10.8266	10.8723	10.7222	10.8106	10.7466	10.853	10.8326	10.6946	10.7744	10.5886	10.853
ENSG00000010256	UQCRC1	10.2965	10.3112	10.2754	10.1076	9.66347	10.4772	10.4031	10.5596	10.0957	10.2801	9.74972	10.185	10.4093	10.2465	10.2303	10.4116	10.0647	10.2717	10.3159	10.2784	10.2966	10.2238	10.2331	10.2364	10.1928	10.2324	10.3409	10.452	9.92177	10.3597	10.2648	10.1637	10.3432	10.1739	10.2786	10.4268	10.0605	10.4115	10.1452	10.3709	10.5513	10.3266	10.7604	10.322	10.385	10.0375	10.3879	10.0966
ENSG00000010270	STARD3NL	6.98919	6.8047	6.96024	6.80122	7.81202	7.06645	7.54315	7.47477	7.1729	7.04628	6.70068	7.02001	6.97924	7.14943	7.15217	6.99499	7.07858	6.99187	6.86425	6.42789	7.05898	6.77692	6.85502	6.84106	6.87052	6.90045	6.78471	6.85044	7.44311	7.51256	7.10043	6.6084	6.63018	6.79842	6.78269	6.81972	6.65456	6.88216	6.98878	6.91983	6.77017	6.61147	6.82776	6.85493	6.68345	6.69744	7.30219	7.01617
ENSG00000010278	CD9	7.47756	7.21345	7.42598	7.55909	7.98946	7.55226	7.86561	7.4328	7.64119	7.26794	6.43787	7.17898	6.86815	7.0762	7.04777	8.36351	7.43928	6.62781	6.91306	6.57424	6.68258	7.25844	7.37572	5.79897	7.34634	7.41556	6.94336	7.46771	7.56478	6.80046	7.51367	6.57179	6.32176	6.83987	7.67523	7.2545	6.85226	7.23722	6.30666	6.9007	7.12211	7.161	7.01122	5.61947	7.80673	7.06757	6.43913	7.2478
ENSG00000010282	HHATL	1.92608	1.49996	1.83462	0.299441	1.51398	0.483003	0.941705	1.7301	2.53606	1.35301	2.19732	0.633461	0.725391	1.75994	0.299441	0.744665	1.53389	1.50402	1.35602	1.53388	0.947117	0.183466	1.10891	0.857994	0.725058	1.30083	1.40028	0.183466	0.720473	1.96227	0.183466	1.25152	1.30594	0.725311	0.714133	1.17081	1.0245	0.194171	1.07134	1.11506	4.70942	1.00551	5.11803	1.77488	1.07539	1.9107	1.61855	0.720473
ENSG00000010292	NCAPD2	7.5367	7.09987	7.48724	8.02638	7.86164	7.51765	7.23877	7.5222	7.6465	7.85698	7.29104	7.49808	7.55779	7.27124	7.58183	8.06391	7.94122	7.4691	7.47565	7.8497	7.63486	7.86952	7.51886	7.88885	7.36064	7.77507	7.45105	7.75495	7.53575	7.92672	8.0226	7.32771	7.47054	8.03341	7.60338	7.9124	8.24891	7.77082	7.49414	7.31056	7.10284	7.59392	7.56784	7.28314	7.93685	7.35211	7.56739	7.87864
ENSG00000010295	IFFO1	7.00183	6.68427	6.698	6.75189	7.06169	6.83131	6.18338	6.72146	6.80317	6.98467	6.85754	6.85409	6.61137	6.60666	6.82862	6.96571	6.95877	6.65131	6.80304	7.22527	7.01009	6.91123	6.77918	6.81736	6.84329	7.01583	6.87033	6.47184	6.67274	7.07718	6.73849	6.81185	6.98727	7.0789	6.74025	6.74538	7.25583	6.87111	7.08025	6.84907	6.69943	6.99838	6.67938	6.83057	7.18134	6.93828	6.77402	6.94509
ENSG00000010310	GIPR	3.77326	4.21664	3.92195	4.22414	3.27992	4.31225	2.98837	4.09612	4.43044	4.19171	3.76551	4.30846	3.02622	4.07323	4.59144	4.46684	3.66344	4.52747	4.15716	4.5883	4.53854	4.73772	3.37739	4.90163	4.5131	4.18513	3.4845	4.37043	4.00948	3.80184	4.53496	4.74039	4.31248	4.04006	5.19331	4.1011	4.57345	4.38325	4.04834	4.53564	4.02654	4.44016	4.22682	3.99715	4.64088	4.31374	3.88159	4.61785
ENSG00000010318	PHF7	5.87321	6.1206	5.86034	6.26619	4.77039	5.97004	5.98601	6.34371	5.84576	6.78698	6.51911	5.77317	5.57084	5.98185	6.03985	5.66787	5.87341	5.80812	5.76554	5.9562	6.13377	5.9815	5.71921	5.50447	5.70832	5.51624	6.05234	6.25794	5.48018	5.66723	5.72977	6.035	6.30766	5.30501	6.12128	5.772	6.4659	5.38691	5.87475	6.37934	5.88356	6.06478	5.46129	6.21136	5.3849	5.9755	5.88564	5.60796
ENSG00000010319	SEMA3G	3.17614	3.95592	3.36529	3.95665	5.12313	4.37343	5.03541	2.21466	3.05353	3.53344	3.70396	4.59608	3.51061	4.36828	2.69462	2.59618	4.17759	3.77013	3.64327	2.86969	4.22154	4.55788	3.0273	2.21884	4.70921	3.65508	5.46563	5.95731	3.71736	4.44929	4.55589	2.84804	2.55458	4.5614	3.90143	4.17415	4.18129	4.71555	2.27061	3.07644	4.90292	2.34405	5.94944	3.64069	4.75564	4.33785	3.98776	4.64349
ENSG00000010322	NISCH	8.85004	9.13043	9.06021	9.03136	8.83518	8.82683	7.81909	8.68649	9.16197	8.97302	9.23037	9.10158	8.66067	9.19871	9.21933	9.01255	9.21879	9.34896	9.19884	9.54441	9.13763	9.26408	9.22812	9.19554	9.21093	8.94847	9.22462	9.30396	8.99723	9.10234	9.32947	9.30671	9.49355	9.22518	9.09075	9.33825	9.6626	9.16302	9.26571	9.20712	9.05229	9.12606	9.05288	9.20194	9.26029	9.33815	8.65926	9.41944
ENSG00000010327	STAB1	10.7596	10.4284	10.9019	10.7288	11.5498	10.5774	10.7018	10.9934	10.2657	11.1945	10.5606	10.7043	11.2495	10.6995	10.5827	10.5458	10.3828	10.198	10.6714	11.1465	10.6873	10.6045	10.6999	10.3593	10.377	10.2236	10.6965	10.3528	10.1898	10.5109	10.9453	10.4385	10.5929	10.7393	10.6241	10.54	10.76	10.5921	10.827	10.8926	10.639	10.8778	10.4838	10.9647	10.9063	10.6992	10.4073	10.4323
ENSG00000010361	FUZ	4.94371	5.11882	5.653	4.51803	4.88086	4.72843	5.72151	5.61283	5.29749	5.41627	5.28116	4.74986	4.9484	4.97942	5.10688	5.54522	4.73455	5.03871	4.8753	4.90475	5.07172	5.13453	5.33129	5.41572	5.23243	4.65674	4.8083	5.34555	4.28834	5.42209	5.46849	4.84053	5.23684	5.36171	5.27866	5.38288	5.21299	5.02675	4.41491	4.73941	5.34764	5.39729	5.0928	5.36302	5.56608	5.33118	5.45756	4.42997
ENSG00000010379	SLC6A13	8.01259	7.37663	7.32805	8.11707	5.2135	7.07598	7.23691	7.38599	7.73998	8.06329	8.01619	8.16412	7.00436	7.27086	7.48243	7.20795	7.67331	7.52206	7.95129	8.08957	7.86182	7.73457	7.99465	7.61638	7.35228	7.62085	8.03692	7.55691	6.26235	7.77883	8.37706	8.48671	8.60954	7.8548	8.25574	7.54143	8.07534	7.70193	8.86425	8.75307	7.8632	8.15099	7.7281	8.07475	7.62733	8.104	7.40867	8.04086
ENSG00000010404	IDS	8.7185	8.62992	8.99726	8.89332	9.50568	8.53045	8.65735	8.81621	8.34594	8.71252	8.88645	8.62326	8.46978	8.55393	8.5191	8.65597	8.38751	8.49393	8.18232	8.62702	8.43998	8.74317	8.74717	8.72997	8.47109	8.43288	8.85817	8.57179	8.83379	8.66167	8.4021	8.58138	8.19811	8.59762	8.98218	8.64057	8.72344	8.51386	8.48222	8.51114	8.7909	8.8735	9.00068	8.46015	8.31043	8.77788	8.69356	8.4412
ENSG00000010438	PRSS3	4.38369	1.85858	3.75844	3.70938	3.08522	2.6567	4.33126	4.79907	2.28465	3.94569	1.95481	2.71055	3.04415	3.88289	4.75299	4.45286	2.49294	4.83686	3.93672	3.30397	3.79555	3.8406	3.84752	2.70944	2.22306	3.93951	2.1267	3.84752	3.86244	3.23046	2.85712	3.81489	2.73798	2.87064	3.55602	3.03156	2.85227	4.1652	3.16167	3.57495	2.66443	4.2657	2.10513	4.20349	4.37271	4.63945	3.82918	4.25251
ENSG00000010539	ZNF200	7.10359	7.24329	6.84735	7.10189	7.17729	6.98033	6.20338	6.65207	7.2646	7.14303	7.2731	7.11836	6.48133	7.22811	7.55295	6.94093	7.2906	7.18518	7.07476	6.97275	7.10928	7.02679	7.26685	7.44126	7.1609	7.31607	7.34249	7.34912	7.09672	7.35246	7.30307	7.29821	7.4263	7.15325	7.36347	7.09618	7.21523	7.15982	7.21389	7.29499	7.24588	7.40935	7.07556	7.09401	7.10429	7.04949	6.84067	7.27227
ENSG00000010610	CD4	9.75777	9.29564	10.0565	9.56123	9.69476	9.47349	9.76877	10.145	9.44483	9.76703	8.71095	9.72927	9.48327	9.00946	9.67995	9.62816	9.5025	10.1043	8.94801	9.73721	9.95609	10.2218	9.93498	9.50209	9.65672	9.60928	9.29732	10.6305	9.32591	9.4191	9.72053	9.33833	10.5502	10.1379	9.56945	9.60637	9.61858	10.1915	9.68972	9.86875	9.84446	10.0119	8.63634	9.84633	9.63892	10.5974	9.85768	9.76408
ENSG00000010626	LRRC23	3.90301	3.65627	4.64695	4.7416	3.92175	4.3755	3.96191	4.13952	3.74904	4.95242	4.23161	4.51865	3.75065	4.37704	3.35572	5.29555	4.2353	3.35279	3.70926	5.28905	3.99822	4.07922	4.67527	5.20178	4.573	4.30694	4.82292	4.32479	5.18869	4.47486	3.59758	4.68729	4.85314	3.88692	3.5905	4.32218	3.19268	5.26876	4.38174	4.30104	4.90631	3.89569	4.30584	4.41414	3.6617	4.55333	4.47494	3.57746
ENSG00000010671	BTK	5.74641	5.29742	5.91869	5.90552	6.71112	5.00514	6.06023	5.77139	5.46983	5.40943	5.66319	6.35585	6.04027	5.61497	5.97583	5.80341	6.04786	5.36294	6.09559	5.47607	5.12399	5.37186	4.47135	6.02455	5.38615	6.03981	5.95594	5.86983	6.24416	6.42942	5.22047	5.58562	5.34727	5.67601	5.57794	5.66349	4.7594	5.7782	5.4144	5.2617	4.88552	5.58084	4.24088	5.7374	4.11921	5.40201	5.95106	6.30039
ENSG00000010704	HFE	8.04959	7.67876	7.76951	7.73271	7.66306	7.77938	7.86785	7.97693	7.87456	8.00255	7.84012	7.93314	7.4701	7.85734	7.60993	7.8865	7.7512	7.90137	7.94484	7.69578	7.9909	8.18578	7.62196	7.66197	7.82672	7.84451	7.92898	7.69176	8.07666	7.79484	7.71581	7.99257	7.81714	8.23667	7.70944	8.11281	7.86689	7.41847	8.23772	7.57525	7.31456	7.75799	7.28506	8.20524	8.09194	8.1448	7.92808	8.12589
ENSG00000010803	SCMH1	7.87192	8.48463	7.94329	7.82388	7.91299	8.09205	7.78222	7.65724	8.16869	7.42808	8.42183	7.73238	7.81724	7.89953	8.11356	7.81242	8.04837	7.73549	8.13068	8.5357	8.0912	7.57283	7.79937	7.58708	7.96205	7.47505	7.91704	8.01005	7.68666	7.5423	7.83009	8.14687	8.18741	8.02602	7.70734	8.01174	8.18613	7.7001	7.86217	8.22156	7.57749	7.82788	7.85159	8.0145	7.49091	7.7209	7.24018	7.52209
ENSG00000010810	FYN	8.19707	8.03712	8.25332	8.35092	8.0775	8.076	8.62331	8.1608	8.38159	8.36742	8.15796	8.24254	8.30625	8.21722	7.95498	8.16435	8.01487	7.88264	7.90738	8.3198	8.15944	8.14764	8.357	8.64441	8.13328	8.41245	8.58623	8.14108	8.53888	8.04873	8.24777	7.94709	8.3761	8.45255	8.14241	8.06258	7.91943	8.46501	8.0241	8.46127	8.26063	8.32833	7.95849	8.5642	7.49188	8.20479	8.47874	8.21698
ENSG00000010818	HIVEP2	8.3938	8.35141	8.83488	8.42229	9.09672	7.62005	7.63193	7.54432	7.7569	8.28127	8.20889	8.2848	8.03286	8.47112	8.08439	8.4253	8.92878	8.85881	7.57443	8.17976	8.71736	8.09427	8.6666	8.935	8.28881	8.77518	8.7204	8.80202	8.58443	8.34324	7.88318	8.04592	7.89878	8.42905	8.46099	8.65906	8.18566	8.47759	8.29851	7.58666	8.01033	8.01536	8.99515	8.65596	8.03335	8.71039	8.97	8.66857
ENSG00000010932	FMO1	5.45065	5.72854	4.66573	5.57935	4.807	6.03956	4.68172	7.0088	5.27308	3.6131	6.42514	4.33233	7.16972	5.08002	5.68464	4.4941	7.8187	6.46775	6.84202	5.29661	4.90953	3.91802	4.17521	5.41597	8.25647	6.58059	3.89619	5.095	5.98073	3.90857	6.26534	6.70616	3.34986	4.78502	2.9878	6.82806	5.29602	3.77182	6.30186	5.92479	3.0702	5.80892	4.17544	8.2461	5.05811	2.98693	5.38414	5.46636
ENSG00000011007	ELOA	9.55633	9.43321	9.37982	9.46468	9.09501	9.36388	9.03464	9.43371	9.32824	9.28017	9.15567	9.26037	9.55044	9.3595	9.44217	9.76051	9.42296	9.47575	9.52215	9.4964	9.24545	9.70374	9.21015	9.27322	9.51941	9.38386	9.4639	9.49612	9.43095	9.40791	9.47467	9.64319	9.62486	9.43567	9.48191	9.54846	9.34878	9.5835	9.59785	9.47129	9.33757	9.43136	9.4345	9.36702	9.60492	9.4426	9.43427	9.30305
ENSG00000011009	LYPLA2	7.78067	7.60594	7.67365	7.52881	7.84507	7.80142	8.3508	8.26335	7.51094	7.62178	6.91365	7.54392	7.5987	7.47963	7.33569	7.84362	7.43993	7.22837	7.25746	7.28828	7.69293	7.45795	7.38472	7.02118	7.10885	7.31794	7.1614	7.45014	7.13863	7.51625	7.2927	7.28654	7.53233	7.69767	7.25998	7.39108	7.511	7.64814	7.29173	7.35243	7.09612	7.26239	7.03862	7.52513	7.68631	7.37895	7.79157	7.62928
ENSG00000011021	CLCN6	7.039	7.99582	7.43828	7.15903	7.61702	7.80983	6.9665	7.29988	7.3352	7.5206	7.96533	7.04769	7.05417	7.11041	7.41564	7.47372	7.71682	8.47433	7.34837	7.63635	7.53856	7.75953	7.86661	8.00906	7.1198	7.21796	7.37859	7.64868	7.2965	6.92371	7.77644	7.68848	7.42039	7.79834	7.58852	7.92655	8.03532	7.1089	7.41201	7.29039	7.36205	7.73709	7.89442	7.42188	7.53261	7.73468	7.37366	7.58836
ENSG00000011028	MRC2	7.74402	7.1592	7.98887	6.79742	8.24415	6.67682	7.78276	7.57969	7.13562	7.47498	7.54917	7.8323	7.03184	7.17323	6.55224	6.47847	7.8819	7.51346	6.96155	6.9833	7.62232	7.45891	7.13899	7.11382	7.86708	7.44769	8.00303	7.10799	7.46884	7.58356	6.63881	6.87037	7.14978	7.3894	7.3531	6.54364	6.4965	7.09828	5.7838	7.43479	8.15788	7.31313	7.82106	7.20814	7.04244	7.14042	6.62617	7.08242
ENSG00000011083	SLC6A7	0.844397	1.00707	1.01071	0.414417	1.56389	1.2684	1.63466	0.579928	0.44664	0.620408	1.00707	0.602631	2.21044	1.30506	2.16691	0.640843	1.98646	1.41896	0.586721	1.74388	1.01875	1.28584	1.85801	3.16937	0.766435	0.414417	0.962615	1.42149	1.1356	2.20484	1.04601	0.609369	0.607156	1.18175	0.599615	0.416536	1.11517	0.413853	0.413853	1.1478	0.604737	0.586721	0.607156	1.38696	0.44664	0.44664	1.46606	1.67373
ENSG00000011105	TSPAN9	9.48144	9.25821	9.18194	9.38349	8.48712	9.30926	9.14057	9.19437	9.19861	9.36584	9.38294	9.3999	9.42449	9.14579	9.71381	9.34614	9.44418	9.4597	9.07058	9.77129	9.77958	9.48752	9.4012	9.45883	9.45087	9.28692	9.72299	9.32024	9.34552	9.86051	9.27378	9.38694	9.65273	9.65139	9.58758	9.26435	9.67646	9.71896	9.42286	9.53245	9.13516	9.62605	8.92683	9.62468	9.38649	9.53274	9.28235	9.64256
ENSG00000011114	BTBD7	8.42783	8.97956	8.50717	8.49563	8.65614	8.57887	7.89334	8.68754	8.60138	8.49974	8.8824	8.47405	8.59704	8.66503	8.98821	8.41339	8.86066	8.83238	8.83927	8.66676	8.87687	8.62365	8.75767	8.78616	8.71706	8.72156	8.86468	8.77504	8.81286	8.48026	8.68443	8.61443	8.64354	8.97391	8.986	8.4562	8.64651	8.80089	8.7008	8.76618	8.78917	8.71352	8.81495	8.38483	8.62359	8.50367	8.49959	8.76192
ENSG00000011132	APBA3	7.18567	7.17942	7.52704	7.32145	7.49702	7.65955	8.42135	7.64535	7.41737	7.13233	7.12234	7.3767	7.07358	7.4589	7.31643	7.9146	7.19256	7.25699	7.63566	7.30818	7.42742	7.41555	7.29474	7.52008	7.39492	7.57469	7.42638	7.27503	6.86358	7.24596	7.00519	7.40931	7.417	7.51659	7.05253	7.09273	7.50022	7.52147	7.3983	7.20775	6.96512	7.28941	6.9343	7.3985	7.24586	7.25889	8.05795	7.36089
ENSG00000011143	MKS1	5.76739	5.84779	5.02282	5.79668	5.46072	5.80687	5.17048	5.95852	5.69168	5.5303	5.81216	6.14095	6.27527	6.28742	6.18718	5.49158	6.04956	6.0945	5.72257	6.25654	6.32637	6.38734	6.68284	6.24311	5.37862	6.39377	5.71891	5.35732	5.57513	5.77602	6.10255	6.04086	5.61528	5.84299	5.92026	6.05474	6.24758	6.02749	5.94085	5.99428	5.7144	6.23677	5.79283	5.66589	5.61428	6.33308	5.96566	5.9287
ENSG00000011198	ABHD5	7.48714	7.08508	7.19121	7.28667	6.72934	7.38692	7.12512	7.46105	7.11964	7.10271	7.13491	7.04224	7.41126	7.68587	7.84807	7.47162	7.41725	7.80491	7.68416	7.10969	7.58377	7.67343	6.95089	7.13688	7.3079	7.49874	7.43934	7.28837	7.04676	7.3429	7.14016	8.36814	7.4974	7.2938	7.37116	7.34741	7.01694	7.16071	7.77585	7.43814	7.2674	7.34276	6.85132	8.05012	7.41037	7.16187	7.57396	7.10631
ENSG00000011201	ANOS1	4.44842	3.73338	6.00563	4.7041	8.06866	3.92485	4.74992	5.21312	5.22167	4.21283	3.8066	3.80463	3.76098	4.79945	3.86797	4.28734	4.68184	4.34837	4.68698	2.31606	4.75368	4.0515	4.43502	3.16715	4.52517	4.06288	3.36132	3.9653	6.07824	5.25883	5.35724	1.55273	4.21347	3.76249	4.35328	3.75392	3.58173	5.67077	3.62485	4.56394	5.88072	3.75418	5.66423	3.81383	4.31679	4.91291	4.23593	4.59532
ENSG00000011243	AKAP8L	7.78737	8.13721	8.02416	7.73519	7.27186	7.95204	7.29137	7.69456	8.08385	7.75025	8.11712	7.72628	7.99086	8.04097	8.21053	8.11643	8.04613	8.36805	8.15069	8.43517	7.95585	8.24643	8.41058	8.37224	8.03777	7.95763	8.02855	8.18727	7.89319	7.90558	8.23169	8.18032	8.07801	8.31578	8.14806	8.3333	8.44288	8.08077	8.26885	8.24745	7.91792	8.24507	7.96907	8.22479	8.23622	8.15055	7.96149	8.1412
ENSG00000011258	MBTD1	8.41859	8.65238	8.70332	8.64974	8.31477	8.49126	8.26144	8.19436	8.56196	8.64093	8.8773	8.54805	8.11566	8.37204	8.56141	8.48158	8.27214	8.21742	8.46669	8.94384	8.44481	8.56605	8.62196	8.95842	8.51676	8.236	8.57578	8.46426	8.37985	8.27506	8.59347	8.54305	8.67571	8.40508	8.91475	8.34363	8.80239	8.56295	8.87468	8.75324	8.61071	8.43422	8.42097	8.10486	8.08089	8.48737	8.46214	8.61304
ENSG00000011260	UTP18	6.79517	7.30376	6.93133	7.30768	7.19161	7.46347	7.49809	7.63229	7.15604	7.20703	7.24156	7.5373	7.57261	7.61826	7.15332	7.58607	7.30661	7.09449	7.36567	6.98585	7.26962	7.15148	6.93141	7.01522	7.14466	7.21706	7.2865	7.53734	7.19017	7.29084	7.11895	7.25028	7.09359	6.73182	7.04651	7.06729	6.84685	7.30683	7.28852	6.86669	7.27661	7.02816	6.84652	7.12969	7.10594	7.06691	7.31766	7.46731
ENSG00000011275	RNF216	8.33205	8.65487	8.56389	8.55128	8.52623	8.51164	8.16288	8.29431	8.73523	8.5112	8.87926	8.63109	8.40815	8.61638	8.52875	8.41295	8.68883	8.43486	8.50102	8.62209	8.45224	8.38421	8.73638	8.85447	8.77933	8.43228	8.75128	8.64228	8.63875	8.48858	8.71494	8.65516	8.44999	8.56351	8.60255	8.70529	8.83605	8.62063	8.64796	8.80498	8.53863	8.69276	8.69628	8.61856	8.46567	8.56823	8.39765	8.86298
ENSG00000011295	TTC19	8.86995	9.30418	8.95638	9.03054	8.80084	9.10967	8.82573	8.642	9.1268	9.20633	9.13112	8.90823	8.9204	9.07129	8.85399	9.29964	9.00853	9.0745	8.84285	9.0664	8.88022	9.16635	9.00616	9.05443	9.06037	8.6317	8.97965	8.91322	8.96217	8.74319	9.03423	8.98205	8.90628	8.92814	8.99526	9.03409	9.09671	8.92987	9.21312	9.02168	9.01855	9.0439	8.91534	9.02645	8.97584	9.27915	9.15628	9.01502
ENSG00000011304	PTBP1	9.27085	9.36799	9.21365	9.10844	9.3209	9.42054	9.02711	9.49504	9.13335	9.20424	9.26913	9.48587	9.44089	9.22959	9.19083	9.29924	9.46397	9.30224	9.25159	9.39323	9.50653	9.2235	9.54883	9.46343	9.4001	9.52291	9.69625	9.39072	9.21428	9.55127	9.16957	9.26252	9.50972	9.45565	9.47355	9.52221	9.56286	9.21302	9.27787	9.5323	9.15941	9.70125	8.94334	9.46856	9.57704	9.5052	9.27527	9.24898
ENSG00000011332	DPF1	2.34236	2.7984	2.79146	3.25278	2.80826	2.73127	2.3258	2.61821	2.7322	3.09221	3.40163	3.04488	2.80503	2.91623	3.43883	3.55306	2.96598	3.37217	2.85992	3.00992	2.44716	3.72296	3.7327	3.1851	3.12395	2.94179	3.05067	2.6366	3.07305	2.73567	2.8918	3.49136	3.47104	2.88445	2.47324	3.10892	3.44521	3.46662	3.55	3.14703	2.80093	3.21503	2.68511	2.78583	2.21505	3.32476	2.6541	3.66307
ENSG00000011347	SYT7	10.7448	10.7456	10.0988	11.2219	7.07802	10.347	10.3242	10.4077	10.1968	9.55389	10.3128	10.8145	10.1141	10.9309	10.6941	9.22705	10.5889	10.5375	11.595	10.6655	10.0256	8.64961	9.95304	10.1327	9.87085	10.1409	11.3851	10.2048	10.2131	10.7921	11.2012	10.6765	9.93199	10.9154	9.88598	9.70131	10.4988	9.83654	10.7311	10.6137	9.9022	11.5197	10.4745	10.891	11.6416	10.5502	9.19522	11.0384
ENSG00000011376	LARS2	8.48662	8.1737	8.19261	8.20448	7.94987	8.07504	7.54868	7.6742	8.00448	8.11767	8.05815	8.43932	7.83708	8.20152	8.23684	8.0273	8.16497	8.14336	8.06533	7.94197	8.31764	8.304	7.99506	8.45198	7.69364	8.43804	8.49858	8.37577	8.42602	8.37342	8.14735	8.24144	8.05893	8.50815	8.3053	8.26243	8.0248	8.26527	8.14783	8.34091	8.25626	8.08962	7.96741	8.17732	8.34327	8.08907	7.9669	8.38972
ENSG00000011405	PIK3C2A	10.0088	10.0522	10.0632	10.1203	10.466	10.0555	9.73001	10.1105	10.1104	10.2223	9.98867	10.1141	10.1578	10.3621	10.363	9.86485	10.287	10.3372	10.2691	10.0326	9.99601	10.0146	9.81427	10.0325	10.2074	10.2746	10.0824	10.1564	10.4229	10.1652	10.1617	10.1492	9.91883	10.3748	10.2253	10.1204	9.91942	9.98555	10.0506	10.1387	9.92411	10.0513	9.92756	10.2375	9.86706	9.97507	10.2996	10.235
ENSG00000011422	PLAUR	4.84642	5.02151	5.34725	4.54578	5.36372	5.06619	5.22126	4.70055	4.99501	4.55517	4.75946	5.42191	4.76528	5.07942	5.16051	5.38585	4.88725	5.20633	4.48984	4.39825	4.35977	5.05002	4.44551	4.73955	4.93293	6.16678	4.52501	4.28442	4.78737	5.24664	5.30127	5.34248	5.09113	5.18118	5.27094	4.83386	5.53454	4.54241	5.04054	4.8066	4.045	5.15254	4.64451	4.75014	4.62973	5.06642	5.21868	4.20642
ENSG00000011426	ANLN	4.73667	4.71599	4.84999	4.84917	6.26642	5.73801	4.37576	4.08405	3.71204	4.06527	4.69583	4.14493	6.64569	5.99376	2.58923	5.27537	4.37914	3.62932	2.50368	2.87998	4.54243	2.83694	4.07852	5.24677	4.21591	6.06924	3.68837	3.62077	4.80375	5.00298	4.10648	4.05098	3.85494	4.66718	3.8837	5.67926	3.88943	3.20067	3.85823	3.14066	2.83031	3.81677	4.54138	4.61794	3.43506	3.39692	5.11769	3.44207
ENSG00000011451	WIZ	7.49129	7.06836	7.28474	7.4421	7.38644	7.32063	7.37247	7.37261	6.72911	7.25448	7.58862	6.69335	7.12547	6.83353	6.35646	6.74557	6.48295	7.06231	6.62011	6.75968	6.84362	6.88697	6.72959	6.74693	6.57843	6.2641	6.76956	6.10641	6.21116	6.63277	6.85199	7.02546	6.06136	6.35802	6.94208	6.83161	7.67855	6.64498	6.75488	6.91644	7.00646	6.45028	6.5733	6.74742	6.70935	6.90807	6.47921	6.96742
ENSG00000011454	RABGAP1	8.66509	8.84386	8.70858	8.83404	8.96702	8.71421	8.6085	8.05375	8.76897	8.72479	8.85141	8.89223	8.5435	8.87444	8.771	8.87727	8.86315	8.86532	8.42343	8.93786	8.83752	8.87685	8.79049	9.12739	8.99604	8.70539	9.1245	8.91101	8.97256	8.59102	8.95722	8.73552	9.03102	8.57258	8.89193	8.67949	8.95116	8.81923	8.71532	8.64958	8.653	8.94029	9.11311	9.31057	8.85686	8.76627	8.5005	9.14947
ENSG00000011465	DCN	12.1384	11.7476	12.107	11.8434	13.8846	11.9584	12.3544	11.9854	12.1103	11.1251	11.6775	11.7977	11.2374	12.1446	11.1505	11.0788	11.8078	11.4202	11.3744	11.3057	11.307	11.2097	10.7336	11.0398	11.9707	11.5577	11.449	11.5049	12.9292	12.6509	11.22	11.0956	11.2956	11.2758	11.6634	11.226	10.8778	11.0199	10.9724	11.0087	11.6279	11.5736	11.9789	11.0852	11.6376	11.0313	11.2186	11.6585
ENSG00000011478	QPCTL	5.94684	6.04883	5.56452	5.22243	5.06937	5.72993	5.73962	5.10306	5.4547	5.93456	5.81795	5.73542	6.00783	5.64286	6.05115	5.9918	5.77391	6.39931	6.30514	5.77314	6.07166	5.80188	5.96285	5.96348	5.75629	5.70951	5.97454	5.94393	5.56855	5.66098	6.2076	6.0868	6.03351	5.93388	5.62258	5.93916	6.17754	5.94412	6.22617	6.15058	5.78677	6.03709	4.81052	5.91829	6.37525	6.54909	5.56828	6.27608
ENSG00000011485	PPP5C	7.84146	7.74082	7.97584	8.07422	8.20193	7.79749	8.25628	7.82701	8.33467	7.88786	8.09514	8.01167	8.02393	7.90072	7.99507	7.90819	7.89296	8.08759	7.93043	7.98677	7.97026	7.76519	8.02166	8.04691	7.57238	7.73509	7.67385	8.09144	8.04907	8.22021	7.99203	7.97972	8.01752	8.19007	8.11511	8.23515	8.14255	8.17604	8.186	7.92181	7.64123	7.83214	8.05397	8.04616	8.126	7.90764	8.44458	8.01637
ENSG00000011523	CEP68	7.79509	8.22443	8.2141	8.02084	8.52435	8.01446	7.60323	7.49936	8.10229	8.13223	8.17034	7.93772	7.89566	8.15983	7.80065	7.95911	8.18381	8.14769	8.11312	8.24771	7.89259	8.08046	8.2604	8.1473	8.34446	8.05104	8.26759	8.16191	8.3262	8.13947	8.08423	7.99226	8.05489	8.01962	7.99513	8.08943	8.22063	8.03446	8.02582	8.1683	8.58778	8.08886	8.70453	7.89327	8.04903	8.24649	7.97821	8.11371
ENSG00000011566	MAP4K3	8.43051	8.93467	8.80858	8.78736	9.20832	8.60549	7.97954	8.40453	8.7477	8.68467	8.90357	8.65416	8.3891	8.78362	8.72642	8.65398	8.63136	8.86047	8.97121	8.81649	8.875	8.85596	8.57406	8.8565	8.70574	8.87338	8.63136	8.78772	9.13506	8.72508	8.92106	8.62744	8.71987	8.105	8.80672	8.45747	8.84127	8.74486	8.56915	8.51913	8.90761	8.53439	8.98377	8.57021	8.40089	8.67553	8.21315	8.67146
ENSG00000011590	ZBTB32	3.6732	3.28735	2.50106	3.31504	2.81341	3.38684	3.00753	3.50932	3.92443	3.66871	3.46246	3.45641	3.38885	3.46311	3.566	3.69469	3.60149	3.31004	2.85429	4.30772	2.93361	4.34091	4.1894	4.29736	3.53054	3.58624	3.1305	3.06448	3.61075	2.85593	3.79093	3.96654	3.90115	3.01674	3.05767	3.6831	4.4111	3.43042	4.94015	2.928	3.98255	3.72711	3.24148	4.29171	3.7387	4.84825	3.80687	3.31107
ENSG00000011600	TYROBP	7.36344	6.51121	7.38014	7.60801	8.5295	6.70043	9.39842	8.21216	7.21483	6.49663	5.45697	7.98676	7.92458	7.03409	7.21663	7.08088	7.29738	7.26962	7.11579	6.26001	6.74736	6.8001	6.94426	6.72036	7.26441	8.0276	6.57038	7.0801	7.94797	7.90174	7.21103	7.26403	6.53402	7.69091	6.49063	6.5918	5.21215	7.01906	7.00059	6.82635	6.67376	7.11274	5.20731	7.51038	7.3547	6.59985	8.21511	7.50552
ENSG00000011638	LDAF1	5.83777	5.73538	5.45862	5.79842	6.24169	5.23048	4.95241	4.98126	4.94265	4.89557	4.75753	5.0241	5.32554	5.60572	5.30055	5.3171	5.81932	5.08569	4.92966	5.14644	5.48661	5.35127	5.34619	4.93002	5.89338	5.47418	4.8494	5.60768	5.65828	5.25573	5.43682	5.48622	5.15048	4.95038	5.53769	5.27362	5.15441	5.03344	5.50441	5.0521	7.11639	5.31959	7.40073	5.49908	5.16793	5.0591	5.01165	5.36451
ENSG00000011677	GABRA3	1.50783	1.727	1.27805	1.17284	1.17392	1.50028	1.65758	1.87341	1.95366	1.25234	1.80111	1.42992	1.38878	1.85775	2.16174	2.38226	2.57436	1.72647	1.61416	1.77632	2.12654	1.96613	1.7847	1.61857	1.46724	1.47703	1.74372	1.16828	1.45892	2.06558	2.93185	1.43101	1.96622	1.52226	1.89965	1.29653	1.67458	1.5735	1.99672	1.75513	1.5688	2.243	1.7426	1.45435	0.889362	1.79363	1.0187	1.26909
ENSG00000012048	BRCA1	6.37253	7.73503	6.74947	7.00428	6.29389	7.1002	6.37569	6.47051	6.97353	7.43676	6.71134	7.34646	6.80491	7.55468	7.73947	7.33517	7.20141	7.28696	7.72074	6.81238	7.0396	7.66305	7.39367	6.2751	6.72457	7.77581	6.37458	7.2352	6.42753	7.31001	7.4277	7.29869	8.12991	7.07208	7.44512	7.16455	7.02916	7.16178	7.68387	8.05429	7.01637	6.92512	7.0063	8.07727	7.13824	7.06825	7.1792	7.98686
ENSG00000012061	ERCC1	7.58835	7.91303	7.67189	7.93354	7.40878	7.6092	8.55452	7.9043	7.48374	7.75403	7.40862	7.88142	7.79591	7.66205	7.71997	7.90103	7.64506	7.72644	7.41537	7.6467	7.78621	7.65435	7.91276	7.55706	7.84763	7.59052	7.52302	7.85877	7.4914	7.73128	7.72956	7.50668	7.68852	7.48771	7.44799	7.40432	7.56291	7.89295	7.71626	7.63989	7.80934	7.82344	7.73986	7.80037	7.87254	7.52722	7.80586	7.75921
ENSG00000012124	CD22	5.04205	4.72764	3.67885	4.78226	4.02121	4.85561	4.14933	3.12692	5.02039	5.10846	5.81272	4.25838	4.16657	4.61666	4.21652	4.2866	4.67388	5.48467	4.47305	5.44658	5.19219	4.48932	4.69543	5.86292	4.82951	5.30432	5.40126	5.05612	5.18738	5.12264	5.21096	4.86711	5.28404	5.99141	5.40234	5.76759	5.69027	5.13685	5.21266	5.45281	5.10052	5.66964	4.25168	4.72855	5.14431	5.81161	4.26764	6.20949
ENSG00000012171	SEMA3B	8.61754	4.46386	4.5437	4.31329	4.62031	4.24907	4.67951	4.77566	4.51015	4.90063	4.14615	4.25411	3.13916	4.75596	4.6581	5.28793	4.36053	5.24635	4.2076	4.71181	4.73189	5.3497	4.8551	4.66349	5.49921	4.26119	4.51731	4.70109	5.51714	4.57867	4.34772	4.41809	4.42708	5.06742	6.38129	4.48925	4.40721	4.53709	4.38773	4.87106	5.40126	4.87288	5.88137	4.98861	4.94384	4.60671	4.06644	4.9627
ENSG00000012174	MBTPS2	8.52447	8.32611	8.31342	8.3852	8.26809	8.29652	8.17092	8.54646	7.6855	8.5435	8.45258	7.84107	8.17577	7.55137	7.73882	7.77575	7.69437	7.54538	7.69137	8.30225	8.01826	8.17314	8.05791	7.99306	7.51942	7.7719	8.01567	7.9492	7.59015	7.72455	7.9873	7.86984	7.81647	7.87718	8.04846	8.16879	8.54204	7.62112	7.7135	8.19107	7.90239	7.97466	8.08246	7.85778	7.42627	8.14332	7.95936	7.80373
ENSG00000012211	PRICKLE3	5.07424	5.51577	5.01685	5.60215	5.02609	5.19988	4.0412	4.7901	5.27031	5.35543	5.62898	5.62227	5.53256	5.51064	5.36912	5.0523	5.41125	5.22939	5.07288	5.40028	5.44889	5.28221	5.9394	5.39378	4.89257	5.35118	5.43838	5.04318	4.95027	5.21877	5.60113	5.59249	5.63593	5.29396	5.63547	5.4304	5.86073	5.85505	5.96643	5.3464	5.22201	5.26158	4.87007	5.4223	5.31413	5.43737	5.55131	5.80627
ENSG00000012223	LTF	3.73652	4.36224	4.86927	5.12846	2.93541	3.95508	3.81897	5.42267	5.21261	4.51643	4.11629	4.21541	5.23396	4.98579	3.83112	2.77761	4.31514	5.32751	4.55412	4.51805	4.61716	4.39063	3.94478	3.28502	4.28338	3.88174	4.80398	4.51805	4.30341	5.09583	4.21155	4.18979	4.05274	4.59919	4.78508	4.34055	3.85865	4.32824	4.63593	5.20788	3.66339	3.97002	3.86443	5.18765	5.75808	3.04679	5.54071	4.88501
ENSG00000012232	EXTL3	8.63833	8.86812	8.56199	8.84294	8.49385	8.64508	7.59169	8.0972	9.07937	8.24015	9.01489	8.52095	8.32196	8.78642	8.58404	8.72421	8.81015	8.92789	8.88853	8.70989	8.63018	8.60203	8.85155	8.95218	8.8328	8.93195	8.82097	8.75393	8.47506	8.4748	8.85442	9.00232	8.84022	8.71416	8.64064	8.66321	9.21953	8.63888	8.82501	8.59512	9.00185	8.79562	8.90227	8.91688	8.77113	9.03749	8.31467	8.94923
ENSG00000012504	NR1H4	10.294	10.2941	10.3432	10.3257	9.76557	10.5193	10.5497	10.1039	10.6892	10.4664	10.4982	10.5271	10.3111	10.294	10.6061	10.2795	10.3642	10.5801	10.4888	10.4712	10.3212	10.4038	10.3193	10.4192	10.4182	10.4396	10.6066	10.2919	10.5183	10.4637	10.5835	10.5641	10.5706	10.422	10.2799	10.4708	10.3943	10.5018	10.5866	10.7061	10.3653	10.4056	9.87678	10.4851	10.3211	10.6769	10.5436	10.6199
ENSG00000012660	ELOVL5	10.4424	10.5025	10.1585	10.2868	9.74257	10.5389	10.2382	10.7064	10.3894	10.1035	10.1262	10.0031	10.091	10.0811	9.9037	10.0948	10.9118	10.7089	10.6188	9.85452	10.2304	10.119	9.45062	9.70856	10.1642	10.3903	9.77941	10.4159	10.2781	10.3042	10.31	10.4873	9.61027	10.5044	9.94883	10.1112	10.0568	9.54894	10.3969	9.88317	9.58223	10.1401	9.29583	10.4278	10.4244	9.71263	10.3217	10.1052
ENSG00000012779	ALOX5	5.76243	5.57773	6.10573	6.34474	7.67484	5.52852	6.14854	6.38101	6.19091	5.67196	6.15501	5.82882	5.77567	6.16057	5.25196	5.68756	4.9492	5.54036	5.59832	5.65711	5.55656	6.0444	5.50359	5.96304	5.88136	5.8762	6.32579	5.35459	6.187	6.56179	5.69919	6.07367	5.38788	6.6483	6.42974	5.90539	4.735	5.87265	5.68357	5.91703	4.81943	5.8237	5.36589	5.73425	6.53976	5.99284	5.15463	6.06078
ENSG00000012817	KDM5D	5.56331	5.49395	5.54832	5.32507	5.19438	6.32271	5.14186	4.09873	6.50921	6.24502	6.2304	6.35523	6.07583	6.56729	5.99145	6.07698	6.06374	6.15709	6.37726	5.43586	6.45599	5.75508	5.84768	5.92748	6.37232	5.47054	5.56669	6.16947	6.473	6.02109	6.48618	2.46536	6.51145	6.28963	6.40196	6.18772	6.41445	10.9145	4.84981	6.51829	6.50988	6.47771	6.76056	6.40237	4.73803	6.45219	5.5854	6.43675
ENSG00000012822	CALCOCO1	8.57686	8.32292	8.81634	9.06382	8.90672	8.05238	8.81114	8.08908	9.01113	8.89055	8.81501	8.61082	8.46588	8.65653	8.41202	8.94423	8.79076	8.30485	8.48303	9.06404	8.6035	8.97371	9.09872	9.16773	8.97352	9.00491	8.80608	8.70213	8.47784	8.81332	9.0482	9.08311	8.89371	8.80718	8.92614	8.72638	9.0229	8.59143	8.94716	8.87728	9.17734	8.90701	9.38274	8.72953	8.74787	8.63104	8.69787	8.79621
ENSG00000012963	UBR7	7.86439	7.78046	7.45552	7.58736	7.50724	7.83961	7.10209	7.77787	7.55978	7.96225	7.71663	7.59312	7.56806	7.73122	7.83943	7.79037	7.6592	7.36513	8.01108	7.93652	7.49639	7.72654	7.14449	7.1254	7.41287	7.72739	7.88301	7.75533	7.32572	7.49236	7.46539	7.66597	7.30906	7.61806	7.6527	7.4662	7.54855	7.69515	7.62456	7.65242	7.46449	7.45722	7.11333	7.59582	7.72324	7.23927	7.63447	7.73652
ENSG00000012983	MAP4K5	7.97266	7.98272	7.95748	7.83281	8.66385	7.78568	8.36741	7.74127	8.34594	8.04734	7.84114	7.97035	8.01211	8.12706	7.86537	7.82879	7.86516	7.88995	8.17215	7.87385	7.84001	8.00065	7.97555	8.16198	8.30663	7.95044	8.19856	8.11407	8.47668	7.89045	7.9291	8.0935	7.64472	7.69206	8.27882	8.08344	8.13397	8.20479	7.9818	8.04199	8.08789	7.6898	8.24842	8.01858	7.94113	8.06328	7.98796	8.0042
ENSG00000013016	EHD3	8.66771	8.72708	8.83476	9.39813	7.30423	8.52895	8.43065	9.35773	9.02021	8.78484	8.27689	9.05198	9.20167	8.9534	8.56882	9.74056	8.77317	8.83613	8.88252	8.58314	9.07841	9.2362	8.91022	9.17531	8.60615	8.79237	8.70537	8.43087	7.98348	8.91193	9.22777	8.66892	9.05937	9.45326	9.08376	8.93115	8.23412	9.26808	9.27722	9.43072	8.5366	9.40349	8.11754	9.90265	8.98462	9.12274	9.03711	8.73124
ENSG00000013275	PSMC4	8.79644	8.58359	8.58812	8.63004	8.69844	8.82816	8.89232	8.86759	8.4964	8.42317	8.07385	8.59212	8.92568	8.62162	8.78057	8.66453	8.57029	8.2636	9.01609	8.36106	8.69131	8.58646	8.47545	8.46728	8.33831	8.78857	8.34973	8.37581	8.77803	8.67317	8.53571	8.69986	8.37894	8.67221	8.50984	8.83068	8.36818	8.52952	8.70517	8.4486	8.3148	8.59247	8.35665	8.80495	9.00072	8.2714	8.79434	8.46127
ENSG00000013288	MAN2B2	9.0989	9.52662	9.36342	9.48582	9.33152	9.18626	8.74587	9.87087	9.10415	9.2338	9.62847	9.21056	9.30817	9.12883	8.95144	9.36043	9.12556	9.10746	9.37211	9.41807	9.5168	9.43369	9.54628	9.74101	8.84389	9.57775	9.2599	9.12014	9.03973	9.16596	9.29219	9.53004	9.36066	9.68781	9.49521	9.11402	9.22276	9.16032	9.48435	9.5705	9.08635	9.35677	9.0414	9.43136	9.44886	9.39764	9.52455	9.36395
ENSG00000013293	SLC7A14	4.22563	5.0697	4.85093	5.09248	3.91108	4.47333	3.7384	2.71451	4.91637	5.44856	5.01805	5.11312	4.41233	4.625	5.01022	4.9898	4.91402	4.37814	4.57119	4.91714	5.02581	4.79978	5.16523	5.14231	4.51328	5.2463	4.52345	4.9275	4.75747	4.85933	4.92571	5.21555	5.33151	4.39582	4.96284	4.58744	5.45772	4.80941	5.14813	5.17217	4.9062	5.14984	4.33586	4.79527	5.17493	5.63334	4.57695	5.25634
ENSG00000013297	CLDN11	6.77946	6.38734	6.36637	6.90623	5.90161	6.31205	5.94563	6.01259	6.47957	6.351	6.54273	6.20226	5.28007	6.36601	6.08707	5.89052	6.44465	6.74129	6.32244	6.15384	6.82395	5.9485	6.23578	6.40946	5.99608	6.36436	5.7867	6.09869	6.86092	6.28524	6.56748	6.28824	6.27561	7.08424	6.48439	5.74972	6.18649	5.85107	6.47464	6.74206	6.03663	6.25427	5.6404	6.6303	6.44241	5.9202	5.65455	6.44173
ENSG00000013306	SLC25A39	8.93148	8.75666	8.62526	8.72831	8.47034	8.96503	9.33522	9.22989	8.62115	8.57767	8.22045	8.57027	8.56301	8.62001	8.53967	9.04601	8.70257	8.71646	8.90003	8.42634	8.6211	8.54952	8.6574	8.32111	8.48331	8.55738	8.72246	8.50708	8.31919	8.48838	8.48234	8.60202	8.55035	8.77736	8.79487	8.46305	8.3654	8.69791	8.63218	8.52884	8.29915	8.48632	8.20235	8.62005	8.89218	8.57172	9.00645	8.65726
ENSG00000013364	MVP	8.98319	8.43496	9.03933	9.11214	9.69873	8.22039	8.61249	8.6683	9.26355	8.7612	8.89189	9.15147	8.82695	9.12896	9.16223	9.88611	9.34232	9.12786	8.94431	8.48716	9.38982	9.27366	9.09192	9.30954	9.32259	9.35662	9.13619	8.85851	9.45336	9.11024	9.03011	9.34682	8.48888	9.42356	8.92232	9.40609	8.65533	8.77862	9.04784	8.81994	8.29632	9.39426	8.74393	9.44889	9.37541	8.99598	8.93246	8.67693
ENSG00000013374	NUB1	8.99885	8.61417	8.65982	8.86331	8.57381	8.69799	8.10728	8.51657	8.85971	8.78355	8.77632	8.85092	8.70988	9.06769	9.1231	8.69768	9.06601	8.80112	8.99931	8.91627	8.87619	8.82432	8.69277	9.03463	9.00899	9.07762	8.88275	9.18089	9.20226	9.17174	9.05869	9.16123	8.66629	8.76388	8.94004	8.90751	8.64863	8.7759	8.92678	8.82527	8.88578	8.84862	8.60973	8.91703	8.72654	8.73681	8.97655	9.05919
ENSG00000013375	PGM3	9.84103	10.0959	9.765	9.68941	10.2693	9.94703	9.5255	9.45259	9.68936	9.49427	9.87974	10.0853	10.1346	9.87092	9.56217	9.38829	9.95128	9.52746	9.5895	9.1817	9.34701	9.27741	9.44385	9.62577	9.88395	9.45963	9.58897	9.62067	10.1401	9.73572	9.94377	9.71162	9.20354	9.60199	9.63417	9.61753	9.64165	9.82254	9.84025	9.33676	9.29521	9.63108	9.50123	9.46068	9.79422	9.48136	9.93434	9.7573
ENSG00000013392	RWDD2A	6.68216	7.38086	6.8834	6.77144	6.56008	7.00674	6.51914	6.52633	7.15668	6.78068	6.83483	6.97149	7.67415	6.9499	7.15532	6.55778	6.86227	6.69598	7.06709	6.59159	6.43645	6.42419	6.71705	6.1198	6.84128	6.19613	6.75523	6.6947	6.72567	6.51817	7.1154	6.86981	6.31478	6.44891	6.29437	7.05494	6.86586	6.94087	6.6092	6.64779	6.69854	7.04029	6.69821	6.44146	6.4738	7.12905	6.94923	6.95265
ENSG00000013441	CLK1	9.73758	10.0183	10.1588	10.079	10.1786	9.89426	9.78905	9.86997	10.0688	9.96698	10.1998	10.08	9.91953	10.1444	10.1672	10.3873	10.0548	9.92286	9.95563	10.2036	9.90272	10.0935	9.85387	10.233	10.2542	10.0058	10.1523	10.2871	10.0322	9.98125	10.2514	9.93735	9.95391	9.85577	10.0554	9.83194	10.0575	10.0998	10.1396	9.99374	10.3155	9.93944	10.3878	9.9526	9.65675	10.079	10.0271	10.0834
ENSG00000013503	POLR3B	7.82974	8.20931	7.81105	7.70965	7.6289	8.16891	7.08578	7.67406	7.89792	8.02574	7.96832	8.04961	7.60977	7.80048	7.82029	8.21353	7.91746	7.76492	7.89216	8.00909	7.7109	7.97493	8.11753	7.75219	8.03355	7.69369	7.8771	8.18548	7.85419	8.01266	8.13358	7.83843	8.02193	7.71736	8.24354	7.90725	8.19781	7.90932	8.14812	7.7581	7.71101	7.92425	7.72921	7.72939	7.38368	7.97116	7.87939	7.63462
ENSG00000013523	ANGEL1	7.92761	8.5233	8.34333	8.44959	7.69795	8.15523	7.23133	7.54419	8.45916	8.36996	8.25065	8.40288	8.33238	8.00737	8.14647	8.55442	8.18097	8.26177	8.22061	8.64487	8.18351	8.56073	8.38924	8.07323	8.19949	7.78369	8.34085	8.4023	7.57981	8.14663	8.40542	8.15976	8.51037	8.1628	8.6351	8.33682	8.57527	8.54962	8.31038	8.31955	7.97782	8.4155	8.38032	8.05774	8.1606	8.74191	7.75816	8.25637
ENSG00000013561	RNF14	9.27747	9.17303	9.1316	9.18186	8.84323	9.45236	8.8436	9.08023	9.41533	9.07194	9.00212	9.10919	9.40139	9.43165	9.50173	9.12861	9.19968	9.50733	9.4914	9.24682	9.36924	9.25251	9.08256	9.18681	9.01257	9.36419	9.47334	9.43176	9.34594	9.45424	9.20739	9.06812	9.32149	9.20264	9.33823	9.38215	9.23237	9.26981	9.345	9.34797	9.18702	9.42884	8.79729	9.48795	9.24978	9.16021	9.37926	9.25326
ENSG00000013563	DNASE1L1	6.24604	6.48607	6.32787	6.82282	6.60329	6.38801	6.76194	7.01437	6.63962	6.54644	6.41152	6.57199	6.61713	6.66542	6.44389	6.51395	6.60788	6.6414	6.76142	6.15091	6.81445	6.70608	7.0239	6.36695	6.28306	6.39397	7.01336	6.65943	6.3325	6.95669	6.31835	6.21089	6.83994	7.009	6.59634	7.20479	6.41397	7.1369	6.91169	6.77579	7.67382	7.07886	7.65649	7.08228	7.07061	6.87983	6.8223	6.45307
ENSG00000013573	DDX11	6.796	7.54249	6.70589	6.7518	6.098	7.19355	5.18817	5.36003	6.8871	5.66735	6.39156	6.89429	7.34093	6.40209	5.2675	7.06355	7.46423	6.05944	6.30329	7.17093	6.9932	5.49296	7.3637	6.23047	5.60949	7.38592	7.48646	6.90766	6.90354	6.96829	6.47618	6.14168	5.15402	7.5483	6.97896	6.63806	6.51329	5.83537	6.431	7.25538	7.1638	7.22562	7.8571	7.37786	6.95835	6.39171	6.72129	6.7849
ENSG00000013583	HEBP1	8.59856	8.35359	8.10084	8.19801	8.02416	8.45567	8.94656	8.84056	7.21846	8.00444	8.6502	8.05603	8.2829	7.78597	7.95857	7.64922	7.89991	7.51588	7.38432	7.97929	8.22335	7.97344	8.03047	8.20085	7.65165	8.01002	7.87406	7.44042	7.69465	7.71922	7.64408	7.89267	8.27848	8.27153	7.874	7.90375	8.49675	7.83756	7.82193	8.0137	7.74828	8.08604	7.63591	8.04119	7.32495	7.97216	8.466	7.59108
ENSG00000013588	GPRC5A	3.50254	4.17815	3.83046	4.1948	3.73278	3.54402	2.73844	3.94136	3.59397	4.24433	4.29336	3.86487	3.96348	4.22242	4.40794	4.17128	3.40378	4.20053	3.94502	4.23081	4.39234	4.20871	4.27186	3.86232	3.1031	3.50116	4.55328	3.70767	4.04276	2.80294	4.16644	4.14124	4.13281	3.97537	4.37068	4.85168	4.64472	4.76931	4.01711	4.447	3.51609	4.41092	4.24423	4.23775	3.95245	4.56258	4.04445	4.79619
ENSG00000013619	MAMLD1	5.29787	5.93512	5.986	6.26742	4.97969	5.13468	4.59733	5.83289	5.36414	6.44372	5.44484	6.10791	5.23923	5.17918	5.71258	4.97535	5.70109	4.83355	5.47804	5.76601	5.86668	6.2783	6.52387	6.10959	5.54328	5.23082	5.39058	5.03659	4.90358	5.21171	6.26036	5.74704	6.03468	5.91503	5.34214	5.97522	6.4756	6.40906	5.76547	6.48791	5.65415	6.30085	5.53002	5.83577	4.98532	5.97434	6.21489	5.85785
ENSG00000013725	CD6	5.04315	5.07194	5.40881	5.3146	4.87991	4.80138	6.74608	5.50406	6.44734	6.5603	6.14894	6.3871	7.0024	5.57135	6.95443	7.91261	7.01068	7.35021	7.3608	6.61747	7.85349	7.22121	5.76519	6.76537	6.66196	6.86908	7.44378	6.85668	5.63441	5.97826	6.64812	6.13229	6.54534	6.91026	5.8794	5.89145	5.2717	6.33231	6.50756	5.78526	6.73561	6.08641	4.90822	6.78295	4.86336	6.23781	6.47448	6.45795
ENSG00000013810	TACC3	5.59353	5.28108	5.6882	5.75261	6.16578	5.96795	5.39716	6.35806	5.60046	4.94301	5.15177	5.3877	5.92512	5.56433	4.79611	5.59262	5.38176	6.14455	5.20364	5.00786	5.47728	5.83606	5.37377	6.02291	5.23599	5.68395	5.90263	5.80154	5.38704	4.93185	5.69153	5.01266	5.03154	6.34428	5.37194	5.55541	6.4473	5.05607	6.20326	5.36208	4.8197	5.66911	5.31838	5.64677	5.68775	5.67269	5.04435	5.67071
ENSG00000014123	UFL1	9.26953	9.33447	9.1015	9.18729	9.1541	9.27582	9.12071	9.24334	9.31187	9.57612	9.18913	9.33317	9.45131	9.22636	9.48902	9.10908	9.29926	9.29248	9.17731	9.2952	9.22815	9.3666	9.13416	9.21561	9.2618	9.30273	9.17265	9.32048	9.37217	9.29745	9.38663	9.26163	9.25221	9.50552	9.32415	9.34389	9.30089	9.25399	9.49975	9.21925	9.30022	9.22409	9.15033	9.13519	9.17504	9.17969	9.16405	9.18793
ENSG00000014138	POLA2	6.52533	6.66505	6.83646	6.35688	6.23165	7.01143	6.73823	6.16908	6.35313	6.37908	6.26813	6.57977	6.81911	6.6235	6.6018	6.32226	6.5796	6.39829	6.37807	6.58334	7.01617	6.00544	6.5399	6.79544	6.06392	6.57134	6.59239	6.38082	6.81645	6.94695	6.58976	6.27354	6.22722	7.09202	6.48636	6.34281	6.72668	6.33481	6.65493	6.77206	5.83185	6.36556	6.74359	6.20964	6.01798	6.14206	6.01384	6.4065
ENSG00000014164	ZC3H3	5.92822	6.6534	6.12444	6.91988	5.6726	6.48915	6.20491	6.00027	6.22221	6.5292	6.27185	5.87932	6.02319	5.6798	6.32735	6.99421	6.35743	5.51873	6.61273	6.48341	5.77475	6.23947	6.56857	6.27653	5.77463	6.60402	6.33458	5.92737	5.77822	5.13249	5.38914	6.05133	6.31332	6.73308	5.54107	6.47593	7.68181	6.74819	5.8223	6.02215	5.95647	6.45774	5.595	6.2286	6.91732	6.61968	5.65324	5.85506
ENSG00000014216	CAPN1	9.00264	8.80592	8.97014	8.94877	9.10195	8.45738	8.49564	8.97146	8.95171	8.61583	8.7498	8.79576	8.86415	8.69368	8.67799	8.78782	8.73811	8.9303	8.74755	8.99328	8.99422	8.8057	8.89013	9.0558	8.75817	8.83753	8.62735	8.75612	9.04087	8.96145	8.707	8.68269	8.6326	9.13153	9.05642	8.91561	8.90039	8.68845	8.78371	8.48878	8.6345	8.96086	8.70766	8.77066	9.05199	8.93006	8.48025	9.04899
ENSG00000014257	ACP3	3.74573	3.34907	3.73335	3.86001	5.34677	3.17064	2.78351	4.05654	3.24955	3.17689	3.29702	3.81391	3.9972	4.03212	4.61073	4.03177	3.73704	3.46305	3.06253	4.04646	3.7659	4.31938	3.7014	3.35327	2.56484	4.1217	2.93578	4.65313	3.62732	3.63226	3.98987	4.2699	4.50826	3.88941	3.15969	3.33268	3.79023	3.80395	3.32869	3.81832	2.91502	3.27656	2.18637	3.56698	3.81956	3.99955	4.50589	4.42001
ENSG00000014641	MDH1	10.2974	10.0154	10.3084	10.2814	10.2625	10.2639	10.8403	10.5021	10.2452	10.1676	10.0301	10.1483	10.2467	10.2388	10.2901	10.2611	10.4512	10.2654	10.3106	10.0084	10.3997	10.0429	10.0935	10.1333	10.0195	10.3536	10.1556	10.4163	10.2131	10.5583	10.2092	10.1851	10.1602	10.1647	9.98222	10.2712	9.94454	10.2533	10.0466	9.93405	10.5607	10.0827	11.0098	9.90289	10.1312	9.97156	10.4546	10.2461
ENSG00000014824	SLC30A9	9.41386	9.51676	9.25684	9.52223	9.39812	9.39947	9.29989	9.50078	9.67544	9.60346	9.56486	9.51778	9.35665	9.57535	9.60003	9.41065	9.59374	9.61843	9.37154	9.32725	9.45874	9.43043	9.3718	9.28764	9.47359	9.77152	9.5944	9.58663	9.59816	9.51086	9.50252	9.62515	9.4399	9.52544	9.37557	9.49628	9.50824	9.29583	9.60202	9.4446	9.59963	9.29036	9.53858	9.12038	9.33337	9.47994	9.32318	9.65363
ENSG00000014914	MTMR11	5.59109	5.08145	4.68232	5.19757	6.26436	4.70233	5.45019	5.80066	4.83784	4.36374	4.8847	4.37229	4.75203	4.55741	4.13752	5.77338	5.06703	5.28478	4.03005	3.82444	4.12912	5.7403	4.11817	4.78336	5.05889	5.08767	4.60397	4.31443	5.17267	4.68981	4.40958	4.26057	3.66073	4.99251	5.28644	4.64028	4.95396	4.04807	4.93255	4.68572	3.38884	3.98424	4.08424	4.61976	5.29454	3.74776	5.37214	4.21766
ENSG00000014919	COX15	9.01962	9.24683	8.93177	9.06017	8.89799	9.10649	8.68341	8.87876	9.14968	9.08418	9.14423	9.00147	9.00415	9.0492	9.07537	9.1552	9.13895	8.99286	9.18229	9.01144	9.09818	9.21911	9.1406	9.06763	9.03483	9.11181	9.16187	9.14653	8.93533	8.99922	9.0149	8.91059	8.9141	9.06371	9.0736	9.04149	8.89471	9.04142	9.02652	9.0304	9.02756	9.16315	9.16187	9.0849	9.15359	8.96191	8.99512	8.99302
ENSG00000015133	CCDC88C	6.87964	6.72904	6.66723	6.62936	6.88862	6.98434	7.11981	6.91243	6.79157	7.13575	6.8936	6.51715	6.62771	7.20322	6.88295	7.05803	6.67776	6.72458	6.60897	7.78035	6.74281	7.6493	7.26607	8.07898	6.96701	6.77274	7.68028	6.58764	7.27286	6.85888	7.36402	6.98996	7.76794	6.9494	7.21107	7.36294	7.06799	7.42489	6.80656	7.25798	6.1714	7.30155	6.75675	6.65242	6.84612	6.88068	7.13021	7.26763
ENSG00000015153	YAF2	8.21606	8.51522	8.2363	8.48766	8.77118	8.31485	8.48218	8.14932	8.5343	8.07728	8.59187	8.35218	8.17509	8.77324	8.40738	8.45328	8.27027	8.31368	8.63187	8.20732	8.18776	8.23849	7.98042	8.82804	8.27651	8.40277	8.27009	8.14479	8.6076	8.29988	8.27881	8.26882	8.27185	8.10255	8.42324	8.2963	8.27315	8.58202	8.48445	8.44634	8.43443	8.34899	8.74145	8.59689	8.39359	8.24361	8.8239	8.32991
ENSG00000015171	ZMYND11	9.32635	9.20584	9.21362	9.26329	9.4809	9.31823	8.99471	9.0974	9.4639	9.22529	9.50039	9.40081	9.41285	9.62768	9.4359	9.36513	9.49119	9.26176	9.54707	9.48244	9.48485	9.314	9.38463	9.25103	9.54898	9.49217	9.42463	9.5729	9.67826	9.54596	9.40125	9.39292	9.42864	9.38751	9.53571	9.47022	9.4057	9.74947	9.45091	9.39274	9.51576	9.25425	9.42523	9.45178	9.37417	9.32741	9.13136	9.54779
ENSG00000015285	WAS	5.78861	4.623	5.60489	5.21729	6.1412	5.04198	4.65546	5.58991	4.95053	4.86303	5.35382	5.90834	5.50776	5.24312	4.8592	5.01132	4.53069	4.88317	5.36555	4.75869	4.79891	5.12735	4.34029	6.04625	4.38022	5.3242	5.28035	4.93291	5.25796	4.96355	5.47963	5.05488	4.93288	5.85879	3.82867	4.14866	5.59027	5.06912	5.38977	5.57508	5.18032	5.65527	4.41952	4.68792	5.20011	5.13934	5.9643	5.10266
ENSG00000015413	DPEP1	2.65747	1.53349	1.51132	1.59976	6.03776	2.34647	0.908894	3.27068	1.54768	2.37395	0.942853	0.969898	0.54464	2.56315	0.475577	0.453599	1.31542	0.995654	0.989808	0.471724	1.97372	2.48751	0.486168	1.64568	3.06603	0.475577	1.65802	0.471724	3.50536	2.68399	1.00983	1.88943	1.01836	1.53641	0.404944	0.496996	1.04745	1.0623	0.478946	1.08879	0.942378	0.410176	0.412975	1.54599	1.30098	0.472199	0.552765	1.6992
ENSG00000015475	BID	8.47519	8.27156	8.27165	8.16135	8.31942	8.64783	9.41809	9.24428	8.32462	8.1554	8.00532	8.42736	8.51971	8.37213	8.09973	8.34063	8.4859	7.77161	8.13262	8.11938	8.51972	8.21482	8.07432	7.63337	8.13608	8.46126	7.92674	8.04378	8.45035	8.02838	7.74151	8.13211	8.13265	8.6123	7.90137	8.09381	8.36458	8.28933	8.20739	8.23869	7.78627	8.0664	7.43132	8.31994	8.48547	7.828	8.74213	8.38571
ENSG00000015479	MATR3	9.55218	9.49862	9.64829	9.41607	10.1475	9.52949	9.24015	9.22552	9.81799	9.6196	9.61604	9.6876	9.62781	9.84342	9.77307	9.65899	9.73616	9.79093	9.55836	9.64985	9.68189	9.69102	9.52077	9.73346	9.95819	9.58653	9.71364	9.82232	10.1177	9.85291	9.62362	9.55022	9.74362	9.36372	9.76295	9.69652	9.45621	9.73804	9.55519	9.48617	9.92966	9.5396	9.63056	9.38799	9.48309	9.54664	9.36109	9.53758
ENSG00000015520	NPC1L1	9.08593	9.88583	9.74578	9.14786	8.39292	9.91857	8.42932	10.3593	8.78441	9.40258	9.6227	8.69367	9.33158	8.34344	8.62327	8.54908	9.49936	10.1503	9.6971	9.08927	9.23013	9.18006	8.90957	8.68072	8.6683	8.76667	8.72994	9.2707	8.42382	8.18992	9.02536	9.33421	8.4428	9.92793	8.47465	9.1989	10.1514	8.15965	9.10563	8.45055	8.29445	9.02879	8.78744	8.89652	9.37917	9.3441	9.27789	8.69632
ENSG00000015532	XYLT2	6.96019	6.88411	6.91208	6.96407	6.73088	6.95082	6.12454	6.96627	7.23841	7.96536	8.12099	7.9526	8.5054	7.68061	6.96956	7.11955	7.09008	7.02566	7.17255	7.56474	7.29362	7.40301	7.40174	7.16399	7.13472	7.01913	7.25808	7.31267	6.83492	7.10353	7.16018	6.84774	7.04007	7.11508	7.42719	7.44394	7.55049	7.29512	7.41002	6.88274	6.74391	7.18538	6.74989	7.19258	7.15095	7.12041	6.70117	7.07328
ENSG00000015568	RGPD5	7.10511	7.03916	7.03299	7.06466	6.81065	7.05941	6.0109	5.88294	7.16766	6.91458	7.84901	7.34377	6.67383	7.53887	7.99297	6.59758	6.41561	7.23255	6.52418	7.65834	7.22292	7.31719	7.47104	7.56113	6.81196	6.92989	7.00877	7.17267	6.63519	6.41014	7.86708	7.21547	8.02951	6.47038	7.34113	7.00759	7.24737	7.38584	7.29849	7.48355	7.0441	7.10689	7.63274	6.92905	6.73242	6.95085	6.75735	7.22103
ENSG00000015592	STMN4	1.69566	1.46681	2.05612	2.18998	1.3443	2.43887	2.12664	2.08417	2.76673	2.52261	2.79275	2.64532	2.00005	2.7307	2.43972	2.21409	1.95854	2.08704	2.25297	1.54354	2.30777	2.76185	2.91312	2.52663	2.53448	2.26536	2.17183	2.54173	1.28484	2.51131	2.13796	2.27572	2.75543	2.12139	1.64446	1.8947	2.13005	2.12516	2.42619	2.09228	1.55024	2.39126	2.1451	2.62947	1.00783	2.001	2.77585	2.7275
ENSG00000015676	NUDCD3	8.72665	8.91895	9.0476	8.88045	8.90329	8.84556	8.1542	8.49394	9.03594	8.77965	9.09975	8.89276	9.00202	8.96163	9.03183	9.13425	9.19762	9.10275	8.86729	9.24978	9.15708	9.07323	9.10546	9.08748	9.07355	9.05727	8.93662	8.98263	9.13623	9.03615	9.12082	9.10135	8.92792	8.8003	9.1154	9.23593	9.34572	9.19935	9.05748	9.2714	9.13434	9.11405	9.317	9.18385	9.25929	9.14619	9.15839	9.24474
ENSG00000016391	CHDH	9.94549	10.3524	10.1359	10.2273	9.51727	10.2691	9.20162	9.72214	10.2748	9.70884	10.1908	10.0752	10.466	9.96268	10.086	9.78078	9.33855	9.73696	9.63954	10.365	9.80395	10.0886	10.4671	9.98377	10.4733	9.75903	9.81639	10.2205	9.85068	9.8916	9.7919	9.88456	10.3278	9.87266	10.1688	10.3401	10.1394	9.81415	9.91945	10.2099	10.0187	9.87679	9.41377	9.42353	9.57261	10.0496	10.2254	9.44913
ENSG00000016402	IL20RA	2.8185	2.8778	3.53068	3.22855	4.18434	2.62084	4.67372	2.17197	2.03519	2.55056	3.13235	2.00937	0.776408	2.04909	1.91162	3.9603	3.03268	3.18672	4.30551	2.02409	2.09944	3.56638	3.74264	4.00831	3.29195	3.28675	3.72085	2.67632	4.23549	3.27202	2.78959	1.90393	2.36764	2.51623	4.17625	2.24731	2.42696	3.5121	2.83623	3.48516	3.77234	4.33839	2.98904	2.88714	4.21277	2.26442	1.65466	2.41175
ENSG00000016602	CLCA4	3.49453	1.23592	0.466175	0.894302	0.439678	1.1237	0.880491	0.570878	0.45156	1.07404	0.901576	1.21118	0.510723	0.894302	2.31349	0.404411	0.45156	2.1482	0.87962	1.323	1.25811	0.451869	2.86168	0.87939	0.949671	1.34825	0.45156	1.26788	1.15434	1.36885	0.966379	0.956323	0.368585	1.35931	0.823541	0.914449	0.372038	2.34115	0.458775	1.29444	0.812175	1.22952	2.59859	0.440319	0.45156	1.28712	0.517889	0.930584
ENSG00000016864	GLT8D1	9.13052	8.65507	8.80928	8.88787	8.44703	9.07865	8.95178	9.04285	9.00209	8.59325	8.71281	8.62796	9.15354	8.88325	8.91305	8.60972	8.6911	8.77452	9.00035	8.6423	8.9754	9.04632	9.0968	9.20277	9.43556	8.91231	8.79818	8.73786	8.84043	8.98487	8.60438	9.21607	9.00896	8.73839	8.79755	8.59077	8.56475	8.86499	8.62382	9.01223	8.67413	8.88989	8.67756	9.30555	8.74648	8.56292	8.92388	8.60243
ENSG00000017260	ATP2C1	8.97243	9.03375	8.91885	9.17868	9.74376	8.9801	8.47638	8.96833	9.10943	8.93105	9.35889	9.31925	9.21828	9.1576	9.12043	8.88468	9.13044	9.26944	9.04516	9.03515	9.07095	9.11278	9.11289	9.2884	9.15859	9.15893	9.39013	8.99309	9.31783	9.12911	8.99136	9.24123	8.96126	9.14566	9.02176	9.1763	9.04986	9.17172	9.1726	9.2225	9.16554	8.69291	9.27061	9.11528	9.09081	9.14685	9.14881	9.40673
ENSG00000017427	IGF1	8.93614	8.82008	9.03907	8.52963	8.60371	9.93968	8.57563	8.33474	9.92354	9.21078	9.18422	7.82478	7.48092	7.77717	8.71026	9.91707	6.93039	9.2664	7.85446	7.87758	8.6535	9.35687	8.42055	9.23006	8.69824	8.29325	9.68128	8.7141	9.06645	8.36625	7.88558	8.89733	8.90461	8.46836	8.827	7.52175	8.63058	8.69137	9.14152	9.24032	9.30518	9.72937	7.80238	7.39262	7.97369	8.94008	6.89171	8.12128
ENSG00000017483	SLC38A5	1.66437	1.45448	0.731898	2.4555	3.30622	3.14194	0.646953	2.64824	2.03135	3.0584	1.74354	1.76872	2.82681	2.60195	1.75274	2.12475	2.54967	1.87637	1.96606	2.44619	1.67101	1.38295	1.85055	2.14244	1.23907	1.61387	2.49611	1.52961	3.20252	1.9948	2.89665	2.22819	1.93945	1.7253	2.09119	1.72594	1.79155	2.05239	2.91309	1.01521	1.86586	2.10057	2.15518	2.74773	1.8219	1.21847	2.3781	1.99786
ENSG00000017797	RALBP1	8.34691	8.35496	8.29111	8.58845	8.65414	8.2371	7.92567	8.38765	8.76126	8.49482	8.65821	8.83875	8.25828	8.73768	8.71784	8.59506	8.74145	8.57967	8.68892	8.55986	8.64228	8.64444	8.35045	8.54298	8.86102	8.62837	8.64759	8.51177	8.81768	8.66895	8.5878	8.78214	8.48031	8.74337	8.51935	8.68494	8.42557	8.40312	8.7284	8.55951	8.65536	8.62023	8.49192	8.45378	8.5865	8.21228	8.45771	8.62293
ENSG00000018189	RUFY3	8.99822	9.12651	9.05389	9.08341	8.97138	8.98583	8.80426	8.54999	8.96418	9.34734	9.21872	9.06532	8.96288	9.2848	8.83918	9.31439	9.23909	8.91204	9.18471	9.05383	9.46563	9.63104	9.18292	9.21062	9.17002	9.32517	9.20282	9.15086	8.97597	9.12693	9.13369	9.30253	9.53091	9.04766	9.35925	9.23179	9.01522	9.1665	9.27381	9.20336	9.08597	8.95307	9.13639	9.30458	9.1125	9.0379	8.87984	9.25693
ENSG00000018236	CNTN1	5.15094	4.81689	4.60614	5.12076	3.80574	3.86334	3.8866	4.87829	4.39292	5.4264	3.30654	4.59897	5.04262	4.92139	5.3326	5.60388	5.63248	4.40617	5.44582	4.43353	5.37482	4.92042	4.70326	4.8526	5.57232	5.03847	5.14108	5.49724	4.32708	4.30779	5.7336	4.59803	5.46818	4.38772	6.39993	4.74926	5.23621	4.12927	4.87491	4.14852	5.37915	4.80638	4.42572	5.32389	4.31304	5.39634	4.41285	4.9506
ENSG00000018280	SLC11A1	6.4866	6.02914	6.33885	6.25661	6.39422	5.47181	6.04309	5.57204	5.90005	6.50077	6.53525	5.84505	5.68567	6.87919	6.21356	6.03227	5.95117	6.2099	6.43963	6.37334	5.93051	6.29062	5.90379	6.30251	5.9173	6.13689	5.93846	5.94928	5.83491	5.73635	6.04784	6.69229	6.39934	6.32487	6.10372	5.74395	6.49539	6.2027	6.60333	5.78155	6.02621	6.4357	5.4843	5.78832	5.93182	6.26703	5.49466	6.20667
ENSG00000018408	WWTR1	8.39134	8.55023	8.65175	8.62256	9.60528	8.24204	8.89158	8.39023	8.21585	8.68797	8.68023	8.64692	8.36283	8.21968	8.53035	8.40144	8.22863	8.1813	8.10641	8.64803	8.45978	8.87505	8.62752	8.53967	8.78738	8.30832	8.36599	8.64866	9.18431	8.35994	8.46538	8.00409	8.04682	8.35491	8.68706	8.17229	8.94112	8.25797	7.97723	8.48289	8.44225	8.59735	8.49763	8.16236	8.33492	8.60416	8.27538	8.32085
ENSG00000018510	AGPS	9.30793	9.69219	9.27239	9.07276	10.1189	9.62635	9.06793	9.23941	9.22378	9.25354	9.48175	9.50824	9.27645	9.07001	8.99142	9.35751	9.21978	9.04601	8.90177	9.64986	9.30584	9.06805	9.12267	9.34265	9.35933	9.28556	9.18588	9.16106	9.6538	9.0355	9.20019	8.85045	9.39444	9.39391	9.35908	9.1633	9.61232	9.83327	9.08117	9.02878	9.38544	9.09082	9.48322	9.59032	9.16443	9.38319	9.34487	9.53187
ENSG00000018610	STEEP1	6.69313	7.08105	6.2801	7.09461	6.61362	7.03071	5.82048	6.72465	7.05435	6.61533	6.5933	6.75895	6.44841	7.10061	7.18728	6.97951	6.81117	7.24722	7.11563	7.22077	7.18762	7.01403	6.7237	6.94704	6.80059	7.00768	6.8627	6.99953	7.16174	6.86731	6.7374	7.02626	7.18755	6.25009	6.80603	6.90629	6.98938	6.8624	6.90997	7.06434	7.10786	6.9981	7.15965	7.38191	6.68405	7.13015	6.94945	6.54189
ENSG00000018625	ATP1A2	2.8946	3.42738	3.36497	4.06739	2.91056	3.36878	3.39397	2.44466	4.19276	3.18668	4.66988	3.47775	2.99597	3.68729	3.52097	2.97088	3.89372	3.53611	3.60401	4.71267	5.79753	4.30357	4.21787	3.51871	4.7103	3.46888	4.94876	4.32986	2.97889	2.95325	3.25571	4.09113	3.43016	3.1395	4.52625	5.16077	4.0772	4.31105	3.79887	4.03083	8.47951	3.45351	8.59481	4.16856	4.09678	4.9918	2.98645	3.64021
ENSG00000018699	TTC27	7.25809	7.14653	7.19566	7.04088	7.22314	7.25803	6.51845	7.14194	7.12744	7.2248	7.5649	7.22936	7.78183	7.11227	7.16713	7.1912	7.13544	6.81708	7.12326	7.30507	6.84197	6.75663	6.96138	6.89327	6.30401	6.8235	6.68015	7.66254	6.78093	7.13055	7.17166	6.96406	7.01989	7.12277	7.16478	6.86151	7.13605	6.565	7.14049	6.92942	6.94619	7.01536	6.97583	6.66308	6.31518	7.15551	7.2774	6.62324
ENSG00000018869	ZNF582	4.46155	5.73416	6.15392	4.81072	3.91314	5.13561	4.75019	4.56986	4.72967	5.92701	4.67494	5.37883	5.7396	5.17925	5.94133	3.69835	5.60383	5.03681	5.44835	5.84208	5.45375	5.13047	6.00956	4.98241	5.24225	4.83706	5.6749	5.75968	5.04453	4.91435	5.90759	5.39296	5.46045	4.58047	5.69078	5.24181	5.04952	5.83636	5.08234	5.10919	5.29282	5.65662	5.01295	4.35338	5.24758	5.04147	5.37903	5.52335
ENSG00000019102	VSIG2	4.52815	3.40553	4.29023	3.47772	6.49493	2.70328	4.77106	1.86575	3.7057	3.38931	3.90446	3.14633	2.33605	3.76346	4.0618	3.39918	3.47612	4.13514	3.80264	3.35875	3.40749	4.37903	3.40033	3.62594	3.66087	3.54062	3.66034	3.07225	4.85355	4.5634	3.53897	2.09897	3.26393	3.41713	5.43875	2.35566	2.94885	3.25753	2.56635	3.49001	3.27106	4.11069	2.53793	3.72096	4.05598	3.65035	3.00997	3.43378
ENSG00000019144	PHLDB1	7.50319	7.78912	7.93188	7.6054	8.29812	7.35099	6.94276	6.52624	7.70519	7.389	7.84992	7.32944	7.06632	7.28534	7.59825	7.65483	7.64315	7.55473	7.35552	7.90885	7.43405	7.66687	7.61623	7.76749	7.67327	7.32673	7.88445	7.84752	7.89954	7.78575	7.58588	7.47728	7.76743	7.67055	7.81852	7.75592	7.94188	7.65474	7.41666	7.69098	7.835	8.12632	8.38508	7.61381	7.55095	7.73371	7.08568	7.18665
ENSG00000019169	MARCO	8.53423	7.58926	8.28168	9.33596	4.7228	7.86643	9.95366	9.11063	9.56325	8.631	6.94449	10.1981	9.14731	9.83087	9.2735	9.27968	8.07924	9.26835	9.67482	8.76742	9.19609	8.07681	9.68274	9.27237	9.88299	9.11649	9.00459	9.32515	9.68741	9.46026	10.1381	9.46258	9.35536	10.3526	8.27934	7.81303	6.22476	9.36183	9.70639	9.43364	9.27789	9.29466	7.05622	10.5783	9.6827	9.10681	10.0782	10.2969
ENSG00000019186	CYP24A1	1.0029	0.85825	1.33253	1.40413	2.8322	1.09643	0.844803	0.628336	1.17985	0.406318	0.477205	1.45489	1.26608	0.493986	1.23161	1.11569	0.477205	0.913174	1.43976	0.941857	1.47348	0.834071	0.494948	2.04295	0.544402	0.493986	1.0869	0.483254	0.370209	1.40225	0.483254	0.961804	1.68886	1.62651	0.369669	0.517244	0.373557	2.27175	1.25486	1.31532	0.825308	0.369917	0.370209	1.13637	1.67004	0.91286	1.85294	0.941229
ENSG00000019485	PRDM11	5.73592	4.88707	5.50898	5.05311	5.4201	5.26536	6.07335	5.31112	5.33814	5.04202	5.69044	5.84384	5.30711	5.47384	5.27031	5.39139	5.3102	5.02463	5.23343	5.48072	5.91372	5.10993	5.84779	5.70685	5.49502	4.74441	5.8831	5.69088	6.03505	5.55278	5.56882	5.70653	5.66233	5.38201	5.96107	5.76675	6.08352	4.96868	5.577	5.89073	5.57329	5.73638	5.43955	6.29832	5.55301	5.33912	4.97391	5.36174
ENSG00000019505	SYT13	3.79638	4.54147	3.65619	3.14821	6.3049	2.48704	3.0252	2.65286	3.84936	3.34369	4.03994	2.7463	1.53813	4.42147	3.38566	4.42434	3.81793	4.63377	3.10248	3.63688	2.88305	3.78071	3.12631	5.25904	3.617	3.70166	3.93811	4.09326	5.85382	4.55423	2.88258	3.02036	3.24989	3.87145	6.12131	3.17878	3.22886	3.2919	3.71868	3.56206	3.60296	3.36087	2.9658	4.42821	4.47702	2.84127	3.6533	3.82012
ENSG00000019549	SNAI2	6.6053	6.75319	6.45423	6.53033	7.6204	6.58671	6.62662	6.91723	5.91109	6.19128	5.93668	6.3497	5.71316	6.02615	5.59853	7.04622	6.16487	5.58459	6.25702	5.81712	5.48867	6.14609	6.32865	5.46662	6.47054	6.11162	5.69569	5.77467	6.46109	6.24453	5.96245	6.41897	6.29804	5.69547	6.37482	5.82207	5.47979	6.02894	5.71432	6.08325	5.70031	6.32203	5.35555	6.14525	5.63456	5.83951	5.15113	5.80117
ENSG00000019582	CD74	12.3502	11.0126	12.0995	12.1853	13.3795	11.1563	12.2418	11.8493	11.9529	11.3079	11.0755	12.4632	11.9149	12.1055	11.5582	11.5416	12.0124	11.7794	11.4502	11.1748	11.5946	11.7895	11.7971	12.0295	12.3673	12.2793	11.6411	11.7817	13.0036	12.6984	11.8246	11.8189	11.4706	12.7043	11.633	11.7644	10.711	11.7443	11.5314	11.4039	11.4875	11.9651	11.011	12.02	12.0418	11.5467	11.874	12.0122
ENSG00000019991	HGF	9.5194	9.49873	9.9645	9.47259	11.3369	9.82974	10.1895	9.57796	9.85381	8.80514	9.48947	9.44372	9.11986	9.22983	9.35104	9.1197	9.35748	9.44643	9.31028	9.25308	8.99788	8.98394	8.80399	9.4579	9.4513	9.5586	9.57864	9.05013	10.2796	9.6586	8.91869	9.56756	9.56438	9.55992	9.35713	9.1021	8.71617	8.88506	9.0096	9.08426	9.0732	9.17548	8.89341	9.00551	9.57507	9.28287	8.75752	9.43183
ENSG00000019995	ZRANB1	9.50924	9.29124	9.11891	9.55764	8.70357	9.38511	8.74605	9.06749	9.58278	9.34331	9.74137	9.19047	9.05048	9.46715	9.8602	9.25541	9.45078	9.55181	9.44262	9.73758	9.44399	9.76227	9.77204	9.46271	9.351	9.46143	9.49804	9.58831	9.17091	9.3554	9.31795	9.60028	9.66124	9.35206	9.45254	9.56638	9.68099	9.49763	9.66924	9.79697	9.55977	9.34678	9.91969	9.67368	9.429	9.53803	9.60647	9.63761
ENSG00000020129	NCDN	6.21821	5.99563	6.11007	5.78328	6.51108	5.86037	5.97845	6.03844	5.69244	5.27855	6.14335	6.02503	5.83369	5.42336	5.47469	5.82873	5.49394	5.78174	5.72578	5.59113	5.55532	5.9026	6.10984	5.97476	5.70785	5.78261	6.12191	5.72973	6.37102	5.6424	5.86622	5.91548	5.7884	5.85107	5.61915	6.02188	5.88106	6.13093	5.67485	5.6661	5.48411	6.11366	5.62501	5.99814	5.50944	5.91985	5.36051	5.42503
ENSG00000020181	ADGRA2	7.46119	7.34401	7.6653	7.2488	9.06807	7.22597	7.46311	7.35868	6.93475	6.73853	7.3473	6.94846	6.41595	6.94385	6.38031	6.64536	7.2651	6.96202	6.95417	6.87517	6.9664	7.07381	6.74159	6.53635	7.50993	6.70288	6.98488	6.84903	7.93576	7.29247	6.79655	6.81679	6.52154	7.05031	7.55078	6.69253	7.16511	6.10848	6.07452	7.12498	6.99367	6.88025	6.92743	6.60541	7.17009	6.929	6.11997	6.65997
ENSG00000020256	ZFP64	6.83932	7.08511	6.98661	6.66962	6.70204	7.33106	6.74846	6.81838	7.08749	7.17736	7.27426	6.84634	7.01652	7.02876	6.94456	6.96937	7.03925	7.20233	6.97936	7.26183	7.09967	7.08108	7.68748	7.0576	6.95969	7.09707	7.19349	7.2176	6.94002	6.663	6.98139	6.80903	7.4647	7.23139	7.05956	7.05204	7.59196	7.14238	7.28454	7.20946	6.82637	7.2487	6.94974	6.93516	7.34054	7.28241	7.03124	7.12803
ENSG00000020426	MNAT1	6.67001	7.17249	6.7853	6.94165	6.98535	7.2005	7.55457	7.3349	6.95636	7.18293	7.17338	6.79789	7.23975	7.04437	7.29727	7.10135	6.84596	7.20993	6.99606	6.79315	6.81269	7.19783	6.82732	6.7689	7.12992	7.00688	6.90367	6.93382	7.26932	6.94099	7.46505	7.01271	7.17203	6.53771	6.71849	6.944	6.82799	7.18056	7.02407	6.85647	7.8375	6.91753	7.67909	6.68265	6.86632	7.08509	7.19244	6.86261
ENSG00000020577	SAMD4A	9.57744	9.57237	9.56997	9.66037	8.79847	9.45615	9.20697	9.00166	9.4399	9.41484	9.66536	9.50222	9.51111	9.66687	9.39067	9.57091	9.79115	9.80968	10.2639	9.78644	9.52755	9.36397	9.46491	9.0053	9.67999	9.53562	9.59327	9.85597	9.08723	9.6662	9.58826	10.1216	9.75307	9.54371	9.4154	9.70401	9.65518	9.56544	9.85485	9.5245	9.9479	9.48255	9.93588	9.06871	9.92914	9.7541	9.18594	9.7424
ENSG00000020633	RUNX3	4.83509	4.71925	5.89366	5.37725	5.64885	4.97393	5.26607	5.52651	4.19643	5.01711	4.9022	4.51837	5.96995	4.87984	4.55435	4.56265	4.44645	4.3616	4.23072	5.53581	4.34368	4.33913	4.37321	5.55948	4.9217	5.25626	5.76153	4.16154	4.96303	4.66253	5.20156	5.52707	4.74372	5.40405	3.72285	4.67655	4.13799	4.43966	4.21316	5.49568	5.14697	5.36339	4.58606	5.03742	5.51161	5.11242	5.48698	5.01394
ENSG00000020922	MRE11	7.41889	7.38206	7.00747	7.51306	7.84535	7.33556	7.23144	7.35399	7.44481	7.57501	8.15465	7.64519	7.10867	7.5295	7.97902	7.42423	7.64451	7.49256	7.51058	7.77591	7.59792	7.40544	7.52543	7.8044	7.26339	7.34926	7.79213	7.54353	7.2579	7.32495	7.51229	7.31282	7.47115	7.04295	7.58898	7.77515	7.87897	7.71795	7.94153	7.34768	7.49043	7.64588	6.92373	7.08179	7.01991	7.72685	7.41571	7.91195
ENSG00000021300	PLEKHB1	4.39902	3.70756	3.89735	3.55543	4.70945	2.06145	4.89582	2.85858	4.01547	2.38107	3.43999	3.06529	3.79088	4.26995	2.67258	3.24998	3.06793	3.06282	3.36853	3.67227	3.22822	3.81366	2.44553	4.52516	4.39445	3.43774	3.47053	3.50227	4.87636	4.31281	2.55051	2.69584	3.21885	2.94751	4.44226	3.27683	3.23851	2.32215	2.32429	3.37028	4.21251	4.26262	3.89305	3.55931	4.30579	2.91715	2.79388	3.95336
ENSG00000021355	SERPINB1	8.37909	8.17801	8.2039	8.30863	9.48446	8.21786	8.59339	8.46674	8.15039	7.96376	8.14385	8.65937	7.89763	8.10067	7.79761	8.19407	8.14698	7.5414	7.51821	7.82324	7.73342	7.8168	7.80386	7.51899	8.00647	8.45831	7.76943	7.76721	8.57588	8.07931	7.83637	7.70068	7.24673	8.07017	8.26451	7.29827	7.75908	7.31548	7.85252	7.87602	7.93397	7.60696	7.72952	7.81441	8.10383	7.94122	7.98779	7.82111
ENSG00000021461	CYP3A43	9.41721	7.9021	9.50516	9.40077	5.86609	7.64167	7.52099	8.89232	8.93796	8.657	9.26551	8.24258	7.94748	8.21845	10.1122	7.48947	8.99863	10.1147	8.79882	9.55247	8.88458	9.3741	8.67776	8.48197	8.95348	8.20945	9.57224	8.34896	8.26054	8.2886	8.5383	10.4015	8.14029	8.48295	8.61831	8.10837	8.74457	6.408	9.46487	9.95343	7.97761	8.73594	8.86744	8.94552	8.27956	8.29092	7.71131	7.38097
ENSG00000021488	SLC7A9	7.32498	7.1221	7.52232	7.25465	6.2278	7.17399	7.40935	7.57416	7.39905	7.65691	7.24899	7.27597	7.04183	7.28237	7.4486	6.92978	7.26677	7.42616	7.39033	7.51451	7.74697	7.42275	7.53824	7.42154	7.4959	7.24744	7.03821	7.17029	7.1401	6.72756	7.59312	7.38127	7.81998	7.20824	7.13657	7.1242	7.31141	7.64078	7.6472	7.39929	7.36245	7.1462	6.39315	7.15454	7.30347	7.36753	7.74976	7.13
ENSG00000021574	SPAST	8.19653	8.21977	7.83002	8.33705	8.28052	8.07741	8.12892	8.1264	8.23278	8.47675	8.11404	8.31364	8.15157	8.36624	8.48131	8.16674	8.24153	8.09379	8.28496	8.32527	8.35664	8.30192	8.11147	8.31724	8.11296	8.36474	8.254	8.50088	8.18324	8.40086	8.35837	8.40082	8.35997	8.19245	8.21875	8.22156	8.16435	8.29025	8.5548	8.56174	8.34286	8.11198	8.01543	8.30395	8.09094	8.09958	8.32906	8.37526
ENSG00000021645	NRXN3	3.72863	3.12043	4.6427	2.42055	4.96135	3.47668	2.30145	1.03902	2.77909	1.83041	2.45256	2.09853	2.96395	2.3243	4.39113	4.77484	3.19534	1.75386	3.56488	4.62655	2.78527	4.4689	3.00862	3.15068	3.46731	3.67081	3.51002	4.08302	4.21974	2.9033	2.69214	2.71511	4.73862	3.70328	4.29206	4.20085	1.947	3.44695	2.73759	4.25757	2.11873	4.80612	2.47166	7.36571	3.84874	3.63038	3.26537	3.87408
ENSG00000021762	OSBPL5	5.71328	5.24975	4.98765	4.7418	5.55848	5.51645	5.42136	5.68435	4.46203	4.95478	5.35974	5.71567	5.30317	5.12999	5.22147	5.03736	5.74449	4.90105	5.06809	5.68176	5.13234	5.39034	5.46534	4.60975	5.2188	4.82758	5.32301	5.29904	5.99543	5.16261	4.87755	5.52852	4.32366	5.47957	5.10651	4.41719	5.23926	5.41748	4.86208	5.29317	5.30583	5.53737	5.1895	4.96273	5.89447	5.04103	5.44953	5.33875
ENSG00000021776	AQR	9.0709	9.13409	8.98293	9.11762	9.35951	9.08849	9.13088	8.96568	9.40823	9.11901	8.93232	9.35286	9.00131	9.23263	9.24439	9.38321	9.12516	9.06159	9.23154	9.01661	9.0194	9.05903	8.95381	9.09274	9.15741	9.27273	9.44188	9.14653	9.14766	9.07828	9.24995	9.02841	9.11048	9.00944	9.26315	9.0358	9.00622	9.07367	9.31533	9.06888	8.94729	9.09585	8.99372	9.1817	9.06818	9.14835	8.92802	9.10988
ENSG00000021826	CPS1	15.2905	15.7849	15.7138	15.7844	14.6085	15.3443	14.3443	14.716	15.3872	15.6236	15.3264	15.7161	14.8033	15.9345	15.6619	15.893	15.2592	15.7161	16.0866	15.6194	15.3916	15.6668	15.6194	15.9434	15.4648	15.3867	15.6624	15.3307	15.9904	15.4888	15.4235	15.7161	15.7098	15.2204	15.475	15.6511	14.9885	15.8654	15.4936	15.7047	15.4648	15.7155	15.3582	15.3347	15.3557	15.7143	14.9496	15.5327
ENSG00000021852	C8B	12.2353	12.3132	12.7483	12.2801	11.3736	12.46	12.0557	11.9036	12.6295	12.5093	12.3678	12.2778	12.2682	12.6091	12.5664	12.7985	12.457	12.5518	12.235	12.3073	12.4406	12.3967	12.5164	12.6007	12.491	12.1662	12.773	11.9836	12.3988	12.3287	12.6465	12.605	12.5958	12.5889	12.7338	12.7839	12.2541	12.5394	12.4269	12.7565	12.3304	12.4218	11.8332	12.2269	12.4872	13.0259	12.006	12.498
ENSG00000022267	FHL1	7.38992	7.88186	8.0036	7.72945	8.76345	8.13876	8.13542	8.77181	7.42564	7.56173	8.45698	7.66517	7.73562	7.43523	7.39274	7.34646	8.17189	7.10515	7.51062	7.99285	7.71475	6.8411	7.32401	6.5327	8.36964	7.64828	7.18616	7.23888	7.61672	8.07682	8.65941	7.3022	7.24638	7.66352	7.79017	6.96489	7.41592	8.03756	7.07856	7.53762	11.0848	7.3112	11.1142	6.74684	7.73798	7.93288	7.16146	7.54974
ENSG00000022277	RTF2	8.50251	8.25209	8.44917	8.21722	8.32026	8.64139	8.63358	8.59602	8.43365	8.58102	8.14604	8.62297	8.67889	8.68053	8.35256	8.78405	8.60514	8.63416	8.50663	8.4968	8.60306	8.54775	8.47306	8.18549	8.40084	8.69702	8.30728	8.68285	8.43751	8.66844	8.46352	8.48285	8.42066	8.6005	8.51979	8.5418	8.00299	8.64576	8.60165	8.49391	8.62598	8.45341	8.44643	8.47893	8.6707	8.56106	8.91847	8.40185
ENSG00000022556	NLRP2	3.47357	4.45881	4.51151	4.8464	3.97735	3.8847	3.96064	4.0047	5.06333	5.18638	5.08476	4.52376	4.43549	4.50551	5.16688	4.7185	4.80412	5.00968	5.06296	4.77877	4.70219	5.01583	4.37413	5.06136	4.89095	4.50225	4.94655	5.5114	3.84612	4.55631	4.21421	4.93617	4.46565	5.50828	4.57823	5.04485	4.65938	4.58736	5.07811	5.57229	4.27868	5.08215	4.50601	5.15834	3.85468	5.1013	4.19706	5.07025
ENSG00000022567	SLC45A4	5.58738	4.56815	5.63939	4.46253	6.49254	4.87687	6.42837	5.8221	4.66923	4.08405	5.2869	5.26206	4.57626	5.26948	4.92119	4.53473	5.31215	4.5103	4.61808	4.82454	4.66646	5.26615	5.12272	5.25506	5.96935	5.18557	5.62911	5.45811	5.8614	4.95299	4.44826	4.59787	4.18902	5.57699	5.46421	4.84541	4.31395	5.07016	4.01613	5.75648	6.08594	5.41009	4.99644	4.85855	5.46468	5.32536	4.58137	4.62126
ENSG00000022840	RNF10	9.48536	9.60637	9.5315	9.44485	9.50569	9.26778	8.93959	9.34515	9.22289	9.07029	9.86087	9.03856	9.45119	9.09463	9.21447	9.46821	9.54604	9.11448	9.34964	9.39584	9.44233	9.28444	9.31897	9.46899	8.95797	9.31567	9.51697	9.1841	9.26257	9.27171	9.07983	9.23148	9.28919	9.36757	9.23523	9.33347	9.66193	9.09757	9.15038	9.33115	9.57691	9.42571	9.61968	9.10399	9.29854	9.42717	9.19077	9.33298
ENSG00000022976	ZNF839	7.19367	7.28189	7.06684	7.06678	6.40215	7.1335	6.28135	6.27052	7.28668	7.32595	7.46674	7.10674	6.91548	7.28785	7.15826	7.13878	7.17655	7.19739	6.82066	7.0895	7.14564	7.20815	7.23774	7.04319	6.98038	7.04675	6.94061	6.85554	6.77495	7.11938	7.34136	7.11756	7.18489	6.91521	7.2855	7.26227	7.23963	7.24147	7.26281	7.28958	7.0794	7.02201	6.98568	6.83516	7.00228	7.15522	7.0244	6.89254
ENSG00000023041	ZDHHC6	8.23584	8.09718	8.10946	8.2894	8.23295	8.29769	8.36377	8.41688	7.94954	8.37624	8.09748	8.12251	8.2312	7.96902	8.26889	8.3744	8.11501	7.97511	8.05333	8.03608	8.20819	8.29133	7.78949	8.16809	8.02806	7.99077	8.17934	8.37257	8.23122	8.07744	7.94422	8.09294	7.99451	7.85463	7.84138	8.07361	7.98516	8.12404	8.08405	8.28695	8.15499	7.82039	7.74907	7.87145	7.48127	8.11679	8.10636	8.06362
ENSG00000023171	GRAMD1B	6.01637	5.55789	6.47708	5.20702	7.89631	5.06147	5.38852	5.39737	5.16114	5.26427	6.02996	5.24956	4.78782	5.55965	4.7277	5.08688	6.01614	5.52395	5.95622	5.54438	5.58632	5.32876	5.82201	6.3952	5.63535	5.69061	6.23166	5.93771	7.45253	6.42862	4.97429	4.69658	5.25252	5.59177	7.50872	4.5636	4.81575	5.03256	4.79698	5.73564	5.42826	5.64338	5.12756	6.06721	5.46006	4.85005	5.25857	5.47972
ENSG00000023191	RNH1	9.06422	8.84688	9.00288	8.92431	8.94331	8.89453	8.519	9.12424	8.78848	8.82664	8.60085	9.0256	9.21652	9.05491	8.98723	9.30866	8.98476	9.14341	9.05012	9.04493	9.07558	9.0383	8.40104	9.01786	8.72726	9.17052	8.80023	9.04632	8.96279	9.11828	9.12126	9.0347	8.94567	9.17442	8.87824	9.29445	9.06492	8.96935	9.17944	8.7537	8.97193	9.04598	8.79776	9.09236	9.44503	9.05826	9.14179	9.00017
ENSG00000023228	NDUFS1	11.2406	11.2752	11.2406	11.2709	10.8381	11.4156	10.9035	11.1982	11.4582	11.3867	11.0883	11.3152	11.3835	11.5352	11.6124	11.4609	11.5118	11.4993	11.443	11.2863	11.4671	11.2449	11.4605	11.2681	11.1811	11.4445	11.4582	11.6222	11.1541	11.4721	11.4626	11.2337	11.2341	11.2906	11.4433	11.3736	11.0953	11.5675	11.4327	11.2819	11.6346	11.4989	11.8471	11.4762	11.4648	11.2376	11.3232	11.4264
ENSG00000023287	RB1CC1	9.6473	9.62321	9.73541	9.88593	10.2253	9.60337	9.00099	9.35752	10.0577	9.99201	9.87369	9.52839	9.55123	9.87959	9.83119	10.2515	10.0203	9.42305	9.765	9.73255	9.83615	9.92644	9.77335	9.89091	9.91698	10.0361	9.78043	9.79861	9.77959	9.86152	9.92319	9.92937	9.78303	9.65581	9.90162	9.79923	9.73403	9.77254	9.84135	9.86574	10.0178	9.82533	10.1436	9.68805	9.41915	9.61501	9.79741	9.89055
ENSG00000023318	ERP44	9.80327	9.67512	9.81686	9.73174	9.62695	9.59832	10.1542	9.73557	9.54908	9.56224	9.2829	9.5341	9.80696	9.74014	9.73279	9.6484	9.65285	9.5169	9.70932	9.4623	9.71244	9.41284	9.55075	9.5858	9.46339	9.59228	9.62276	9.60047	9.74827	9.71518	9.48373	9.67127	9.6212	9.78888	9.65719	9.60537	9.58967	9.50048	9.60126	9.63724	9.42862	9.49121	9.13762	9.6709	9.64397	9.54277	9.73556	9.6386
ENSG00000023330	ALAS1	10.9342	11.4156	11.029	10.8777	9.87836	10.4711	10.1033	10.3747	10.018	9.96239	10.3414	10.3257	10.8789	11.3665	10.7404	10.6995	10.5463	11.0314	10.3391	10.1146	10.9064	11.0199	10.614	10.6343	10.8654	10.7651	9.96686	10.4188	11.4662	10.5113	10.4485	11.1428	10.7638	10.4249	10.2819	10.4126	10.088	10.3578	10.9209	10.4854	9.91528	10.5287	10.8484	10.8994	11.037	10.4457	10.7996	9.6059
ENSG00000023445	BIRC3	8.59217	7.96821	8.43964	8.09255	10.1697	7.99535	7.77133	7.88726	8.35717	8.69822	8.22925	8.25801	7.8324	8.46223	7.82234	8.48882	8.48753	8.16498	8.37078	7.90854	7.97511	8.45002	7.78887	8.64587	8.7976	8.96916	8.48228	7.97039	9.11307	9.09705	8.53929	8.054	7.9507	8.78022	7.89144	8.43109	8.00732	7.91371	7.95691	7.55129	7.66054	8.05171	8.0281	8.5259	8.15921	8.17699	7.93507	8.29336
ENSG00000023516	AKAP11	9.6709	9.53554	9.75504	9.63194	10.3178	9.6609	9.29569	9.50511	9.55163	9.53036	9.71896	9.63417	9.48032	9.50788	9.43134	9.40894	9.55006	9.47709	9.53304	9.78115	9.41964	9.53086	9.60695	9.62789	9.74802	9.47243	9.62919	9.68662	9.8704	9.52282	9.39442	9.62619	9.52147	9.35389	9.71794	9.44887	9.61094	9.41388	9.46144	9.52267	9.40052	9.46848	9.54694	9.39549	9.40024	9.46841	9.44404	9.41348
ENSG00000023572	GLRX2	6.36133	6.38621	5.78445	5.54967	5.70087	6.37258	6.92356	6.34727	5.47749	6.36135	5.27274	5.7292	6.61735	6.14292	6.25192	5.97269	5.98163	6.10241	6.16927	5.98118	6.26448	5.89068	5.49401	5.81181	5.77775	5.98038	5.9258	6.26399	6.23164	6.17492	5.36336	5.99372	5.46662	5.48646	5.38915	5.72928	5.15073	5.55785	6.11399	5.77596	5.58364	5.99715	5.83186	5.56145	5.56193	5.4674	6.90221	6.05913
ENSG00000023608	SNAPC1	5.25854	5.76737	5.80558	5.91106	6.177	6.16794	5.51441	5.36568	5.79668	5.81615	5.77615	5.69147	5.72432	5.76263	6.25736	6.4958	5.74207	6.00429	5.64468	6.02045	5.97766	6.15033	5.79435	5.95439	6.06401	6.02471	5.95632	6.2087	5.73036	5.8861	6.14239	6.11899	5.92156	5.7168	6.3586	5.96875	5.84136	6.54362	5.83031	5.76805	6.43969	6.09278	6.43828	5.92204	5.62959	6.17807	6.22052	6.12719
ENSG00000023697	DERA	9.04702	9.26475	8.89904	9.2585	8.61503	9.41453	9.46526	9.20762	9.21235	9.28699	8.91893	9.09362	9.29983	9.03838	9.31937	9.06769	8.97077	9.19078	9.04913	9.11702	9.18165	9.07727	9.10447	8.97454	8.82877	9.16519	9.05035	9.20432	8.68688	8.99558	9.09747	8.99772	9.21274	9.06065	8.98722	8.41721	8.93352	8.77977	9.14732	9.28319	8.99977	9.12572	8.42217	8.98125	8.90267	9.08153	9.37007	9.18444
ENSG00000023734	STRAP	9.19244	9.29509	8.99688	9.00744	9.33128	9.39342	9.20111	9.33315	8.7581	8.8007	8.67545	8.81998	9.18481	8.91134	8.74749	8.95186	8.92975	8.8897	9.14002	8.51436	8.8151	8.72726	8.77515	8.74308	8.52123	8.97919	8.98811	8.86901	8.88374	9.0289	8.7686	8.79564	8.94689	8.94891	8.72994	8.83901	8.55516	9.02246	8.69578	8.81623	8.85948	8.84694	8.8462	8.78975	8.65961	8.68235	9.23998	8.8104
ENSG00000023839	ABCC2	12.3738	12.0536	12.128	11.9412	11.6643	12.5744	11.3331	11.6946	12.015	12.2167	12.2284	11.8661	11.8952	12.0225	12.0614	12.2642	11.9612	12.1134	12.1935	12.2006	11.9709	12.2681	12.0577	12.2127	12.457	12.2795	12.1391	12.1637	11.7838	11.8663	11.9531	12.007	12.1082	11.8997	11.871	12.3352	12.3483	12.0272	11.973	12.0984	11.619	12.1287	11.6557	11.6083	12.0408	11.9051	11.6814	11.9438
ENSG00000023892	DEF6	5.78429	5.47821	5.9702	5.58766	6.14108	5.27363	5.69927	5.52003	5.44633	5.88147	5.36705	5.61331	5.77742	5.80548	5.1688	5.22211	6.02283	4.99805	5.04085	5.58553	5.13129	5.36335	5.13401	6.12453	5.91222	5.44481	6.19488	5.57324	5.47171	5.28766	5.66661	5.73671	4.93892	6.02261	5.54214	5.38257	5.66075	5.88727	5.40084	5.93301	4.70462	5.17987	5.24697	6.02428	5.20352	5.28207	5.78401	5.93908
ENSG00000023902	PLEKHO1	7.0922	6.61743	7.17965	7.12899	8.59113	6.41808	7.72347	7.11983	6.77464	6.62756	6.11738	7.06548	6.85033	7.02845	6.79694	6.54809	6.52933	6.51075	6.51695	6.63087	6.69176	6.74285	6.54281	6.94224	7.01036	7.15946	6.89093	6.73426	7.72318	7.22416	6.7288	6.71171	6.53678	7.31576	6.79612	7.07708	6.30739	6.76666	6.50592	6.48767	6.665	6.67283	6.84709	6.91455	6.74006	6.74141	7.35987	6.72036
ENSG00000023909	GCLM	9.70114	9.19089	9.70417	9.28212	9.5561	9.89353	9.3978	9.50208	8.75818	9.5328	8.84745	8.82216	8.79758	8.86183	9.04779	9.97328	8.72208	9.34441	9.51588	9.02217	9.36321	9.50295	9.07114	9.09781	9.03142	9.60688	9.12801	8.90664	8.82142	8.98728	8.74409	9.28085	9.15683	8.70716	9.22149	9.1326	8.97334	8.75242	9.24321	9.22531	8.94898	9.05544	8.63879	8.7524	8.9167	8.87897	9.07122	9.01985
ENSG00000024048	UBR2	10.2856	10.2712	10.2022	10.3579	10.2387	10.0112	9.71601	9.88591	10.4363	10.596	10.4838	10.4318	10.0968	10.4131	10.449	10.5193	10.3981	10.0861	10.3199	10.4463	10.5381	10.4233	10.523	10.5873	10.3706	10.4908	10.5136	10.4755	10.2083	10.4542	10.463	10.4265	10.4016	10.3912	10.4997	10.3813	10.3386	10.4009	10.4595	10.4983	10.6727	10.4468	10.5325	10.4592	10.3839	10.4393	10.3162	10.4856
ENSG00000024422	EHD2	6.07907	6.10531	5.81898	6.53449	6.28842	5.58482	4.95617	4.49438	5.40344	6.75159	6.20812	6.43241	5.47754	5.94563	4.88755	6.31211	5.22813	6.06268	4.85283	5.89163	5.10356	6.00674	5.82461	6.66089	5.44664	5.44131	5.95542	6.26477	6.60443	6.29741	5.50555	5.82604	6.17644	6.53781	5.89269	5.57685	6.39039	5.92269	6.23582	5.96075	4.74039	5.65739	5.30751	5.79888	6.37713	5.83552	5.9524	5.32474
ENSG00000024526	DEPDC1	2.70974	3.95641	3.75502	3.00067	4.4271	5.4779	2.77589	3.65699	2.11197	2.39002	2.4032	2.42928	5.79321	4.38303	2.8494	4.12124	3.79823	2.61678	2.22599	2.03686	3.75091	1.91112	3.94859	4.64752	2.31927	4.67091	3.04593	2.69734	2.64136	4.48973	3.74238	2.61095	2.16286	3.88641	2.81264	4.64423	3.20052	2.07932	3.06046	3.7447	3.3028	3.15959	2.49379	2.16779	1.6873	1.5306	3.27073	1.46452
ENSG00000024862	CCDC28A	7.94372	7.416	7.42116	8.0397	7.10185	7.41691	8.3304	8.39512	7.8026	8.10517	7.57009	7.66485	7.94944	7.58599	7.86631	7.60089	7.61711	7.84973	7.6969	7.72748	7.97811	8.28952	7.55091	7.73198	7.72874	7.60501	7.62954	7.72289	7.09537	7.62893	7.57695	7.99417	7.77743	7.82362	7.66819	7.86788	7.49011	7.5288	7.9216	7.96952	7.81102	7.68139	7.13687	7.49358	7.54803	7.56878	8.49374	8.01512
ENSG00000025039	RRAGD	7.40749	7.23592	7.28401	6.8172	7.20226	7.26546	7.94299	7.94444	7.08145	7.05531	6.31795	6.75803	7.25533	6.53152	7.7137	7.45704	7.50388	7.27261	6.6844	7.00742	6.19051	7.05664	7.20628	6.35075	6.55646	7.16405	6.55811	7.91017	6.88963	6.49372	6.61692	7.08036	6.98578	6.58768	6.60111	7.10193	6.87195	7.05664	6.83041	7.10106	8.72485	6.9041	9.00485	6.46868	5.63093	6.36117	7.21829	6.94319
ENSG00000025156	HSF2	6.64209	5.9991	5.93513	6.21659	6.05129	6.28711	6.38279	5.98253	6.44535	5.94935	6.13897	6.02719	6.08824	6.28832	6.73227	5.8813	5.85852	5.84445	5.77826	6.29547	5.93333	6.32836	5.78933	5.92806	6.50129	6.40046	5.50028	6.60706	6.05302	5.90059	6.06658	6.09772	6.14772	6.09844	6.00159	6.11427	6.39625	6.14391	6.52434	6.13607	7.39446	5.95856	7.25034	6.25497	6.10821	5.90193	6.23159	6.31993
ENSG00000025293	PHF20	7.86203	8.07547	8.30302	8.21722	8.52635	8.17334	8.28655	7.91712	8.1343	7.97925	8.30838	8.02452	8.12508	8.11711	8.08428	8.01773	8.23914	8.40765	8.19281	8.34716	8.05896	8.31582	7.82899	8.15278	8.28873	8.31676	8.1133	8.2451	8.31853	7.91896	8.23078	8.19979	8.1702	8.08436	7.97993	8.16842	8.3304	8.27963	8.19561	8.01255	8.57462	8.00092	8.70262	7.90813	7.90201	8.15973	7.80187	8.14967
ENSG00000025423	HSD17B6	13.0923	12.9364	13.1337	12.9178	10.886	13.001	13.1403	13.1935	13.381	13.242	13.0504	13.1469	13.5884	13.3908	13.1871	12.8312	13.1583	13.4918	13.3054	13.1374	13.0828	13.1858	13.1777	13.1234	13.3633	13.1257	13.381	13.1621	12.9458	13.2951	13.3232	13.323	12.9205	13.2038	13.2487	13.1609	12.5552	13.1374	13.2192	13.0495	12.5989	13.2562	12.5031	13.1867	13.289	13.3441	13.5101	13.2586
ENSG00000025434	NR1H3	8.6929	8.86101	8.54001	8.93278	7.78628	8.81416	9.20035	9.34753	8.93726	8.97739	8.34843	9.03606	9.09029	8.71128	8.85473	9.03746	8.58615	9.14216	8.8342	8.99382	9.16322	8.97013	9.11721	8.92285	9.06869	9.00846	8.85317	8.91529	8.46959	8.9434	8.97242	9.07074	9.13576	9.12533	8.74966	8.96801	8.7817	9.11544	8.86562	9.23726	8.64863	9.09299	8.25985	9.07939	9.0642	9.17875	9.33206	8.92276
ENSG00000025708	TYMP	8.74996	8.31815	8.34048	8.62018	8.7044	8.62065	8.29336	8.60531	8.02675	8.54809	7.85176	8.69726	8.47326	8.54866	8.02888	8.607	8.55267	8.40483	8.59134	7.83103	8.8399	7.90026	8.03462	7.85726	8.01004	8.98159	8.13319	8.27214	8.26237	9.30223	8.53211	8.48124	7.9434	9.07537	8.09947	8.90401	8.41287	8.46069	8.39007	8.28627	7.39471	8.34607	7.30513	8.71583	9.00109	8.1657	8.57618	8.25399
ENSG00000025770	NCAPH2	7.07951	7.50677	7.43247	7.16755	6.70999	7.3167	7.26079	7.29244	6.95897	7.24775	7.01828	7.42234	7.66916	7.19539	7.24578	7.41273	7.38336	7.18179	7.22646	7.56088	7.40468	7.26012	7.68158	6.76534	6.99183	7.13799	7.20308	7.34053	6.90483	7.09263	7.53084	7.37929	7.50475	7.61529	7.27957	7.50011	7.52372	7.16308	7.37982	7.22945	6.96369	7.46762	6.98999	7.24702	7.48521	7.34626	7.18982	7.33417
ENSG00000025772	TOMM34	6.68783	6.38962	6.27928	6.68839	6.72613	6.66903	7.24491	7.06389	6.76012	6.3892	6.475	6.71556	6.94036	6.96457	6.41765	6.64371	6.97172	7.14435	6.78422	6.26543	6.55179	6.46848	6.46848	6.19475	6.44936	6.66064	6.45346	6.55797	6.81504	6.97729	6.14901	6.73938	6.3129	6.4913	6.36391	6.52702	6.23902	6.51055	6.73982	6.60069	6.06174	6.53488	6.13358	6.23125	7.00252	6.26774	6.95469	6.37929
ENSG00000025796	SEC63	10.1374	10.259	9.99157	9.96213	9.93687	10.2359	10.1555	10.006	9.74356	10.0402	10.2661	9.6705	10.147	9.82189	9.79327	9.77279	9.72819	9.80992	9.67486	10.0885	9.759	9.89412	9.98162	9.84828	9.5848	9.62761	10.1845	9.54795	9.74774	9.52794	9.6924	10.0241	9.80144	9.6181	9.8548	9.86395	10.2257	9.69985	9.83905	10.0197	9.88703	10.1223	9.82131	9.60137	9.70786	10.0009	9.92589	9.66132
ENSG00000025800	KPNA6	9.84494	9.76422	9.76806	9.62018	9.75391	9.8181	9.35644	9.50124	9.47123	9.51887	9.40357	9.42729	10.0607	9.7405	9.4413	9.40732	9.53485	9.85337	9.69291	9.51059	9.66518	9.59284	9.56197	9.42909	9.55774	9.56557	9.81156	9.45295	9.52129	9.55988	9.24825	9.67971	9.48752	9.54275	9.37128	9.85516	9.71023	9.44694	9.62353	9.51863	9.74569	9.62372	9.74755	9.61934	9.82536	9.40911	9.64866	9.57128
ENSG00000026025	VIM	10.176	9.70047	10.1689	10.0267	12.2927	9.55197	10.4814	10.4192	9.76351	9.14808	9.43629	10.0001	9.82042	10.1064	9.01643	9.36953	10.1877	9.62842	9.42199	9.0869	9.50539	9.52635	9.07684	9.47438	10.5842	10.2733	9.99018	9.86493	11.1156	10.3197	9.35231	9.39756	9.27685	9.70442	9.91607	9.35875	8.65307	9.50441	8.88947	9.11329	9.69211	9.47661	9.94874	9.48213	9.80326	9.37537	9.60309	9.68705
ENSG00000026103	FAS	8.87532	8.48045	8.60715	8.31027	8.52913	8.51378	8.78843	8.50484	8.82278	8.3948	8.47876	8.59571	8.39347	8.37701	8.34686	7.71206	8.33575	8.5189	8.36183	8.35633	8.14367	8.32212	8.16655	8.35913	8.50991	8.69852	7.79146	8.30581	8.77797	8.55907	7.90108	8.42468	8.26523	8.18556	7.90593	8.27628	7.77903	7.5754	8.02146	8.27313	7.68364	7.90538	7.71174	8.10738	7.62506	7.84436	8.03853	8.2245
ENSG00000026297	RNASET2	7.75058	7.39501	7.82574	7.80425	7.94454	7.19952	8.4181	8.13395	7.98232	7.82243	7.12496	8.09332	7.88955	7.84886	7.65412	7.71311	7.72894	7.65765	7.77329	7.57403	7.73265	7.63922	8.00134	7.76734	7.94231	7.73837	7.60417	7.59735	8.17788	8.21675	7.65311	7.80987	7.82653	7.84504	7.25236	7.4579	7.01694	7.85877	7.8348	7.97162	7.53116	7.81294	7.02115	8.07184	7.80707	7.60457	8.1246	7.79954
ENSG00000026508	CD44	8.34341	7.96206	8.59081	8.47213	9.98108	7.74781	8.94553	8.85408	8.23402	8.25751	8.30569	8.76996	8.81279	8.71427	8.03125	8.47267	8.34301	8.21583	8.00206	8.20345	8.58411	8.29193	8.33325	9.13399	9.162	8.95847	9.0408	7.89738	9.53033	9.17733	8.77648	7.99335	8.16187	8.95166	8.60357	8.27385	7.54854	8.26451	8.20711	8.01088	7.95781	8.00574	8.53969	8.28813	8.19133	8.39003	9.10258	8.61761
ENSG00000026559	KCNG1	3.82133	3.43116	3.57136	2.9399	2.42401	3.35581	1.14392	1.92908	3.18665	3.33277	2.87171	3.98803	2.62938	3.04304	3.42701	2.99179	2.75335	2.74813	3.04883	3.51654	2.76499	3.04033	2.49136	3.69047	2.84675	3.13176	2.78211	2.90044	2.83511	3.30571	3.61768	3.18255	3.72083	2.9383	3.4948	3.34615	3.18936	2.82427	3.61876	2.78226	2.24019	4.14915	2.86686	3.53449	3.28901	3.42071	3.54568	3.12224
ENSG00000026652	AGPAT4	6.21394	5.2502	5.65724	5.63124	6.42542	5.76669	4.42432	5.50898	5.43626	5.96181	6.48621	5.13508	6.34219	5.68449	5.77133	5.35078	5.42367	5.92449	5.9058	5.69721	6.19655	5.89377	6.12452	5.93996	5.54751	6.12602	5.57773	5.8905	6.62893	6.12665	6.24135	5.61849	5.17144	5.531	6.34155	5.67811	5.66666	6.03241	5.74351	5.39344	5.79447	6.0321	5.86239	6.10988	5.67255	6.05762	5.75836	5.45133
ENSG00000026751	SLAMF7	6.79522	5.97986	6.63773	6.54101	6.40066	6.13897	7.55634	7.15862	6.33813	6.36339	5.93018	6.5096	6.67054	6.72196	5.9261	6.3918	6.19428	6.18215	5.42614	6.22273	5.80475	5.7421	6.16992	7.15572	7.46598	7.05379	6.87181	5.95612	6.40081	7.16238	6.36587	5.88635	5.91373	6.47803	5.03899	6.50371	6.06373	6.11905	5.51643	6.19825	5.47925	6.19312	6.18371	5.85564	6.0688	5.34354	6.93746	5.89486
ENSG00000026950	BTN3A1	8.58761	8.10433	8.27488	8.51072	8.41576	7.95191	8.32095	7.9227	8.52901	8.7079	7.89227	8.43942	8.38033	8.19876	8.46691	8.17247	8.40486	8.30836	8.26379	8.64431	8.60965	8.542	8.46288	8.9732	9.01661	8.55831	8.71414	8.31994	8.47926	8.96276	8.87219	8.43733	8.17741	8.86809	8.50607	8.64586	8.32126	8.62778	8.35125	8.19849	8.32174	8.85045	8.31652	8.99396	8.51734	8.18716	8.37606	8.52393
ENSG00000027001	MIPEP	7.12124	6.99836	7.10788	6.93689	6.87473	7.02556	7.14311	7.2255	6.80727	7.14255	6.74458	6.77758	6.89673	7.12885	6.98584	7.11656	7.12657	7.04675	7.09176	7.06437	7.12042	6.26407	6.72201	6.98447	6.83463	7.03697	7.06831	7.37219	7.10691	6.90577	6.91723	6.54002	6.92153	6.75293	6.88511	6.91818	6.60162	6.83301	7.01774	7.1388	7.17174	6.98621	6.58147	6.80658	7.22331	7.03336	7.07291	7.1231
ENSG00000027075	PRKCH	7.64185	7.47303	7.9131	7.98215	7.74725	7.05991	7.46793	6.7189	7.59242	7.67871	7.91264	7.96793	7.36701	7.9264	7.64164	7.28353	7.64161	7.64963	7.66107	7.74232	7.5224	7.77357	7.68799	8.36572	8.36714	8.15497	7.85814	7.63553	7.69686	7.74075	8.03875	8.00282	7.67144	7.64897	7.74968	7.75711	7.86161	7.63553	7.90418	7.88895	7.54886	7.70215	7.77287	7.89638	7.43501	7.67025	7.6413	7.85013
ENSG00000027697	IFNGR1	9.49173	8.87067	9.39409	9.19373	10.7686	9.30223	9.76245	9.49268	9.3793	8.97038	8.73691	9.32587	9.30853	9.33769	9.13066	9.29617	9.22244	9.21901	9.10092	8.82898	9.06051	9.32761	8.87269	9.00479	9.19088	9.46621	8.8827	9.3146	9.86282	9.25907	8.9422	8.93822	9.09474	9.11278	9.01119	9.05137	8.4561	8.82487	9.10429	9.13047	8.78709	8.57339	8.45296	8.64806	8.95445	8.83742	8.97305	9.12953
ENSG00000027847	B4GALT7	6.85863	7.12796	6.75185	7.04461	6.87699	7.08049	6.54372	6.64527	6.40908	6.65284	6.474	6.73615	7.31386	6.64739	6.72582	6.94174	6.71205	6.81151	6.87687	6.96814	6.75981	6.47309	7.27007	6.51251	6.71587	6.25041	6.56746	6.43615	6.33472	6.70466	6.85571	6.5327	6.18027	7.07309	6.70522	6.38959	6.57056	7.01925	6.36646	6.69173	6.54405	6.41679	6.89939	6.80129	7.07772	6.82718	6.82568	6.62115
ENSG00000027869	SH2D2A	3.14346	2.2794	4.00672	2.83891	3.28	2.64656	4.02523	3.94829	2.6092	2.83431	2.00825	3.66246	3.63059	2.96999	3.83372	2.1547	2.65298	2.066	3.31595	2.24093	2.94287	2.58859	3.1261	3.4135	2.41417	2.83628	4.45026	2.0402	3.77955	2.78517	3.84797	2.83247	2.38524	3.64581	1.78161	2.43072	2.19774	2.27383	1.97964	2.53814	1.90185	3.71936	2.28506	3.35711	3.05274	3.19335	3.69907	2.62447
ENSG00000028116	VRK2	6.96491	6.88498	7.10144	7.30942	7.51218	7.04179	7.33499	7.12849	6.97327	7.54427	7.21226	7.28979	7.19205	7.58456	7.38408	7.39094	7.23459	7.38068	7.36219	7.29514	7.16876	6.99234	6.96746	7.00478	7.40814	7.33139	7.62433	7.47232	7.1982	7.5189	7.39395	7.41527	7.30579	6.79794	7.38356	7.41036	7.32303	7.0564	7.73367	7.22036	7.09145	7.18707	7.44859	7.30738	7.19494	7.31726	6.99239	7.33249
ENSG00000028137	TNFRSF1B	8.15205	8.05282	8.2434	8.35533	9.00025	7.97726	7.89876	8.04903	7.99614	7.87942	7.57629	8.35548	8.09834	8.4153	7.78799	8.40675	8.09517	8.22003	8.3012	7.80975	8.3141	8.02825	8.00078	8.20847	8.32231	8.45715	7.98926	7.99779	8.35012	8.47285	8.22878	8.3778	8.1604	8.24881	7.92037	8.10509	7.76625	8.24625	8.09136	8.09286	7.76105	8.16557	7.74488	8.33574	8.56596	8.1758	8.23512	8.15562
ENSG00000028203	VEZT	8.94342	8.78462	8.955	9.09289	9.51728	9.19717	8.7142	8.85922	9.3474	9.11558	9.28363	9.09636	8.90145	9.03042	9.12254	8.84326	9.02663	9.23656	9.2281	8.98685	9.01564	9.20646	9.00889	9.22243	9.15824	9.10053	9.34378	9.26669	9.38197	9.05738	9.08926	9.15987	9.02555	9.05122	9.08119	9.18866	8.91457	9.19821	9.25336	9.1258	9.12425	8.90653	9.47129	9.06685	8.9627	8.91299	8.8018	9.04292
ENSG00000028277	POU2F2	5.42363	5.15939	4.87154	4.27169	5.31726	4.14829	5.27032	6.12064	5.80861	6.18763	5.87128	5.7203	5.22121	5.29048	2.78742	4.47154	4.299	4.38664	5.57989	5.22046	4.53933	4.59997	5.81374	5.34291	4.38629	4.70616	6.55186	5.35713	5.16411	3.87967	4.70018	3.9801	4.34617	5.12589	4.75692	4.89924	4.80321	4.29956	4.90142	3.82768	5.81864	4.41658	4.11806	5.4706	5.62824	4.28235	4.92562	4.72822
ENSG00000028310	BRD9	7.01683	7.32842	7.34907	7.32378	7.33684	7.36565	6.70234	6.79298	7.27974	7.43835	7.78124	7.41464	6.82385	7.18518	7.35862	7.45962	7.25016	7.35826	7.30908	7.65566	7.21237	7.49232	7.94875	7.75386	7.33749	7.36218	7.15749	7.10671	7.16792	7.28906	7.71537	7.26511	7.22006	7.17351	7.19185	7.31446	7.97396	7.35097	7.37548	7.27265	7.13025	7.24238	7.50131	6.98166	6.86454	7.58943	7.27927	7.41898
ENSG00000028528	SNX1	10.1914	10.4804	9.94524	9.95365	9.89288	9.94133	9.90187	9.957	10.2382	10.3733	9.97423	10.1531	10.4233	9.78946	10.0978	10.2127	10.3358	10.0487	10.4383	10.0099	10.2911	10.5675	10.4653	9.78488	10.3929	10.2193	10.5876	10.4119	9.92324	10.1995	10.6274	10.3412	10.0067	10.2135	10.5123	10.4365	10.1331	9.96087	10.2322	10.3074	9.94752	10.3769	9.82781	10.6034	10.0401	9.84138	9.70307	10.1873
ENSG00000028839	TBPL1	7.12652	6.93777	6.92353	7.27982	7.07648	7.09199	7.96047	7.43756	7.61075	7.30045	6.83683	7.16275	7.2599	7.00038	7.30636	7.22338	7.24589	6.8492	6.91718	7.04662	7.13691	7.18427	6.83226	6.62541	7.42864	7.32701	7.14798	7.22712	6.87069	7.11755	7.46587	7.38685	7.10241	6.90813	7.01407	6.96437	7.15257	7.03148	7.40095	7.06382	6.92668	7.18819	6.72712	6.97315	6.58392	7.13066	6.94709	7.29502
ENSG00000029153	BMAL2	6.4937	6.71766	6.62856	5.87557	7.64315	6.4031	6.6005	5.87565	5.95925	5.41559	5.39797	6.26105	5.65699	6.06166	6.11764	6.44464	6.67931	5.34246	5.3112	5.74527	5.69942	6.43931	6.17451	5.94	6.24539	6.65603	5.36365	4.70112	6.65032	6.01288	5.5017	6.33659	5.68094	6.2646	6.23848	6.4488	5.68848	6.1886	5.0509	5.90758	5.98711	5.89657	4.50844	5.50774	5.8501	6.35345	5.96485	5.32481
ENSG00000029363	BCLAF1	9.70952	9.98817	9.72643	9.94197	10.2438	9.82416	9.51783	9.355	10.1495	10.0869	10.0409	10.0834	10.0379	10.1132	10.0761	10.0757	10.1326	10.0504	9.85589	10.0215	9.91229	10.0536	9.83978	10.2692	10.1117	10.083	10.1604	10.2668	10.2612	10.0514	10.1926	9.86118	9.86505	9.84048	10.172	9.98681	10.1417	10.0254	10.0686	9.97145	10.0402	9.74945	10.1997	9.92193	9.58273	9.94803	9.6264	9.91927
ENSG00000029364	SLC39A9	10.5296	10.3749	10.38	10.3701	10.2708	10.4445	10.1033	10.5832	10.3444	10.4987	10.3929	10.4355	10.5519	10.4693	10.4352	10.4256	10.5117	10.5208	10.6192	10.303	10.5596	10.429	10.4111	10.3677	10.4747	10.5395	10.5643	10.2738	10.4449	10.5983	10.5396	10.3621	10.3147	10.431	10.2959	10.5624	10.2872	10.4223	10.4177	10.4526	10.1467	10.5295	10.1017	10.6198	10.4477	10.4281	10.4812	10.4622
ENSG00000029534	ANK1	4.53576	2.24447	2.95192	3.33721	1.67868	4.55348	4.13247	2.72568	2.78289	3.04217	3.48208	3.3945	3.86362	3.92357	2.55202	2.29918	2.78107	3.22857	2.67627	2.56465	2.61154	2.72146	3.72607	2.95988	2.85944	3.27727	2.81885	4.53368	3.15974	2.47247	3.08166	3.31294	2.71079	2.21802	2.28552	2.90343	2.69475	3.43186	2.73306	3.1235	7.80863	3.11988	8.09242	2.94244	3.00768	4.41122	3.3309	2.42148
ENSG00000029639	TFB1M	6.71513	7.37189	6.78484	6.86334	6.42751	7.27765	6.77809	6.88053	7.42015	7.0699	7.26623	7.38555	7.45671	7.4991	7.27641	7.08374	7.47789	7.13186	7.33186	7.25625	7.1304	6.95236	7.3441	7.13366	7.20949	7.19593	7.18276	7.27903	7.06778	7.12107	7.39706	6.90913	7.27693	7.11881	7.34509	7.32091	7.28182	7.46909	7.28698	7.16389	6.83542	7.62623	7.00341	7.11193	6.88191	7.15638	7.30565	7.44312
ENSG00000029725	RABEP1	9.33372	9.61069	9.65159	9.68081	9.37192	9.56146	9.41118	9.24374	9.79754	9.76232	9.87332	9.64503	9.56896	9.83585	9.97392	9.69948	9.75074	9.73838	9.38954	9.8056	9.70485	9.79465	9.78797	9.94999	9.67792	9.77265	9.79807	9.78532	9.82072	9.5328	9.67433	9.61815	9.8985	9.68122	9.78461	9.80275	9.76045	9.77415	9.62622	9.63474	9.95906	9.8523	10.2469	9.80494	9.72504	9.76069	9.71714	9.71138
ENSG00000029993	HMGB3	7.50641	7.68204	6.93044	7.88236	7.35411	7.75832	8.23616	8.10346	7.41962	7.55091	7.12239	7.7581	7.35223	8.34771	7.84202	7.3144	8.27514	7.65487	7.73818	7.29038	8.04529	7.28943	7.18137	7.5429	7.32674	7.94348	7.49772	6.79211	7.51856	8.00695	7.63126	8.16723	7.82159	7.74241	7.36657	7.87827	6.83305	7.86923	7.70838	7.78714	7.86387	7.56513	6.48875	7.33767	8.50048	7.86723	7.65966	8.23135
ENSG00000030066	NUP160	8.60789	8.97728	8.65706	8.90229	8.8836	8.89057	8.41752	8.25881	8.79262	8.92059	8.94093	8.63995	8.59902	8.75631	8.89079	8.73252	8.8135	8.73118	8.78553	9.06086	8.9089	8.96718	8.87733	8.95811	8.72652	8.78082	8.79724	8.84843	8.80423	8.89079	9.01916	9.00001	8.92665	8.74727	9.07894	8.71264	9.05378	8.80488	8.91389	8.8706	8.67854	9.01844	9.07206	8.89189	8.90872	9.04003	8.66543	8.90693
ENSG00000030110	BAK1	5.16645	5.25587	5.17413	4.87056	6.45685	5.75107	6.08376	5.99828	5.4973	4.56316	5.1174	5.15267	5.40883	5.28381	5.1223	5.5298	4.84649	4.93726	4.87642	5.19492	5.73868	4.66896	4.93368	4.66755	5.2715	5.07501	5.19408	5.16137	5.35353	5.3169	5.15582	4.90617	4.89403	5.80826	5.3421	5.28442	5.22404	4.50991	5.16419	4.87772	4.66213	5.27712	4.08642	4.7982	5.46415	5.04111	5.24892	5.09496
ENSG00000030304	MUSK	2.80065	1.3673	2.14912	3.1307	3.08172	1.67562	3.16616	2.1345	2.43955	3.89471	4.12977	2.94838	3.0281	3.46911	2.99	2.4139	3.55121	3.18778	2.06851	3.68601	2.92325	2.9141	1.88941	2.03216	4.08575	2.12992	3.30287	3.32167	3.16165	3.93369	3.36152	3.38758	3.38084	1.34728	4.09026	2.27021	2.08719	1.66754	1.89201	1.90993	4.08095	2.58498	4.12132	3.7332	1.84504	3.75562	2.27542	2.76728
ENSG00000030419	IKZF2	7.46184	6.96465	6.93338	7.46773	6.79371	7.70273	7.39965	7.00865	7.60472	7.46441	7.7051	7.65651	7.45491	7.30414	7.61275	6.59989	7.90161	7.31666	7.26292	7.19375	7.63391	7.36249	7.36079	6.96677	7.49835	7.26645	7.94536	7.46766	7.51263	7.89837	7.61693	7.68593	7.41899	7.2781	7.53815	7.36792	6.97085	6.9333	7.59651	7.06315	7.39794	7.48862	7.72077	7.45311	7.45636	7.22024	6.99498	7.49322
ENSG00000030582	GRN	9.95581	9.53704	9.89623	9.83602	10.6228	9.47723	9.84165	10.129	9.75308	9.41158	9.30192	10.2092	10.185	9.79887	9.53097	9.64583	10.1183	9.90295	9.83825	9.59864	9.92636	9.92453	10.0923	9.82217	10.0345	10.3488	9.57375	9.72494	10.3917	10.2342	9.80699	9.96395	9.55433	10.1905	9.70966	9.87744	9.60811	9.91917	9.84539	9.86529	9.46037	9.94439	9.18842	9.9637	10.5829	9.66574	10.0137	9.79542
ENSG00000031003	FAM13B	8.30958	8.4151	8.60133	8.58306	9.01968	8.25623	8.37404	8.41088	8.45615	8.4565	8.66695	8.62079	8.1788	8.37193	8.51796	7.98187	8.38288	8.28882	8.32302	8.41808	8.55505	8.40645	8.27894	8.69154	8.55161	8.51292	8.65766	8.71789	8.78938	8.49748	8.70544	8.4973	8.42873	8.39237	8.62038	8.50662	8.54071	8.49138	8.47327	8.49512	8.45969	8.71956	8.67043	8.74879	7.92993	8.44747	8.46372	8.58177
ENSG00000031081	ARHGAP31	7.68204	7.9667	8.01319	7.99574	8.86862	8.17709	7.57045	8.00731	8.19624	7.85394	7.63554	8.25432	8.0863	7.99574	7.66155	8.29209	8.1782	7.9771	7.36609	7.56817	7.76846	8.13983	8.28514	7.76772	8.03155	7.97307	8.10832	7.87815	7.84036	8.02069	7.97477	8.23788	7.25973	8.18417	7.60921	7.71039	7.66844	7.87505	7.68308	7.8597	7.76692	8.10142	8.03509	7.71407	8.74395	7.84877	7.47954	7.24783
ENSG00000031691	CENPQ	5.17397	4.77585	4.69843	4.72886	4.90731	5.53016	4.99627	5.55846	5.16212	4.59172	4.43692	4.61876	5.27114	4.73575	4.39556	5.25248	5.12761	4.45805	5.00302	4.71887	5.51099	4.85827	4.942	4.56284	4.66644	5.73925	4.29457	5.50367	5.0276	5.28982	4.72637	4.33223	4.50148	5.21009	3.80615	4.91064	4.09612	3.95206	5.26129	5.36309	4.55217	4.35497	3.94246	4.80633	4.506	4.11655	5.13955	4.30395
ENSG00000031698	SARS1	9.7413	9.72331	9.64624	9.48493	9.48855	9.99733	9.61525	9.6149	9.4581	9.62885	9.16556	9.71477	9.70793	9.75425	9.73464	9.87395	9.55052	9.75653	9.6584	9.50532	9.76886	9.62478	9.58562	9.3786	9.64542	9.69442	9.44586	10.0003	9.7924	9.58957	9.63723	9.72172	9.54786	9.53046	9.63478	9.80675	9.55313	9.67391	9.58858	9.66123	9.41867	9.46001	9.14628	9.65788	9.78345	9.62527	9.47701	9.58201
ENSG00000031823	RANBP3	7.75525	7.67202	7.61671	7.81135	7.51497	7.73249	7.17559	7.95128	8.12665	7.70056	7.93687	8.03116	7.5139	7.70769	7.70061	7.97665	7.77835	7.64938	7.73335	8.02658	7.85282	7.92089	7.78899	7.90432	7.70848	7.93185	7.66506	7.91357	7.95152	7.52789	7.69093	7.71972	7.63703	7.59641	7.8744	7.9219	7.86866	7.88702	7.88405	7.59595	7.31951	7.72915	7.77402	7.76603	7.35217	7.71759	7.68571	7.56002
ENSG00000032219	ARID4A	8.99344	9.34627	8.99289	8.89726	8.4421	9.02129	8.74234	8.72306	9.59082	9.34538	9.47212	9.06231	8.91223	9.20472	9.33692	9.02821	8.79001	9.15813	8.85353	9.58019	9.13814	9.22793	9.2638	9.46623	9.30013	9.16261	9.35785	9.33688	9.12813	8.99768	9.37416	9.0296	9.49731	9.02432	9.2935	9.20899	9.36291	9.21103	9.23281	9.52122	9.41637	9.19145	8.62403	9.05473	8.87414	9.22025	9.35712	9.37534
ENSG00000032389	EIPR1	6.75	7.17491	6.78734	6.29125	6.69436	7.54203	7.13176	7.39203	6.54511	7.00249	6.70546	6.84015	6.7152	6.58366	6.254	7.04318	6.01212	6.42797	6.64337	6.91922	6.67785	6.60285	6.95751	7.01033	6.886	6.95891	6.16545	6.48514	6.5563	6.59059	6.62967	7.00041	7.20868	6.31107	6.05977	6.64041	6.72218	7.12164	6.81901	6.70331	6.41845	6.68334	6.52222	6.40148	6.36557	6.411	7.02406	6.79998
ENSG00000032444	PNPLA6	7.97247	8.26248	7.9813	8.29863	8.29155	8.1785	8.01978	7.94309	7.71338	7.85188	8.18744	8.04982	7.58849	8.10623	7.97017	7.95454	8.04877	8.14539	8.23642	8.23172	8.34416	8.12424	8.19713	8.36959	7.90466	8.28782	7.69325	7.63599	8.22657	7.97879	7.80184	7.94325	7.93472	8.55913	7.55923	8.36348	8.28902	8.20832	8.08244	8.03105	7.70194	8.27649	7.81437	8.10153	8.78888	8.11453	8.28747	8.14121
ENSG00000032742	IFT88	7.97578	8.27016	8.04548	8.0059	7.8727	8.54439	7.44785	7.99035	8.14886	8.57436	8.2786	8.19361	7.83858	8.0957	8.05784	8.61694	8.21432	8.11715	8.23591	8.49274	8.24968	8.4949	8.24384	8.15415	8.39284	8.1902	8.0579	8.35649	7.93291	8.25029	8.50674	8.18047	8.59362	8.02554	8.23442	8.23729	8.14052	8.60033	8.50089	8.03512	8.14343	8.33872	8.39827	7.78011	8.05336	8.17098	7.84311	8.05019
ENSG00000033011	ALG1	7.43325	7.12728	7.09877	7.09185	7.51324	7.17464	6.75923	7.04792	7.2038	7.05785	6.92168	7.18024	7.24384	7.24534	7.15143	7.09285	7.0249	6.82222	6.94839	7.09409	6.80051	6.91511	7.1937	7.23498	6.87539	7.13547	6.93813	7.0635	7.50171	7.34236	7.39854	7.11096	7.11316	7.26951	7.13078	6.97986	7.01175	6.83205	7.26014	7.13812	6.76241	7.0515	6.67159	7.27574	7.65172	6.79348	7.13045	7.48164
ENSG00000033030	ZCCHC8	8.07643	8.30553	7.78776	8.13203	7.68451	7.8969	7.91628	7.60319	8.44657	8.39591	8.19514	8.348	8.24378	8.21017	8.30203	8.44401	8.19373	8.08923	7.93678	8.67384	8.31594	8.3892	8.24312	8.35092	8.40511	8.21226	8.26184	8.50121	7.79606	8.18594	8.51464	8.1489	8.46617	8.16062	8.39	8.14097	8.59212	8.46512	8.54322	8.43754	8.43961	8.44599	8.14131	8.27551	8.03916	8.44749	8.06984	8.31525
ENSG00000033050	ABCF2	7.58236	7.44024	7.15184	7.30287	7.77909	7.64432	7.092	7.71049	7.44793	6.99735	7.33892	7.83998	7.59035	7.90829	7.41925	7.42724	7.44472	7.3879	7.57089	7.37704	7.05234	7.30675	7.04537	7.43811	7.14917	7.57934	7.80326	7.67932	7.86145	7.61773	7.27758	7.43731	7.26401	7.60271	7.27329	7.77219	7.01599	7.38904	7.65121	7.44161	7.54793	7.35957	7.7431	7.42034	7.54651	7.68561	7.47817	7.43
ENSG00000033100	CHPF2	7.89792	7.81659	7.77999	7.80324	8.27832	7.91149	6.93545	7.75649	7.84717	7.43186	7.71115	8.03594	7.86178	7.81943	7.81349	7.90857	7.97086	7.84547	7.81061	7.95945	7.96662	7.94477	7.65994	7.83851	7.9309	7.94803	7.90967	7.71428	7.80412	8.05301	7.94123	8.0687	7.58861	8.01825	7.64272	7.6929	8.35483	7.67468	7.88717	7.98834	7.4813	7.93309	7.7101	8.24517	8.32073	7.74731	7.68592	7.69833
ENSG00000033122	LRRC7	5.82114	5.32196	5.68498	5.57109	4.14591	5.63411	5.04447	5.07389	5.72209	5.83107	5.95544	5.42981	5.34737	6.13797	5.69747	6.15454	6.16822	6.00318	5.89448	6.10904	5.94065	6.3386	5.57075	5.68758	6.14059	6.20345	6.14861	6.08231	5.09366	5.79542	5.70932	5.44211	6.17096	5.65683	5.76565	5.86559	6.5091	5.99971	5.81215	5.96586	5.64199	6.10071	5.44592	5.6696	5.04234	5.96661	5.03589	5.9771
ENSG00000033170	FUT8	7.15252	7.12148	6.88439	6.88262	6.86588	6.75126	6.63073	6.12001	7.32634	6.65988	7.40131	7.3408	6.914	7.06006	7.23147	7.06868	7.312	7.31812	7.22069	6.97127	7.41452	7.58981	7.0048	7.58888	7.41907	7.26427	7.4454	7.00017	7.13072	7.11927	7.32883	7.12442	7.49251	7.5365	7.48382	6.86148	7.84504	7.5833	7.62206	7.27811	7.36926	7.41241	7.44068	7.27276	7.36131	7.55817	6.77929	7.22258
ENSG00000033178	UBA6	9.58362	9.30701	9.51998	9.48982	9.34595	9.43979	9.35182	9.37486	9.29043	9.33236	9.30062	9.38646	9.46371	9.5614	9.84578	9.34744	9.7077	9.37032	9.642	9.45533	9.72432	9.24839	9.56937	9.41746	9.50704	9.70229	9.47015	9.61335	9.65546	9.91536	9.77632	9.39436	9.40373	9.69793	9.58948	9.56141	9.71795	9.49212	9.54228	9.48125	9.49051	9.44225	9.06594	9.83185	9.90544	9.23693	9.86511	9.76704
ENSG00000033327	GAB2	6.89785	7.16521	7.50422	7.32853	8.1929	7.02124	6.31217	6.36546	7.24211	7.27801	7.07801	7.55498	6.44453	7.43487	7.07268	7.26666	7.74556	6.88717	7.62234	6.75304	7.62956	7.86288	7.26537	6.97092	7.52011	7.24597	7.1858	7.28693	7.14498	7.61685	7.57196	7.60542	7.0348	7.73018	6.84044	7.14254	7.41226	7.2664	7.59795	7.03426	7.28353	7.36993	7.31717	7.57681	7.581	7.61291	7.06113	7.78418
ENSG00000033627	ATP6V0A1	9.00877	9.22878	9.28573	8.85619	9.30561	9.06542	8.19448	8.97446	9.11096	8.90025	9.24971	8.85228	8.63698	8.79698	8.74292	8.71042	9.11669	9.08808	8.7326	8.80037	8.91388	9.11574	8.99872	9.04456	8.96765	9.20779	8.72368	8.6165	9.32941	8.95234	8.97058	8.98777	8.83637	9.03929	8.98193	9.01703	9.05825	8.78638	9.07384	9.11629	9.36615	8.82484	9.02864	8.87053	9.07134	8.9052	8.73917	8.75271
ENSG00000033800	PIAS1	8.26881	8.08925	8.21207	8.5276	8.62767	8.19252	8.37763	8.47926	8.57704	8.62802	8.50346	8.35491	7.96665	8.40739	8.50574	8.10651	8.14178	8.2259	8.04182	8.29367	8.28247	8.46267	8.27248	8.38889	8.16462	8.42569	8.4797	8.60566	8.23439	8.31305	8.40346	8.41626	8.52194	8.28154	8.35251	7.94276	8.26857	8.27316	8.20517	8.61681	8.43689	8.31255	8.39466	8.36765	8.0483	8.50268	8.3692	8.53709
ENSG00000033867	SLC4A7	7.78929	7.82272	7.8416	7.39434	9.29241	7.43052	8.03551	6.94525	7.4493	7.16974	7.53952	7.8907	7.14262	7.86298	7.79131	7.54898	7.33459	7.86844	8.17051	7.77181	7.93495	7.77596	8.0822	8.17533	7.99998	7.78779	7.76502	7.33376	8.7937	7.9721	7.54316	7.77123	7.59886	7.6081	7.89396	7.72758	7.03284	7.19197	7.00568	7.60376	8.4219	7.39491	8.72331	8.30308	7.16479	7.4918	7.41292	7.71103
ENSG00000034053	APBA2	5.02267	5.37015	5.54829	4.84141	4.76689	5.16639	4.46905	5.70005	4.91709	5.37199	5.10825	5.20282	5.14576	4.83614	5.47551	4.36607	4.82235	4.76296	5.32796	5.36432	5.01044	5.0636	5.13074	5.95253	4.99907	4.99181	5.5259	5.02576	5.16184	5.52174	5.25671	5.24128	5.10467	5.11682	5.04294	5.43487	5.33761	4.64938	5.19205	5.4878	4.54024	4.6386	4.21895	5.45889	4.95841	4.40445	5.46826	4.95038
ENSG00000034152	MAP2K3	8.28525	8.41172	8.01216	7.9045	7.58941	8.42109	7.74719	8.27571	7.42361	8.07616	8.45157	7.48432	7.50054	7.71859	7.71506	7.70302	7.65944	7.64975	7.93788	8.21642	8.2135	7.69284	7.67384	8.05309	7.44865	7.85364	7.93898	7.64817	7.21163	7.61247	7.48983	7.61619	7.73332	8.28284	7.8541	7.96673	8.64118	7.84569	7.94837	7.9376	7.92025	8.1236	8.1239	7.57857	7.8644	8.16828	7.69469	7.72499
ENSG00000034239	CLXN	2.38945	2.13626	2.17959	2.82908	1.96041	2.32495	3.08761	2.78125	2.76655	2.7707	2.62152	2.13905	2.91296	2.44157	4.12113	3.36589	2.49008	2.27107	2.73883	3.45024	2.71148	2.9937	3.50361	1.96592	3.51332	2.9127	3.00568	2.44624	2.38407	2.53518	2.49695	4.38131	3.678	3.04413	3.23204	2.57104	3.4305	2.78307	3.1025	3.38249	2.55563	3.34152	2.56993	2.64704	3.18617	1.96342	2.04626	2.76456
ENSG00000034510	TMSB10	10.0567	9.29143	10.035	9.82128	11.9813	9.5347	11.1346	10.1951	9.8303	9.1264	8.87158	10.027	9.84973	9.69504	9.3977	9.6073	9.74756	9.46275	9.37582	8.84907	9.3739	9.28473	9.31558	9.35417	9.82777	9.9754	9.32248	9.50628	11.0823	10.2174	9.45758	9.53139	9.02093	9.94911	9.25541	9.54322	8.26618	9.35612	9.18074	9.14705	9.03767	9.44093	8.95537	9.60988	9.73525	9.10846	10.0952	9.69074
ENSG00000034533	ASTE1	6.6035	6.9685	6.86689	6.64862	6.13036	7.17445	7.08681	7.04595	7.10233	7.08815	6.83228	7.02042	6.74182	6.89669	7.12523	6.81998	6.75401	6.86056	6.50875	6.81507	7.03684	6.8013	7.28615	6.61832	6.61644	6.77277	6.86882	7.18387	6.50854	6.8793	6.96078	6.91625	7.3965	6.69717	6.73475	6.93089	6.82003	6.6985	7.1332	6.98161	7.17695	6.69826	6.30821	6.55121	6.74049	6.91315	6.86988	6.78578
ENSG00000034677	RNF19A	9.40906	9.31325	9.54508	9.3028	9.90117	9.48385	8.64963	8.97973	9.68499	9.37786	9.84279	9.41218	9.13467	9.47074	9.24084	9.57745	9.47364	9.62605	9.52697	9.30896	9.52163	9.49935	9.25711	9.7063	9.58783	9.68875	9.39106	9.53008	9.84062	9.65433	9.3274	9.53754	9.27926	9.44819	9.47443	9.52058	9.23082	9.2316	9.18888	9.1053	9.27089	9.1864	9.38689	9.77302	9.45891	9.31065	9.23885	9.49745
ENSG00000034693	PEX3	8.07984	8.0845	8.31999	8.04836	7.30286	8.3584	8.35825	8.56546	8.18554	8.34581	7.69573	8.11415	8.24841	8.29088	8.27497	7.66701	8.05462	8.21609	8.41709	7.97274	8.30226	8.15671	8.34446	7.90099	8.05064	8.08901	8.16802	8.07682	7.90839	8.29321	8.22922	8.15885	8.21227	8.39162	7.93093	8.22262	8.08398	8.22063	8.48665	8.39616	8.05014	8.18925	7.78189	8.18706	7.92763	8.01216	8.0842	8.27915
ENSG00000034713	GABARAPL2	8.4755	8.2209	8.34451	8.32194	8.51586	8.30838	9.15973	8.82592	8.16228	8.1756	7.98475	8.32494	8.47213	8.14087	8.09512	8.32485	8.04591	8.28988	8.17635	8.2003	8.25482	8.22934	7.96822	8.12361	8.08298	8.24397	7.99871	8.2241	8.1118	8.3136	8.05593	8.00841	8.05279	7.91831	8.24422	7.99581	7.88481	8.19408	8.14678	8.0749	8.57966	8.11015	8.51501	8.11583	8.01022	8.03784	8.73453	8.14056
ENSG00000034971	MYOC	0.665024	0.670157	0.665024	1.26104	0.544005	0.587265	1.24182	2.06983	0.670157	0.876995	0.670157	0.430372	0.517753	0.665024	0.665024	0.987233	0.848001	0.430372	0.424118	0.594495	1.2803	1.57887	0.613721	1.4476	2.33845	1.24182	0.670157	0.594495	0.663473	0.665024	0.594495	0.434971	0.858974	0.908525	2.79833	1.20496	0.426418	0.604108	1.86312	1.04695	4.57882	0.976789	4.56577	1.12417	0.670157	1.38644	0.522351	0.877024
ENSG00000035115	SH3YL1	7.91157	7.8819	8.06904	7.78751	8.63138	7.54559	8.33927	7.53991	8.23801	7.5389	8.16312	7.65744	7.47243	8.19784	7.12064	7.68532	7.76432	7.70133	7.53734	7.76479	7.14985	7.66168	7.85412	8.25573	8.37246	7.69964	8.2471	7.56867	8.47966	8.35098	7.76903	7.32228	7.65488	7.52387	8.05449	7.32877	7.89507	7.6356	7.48719	7.81905	7.8904	7.70308	7.88736	7.50964	7.61722	7.40333	7.18732	8.3023
ENSG00000035141	FAM136A	8.12745	8.4194	8.03729	7.94472	7.74694	8.62236	8.43726	8.36867	8.08596	8.01379	7.96548	8.10696	8.43764	7.98318	7.87829	8.04653	7.73776	8.03862	7.89867	8.10808	8.10579	7.82619	8.05391	7.95726	7.7816	7.86487	8.22218	8.03865	8.08066	8.09635	7.92053	7.97174	8.14812	7.70657	7.8893	8.00982	8.1705	8.24826	7.97246	8.05697	7.93491	7.95301	7.54766	7.90317	7.84222	8.02925	8.23824	8.12529
ENSG00000035403	VCL	9.0055	8.95256	9.1241	8.78279	9.96033	9.028	8.31883	8.82807	8.95338	8.37772	9.03107	8.61001	8.90106	9.1568	8.94768	8.34731	8.94999	9.01469	9.19673	8.71178	8.8949	8.44585	8.5526	8.56288	9.24525	8.73276	8.80496	8.75402	9.43849	9.21744	8.61358	8.87144	8.41639	8.82597	9.0366	8.77455	8.67276	8.48435	7.97593	8.51903	9.20408	8.68836	9.28803	8.92184	8.72913	8.47	8.72748	9.006
ENSG00000035499	DEPDC1B	3.36378	3.79617	3.60661	2.87835	4.23346	3.73168	3.40051	2.69437	2.98913	3.25499	3.93736	3.09119	3.40994	2.87694	3.40285	3.74498	2.93708	3.10022	2.48865	2.46569	3.95699	3.41906	3.36888	4.2993	3.80533	3.72497	3.2503	2.29731	3.02382	3.97154	3.4284	4.09342	3.4648	2.96405	4.97588	3.95668	2.83053	3.42131	3.4284	3.87943	3.12235	3.57075	2.21087	3.32097	4.032	2.88943	3.57121	3.53319
ENSG00000035664	DAPK2	5.97851	5.71037	5.4447	6.09868	6.12652	5.44507	5.46496	5.1878	5.90783	6.12885	6.33422	5.99944	5.8502	5.51577	6.04747	6.13002	5.91568	5.6518	6.3426	6.34697	5.87819	6.1477	6.0902	6.44136	5.86592	6.28372	6.40695	6.11457	5.7115	5.90495	6.04705	6.30253	6.22659	6.04432	6.03363	6.10635	6.46869	6.15579	6.24115	6.43002	6.51471	5.75802	7.20675	6.13851	6.61607	6.40794	5.56974	5.56278
ENSG00000035681	NSMAF	7.24613	7.27596	7.18434	7.44149	7.81933	7.08536	7.10607	7.37075	7.62481	7.25185	7.30429	7.37237	7.16187	7.62899	7.44105	7.15506	7.65958	7.53569	7.59331	7.05844	7.16053	7.31843	6.88721	7.65469	7.31982	7.76847	7.69835	7.2339	7.69684	7.24829	7.11999	7.10868	6.90661	7.36836	6.93722	7.09842	6.87036	6.95562	7.44817	7.34622	7.53367	6.94852	7.51885	7.31737	6.83315	7.37531	7.69363	7.30116
ENSG00000035687	ADSS2	7.5442	7.40608	7.56265	7.45963	8.03268	7.53993	6.81526	7.48767	7.82118	7.6586	7.64029	7.76316	7.62416	7.79531	7.6245	7.77072	7.73899	7.54659	7.77736	7.69796	7.59893	7.55461	7.08972	7.71907	7.84206	7.78842	7.80933	7.91503	7.8876	7.63199	7.79039	7.97149	7.54611	7.41309	7.69597	7.57824	7.23062	7.7019	7.88775	7.66798	7.36336	7.52489	7.06211	7.76229	7.31448	7.48557	7.76496	7.86001
ENSG00000035720	STAP1	1.91741	2.36046	2.15298	1.63686	1.39419	3.02059	4.51947	1.84777	2.02202	2.03673	2.21718	2.45452	1.98652	2.13841	2.02825	1.75701	1.8904	1.58737	1.25138	1.886	1.97555	2.02025	1.89698	3.86953	3.18966	2.59981	3.23188	2.66127	2.50781	2.98274	1.46717	3.11936	2.10456	2.2982	2.79968	3.06001	2.36407	2.89551	2.17489	1.71266	1.52973	2.44526	1.29455	1.95208	1.25187	1.82596	2.06531	2.4883
ENSG00000035862	TIMP2	9.29305	9.10366	9.43965	9.18433	10.656	9.13635	9.26971	9.38141	8.63909	8.90897	8.99787	8.90241	8.80075	8.87412	8.46679	8.68932	9.02862	8.54964	8.56216	8.6304	8.81879	9.00303	8.66087	8.59628	9.4637	8.77069	8.84653	8.87577	9.64046	9.14263	8.70034	8.61503	8.75495	8.89619	9.25876	8.69737	8.36199	8.48992	8.37535	8.96444	8.90099	8.7446	8.87964	8.7202	9.02039	8.82436	8.24031	8.66332
ENSG00000035928	RFC1	9.38911	9.62254	9.69666	9.70632	9.21727	9.51896	8.97211	9.29942	9.82428	9.72938	9.80766	9.67977	9.61433	9.65539	9.70427	9.74437	9.74775	10.0417	9.69912	9.91904	9.66575	9.77905	9.72357	9.60176	9.8502	9.65208	9.87354	9.95004	9.85026	9.70394	9.70184	9.65905	9.98557	9.68262	9.71943	10.0749	10.03	9.88031	9.88424	9.63715	9.46902	10.1835	9.388	9.82697	9.67304	9.73807	9.45357	9.67401
ENSG00000036054	TBC1D23	9.1065	8.44405	9.0316	8.9102	8.80984	8.67756	8.59728	8.917	8.96006	9.2062	9.11853	8.99717	9.0158	8.81726	9.22208	8.98898	8.94506	8.95464	9.00467	9.00464	8.87364	9.25264	8.79397	8.9651	8.86945	9.1237	8.94898	8.97018	8.72881	8.96011	8.97688	9.03974	9.21034	8.64095	8.93065	8.81834	8.53375	8.90586	9.2463	8.6963	9.00058	9.0106	8.93211	8.97271	8.8156	8.83057	8.93883	8.79015
ENSG00000036257	CUL3	9.33475	9.40608	9.33028	9.38396	9.5264	9.19556	9.15417	8.89833	9.4168	9.52503	9.63168	9.17805	9.26338	9.19255	9.78082	9.37881	9.52785	9.57903	9.27967	9.61046	9.54767	9.42254	9.68536	9.53275	9.53575	9.56888	9.69635	9.592	9.3719	9.34265	9.55189	9.4374	9.69224	9.56837	9.7235	9.56818	9.54892	9.67911	9.56001	9.54022	9.75227	9.60855	9.70194	9.42305	9.14622	9.51902	9.39745	9.52418
ENSG00000036448	MYOM2	4.93694	5.55657	4.80115	5.22797	3.43292	5.24613	6.43929	5.66523	4.98572	5.5421	6.11064	4.60164	4.76898	4.90593	5.84684	5.34658	2.7957	5.9085	5.04879	6.04798	6.13213	6.29783	5.10757	6.29826	5.00406	5.82018	5.3167	4.88607	5.00903	5.87135	5.54198	5.49637	5.06658	5.4328	4.94866	5.80349	5.66181	6.78942	4.35211	4.60279	8.30089	6.91589	8.59639	5.32575	5.08265	5.95852	5.36012	6.00616
ENSG00000036473	OTC	11.4436	11.2837	11.4132	11.2027	10.0828	11.3069	11.4594	11.1569	11.0184	10.5091	10.8135	10.9683	11.1348	10.7848	11.3007	11.2181	11.1432	11.3354	11.3512	10.8396	11.2194	11.1886	11.0369	11.0452	11.3404	11.3765	10.8135	11.2854	11.3829	11.1325	10.9922	11.0305	11.1816	10.935	11.2591	10.9642	10.5137	10.8946	10.9139	11.1934	10.7622	11.1644	10.3763	11.5103	10.4357	10.8857	10.8945	10.7374
ENSG00000036530	CYP46A1	6.26012	6.46179	6.06416	6.66531	5.62989	5.76719	5.45525	5.72564	6.55383	6.43041	6.99444	6.84851	5.98282	6.64281	6.50075	6.06208	6.21381	6.23127	6.35882	6.66336	6.15955	6.39221	6.09327	6.36256	6.35669	6.64109	6.18652	6.76087	5.86587	6.06219	6.22609	6.89797	6.77732	6.04169	6.26685	6.59964	6.73135	6.38299	6.49925	6.65178	6.17287	6.36414	6.31702	5.89821	5.16355	6.57862	5.89493	6.69147
ENSG00000036549	ZZZ3	9.29253	9.42958	9.4097	9.52928	9.36343	9.42392	9.0869	9.10506	9.68041	9.62659	9.67959	9.53513	9.49239	9.57422	9.72559	9.52741	9.60683	9.73939	9.5961	9.66363	9.60657	9.64548	9.67797	9.54658	9.8256	9.59024	9.78816	9.77648	9.35111	9.42316	9.68136	9.60755	9.81127	9.51097	9.74306	9.60954	9.71554	9.83862	9.57688	9.60269	9.67776	9.58635	9.63365	9.48838	9.45398	9.65986	9.16854	9.80589
ENSG00000036565	SLC18A1	2.7031	2.93347	2.85139	3.32744	2.25515	2.82953	2.62089	2.33571	2.81053	2.85446	3.52713	2.34443	2.4078	2.93449	2.39612	2.75878	2.56143	3.05787	3.19773	2.98737	2.522	3.00964	3.00315	3.49617	2.98796	3.10503	2.59674	3.77272	2.52841	2.45222	2.56902	3.13852	3.27616	2.54134	2.80489	2.53168	3.14438	3.04651	3.22389	2.66462	3.20711	2.49313	2.11352	3.08898	2.04283	2.74436	3.00722	2.41894
ENSG00000036672	USP2	6.91842	5.87462	6.27046	6.55457	3.72225	7.58034	6.16668	6.22353	5.43631	6.26568	5.8225	5.02299	5.2979	6.16019	6.38391	5.26473	5.62421	5.92729	6.1115	5.72313	6.3732	5.56477	6.55257	5.45433	5.04577	5.95279	6.38514	6.28532	4.84976	6.10296	5.57135	6.99006	6.50197	5.16434	5.87873	5.67253	5.29452	5.32754	6.1503	6.39308	6.73894	6.31091	6.97663	6.04217	6.30808	5.75326	5.50169	5.46198
ENSG00000036828	CASR	1.74458	3.1916	4.01781	1.42754	4.16136	1.98431	3.45951	0.568891	1.92714	1.521	3.38349	1.53099	0.551502	3.44918	1.39235	1.50419	2.33475	3.26498	1.52569	2.28664	0.436897	2.22632	1.10305	3.19503	2.21144	2.06212	3.06316	3.8153	2.22806	2.02453	1.01102	1.60802	2.28862	1.92103	6.34334	1.92299	2.24094	2.42563	0.444603	2.51463	2.3099	2.29823	3.28208	3.42851	4.49108	1.97544	1.37445	2.11388
ENSG00000037042	TUBG2	5.58549	5.89205	5.97892	6.26836	5.69617	5.92744	6.15987	6.24433	6.22748	5.91417	5.72427	6.28632	6.00678	5.5786	5.30838	5.6199	5.79474	6.07048	6.17356	6.17105	5.97253	5.91485	5.42478	5.73543	5.78993	6.02932	6.03804	6.05976	5.75368	5.57433	5.63775	6.20119	5.459	5.77072	5.72852	6.38559	6.11829	5.51309	6.17554	6.13002	5.79743	6.07529	5.69215	6.26729	6.03789	6.00047	6.78957	5.94033
ENSG00000037241	RPL26L1	6.16024	5.9706	5.8988	5.94882	6.4704	6.38961	7.6872	6.98002	5.88803	5.88121	5.46176	6.0099	6.70907	6.02686	6.08852	6.12797	5.68081	6.18925	6.30756	5.98621	5.88396	5.77938	5.8664	5.59445	6.03742	5.87817	5.79606	5.67624	6.21625	6.27997	6.27106	5.78529	5.89716	5.98938	5.88006	5.71819	5.45261	5.96454	5.86488	6.00529	5.92034	5.75285	5.15898	6.04899	6.01456	5.75939	6.91669	6.25257
ENSG00000037280	FLT4	7.15594	7.39634	7.76536	7.64794	7.80548	7.41036	7.31285	7.95086	7.38534	7.93848	7.2447	7.49754	7.66931	7.4846	7.59241	7.43691	7.48885	7.59462	7.44714	7.6536	7.80924	7.83227	7.90176	7.27887	7.83201	7.34571	7.78085	7.54752	7.06195	7.40653	7.88696	7.6901	7.89249	8.02857	8.04809	7.92719	7.89883	7.60481	7.69798	7.71796	7.43488	7.63965	7.24341	7.82528	7.88332	7.91492	7.71794	7.81436
ENSG00000037474	NSUN2	8.95338	9.14521	8.84351	9.09205	8.64019	8.96987	8.08633	8.84425	8.87823	9.04816	9.29063	9.46425	9.17895	9.15577	9.19434	9.31885	9.12822	8.99224	9.09001	8.94715	9.02297	8.99471	9.21146	9.46101	9.08855	9.01142	9.17543	9.12242	8.85713	8.88924	9.21514	8.92956	8.86444	9.08041	9.15505	8.99698	9.22015	9.30753	9.3115	8.95049	9.02534	9.44207	8.98939	8.96104	9.06926	9.39339	8.7575	8.94498
ENSG00000037637	FBXO42	7.86131	7.9086	7.68891	8.14493	7.8701	7.76991	7.12748	7.94578	7.82145	7.70483	7.97673	7.65619	7.88111	7.9615	8.03061	7.97936	8.06083	7.97163	8.13917	8.23171	7.91702	8.24609	8.19744	8.12871	8.04449	7.96849	7.83591	8.10484	7.59045	7.81084	7.99384	8.29762	8.07844	7.94516	7.90087	8.35163	7.90884	7.84179	8.09955	7.98614	7.94661	7.95954	8.12524	7.78756	8.05523	8.06817	7.96042	7.88628
ENSG00000037749	MFAP3	8.41804	8.3822	8.37526	8.45755	8.33609	8.53753	7.62498	8.11612	8.48706	8.3831	8.50625	8.47956	8.30916	8.52132	8.72836	7.97434	8.46159	8.43301	8.41203	8.50185	8.35038	8.46518	8.59788	8.40123	8.60633	8.46	8.43408	8.40328	8.54406	8.21351	8.62591	8.60529	8.43685	8.50936	8.3089	8.41153	8.45761	8.32855	8.56023	8.69521	8.52324	8.20758	8.40556	8.67392	8.27229	8.4651	8.33536	8.47833
ENSG00000037757	MRI1	7.42296	7.37929	7.43337	7.5638	7.25321	7.15087	8.14194	7.372	7.72397	8.23247	7.99371	7.67894	7.11113	7.3768	8.20996	7.87805	7.54414	7.54644	7.23955	8.06623	7.73633	7.56047	6.87465	7.95602	7.94055	7.56169	7.50663	7.78347	7.40455	7.8094	7.86418	7.40829	7.42556	8.08282	7.7678	8.0318	8.27531	7.84328	7.28168	7.73392	7.77606	8.07627	7.87805	8.06907	8.22916	7.76862	7.34636	8.04924
ENSG00000037897	METTL1	5.2548	5.39419	4.58857	4.26449	5.55268	6.0366	5.23429	5.67339	4.68685	4.21257	4.57665	4.98194	5.97107	5.22802	5.301	4.58976	5.23187	5.08101	5.21369	4.27428	4.37823	3.75484	5.0329	3.84471	5.25556	4.27801	4.82642	5.414	5.36355	5.06284	4.80175	4.96813	4.44102	4.54992	4.87639	4.70145	5.4549	5.12066	4.72418	4.51649	3.67315	4.95005	4.70312	4.15455	4.66094	4.7884	5.51126	3.2441
ENSG00000038002	AGA	7.07495	7.41693	7.26659	7.09573	7.3815	7.44715	7.57894	7.15357	7.57555	7.50809	6.64197	7.62746	7.28578	7.50678	7.01247	6.8445	7.62825	7.05852	7.4261	6.80086	7.63895	7.26961	7.39858	6.9398	7.36722	7.11476	7.0189	7.1208	7.90914	7.39831	6.79242	7.15518	7.15466	7.12867	7.19052	7.28938	6.79508	6.84584	7.61639	7.14812	6.19376	6.87776	6.78924	7.38621	7.29901	6.96057	7.04313	7.19919
ENSG00000038210	PI4K2B	9.66989	9.72905	9.79772	9.82923	8.98783	9.70566	9.67706	9.26588	9.82052	9.75789	9.95582	9.74305	9.76586	9.96257	10.1254	9.59601	9.72603	9.97168	10.0188	9.79563	9.79166	9.92095	9.7543	10.0137	9.94698	9.95698	9.83531	10.0784	9.56375	9.8423	9.85085	9.97349	10.1373	9.7157	9.86884	9.85866	9.94431	9.92746	9.86986	9.94105	9.72626	10.081	9.62829	9.92259	9.40124	9.68248	9.62168	9.63839
ENSG00000038219	BOD1L1	9.19155	9.32597	9.52174	9.57804	10.0912	9.25865	9.35035	9.20389	9.82354	9.61602	9.84509	9.90637	9.46141	9.61331	9.729	9.45769	9.88212	9.91229	9.28227	9.82671	9.46426	9.63908	9.64101	9.82916	9.70458	9.75022	9.82238	9.84474	9.81721	9.71421	9.89753	9.704	9.27254	9.77448	9.99879	9.71392	9.77487	9.66173	9.77851	9.73851	9.62513	9.5545	9.81939	9.635	9.32573	9.70355	9.4002	9.67092
ENSG00000038274	MAT2B	9.30939	8.97152	9.24037	9.26717	9.17921	8.86981	9.312	9.42977	8.9675	9.5304	8.7965	9.05052	9.0463	8.99983	9.08819	9.28659	8.97292	8.8445	8.98237	9.0185	9.10357	9.34136	9.20446	9.13144	9.30777	9.32127	8.74229	9.18751	8.84428	9.25612	9.19154	9.23472	9.18898	9.16193	8.94742	8.80045	8.65307	8.91967	9.05145	9.05422	8.99587	9.01555	8.91943	8.81521	8.76142	8.92786	9.28035	8.96745
ENSG00000038295	TLL1	2.97033	3.03509	3.56148	2.14907	3.59531	2.82805	4.52406	3.16847	1.94332	2.29652	2.55372	2.11167	0.354437	3.30696	2.63384	3.55086	4.39515	1.973	2.42435	2.74884	3.34314	4.29232	4.50568	3.96289	4.77284	2.04257	2.40857	3.47263	3.88563	2.09745	3.77138	2.80063	2.88904	2.346	4.58623	2.95606	2.74311	3.25039	2.82229	3.48266	3.24978	3.1389	3.6655	2.93545	2.34584	4.05745	2.85988	3.40852
ENSG00000038358	EDC4	7.68177	7.43934	7.63571	7.71344	7.66669	7.7001	7.411	7.39984	7.64737	8.13707	7.73786	7.33961	7.53787	7.30644	7.10091	7.60803	7.62947	7.54776	7.74161	8.09645	7.91014	7.88395	7.96836	8.19644	7.70509	7.86391	7.723	7.40863	7.17885	7.49268	7.88869	7.71845	7.45465	8.01504	7.41157	7.6705	8.12358	7.7717	8.07479	7.96642	7.51556	7.85195	8.18316	7.65488	8.43661	8.09402	7.70948	7.84199
ENSG00000038382	TRIO	9.81135	10.0665	9.98108	10.05	10.5993	9.82643	9.18824	9.52892	9.83395	10.0896	10.2355	9.73318	9.85685	9.83905	9.79937	9.86107	10.2417	10.0691	9.88059	10.1303	9.99783	9.98934	10.0404	9.91961	9.97659	10.1256	9.91792	9.76251	10.3682	9.9795	9.49142	10.0573	9.6281	9.73122	9.94004	10.0659	10.3685	9.64578	10.1985	9.92789	9.97974	10.023	9.99773	9.98592	10.0079	9.86198	9.64654	9.9057
ENSG00000038427	VCAN	8.96315	8.13059	8.6695	8.10846	12.8869	8.60556	8.2953	8.02833	8.36797	7.5097	7.34896	8.09864	7.27462	8.80596	7.42872	7.7557	8.38215	8.10947	8.21916	7.64327	6.57836	8.06811	7.10787	7.65502	8.04169	8.03228	8.38329	7.2726	10.9931	8.45459	7.72071	6.81932	6.90155	7.69692	7.58231	7.65927	7.18515	7.20331	6.81743	7.54114	7.57765	7.41284	8.25553	7.60428	7.65298	7.49698	8.1731	7.34485
ENSG00000038532	CLEC16A	8.28947	8.516	8.72591	8.49546	8.26502	8.4412	7.9007	7.80596	8.53091	8.18861	8.90654	8.47048	8.46444	8.39679	8.18654	8.2822	8.65356	8.64911	8.47156	8.26365	8.66546	8.36991	8.62722	8.66702	8.29246	8.30919	8.55583	8.4204	8.3928	8.20365	8.52256	8.62102	8.59221	8.43997	8.35585	8.59896	8.74244	8.38937	8.5805	8.71985	7.99628	8.64377	8.37072	8.54683	8.69284	8.53234	8.41451	8.27313
ENSG00000038945	MSR1	8.36732	7.76293	8.2431	8.51015	9.65343	8.13607	7.8796	8.70125	8.17055	7.93663	7.60609	8.83178	8.11468	8.43851	8.15095	8.42407	8.71117	8.2363	8.07779	7.59852	8.39729	8.36352	8.00426	8.2882	8.13369	9.65426	7.6204	8.25121	9.20575	8.80827	8.30782	8.42108	8.19865	8.56253	8.17138	8.18795	7.38212	8.1981	8.34671	8.48652	7.6177	8.11342	7.61895	8.30737	7.77075	8.18997	8.69081	8.55246
ENSG00000039068	CDH1	11.4077	11.6412	11.4077	11.0735	10.9105	11.3523	10.4408	11.0571	11.139	11.1445	11.3567	11.1893	11.3339	11.4662	10.8988	11.2962	11.3768	11.3572	11.604	11.1498	11.1713	10.7444	11.4214	11.202	11.1132	11.5015	11.1227	11.0912	11.2059	11.442	11.3723	11.4725	11.1533	11.5314	11.4139	11.5801	11.621	10.8797	10.8455	11.3349	11.0175	11.1549	10.8694	11.0419	11.6625	11.5226	10.7068	11.3374
ENSG00000039123	MTREX	9.04105	9.0625	9.04485	9.09013	9.13991	9.01657	8.62243	8.60998	9.27799	9.2646	9.21445	9.22183	9.30306	9.33871	9.22765	9.24398	9.23464	9.2349	8.98388	9.10033	9.14032	9.26858	9.07816	9.25406	9.27317	9.21372	9.2272	9.27618	9.3817	9.17427	9.36468	8.98064	9.11717	9.03126	9.22201	9.18981	9.33983	9.32477	9.2408	9.10514	9.14362	9.37767	9.34781	9.0386	9.13964	9.15814	9.18666	9.07344
ENSG00000039139	DNAH5	5.77976	3.72716	4.03686	5.25229	7.23797	3.80798	3.64338	4.2995	5.22744	5.33399	5.14679	3.15165	1.71539	4.26634	5.33858	5.10454	2.66904	3.37264	3.96322	4.76337	3.70243	4.88016	4.65905	4.16629	4.75839	4.05643	4.62579	2.60295	6.39426	4.25471	3.25088	5.03463	4.57495	5.25124	4.32985	2.86162	2.18576	3.95652	7.21546	4.90363	4.01641	4.57039	3.61288	3.304	4.10693	3.20355	1.77906	4.22984
ENSG00000039319	ZFYVE16	9.5821	9.57302	9.83297	9.65716	10.1108	9.23557	9.42815	9.4196	9.92647	9.61597	9.64943	10.0861	9.62797	10.003	10.0343	8.97753	9.70804	9.8774	9.65798	9.86495	9.71243	9.61169	9.73097	9.97035	9.93873	9.82151	10.0731	9.84147	9.90779	9.65632	10.1418	9.79636	9.86892	9.66627	9.95694	9.33516	9.53665	9.65504	9.92433	10.039	10.0238	9.64044	9.88745	9.57095	9.89015	9.72013	9.6495	10.1227
ENSG00000039523	RIPOR1	7.43988	7.56529	7.80749	7.43288	7.38428	7.54738	7.66966	7.46871	7.08989	7.25075	7.69766	7.00654	7.62406	6.65715	6.89191	6.2281	7.09055	6.81709	6.75261	7.66257	7.2505	7.36252	7.03061	7.01808	7.0118	6.71254	7.31469	7.28714	6.70391	7.38059	7.12194	7.07548	6.6135	7.41047	7.52196	6.83924	7.60416	7.01869	7.26374	7.4748	7.29791	7.07563	7.20083	6.67221	7.41401	6.8076	7.39041	7.03434
ENSG00000039537	C6	13.1384	13.0247	13.1854	13.256	12.0975	13.0931	12.5822	12.7443	13.536	13.4008	13.3249	13.2138	12.9952	13.3531	13.4723	13.5606	12.9377	13.2958	13.1436	13.2442	13.2976	13.3684	13.4895	13.2969	13.193	13.1744	13.4425	13.2096	13.3915	13.1619	13.129	13.2844	13.3508	13.2332	13.3508	12.9444	12.9984	13.4744	13.6042	13.4342	12.9033	13.5236	12.7222	13.2201	12.9275	13.5208	12.8644	13.2213
ENSG00000039560	RAI14	9.31033	9.45341	9.34978	9.57055	8.93187	9.56129	9.14147	9.12414	9.60507	9.6229	9.49058	9.62286	9.38639	9.30802	9.87798	9.14747	9.30833	9.44158	9.49267	9.80385	9.75258	9.72384	9.78864	9.70263	9.80153	9.48581	9.45841	9.87569	9.51818	9.3642	9.69397	9.63582	9.94863	9.65087	9.53931	9.49071	9.83171	9.73826	9.64008	9.79978	9.67252	10.1723	9.31445	9.30926	9.137	9.38817	9.06581	9.67436
ENSG00000039600	SOX30	1.02357	0.86386	1.21427	1.51649	1.86913	0.437653	0.829352	2.11948	0.946534	0.483673	1.22303	1.59342	1.73355	0.398373	0.398373	1.59593	0.95914	1.46974	0.45086	1.71925	0.396724	0.827703	0.41109	1.85511	1.457	1.31593	1.37579	1.24556	1.58575	1.68223	1.47468	1.30138	0.455413	1.01509	0.457731	1.22963	1.67605	0.984108	1.58029	1.31913	1.41798	0.45086	0.688381	1.47115	1.74148	0.930948	0.594333	1.28331
ENSG00000039650	PNKP	6.45091	7.00439	6.47764	7.22009	6.56276	6.48537	6.77904	6.97285	6.49355	6.64363	6.57498	6.86262	6.89105	6.61506	6.42236	6.43975	6.65404	6.70924	6.9164	6.86625	6.8206	6.98538	6.68246	6.4748	6.47178	6.6658	6.68782	6.56487	6.56184	6.75046	7.01788	6.83214	6.68863	6.52101	6.44554	6.89482	7.13628	6.79468	6.80994	6.53225	6.49781	6.79569	6.56689	6.72428	6.73999	6.9982	6.61934	6.9083
ENSG00000039987	BEST2	1.14019	2.45167	2.48517	2.599	1.27416	2.32398	2.06355	2.10861	2.53596	2.23519	2.40162	2.82225	2.79211	2.2312	3.2084	2.79235	1.99115	3.05436	1.93183	2.51529	2.67563	2.20997	2.44453	2.28728	2.18321	2.41385	1.95102	1.47114	1.44204	2.69877	3.14674	2.03417	2.7152	2.7004	2.25578	2.73722	2.64773	2.6437	2.70936	2.5394	1.74822	2.5944	2.51816	2.39131	2.21325	1.87712	2.0164	2.21605
ENSG00000040199	PHLPP2	7.66753	7.345	7.6182	7.5504	7.95909	7.47098	8.20891	8.42601	7.49128	7.48039	8.02217	7.63671	7.926	8.07321	7.65794	7.4542	7.74944	8.10744	7.47131	7.57993	8.17312	7.6742	7.88634	8.18541	7.83283	7.68535	8.12724	7.83641	7.80856	7.56801	8.12617	7.72167	7.20308	8.18484	7.46923	7.64561	7.87038	8.01773	7.7309	7.9724	7.683	7.70924	8.15653	7.72248	7.51592	7.81711	7.82692	7.75659
ENSG00000040275	SPDL1	5.38427	4.86193	5.27194	4.79054	4.65316	5.93124	4.97256	5.30038	5.12193	4.14467	5.32457	5.13965	5.49521	4.97814	5.64222	5.20117	5.49554	4.55909	5.07004	4.54278	5.31515	4.81633	5.65621	4.72781	5.26873	5.29143	5.37174	4.62934	4.85726	5.3235	5.27677	5.11715	5.11119	4.86557	4.95309	5.01242	5.16375	5.09059	4.55143	4.51657	5.15874	4.79671	5.6678	4.95638	5.74203	4.39825	5.84009	5.06846
ENSG00000040341	STAU2	8.84524	8.95521	8.86068	8.8685	8.67664	8.92659	8.82488	8.68058	9.15429	8.74587	9.17887	8.90769	8.88262	8.75916	8.8511	8.59964	8.73229	8.92496	8.71429	8.99217	8.7958	8.84336	8.84995	8.88624	8.92591	8.77624	9.01515	9.08294	8.93639	8.79692	8.97284	8.6297	9.07924	8.82384	8.83889	8.88939	8.95487	9.09747	8.69465	8.76244	9.42828	8.82533	9.20294	8.54985	8.8252	8.80872	9.00633	8.96253
ENSG00000040487	SLC66A1	6.31592	6.50832	6.45267	6.41469	6.02921	6.8197	6.3244	6.52606	6.64929	6.17169	6.34592	6.23744	6.3541	5.97426	6.39654	6.80637	6.67515	6.712	6.35781	6.63956	6.51855	6.57225	6.54265	6.42617	6.05188	6.12239	6.24348	6.77666	6.09417	6.31323	6.19131	6.48821	6.55906	6.62676	6.24569	6.5533	6.91931	6.80187	6.41414	6.60988	6.12708	6.56356	6.16512	6.9221	6.56153	6.34153	6.57466	6.3578
ENSG00000040531	CTNS	6.90922	7.10448	6.85074	7.00481	7.22651	7.07227	7.22652	7.42014	6.99308	6.7469	7.54153	6.92706	7.45277	7.55165	6.92995	6.67072	7.32576	7.28022	7.05441	7.15072	7.2046	6.62322	6.5625	7.23975	6.78845	6.98874	7.14599	6.38625	6.95955	6.74069	7.0498	6.90567	6.96333	7.25057	7.06138	7.31255	6.94627	7.00474	7.08763	6.60701	6.76139	6.67202	6.78522	7.19559	6.92101	6.83218	7.35624	7.01134
ENSG00000040608	RTN4R	5.85118	5.61489	5.14386	5.48796	3.53056	5.41904	4.1306	5.68774	3.76551	3.51257	4.86713	5.1065	4.81013	5.42742	4.8702	4.35671	4.84842	4.6047	5.0816	3.71152	5.49511	5.12233	4.76763	4.89838	4.17103	3.90099	3.92495	4.63152	4.29505	4.45188	4.23759	4.88219	5.25935	4.52572	4.70747	5.32696	4.85074	4.63078	4.30504	6.21212	3.86322	4.77459	3.83471	5.05992	5.4635	4.33029	4.58029	4.69442
ENSG00000040633	PHF23	7.32028	7.03271	7.3079	7.15271	7.84538	7.51147	7.93432	7.53256	6.91407	6.9006	7.10108	7.18496	7.74422	7.41561	6.8737	7.11473	6.94051	7.71179	7.38103	6.4639	6.88102	7.26915	7.23756	7.42332	7.37553	7.02445	7.09065	6.9915	7.01996	7.31944	7.51173	7.01165	7.17241	6.80019	6.89954	7.55542	7.07769	7.24293	7.08446	7.13418	6.61906	7.033	6.58675	7.3596	8.27904	6.61425	7.8981	7.38068
ENSG00000040731	CDH10	1.94184	2.38083	1.49963	2.16344	1.23099	2.59051	1.22236	1.56481	1.48066	1.62369	2.00099	2.04401	2.35508	2.29798	2.52108	1.8236	2.25156	1.8203	2.31562	2.40532	1.90066	2.41311	1.77417	2.05121	1.88226	2.06386	2.05898	2.19078	1.61709	1.66022	2.23859	2.14565	2.67972	2.47566	2.34289	2.04022	2.60451	2.48698	1.48938	2.49548	1.57698	1.8774	2.25559	2.10722	1.66356	1.4931	1.56261	1.94288
ENSG00000040933	INPP4A	8.07991	8.162	8.32863	8.40528	8.53632	7.93565	7.23487	7.98204	8.37467	8.45355	8.24729	8.40647	8.06956	8.30198	8.42513	7.83729	8.37309	8.24719	8.27799	8.13715	8.28418	8.18769	8.47674	8.53547	8.57702	8.36643	8.66351	8.21308	8.3434	8.519	8.42047	8.08503	7.81155	8.55517	8.56167	8.46338	8.44335	8.0497	8.19032	8.16948	8.16897	8.10678	8.30726	8.33531	8.37747	8.38186	8.25856	8.38922
ENSG00000041353	RAB27B	5.80194	4.56943	6.65256	6.44008	5.72041	4.53463	6.94774	6.75768	5.79952	7.44833	6.33817	6.44053	6.71235	5.9423	5.39809	4.86389	6.3897	5.77633	5.6344	5.63886	4.33911	4.73102	6.436	4.42383	5.23517	5.99969	5.76696	6.40635	6.07675	6.36467	4.8484	6.2012	5.50949	7.0466	6.49292	5.81887	5.49674	5.19266	5.60041	4.95952	5.27806	5.89801	5.12432	4.25346	5.5301	6.56885	4.82981	6.10617
ENSG00000041357	PSMA4	9.2034	8.99012	9.13354	9.09992	9.27639	9.5081	9.62816	9.57567	8.99145	9.02726	8.38885	9.23635	9.4872	9.06731	9.30603	9.24054	9.19935	9.12805	9.14853	8.74137	8.98833	9.14879	8.74624	9.05397	9.03048	9.25861	8.79871	9.0252	9.41642	9.39522	9.05231	8.85513	8.94631	8.96826	8.86	9.12512	8.77853	9.0719	9.09189	8.99104	8.99466	8.89376	8.80174	9.17103	9.05648	8.73636	9.54627	9.12499
ENSG00000041515	MYO16	6.33001	6.47618	6.30411	6.49222	4.2457	6.01643	5.81258	6.42348	6.35243	7.02393	6.55667	5.85141	6.13128	5.74822	6.39283	6.407	6.20282	6.53187	6.32361	6.45962	6.19498	6.77445	6.80738	6.68026	5.98732	6.52811	6.17092	6.60551	5.24689	5.76875	6.2499	6.50875	6.52748	6.30122	7.05845	6.34424	6.78827	6.17148	6.70978	6.7641	6.29068	7.12199	6.45609	6.49051	6.30574	6.77031	6.64285	6.2975
ENSG00000041802	LSG1	8.02931	8.49905	8.51285	8.69601	8.38576	8.56757	8.21256	7.42783	8.48333	8.17966	8.59647	9.06719	8.4198	8.62402	8.76733	8.58177	8.50774	8.37536	8.61906	8.25408	8.42102	8.21234	8.26067	8.42403	8.49253	8.62687	8.65312	8.74958	8.88329	8.78919	8.26017	8.7641	8.4404	8.27201	8.41607	8.56181	8.43155	8.57189	8.90633	8.63774	8.1736	8.78647	8.15003	8.23082	8.33101	8.45955	8.24161	8.68878
ENSG00000041880	PARP3	7.75108	7.22702	7.53026	7.92624	7.05352	7.47252	7.87603	7.33599	7.63971	7.74392	7.3404	7.56014	7.88661	7.41537	7.8944	7.57287	7.74272	7.63942	7.88743	7.76891	7.98705	7.86833	7.75927	7.86234	7.71084	7.65169	7.71004	7.77215	7.64948	7.94923	7.83384	7.77932	8.02137	7.70577	7.42352	7.59957	7.83624	7.77468	8.08215	7.75274	7.1326	8.16738	7.32352	7.92952	7.90077	7.5783	7.68742	7.68606
ENSG00000041982	TNC	7.00386	7.34521	7.6851	8.06913	9.06088	6.74381	6.92335	7.60809	8.40272	5.27236	7.48326	7.78245	7.64371	7.83232	6.58222	7.33953	5.04788	7.27336	7.51046	6.00569	7.74705	7.27048	7.92202	7.88316	8.06617	7.65618	5.80692	5.96721	8.41509	6.22776	7.81113	7.10188	6.89234	7.25468	7.21321	7.44858	6.87046	7.15972	6.48403	7.73915	7.06407	7.55249	6.87032	6.8469	7.04839	8.05525	5.68795	6.61251
ENSG00000041988	THAP3	5.80771	6.05713	5.53453	5.97211	5.7092	6.10382	6.98317	6.22413	5.83559	6.18175	5.74237	5.92975	6.15903	5.8176	5.93178	6.83143	5.8326	5.56342	6.08941	5.75023	5.98643	5.97368	6.12677	5.73206	5.75894	5.84408	5.4956	5.70876	5.64342	5.3881	5.95332	6.34141	5.93163	6.04449	5.82606	5.76218	5.53784	5.77441	5.86996	6.09041	5.55173	5.74412	5.35417	5.73058	6.13977	5.80447	5.79257	5.66169
ENSG00000042062	RIPOR3	7.11899	7.74002	7.47734	7.6903	5.4989	7.40171	7.08199	6.58936	7.40658	7.20989	7.84747	7.60001	7.50157	8.02721	7.40387	7.08362	7.61004	7.28645	7.76199	8.44948	7.64655	7.65297	7.48183	7.78761	7.14566	7.87296	7.92331	7.51631	6.80755	7.39847	7.50204	8.09905	7.77997	7.7849	7.58018	7.45388	7.74846	7.48011	7.80395	7.60037	7.48196	8.3175	7.44842	7.72215	8.06795	7.58338	7.42495	7.64773
ENSG00000042088	TDP1	6.8097	6.6327	6.93342	7.17876	6.82536	6.25417	7.19264	6.97666	6.83805	7.24093	7.31639	7.07646	7.28526	6.07898	6.83884	6.97747	7.02251	6.99405	6.50654	6.91683	6.95148	6.59181	6.85378	7.06972	6.93996	7.14166	7.01187	6.9305	6.9621	7.11546	7.05528	6.82552	6.61738	7.0338	7.16361	6.92055	6.94871	7.09	7.27322	6.9331	7.07279	6.82983	6.54192	6.85584	6.74969	6.84718	7.01432	7.25372
ENSG00000042286	AIFM2	7.83991	7.66982	7.30348	7.76817	7.0281	7.86226	7.1754	7.69684	7.7865	7.46307	7.51317	7.37494	7.44083	7.6184	7.3237	6.77855	7.32603	7.35945	7.75398	7.34396	7.4053	7.1243	7.32922	7.33781	7.26967	7.40565	7.36665	7.38725	6.88784	6.97752	7.53143	7.69042	7.12241	7.35385	7.13321	7.87223	7.83841	7.11303	7.31535	7.92803	6.77158	7.51014	7.20674	6.53807	7.45941	7.19584	7.42735	7.43392
ENSG00000042304	C2orf83	2.74601	3.08913	3.00445	3.03464	2.45126	2.9746	2.89405	2.04779	3.4624	3.51378	3.53334	3.22383	2.98564	2.83271	3.79737	2.95335	3.15177	3.19351	3.01437	3.39751	2.95377	3.23433	3.19553	3.40188	3.22166	3.15202	3.28769	2.63169	2.92569	2.96922	3.61879	3.58965	3.19571	3.04241	2.86885	3.00749	3.32148	3.63404	3.08026	3.15089	2.92563	3.24555	3.73601	3.15886	3.55682	3.25268	3.04544	3.34475
ENSG00000042317	SPATA7	7.10414	6.70877	6.87858	6.79174	6.67778	6.4255	7.19061	6.53292	6.87295	7.53276	7.18314	6.66212	6.11452	6.77348	7.05777	6.61637	6.81112	7.06843	6.74454	6.96034	6.59543	7.26863	7.06617	6.93965	6.26148	7.13125	6.42236	6.90261	7.07126	6.95917	7.00337	7.09093	7.22865	7.01099	6.9233	6.29439	6.82213	6.74548	6.72314	6.93583	7.12112	6.96162	6.71525	6.31175	6.34355	7.15966	6.75333	7.14379
ENSG00000042429	MED17	7.67068	7.7533	7.88721	7.80764	7.99606	7.81973	7.13818	7.66996	7.94387	8.05285	7.9272	7.92977	7.61866	7.8147	8.19274	8.2124	7.88233	7.94306	7.73196	7.77017	8.03734	7.88078	7.91021	8.06034	7.87196	7.80895	7.88622	8.27564	8.10377	7.97176	8.01373	7.56382	7.73147	8.24067	7.77587	7.98128	7.64558	7.78688	7.88332	8.1053	7.92664	7.79343	7.98992	7.65982	7.65753	8.06022	8.12662	7.91512
ENSG00000042445	RETSAT	10.6719	10.6541	10.6639	10.3746	9.97482	10.5093	9.96852	10.6117	10.5503	10.5677	10.7156	10.3746	10.023	10.2464	10.2345	10.7996	10.2296	10.5197	10.4389	10.6521	10.3261	10.5335	10.7057	10.5959	10.4688	10.5585	10.2977	10.289	10.5849	10.3403	10.3208	10.3075	10.5317	10.8113	10.4669	10.7154	10.499	10.3604	10.4537	10.5662	10.1519	10.0733	10.169	10.4461	10.7231	10.4943	10.7713	10.6111
ENSG00000042493	CAPG	6.71878	4.69085	5.95457	5.72253	7.70902	5.40325	6.18196	6.18137	5.86257	4.40072	4.45276	5.79544	6.42876	5.68284	4.43537	5.72164	6.27057	5.34615	4.3498	4.16722	5.75635	5.33779	4.45115	4.6732	5.0503	6.78449	4.3312	5.07511	6.24403	5.45043	4.88604	4.66605	4.33296	5.42097	4.41604	5.29865	4.35466	4.8673	5.16885	4.16197	4.52198	4.2227	4.11655	4.79135	5.81708	4.59678	5.25482	4.87655
ENSG00000042753	AP2S1	8.22517	8.24921	8.09261	8.27005	8.29964	8.4651	9.33298	8.85385	8.10908	8.27849	7.68476	8.42203	8.46536	8.10943	8.15172	8.23899	8.06816	8.31205	8.23552	7.6833	8.19383	8.02575	8.16157	7.76479	7.98165	8.13347	8.01964	8.01926	7.73279	8.19048	8.01965	7.98343	8.31415	8.36274	7.93826	7.97841	7.77079	8.22578	8.031	8.02524	7.94989	8.03518	7.26152	8.13419	8.58317	7.96486	8.80169	8.19621
ENSG00000042781	USH2A	8.69433	10.093	9.30316	10.2226	6.3865	9.44265	9.37993	10.1916	9.69934	10.6757	9.47503	10.2532	10.0945	9.94263	10.475	8.42162	9.73843	9.89669	10.3461	9.88092	9.86903	10.0468	10.2457	9.31746	9.60716	9.39318	10.4413	9.30379	8.32255	8.93633	10.6236	10.0472	10.3694	10.1588	10.074	9.8326	9.77389	9.92954	10.2763	10.0615	10.1645	11.0091	9.48828	9.38224	9.90761	10.5177	9.41072	10.0671
ENSG00000042813	ZPBP	1.73516	0.439362	0.438803	0.906455	1.19214	1.53702	1.50909	1.62892	1.3458	1.89942	0.439362	1.15521	1.76854	1.22	1.80844	1.07309	0.439362	0.455981	1.13922	1.02988	1.31894	1.21063	0.45335	1.66871	1.18184	0.438803	1.22589	1.94861	0.651495	0.853656	1.90712	0.46197	1.54458	0.465845	1.09481	0.950327	1.69748	1.41801	1.43366	1.84488	0.830068	1.36455	0.979356	1.29567	1.8525	1.94407	0.575755	0.929578
ENSG00000042832	TG	3.84159	4.77858	3.66745	3.73558	5.02518	4.52771	5.5833	3.68633	3.74154	4.35857	4.97849	5.25555	4.97041	4.26643	3.66341	4.63639	3.41937	4.52255	5.0346	3.29894	3.22137	4.86779	3.6299	4.00188	4.55124	4.26193	4.57871	3.51724	3.90012	4.77719	4.11077	5.56093	4.70533	3.56626	3.45923	3.76246	3.63534	4.58136	4.77601	4.47642	3.28692	2.60301	2.97891	4.35196	4.93746	2.43289	4.20611	3.58314
ENSG00000042980	ADAM28	6.57102	5.46506	6.67472	5.76245	8.40117	5.23203	7.16548	5.99922	6.26313	5.6919	6.34654	5.89971	4.80863	5.80782	6.03835	5.38453	6.36568	5.8626	5.14917	5.8117	4.97613	6.79318	5.30635	7.03405	6.35743	5.93488	6.53016	5.94774	7.44527	6.68382	5.54204	5.83482	5.8881	5.59931	7.5637	6.32293	5.97516	5.89556	4.92663	6.18653	6.14371	5.62989	5.94628	5.51906	5.84354	5.57738	5.718	5.90922
ENSG00000043039	BARX2	2.28935	2.54714	2.22772	2.74362	1.75824	3.30769	1.78338	2.37222	2.62454	3.0471	3.13447	2.9585	1.97991	2.45377	2.31162	2.83044	2.43998	2.41244	2.77554	2.65322	2.11098	3.11439	2.57814	2.95454	2.96127	2.99493	2.59305	2.85266	2.62762	2.54044	2.57971	2.7104	3.04535	2.4939	2.90959	2.60842	3.02816	3.01173	2.96373	2.65524	1.92078	2.74932	2.16463	2.25558	2.39361	2.9001	2.6092	2.3385
ENSG00000043093	DCUN1D1	9.58881	9.58456	9.51021	9.87979	9.24625	9.62929	10.0312	9.50544	9.68197	9.60307	9.60184	9.73346	9.7897	9.81421	9.67377	9.66327	9.75852	9.79194	9.77376	9.81783	9.48477	9.65205	9.88438	9.5908	9.68052	9.6367	9.44699	9.79658	9.63825	9.54746	9.44601	9.80582	9.92947	9.43963	9.5543	9.72907	9.32457	9.50618	9.58992	9.65478	9.73966	9.77415	9.44984	9.44135	9.5767	9.50997	9.61303	9.59965
ENSG00000043143	JADE2	7.24075	7.44845	7.67478	7.41508	7.74666	7.01061	6.75277	7.41432	7.50209	7.72313	7.68726	7.0408	7.02375	7.05821	7.1844	7.15475	7.51937	7.15492	7.45389	7.70948	7.71751	7.69962	7.47379	7.75315	7.4527	7.0551	7.58846	7.36194	7.2074	6.99541	7.07656	7.36556	7.43501	7.96348	7.57047	7.18786	7.5187	7.7879	7.32627	7.36757	7.09376	7.65393	7.65149	7.24581	7.81602	7.85314	7.46647	7.2164
ENSG00000043462	LCP2	7.72418	7.06238	7.99311	7.92787	8.71179	7.08906	7.91193	7.84033	7.80597	7.7827	7.22633	8.08345	7.70377	8.02107	7.63762	7.1746	7.74142	7.61519	7.5451	7.73295	7.67733	7.70995	7.66246	8.46425	8.05396	8.12871	8.12796	7.67118	8.1553	8.21236	7.97465	7.77383	7.55355	8.37705	7.34087	7.55162	7.34621	7.61759	7.59277	7.97882	7.40285	7.95511	7.76407	8.18734	7.5935	7.61704	8.01548	7.80215
ENSG00000043514	TRIT1	6.51044	6.61134	6.94411	6.76313	6.93924	7.10917	6.66603	6.34461	7.14786	7.39876	6.97502	7.22579	7.03806	6.82001	7.26443	7.35828	6.46906	6.97275	7.09566	7.27778	7.0693	6.75178	7.08361	7.1675	7.18708	6.92093	6.99318	7.21989	7.11696	6.7937	7.46477	6.63475	7.11157	6.54796	7.29222	6.83982	7.34102	7.26601	7.09858	6.73386	6.99695	7.07354	6.8258	6.95089	6.54399	6.96354	6.49097	7.13825
ENSG00000043591	ADRB1	1.73104	2.34919	3.45606	3.03925	2.18512	3.35546	2.7162	3.23906	3.31527	2.80301	1.86431	2.40937	2.65	2.46548	3.68532	2.62202	2.25447	2.69095	3.0852	2.5312	3.16442	2.52966	1.36237	2.57441	3.68653	2.31924	2.61453	2.07655	2.09486	2.1032	2.23553	3.07297	2.63143	3.20988	2.73482	2.18707	2.24325	3.12164	1.53482	1.93695	2.37109	2.12921	2.3557	3.39433	2.52158	2.02798	3.47728	3.27209
ENSG00000044012	GUCA2B	2.9857	3.26255	3.56013	1.59525	1.61828	4.13629	2.61492	6.55982	3.32231	2.60516	2.45918	3.37045	5.14109	4.10089	3.38284	3.06026	2.54417	3.50852	3.3071	2.54432	2.18901	3.32806	3.05732	2.47277	2.41323	3.13013	2.94166	3.07308	2.39058	3.09821	3.79553	3.43394	1.18242	2.97726	3.04916	1.92601	2.42945	2.68922	3.52414	4.27819	2.84998	3.31639	2.38899	3.10016	2.65285	2.92442	4.38025	3.69331
ENSG00000044090	CUL7	7.82332	8.09988	8.02779	7.64332	8.12906	7.73121	7.21741	7.69017	7.977	8.0631	8.03091	7.80418	7.85464	8.18978	7.82929	7.7502	8.49102	8.23767	7.95454	8.00405	7.99503	7.8936	8.08085	8.18867	7.8781	8.13785	7.94904	8.08404	8.12049	8.16302	8.6928	8.30058	8.149	8.44633	8.3237	8.27118	8.27042	7.69187	8.48201	8.10378	7.80059	8.19448	8.0523	8.25149	8.19697	8.16301	7.6752	8.05942
ENSG00000044115	CTNNA1	10.7342	10.6388	10.6135	10.6272	10.9032	10.6656	10.1165	10.3514	10.6073	10.5233	10.7949	10.7297	10.5597	10.8267	10.5362	10.7201	10.8213	10.8731	10.677	10.7234	10.8984	10.6856	10.6098	10.7778	10.8478	10.8627	10.6069	10.6011	11.0936	10.7809	10.7673	10.7172	10.5852	10.7029	10.6997	10.8268	10.8188	10.5385	10.6495	10.6141	10.4114	10.5724	10.5134	10.7602	10.801	10.759	10.619	10.6487
ENSG00000044446	PHKA2	9.54871	9.9536	9.69127	9.52863	9.73918	9.75851	9.26981	9.12325	9.63007	9.67115	10.1138	9.7709	9.68669	9.82664	9.41551	9.72548	9.6125	9.41706	9.49088	9.92169	9.42239	9.66465	9.84736	10.1894	9.63594	9.85201	9.83424	9.43294	9.26548	9.70076	9.68636	9.612	9.84424	9.65398	9.82734	9.80638	9.87886	9.88021	9.44832	9.57821	9.77139	9.971	9.88092	9.74231	9.48116	10.0196	9.47611	9.86613
ENSG00000044459	CNTLN	8.66524	9.5782	9.48881	9.35572	8.43329	9.58929	8.90999	8.97197	9.6155	9.40708	9.7503	9.35444	9.42375	9.09859	9.4779	9.33859	9.32671	9.31962	9.21486	9.73557	9.67388	9.41581	9.46641	9.66036	9.6825	9.26329	9.28386	9.12767	9.20219	9.02519	9.41113	8.97931	9.7447	9.36337	9.24532	9.72245	9.91512	9.82968	9.60629	9.60018	9.2128	9.70339	9.13927	9.19742	8.9635	9.58874	9.59413	9.6108
ENSG00000044524	EPHA3	8.41589	8.11052	8.63049	8.20061	9.84711	8.04766	8.74842	8.10307	8.61193	7.68983	8.11526	8.39429	6.89266	8.03392	7.28069	6.36336	8.33791	7.93446	7.80424	7.34644	7.80045	7.62497	7.41833	6.81479	8.12162	8.04806	8.47475	8.04222	9.30291	8.99369	6.72646	7.03066	7.1083	7.25888	7.69853	7.4235	6.5441	6.37397	5.91593	6.72819	7.48074	8.04254	7.41699	6.96283	7.54473	7.31057	6.31278	7.83465
ENSG00000044574	HSPA5	11.6022	12.6549	11.5853	11.152	12.0449	12.0162	11.3963	11.5414	10.6487	10.1749	11.5392	11.2309	12.4046	10.9155	11.0905	10.2728	11.1442	11.0295	10.7234	10.4241	10.7066	10.1587	10.634	10.8847	10.4608	10.4826	11.2956	10.0102	11.6741	11.0541	10.5222	11.117	10.2139	10.9275	10.8696	11.2698	11.6677	10.934	10.9175	10.9583	10.3764	11.0718	11.2188	10.7854	11.3248	11.193	11.1925	10.4887
ENSG00000046604	DSG2	9.01778	8.84993	8.90901	8.92428	10.1144	8.70606	8.46704	9.12088	8.75861	9.02749	8.66238	8.70704	8.53571	8.76703	8.40558	8.83728	9.22596	8.98139	8.69242	8.7439	8.51445	8.62919	8.68503	8.36603	7.96605	8.07942	8.83093	8.86241	9.21693	8.8612	8.78127	8.57	8.46006	8.64608	9.05619	9.13853	8.99035	8.50448	8.77531	8.62367	8.52654	8.58989	8.56391	8.66108	9.07381	8.58231	8.62352	8.85172
ENSG00000046647	GEMIN8	5.94024	5.75679	6.08489	6.17553	6.5637	5.43684	5.89739	6.27725	6.14273	6.2529	6.19766	5.89555	6.27482	5.54801	5.89324	6.11775	5.78033	6.26556	6.02134	6.48114	6.25257	5.76387	5.89966	6.16512	6.0014	5.47595	5.45827	6.31504	6.32458	6.01734	6.1266	6.07008	6.1674	5.34485	6.02243	5.86462	6.2008	6.33611	6.35722	5.98386	5.47619	5.68159	5.96574	6.11557	6.03372	6.07449	6.05575	6.21711
ENSG00000046651	OFD1	7.79515	7.80061	8.28935	7.98759	8.17195	7.75269	7.43319	7.30012	8.43068	8.0639	8.34791	8.0344	7.63828	7.97226	7.89293	8.06667	8.19657	8.12955	8.12535	8.37424	8.34055	8.30996	8.09438	8.57072	7.93251	8.20465	8.43281	8.38383	8.52386	7.94126	8.22863	8.4937	7.95246	7.93048	8.14043	8.17517	8.28849	7.72054	8.30821	8.25247	7.98838	7.78473	8.13718	7.96013	7.86381	8.28654	8.21001	8.17715
ENSG00000046653	GPM6B	5.04339	5.65978	5.69009	6.15118	4.74632	5.34507	4.78785	4.80756	5.77314	5.20758	5.16973	5.74504	5.53743	5.2046	5.0629	5.44978	5.43779	5.41596	4.80314	5.87454	5.70927	5.84768	5.64041	5.88515	6.09527	5.59368	5.98736	6.00073	5.44733	5.02758	5.96703	5.52567	5.6579	5.42293	6.48122	5.58591	5.44138	5.43631	5.73406	5.14051	5.42777	5.11704	5.88294	5.21167	5.22698	5.80979	5.05312	6.39209
ENSG00000046889	PREX2	7.06862	7.24282	7.27838	7.45249	7.53815	7.20174	6.64628	7.38781	7.20289	7.63392	7.25089	7.75183	7.13921	7.6084	7.85611	7.33449	7.78063	7.27471	7.53286	7.34773	7.6479	7.50214	7.12933	7.24205	7.57503	7.5131	7.67204	7.70634	7.08821	7.39673	7.86118	7.51464	7.50221	7.41429	7.9289	7.22569	7.0106	7.55418	7.43837	7.54731	7.84928	7.57147	8.49248	7.62836	7.5351	7.84112	7.05756	7.23669
ENSG00000047056	WDR37	7.71133	7.83322	7.76853	7.75113	7.45081	7.62326	7.22199	7.34766	7.78827	7.72763	7.92	7.87491	7.53537	7.70023	7.8987	8.03145	7.9608	8.16476	8.00577	7.97415	7.90991	7.8255	7.94165	8.11449	7.97779	8.20914	7.72094	8.01012	7.79821	8.07546	7.86441	8.07268	7.93729	7.72469	7.82971	7.92401	8.16479	8.07494	8.12331	8.00562	7.59529	7.98067	7.94729	7.82964	8.34052	7.9147	7.79664	7.94751
ENSG00000047188	YTHDC2	9.29243	9.1885	9.09126	9.07337	9.14444	9.20527	8.6831	8.66839	9.32251	9.09457	9.49832	9.40935	8.97426	9.31503	9.29267	8.99743	9.17075	9.23772	9.00293	9.24974	8.89934	9.32893	9.01094	9.36874	9.29942	9.28437	9.24572	9.18392	9.41808	9.17517	9.27402	8.97492	9.33386	9.19583	9.32221	9.31597	9.54036	9.30809	9.15898	9.17516	9.3655	9.08823	9.35002	9.20894	9.04883	9.01806	8.98709	9.0923
ENSG00000047230	CTPS2	7.45176	7.92506	7.99802	7.82809	8.05531	7.87986	7.00064	7.35545	7.95884	7.69538	7.83629	7.81697	7.76599	7.77224	7.80794	7.73796	7.99102	7.98649	7.51186	8.12745	7.75336	7.36915	7.97658	7.37197	7.70462	7.50262	7.92892	7.7366	7.79861	7.71295	8.15303	7.5723	8.13421	7.87357	7.98935	7.56621	7.9601	7.92238	7.87907	7.92313	7.90443	7.63808	7.84668	7.34759	7.24189	7.58103	7.53613	7.72397
ENSG00000047249	ATP6V1H	7.82695	7.66366	7.73222	7.89969	7.75075	7.71186	7.56356	7.64833	7.85566	7.97886	7.81561	8.05935	7.50455	8.11593	8.01509	7.8557	7.69798	8.00422	7.93236	7.90983	7.66111	8.05875	8.10747	7.88227	7.86901	8.16419	7.59904	8.19156	7.55151	7.98807	7.93512	7.82221	7.92707	8.05134	7.96618	7.86594	7.62072	7.87183	8.02448	7.70925	7.86726	7.90441	7.68736	8.07251	8.06252	7.96558	8.0283	8.07928
ENSG00000047315	POLR2B	9.11601	9.30876	9.41099	9.15222	9.67105	9.39196	8.71041	9.11246	9.44198	9.23665	9.32839	9.48289	9.41141	9.35403	9.34496	9.33669	9.514	9.15578	9.57949	9.43985	9.14694	9.28775	9.17245	9.5667	9.42601	9.46582	9.57177	9.46692	9.71692	9.52783	9.28854	9.12213	9.23759	9.34871	9.21436	9.31881	9.10606	9.0287	9.30525	9.29978	9.11021	9.26884	9.69807	9.17734	9.06878	9.37063	9.09722	9.41497
ENSG00000047346	ATOSA	10.0078	9.89362	10.1777	9.90047	9.24394	9.70345	9.55925	9.58212	9.77008	10.3275	10.3854	9.9862	9.76072	9.85755	10.2002	9.78939	10.0546	9.72138	9.90756	10.38	9.99102	9.751	10.4946	10.4281	9.81388	9.83494	10.0786	9.88966	9.47825	10.0166	10.1998	9.97213	10.2361	10.1778	10.1826	9.93608	10.0339	10.1756	9.98291	10.2436	10.2647	9.82593	10.3041	9.89256	9.6655	9.98937	9.56592	9.93135
ENSG00000047365	ARAP2	8.78988	8.69795	9.30783	9.08771	9.1747	8.9341	9.07732	8.26061	9.07908	9.33276	9.15021	9.16219	8.95597	8.94933	9.02004	8.46886	8.88133	8.88112	8.4423	9.33781	8.92983	8.77344	9.15991	9.59229	9.30828	9.09489	9.38269	8.97876	9.47635	9.07899	8.83002	8.91598	8.94685	9.1478	8.99366	9.03312	9.08972	8.75196	8.98796	8.65641	8.88947	9.06904	8.87482	9.46528	8.54768	9.13075	9.26878	9.25433
ENSG00000047410	TPR	10.2225	10.3254	10.4725	10.3774	10.9567	10.275	9.93348	10.116	10.5135	10.5078	10.6199	10.6905	10.4349	10.671	10.771	10.4771	10.7231	10.5607	10.2843	10.4319	10.5415	10.5422	10.4915	10.6264	10.7858	10.7096	10.5216	10.6326	10.9247	10.6627	10.6532	10.3969	10.5508	10.4402	10.5425	10.5	10.6587	10.7174	10.4962	10.4703	10.5385	10.3708	10.5482	10.4824	10.4093	10.5978	10.1125	10.612
ENSG00000047457	CP	14.9502	14.556	14.6521	14.6521	14.9112	14.4215	13.9346	13.8204	15.0009	15.0016	15.0515	14.5467	14.4272	14.6521	14.5536	15.24	15.0009	14.3977	14.4074	14.5262	15.051	14.8301	14.3872	14.9548	14.9181	14.5243	14.6923	14.2852	15.0642	14.789	14.6918	15.1203	14.5542	14.8444	14.9569	14.8308	14.7831	14.6918	14.7568	14.7919	14.6298	14.7194	14.5243	15.5944	14.6545	14.6205	14.0684	14.4963
ENSG00000047578	KATNIP	7.12558	6.57152	7.44745	6.84395	7.40917	6.98261	6.49101	6.84342	6.98431	7.23468	7.93782	7.47816	7.45487	7.30635	6.79413	7.09411	7.17212	6.7218	6.95698	7.1331	7.04136	6.88746	7.03832	7.45498	7.00943	7.07362	7.3744	6.93028	7.05826	7.26737	6.87452	7.15971	6.88671	6.95082	7.02412	6.69407	6.93692	6.9226	7.07356	7.02731	6.88219	7.01427	7.12375	7.25617	7.02654	6.84057	6.75026	6.84043
ENSG00000047579	DTNBP1	5.45689	4.91402	5.17508	5.15905	6.24448	5.57438	5.98296	5.69476	4.79536	5.08831	5.0676	5.29479	5.61089	4.7474	4.98608	4.91535	4.45772	4.61016	4.68145	4.93417	4.82648	5.05042	4.79585	5.34081	5.31443	5.02313	5.31604	4.98216	5.24249	5.04404	4.55962	5.00472	4.92087	4.75404	4.96995	5.04921	4.93685	4.58202	5.09378	5.75802	4.63846	4.76026	4.74826	5.14519	4.95503	4.99851	5.67315	4.70691
ENSG00000047597	XK	5.54047	5.18199	5.15652	5.09788	4.54682	6.30056	5.7054	4.93878	4.94948	5.66157	4.879	5.11507	5.75849	5.27962	4.89627	5.7889	5.35999	5.21291	4.15125	4.92958	5.01273	5.77021	5.36833	3.66984	4.83097	4.57935	4.321	6.06052	5.32919	4.74887	4.56243	4.78404	5.63131	5.61236	5.54923	5.64154	4.83236	6.5354	5.40814	4.90814	5.2025	4.00911	6.12644	5.08528	4.51839	6.80489	5.10967	5.80035
ENSG00000047617	ANO2	3.30995	2.27199	2.34897	3.27908	5.30142	1.94747	3.17001	1.6909	3.18793	2.90517	2.39619	3.1741	1.59577	2.93845	2.92168	2.49162	2.24255	1.91317	1.71073	2.9564	2.65592	2.15088	2.00091	2.21998	3.68514	0.638965	3.53617	1.78515	2.92387	2.37032	1.09979	2.30823	2.63537	3.06363	2.79224	2.18402	2.10136	2.52469	2.12792	2.58304	4.48949	1.82312	4.15791	2.70263	3.425	2.78476	2.33761	3.54518
ENSG00000047621	C12orf4	6.87728	7.47577	7.16951	7.59868	7.25597	7.14067	6.56007	6.37907	7.50233	7.33716	7.71079	7.5551	7.23442	7.43134	7.52328	7.29877	7.45733	7.4286	7.15083	7.46053	7.40498	7.47108	7.50965	7.53762	7.67176	7.458	7.43675	7.46298	7.36439	7.2579	7.57796	7.36778	7.65562	7.51133	7.82051	7.56282	7.65941	7.34406	7.65312	7.89529	7.58115	7.1639	7.80462	7.89574	7.69791	7.67371	7.37765	7.31818
ENSG00000047634	SCML1	8.55706	8.67568	8.76574	8.81358	8.10139	8.61917	8.38941	8.96979	8.83872	8.89629	8.71139	8.67211	8.89482	8.47971	8.89844	8.80413	8.89717	9.28544	8.85211	8.85508	8.73625	8.80195	8.86762	8.68838	8.77576	8.5458	8.4943	8.83912	8.36817	8.5802	8.94309	8.8136	8.1565	8.77942	8.95114	8.80965	9.02403	8.78496	8.80932	8.78366	8.78402	8.74442	8.67283	8.96834	8.60621	8.44893	8.96612	8.73513
ENSG00000047644	WWC3	7.46304	7.45109	7.64776	7.61927	7.87816	7.20655	7.36281	7.36147	7.89876	7.26547	7.51198	7.28574	7.40397	7.41882	7.3548	7.79717	7.55058	7.88808	7.56544	7.40738	7.17439	7.65191	7.40131	7.60771	7.78266	7.53852	7.83722	7.42747	7.55132	7.1603	6.67544	7.56661	6.85284	7.42848	7.36548	7.39214	7.18076	7.21504	7.45131	7.09239	7.23632	7.62895	7.09775	7.30465	7.41949	7.00356	7.20904	7.48223
ENSG00000047648	ARHGAP6	4.30124	4.47421	4.18273	4.34799	6.38703	4.23253	5.17196	4.70295	4.85424	4.2739	4.91236	4.76392	3.97136	3.65223	4.04512	3.97186	4.97905	4.0715	3.72038	4.57762	4.67634	4.41064	3.94654	4.14601	4.81192	4.7127	4.64708	4.59617	4.57414	4.29984	4.53609	4.89721	4.49843	4.18344	4.9036	4.65225	4.27783	4.095	4.64072	4.79958	5.8304	3.92185	6.16952	4.21841	4.16428	4.95243	4.35367	4.4875
ENSG00000047662	FAM184B	3.79813	4.44615	2.57342	2.69002	1.59552	2.43818	2.66852	2.41624	2.81273	4.46188	3.51092	3.79557	2.64443	3.72735	2.91396	2.29063	3.35229	2.65014	3.28233	2.74744	2.83507	3.44144	4.98219	3.14032	2.80999	3.28699	2.93921	3.39215	2.69271	3.25431	3.36845	2.44849	3.01666	2.80502	2.79867	2.21358	3.39918	2.66494	2.94109	2.54509	4.21394	2.53777	4.21218	1.95965	6.06247	3.08534	2.62576	2.82434
ENSG00000047849	MAP4	10.6644	10.4278	10.4336	10.2516	11.3544	10.2919	9.87489	10.3757	9.80931	9.92121	10.6284	9.83365	9.80435	10.2028	9.58133	10.0365	10.4479	10.1926	10.2303	9.8112	10.1094	10.122	9.76632	9.97884	9.86212	10.3181	9.96042	10.0994	10.2238	10.2102	9.99693	10.1129	9.73016	10.0886	9.91675	10.0894	10.05	9.56883	10.1906	9.86149	10.9074	10.0241	11.4097	10.0488	9.95348	9.71681	9.76702	9.84022
ENSG00000047932	GOPC	8.53876	8.65219	8.57142	8.73877	8.81648	8.61071	8.22879	8.34499	8.83224	8.61528	8.63585	8.79416	8.7819	8.69026	8.90375	8.46232	8.82102	8.74734	8.77073	8.67253	8.73881	8.71984	8.60608	8.71987	8.91174	8.7406	8.83785	8.82722	8.70485	8.6124	8.98865	8.75666	8.72682	8.66598	8.74094	8.67817	8.50782	8.64285	8.78565	8.68021	8.85146	8.52301	8.58222	8.60512	8.6891	8.6709	8.56091	8.78402
ENSG00000047936	ROS1	3.84754	3.19897	4.31939	3.65946	2.0524	6.29312	2.80164	3.45419	2.57105	3.1628	4.15557	2.83103	3.06228	3.88932	3.60168	2.39158	2.55506	5.25701	4.55807	2.97261	4.86345	4.28166	3.18234	1.95233	3.72219	5.85968	4.15136	3.43563	1.77913	5.03721	4.86098	2.13696	4.29025	3.44741	2.3105	3.57819	2.77992	1.63995	2.89985	3.52266	4.73522	4.20839	7.08161	1.89964	4.13882	3.56285	4.84767	4.41153
ENSG00000048028	USP28	8.0433	8.4329	7.78725	8.26531	7.88116	8.33651	8.04635	8.34127	8.00655	8.33785	8.35033	8.16661	8.40141	8.20185	8.19518	8.23758	8.30356	8.13658	8.13178	8.25942	8.39084	8.31479	7.78426	8.16465	8.04102	8.74408	8.20384	8.12303	8.03188	8.26632	8.32663	8.01208	7.84137	8.21277	8.19377	8.31741	8.40175	8.03942	8.14898	7.97823	8.71015	8.17588	8.78998	8.12348	7.71898	7.97971	8.28196	8.45915
ENSG00000048052	HDAC9	7.21647	6.3439	7.06677	6.96579	7.25764	5.72427	7.34592	6.48518	7.02859	7.29404	7.1469	7.35623	6.63814	7.27243	6.77864	5.9662	7.06304	6.92001	6.29811	6.96246	6.80389	6.58028	7.02412	7.13016	7.39199	7.02686	7.26101	7.03584	7.07399	7.28389	7.31535	7.2165	6.74523	7.05126	6.75711	6.832	6.26274	7.02857	7.10797	7.23936	7.85345	6.61419	8.03294	7.37065	6.32524	6.8166	7.14837	7.18673
ENSG00000048140	TSPAN17	7.7041	7.32219	7.3632	7.64574	7.67759	7.54547	7.91672	8.07531	7.43534	7.47122	6.85308	7.16056	7.72607	7.64695	7.36979	7.66711	7.59993	7.55244	7.68711	7.3242	7.62151	7.26729	7.50491	7.4033	6.93286	7.56613	7.42836	7.34251	7.32385	7.68639	7.26478	7.64026	7.20635	7.87742	7.22209	7.48733	7.15823	7.41399	7.48388	7.33349	7.15787	7.43691	7.34734	7.75801	7.92985	7.26353	7.65129	7.55937
ENSG00000048162	NOP16	6.0483	6.17488	5.97793	6.04014	6.18754	6.41474	6.74829	6.66006	5.85486	6.14439	5.42739	6.22788	6.41126	6.4523	6.3938	6.45298	5.63331	6.14365	6.3366	6.05801	6.1911	5.82355	6.08333	5.83814	6.0075	6.0707	6.19808	5.61612	6.02751	6.21221	5.80193	6.07364	6.08071	5.79462	5.69644	5.93219	5.69624	6.46069	5.99163	6.00803	5.79805	5.91056	5.57118	5.59778	6.49721	5.75706	6.18571	5.6276
ENSG00000048342	CC2D2A	7.27436	7.81479	7.75963	7.91383	7.43963	7.61412	6.44163	7.05629	8.12914	7.91916	7.76812	7.94557	7.47458	8.03587	7.66697	7.94459	7.38669	7.58374	7.79346	7.74644	7.64982	7.95617	7.67893	7.969	8.17697	7.84821	7.53901	8.09503	7.53825	7.76317	8.03135	7.99588	7.75222	7.83228	8.10036	7.61573	7.69082	7.87733	8.27527	7.51168	7.69017	7.83298	8.40569	7.4675	7.34753	7.85677	7.33458	8.05519
ENSG00000048392	RRM2B	9.22307	8.40878	8.91795	8.99599	9.33143	8.48404	8.40831	9.19073	9.13383	8.87329	8.64483	8.89432	8.14911	8.49513	8.64177	8.40665	8.57085	8.93876	8.88509	8.63752	8.55897	8.49752	8.25872	8.82324	8.62385	8.86958	8.14359	8.89661	8.93536	8.59116	8.20835	9.35332	8.40851	8.78638	8.62243	9.35162	8.39714	8.28376	8.62188	8.90711	8.57142	8.39835	8.64988	8.5229	8.44614	8.50156	8.6542	8.12611
ENSG00000048405	ZNF800	8.39229	8.36618	8.57285	8.47147	8.52272	8.68084	8.27315	8.45766	8.35378	8.60095	8.41669	8.41331	8.4708	8.49259	8.395	8.52384	8.60861	8.37394	8.46742	8.2359	8.22292	8.4772	8.44436	8.48725	8.49201	8.28935	8.64765	8.49875	8.40504	8.39035	8.26062	8.57271	8.31256	8.50893	8.34	8.37387	8.57015	8.39687	8.42324	8.2966	8.46973	8.2869	8.14847	8.51113	8.0461	8.40281	8.37769	8.19292
ENSG00000048462	TNFRSF17	0.990843	2.96756	3.40514	3.01433	2.68169	2.51095	3.23633	3.59825	3.73005	3.81067	2.52519	2.99391	2.18686	4.00995	2.2941	3.22385	3.37971	4.29549	0.858764	1.9582	3.15625	1.91248	2.64702	4.27986	3.52161	2.77929	2.76916	2.01491	3.60152	2.4112	3.00657	2.14137	3.99552	1.07874	2.41412	3.64675	2.62979	2.89493	3.60548	2.87721	2.82834	2.78752	2.77872	2.70014	2.72705	2.96457	1.97997	3.21028
ENSG00000048471	SNX29	7.96275	8.18248	8.24284	8.24918	8.29561	7.8776	6.68599	7.55099	8.11755	8.13308	8.35885	8.57938	7.91541	8.20308	7.9516	8.12395	8.17698	8.03253	7.86869	8.13858	8.30429	8.30179	8.38929	8.16141	8.04181	8.1553	8.30458	8.13795	8.06655	7.86941	7.83883	8.29832	7.91582	8.01105	8.01406	8.05766	8.46673	8.24996	8.09053	8.42732	7.64795	8.08227	8.00331	8.02015	8.15831	8.19346	7.98663	8.22754
ENSG00000048540	LMO3	5.80731	6.30804	6.12768	6.86191	5.62314	6.37542	5.12748	5.94199	6.22594	6.4563	5.96537	5.75074	6.16378	5.41884	6.31472	4.99194	6.62537	7.08919	5.95024	5.50298	5.80873	5.61515	5.26485	5.80958	5.88371	5.34284	6.32384	4.48876	6.35414	5.53776	6.04465	5.84935	5.66957	5.80382	6.2933	6.57785	5.44421	5.49739	6.45207	4.73313	5.55583	5.95349	5.82752	5.85426	7.06523	6.63955	6.1833	6.26828
ENSG00000048544	MRPS10	8.30936	8.46584	8.23595	8.33638	8.2622	8.84668	8.32337	8.69429	8.3545	8.22433	8.03718	8.43656	8.64987	8.51013	8.70657	8.20915	8.45681	8.38641	8.54454	8.30858	8.42892	8.05747	8.31966	8.09384	8.29063	8.34003	8.10544	8.54038	8.45582	8.39949	8.24811	8.34044	8.42393	8.24525	8.05345	8.27923	7.90038	8.36889	8.19193	8.1115	8.36929	8.24768	8.52373	8.07084	8.50459	8.17577	8.29643	8.34482
ENSG00000048649	RSF1	9.09206	8.99138	8.86652	9.0954	9.37736	8.83234	9.11543	8.81734	9.18487	9.0625	9.17598	8.98867	8.80927	9.20022	9.04455	8.91194	9.23622	9.10975	8.79181	9.31652	9.123	9.01975	9.19675	9.3745	9.28251	8.90437	9.33558	9.27106	9.20458	9.04076	9.01956	8.91772	9.34074	8.94346	9.29826	9.26723	9.21818	9.00995	9.02735	9.00088	8.96018	9.18592	9.33395	8.99009	8.74693	9.18273	9.20859	9.16338
ENSG00000048707	VPS13D	11.043	11.2195	11.0615	11.4375	11.5743	11.1136	10.3924	10.4808	11.3676	10.873	11.3562	11.2049	11.0248	11.4246	11.3458	11.0928	11.4187	11.0572	11.28	11.3869	11.4522	11.4679	11.3661	11.2698	11.2984	11.3614	11.5922	11.2929	11.4778	11.2044	11.2526	11.1528	11.0254	11.4407	11.3956	11.3667	11.3242	11.531	11.3415	11.3991	11.2922	11.3209	11.381	11.2509	11.3212	11.375	11.1388	11.4484
ENSG00000048740	CELF2	7.43481	6.70989	7.63241	7.68495	8.60278	6.65547	7.39538	7.58022	7.20521	7.35936	7.2356	7.60065	7.36711	7.35888	6.87554	6.71881	7.09543	6.88947	7.20336	7.59742	7.18107	6.83148	7.33326	8.10724	7.6009	7.58015	7.74844	7.1706	8.06815	7.82063	7.56875	7.06798	6.74107	7.87844	7.08114	7.01258	6.81441	6.7916	7.04185	7.33431	7.5191	7.22674	7.85911	7.55703	7.15532	7.07819	7.4292	7.03341
ENSG00000048828	FAM120A	10.6418	10.6171	10.5247	10.5827	10.8723	10.6415	10.1723	10.4964	10.4855	10.5592	10.7134	10.5568	10.3768	10.6345	10.4206	10.4368	10.5468	10.4709	10.4752	10.5631	10.6125	10.4356	10.5829	10.6523	10.5012	10.5629	10.6186	10.5602	10.706	10.6362	10.4304	10.5609	10.5423	10.7016	10.4889	10.763	10.6464	10.525	10.5704	10.5725	10.4605	10.5036	10.3777	10.6084	10.6463	10.5795	10.4229	10.6116
ENSG00000048991	R3HDM1	7.60971	7.97471	7.6555	7.91193	8.02056	7.82184	7.85322	7.314	8.32758	7.93485	8.11232	7.89638	7.59254	7.86692	8.02735	7.81904	8.01233	7.88639	8.13067	7.95631	7.70922	7.94511	7.62905	7.98929	8.14196	7.91142	8.04831	8.02827	8.18323	7.95704	8.27208	7.89879	7.79502	7.71775	7.91806	7.73424	7.98513	7.91177	8.09768	8.12496	7.82713	8.12457	7.70933	7.8628	7.53597	8.37502	7.46386	7.83641
ENSG00000049089	COL9A2	3.17802	2.97902	3.35253	3.22165	2.83853	2.09385	4.54999	3.25777	1.96216	1.6332	3.43599	3.54304	2.85141	3.48217	2.41053	1.80251	2.88538	3.63687	2.24034	3.68828	1.61133	3.77957	3.81154	3.07482	3.72284	2.10989	3.29415	3.38032	3.13881	2.64504	2.88743	2.36667	3.50591	2.67125	3.78758	2.89247	3.48123	1.81964	2.36378	2.77877	2.09978	1.98517	2.88604	2.73106	2.73736	2.67806	3.50207	2.01318
ENSG00000049130	KITLG	6.61744	7.24407	6.40038	6.19252	7.1147	6.88997	7.38067	6.63331	6.48562	6.06576	6.44787	6.72088	6.31809	6.6943	6.06324	5.7985	6.34803	6.2578	6.30359	6.3815	6.4909	6.27704	6.04795	6.40496	6.62987	6.92028	6.55117	6.55288	6.99467	6.65035	6.41792	5.6571	6.56982	6.30977	6.49391	5.64808	5.91052	5.94941	5.57753	6.15174	7.31511	6.48998	7.31052	5.03804	6.50033	6.35777	5.84095	6.57604
ENSG00000049167	ERCC8	6.6416	7.12029	6.65336	6.81702	6.73942	7.11051	6.82786	6.6189	6.77111	6.77863	6.37795	6.72451	6.41021	6.74132	7.27977	6.81371	6.73306	6.96477	6.85769	6.64873	6.91336	6.68087	6.82504	6.45133	6.65164	6.96983	6.79983	7.14136	6.62188	6.76106	6.76339	6.26061	6.81601	6.71299	6.88665	6.8382	6.58834	7.01209	6.72965	7.10066	6.85248	6.70718	6.49982	6.36848	6.92962	6.91004	6.99582	6.88407
ENSG00000049192	ADAMTS6	4.1258	4.95817	4.91276	5.11518	4.99625	4.05202	3.62731	4.48036	5.37456	4.15539	5.27829	5.1849	2.68429	5.46891	3.53481	4.01258	5.44698	5.92484	4.91803	4.33342	5.67638	4.3523	4.45614	4.35795	3.6465	4.6002	4.68226	4.1149	5.07238	4.13083	5.22499	4.61999	4.12851	5.17683	4.85772	3.63346	4.54328	4.76244	4.53687	4.21066	4.01239	4.12346	3.83123	4.71077	2.70196	4.03949	3.76301	4.53193
ENSG00000049239	H6PD	11.7951	11.5637	11.6093	11.6105	12.0352	11.4594	10.6197	11.4165	11.6421	11.8438	12.0891	11.5234	11.4717	11.2719	11.3213	11.9815	11.7028	11.5107	11.3091	11.5516	11.8393	11.9967	11.6851	11.4739	11.5463	11.5512	11.4391	11.2202	11.395	11.3839	11.4244	11.689	11.6461	11.7305	11.74	11.6837	11.9546	11.4781	11.7645	11.5555	11.2975	11.8721	11.7624	11.5594	11.9828	11.8432	11.2058	11.3915
ENSG00000049245	VAMP3	9.21369	8.77453	8.80282	9.10011	9.20411	8.99793	9.32968	9.22431	8.85164	9.09769	8.82254	9.17984	9.13518	8.93561	9.06205	9.07754	9.09432	8.7043	8.82808	8.68715	8.98092	9.26825	8.93393	8.67783	8.96261	9.05135	8.84243	9.09538	9.04694	8.96275	8.77	9.09235	9.19461	9.15151	9.20416	8.77637	8.92789	9.10133	9.01644	9.03891	9.04269	9.05995	8.78677	9.0652	9.00065	9.15624	9.2951	8.74117
ENSG00000049246	PER3	10.2532	9.82862	9.72277	9.18984	8.56029	10.8357	8.95181	10.3553	9.96842	10.1851	9.75641	9.4281	9.62553	9.70952	9.83111	9.98098	10.239	10.5773	10.2326	10.1225	10.383	9.94149	10.1787	9.22321	9.66411	9.77243	10.0514	10.4892	8.88045	9.9808	9.95748	10.7076	10.369	9.33489	10.0724	9.61656	9.99832	9.71643	9.33598	9.89169	9.82636	9.46875	9.70822	8.5305	9.54061	9.84637	8.70574	9.91639
ENSG00000049247	UTS2	2.19553	1.5137	0.765058	1.57401	0.253483	1.90984	0.695993	2.14375	2.42511	1.89146	2.51354	2.13058	2.75705	2.28554	2.23057	2.24529	2.29487	0.20133	2.38899	2.13568	1.91259	2.31706	0.267836	3.16361	1.84371	1.82796	1.75375	2.90147	0.790281	2.14852	1.36278	2.36869	2.04408	1.1818	2.27855	2.68963	1.60338	0.260441	1.65139	2.02	2.75712	1.82491	0.736503	1.09218	0.251287	1.37499	1.43992	2.47484
ENSG00000049249	TNFRSF9	3.95675	3.64481	3.01269	3.85801	2.94779	3.48004	2.11123	3.65648	2.7422	3.88172	3.24599	3.82187	3.21968	3.53407	3.45987	3.24765	3.35484	3.87076	4.43656	3.09597	3.57289	3.86321	3.35851	5.24752	3.68478	3.64222	2.83373	3.71543	3.38102	4.19702	3.86113	3.60461	3.58409	3.22696	2.67936	3.4858	4.33551	3.51585	3.85166	3.39281	3.47274	3.64471	3.41732	2.81662	3.51995	3.78233	4.22674	3.63064
ENSG00000049283	EPN3	1.62131	2.40773	1.69448	2.68365	1.88899	1.73333	3.26744	2.48426	1.03472	1.47792	1.96536	1.88867	1.92971	1.98614	1.7026	1.65552	2.39807	2.12758	2.08344	2.91754	2.69528	1.16855	3.29307	2.4275	2.07725	1.7148	2.00286	1.33362	1.85717	1.03295	2.88456	2.72016	2.81236	1.65631	3.3812	2.98245	2.70483	1.82027	1.18545	1.27284	2.62163	2.44729	1.21865	2.60488	2.62618	2.22442	2.48588	2.55417
ENSG00000049323	LTBP1	8.44056	9.44094	9.23546	9.22684	8.23362	9.11692	8.88161	9.40744	8.99957	9.32596	8.87884	9.63679	10.0763	9.69887	9.17664	8.9821	9.52248	9.86288	9.35175	8.82118	9.69052	9.16215	8.74844	9.47917	9.52874	9.35261	9.66927	9.46167	9.20648	9.2775	9.50874	9.33224	9.14603	8.9093	9.46361	9.67905	8.65284	9.38689	8.68454	9.11227	9.78001	8.99389	9.11406	9.37006	9.34866	9.30604	9.38979	8.55705
ENSG00000049449	RCN1	9.75205	9.0956	9.36857	9.34286	9.63511	9.03826	9.78014	9.45289	9.27386	9.5155	9.00609	9.47454	9.47946	9.07355	9.43402	9.38308	9.09676	8.72174	9.01175	9.27449	9.51267	9.28357	9.26134	9.25363	9.41415	9.05452	9.5707	9.05533	9.59811	9.85163	9.53301	9.00832	9.59615	9.67965	9.16057	9.47292	9.42975	9.33825	9.20984	9.18601	9.34507	8.89592	9.16335	9.61743	9.27684	9.04992	9.25692	9.13102
ENSG00000049540	ELN	6.33608	6.46872	6.51199	6.80022	7.1844	6.6033	5.24583	5.54747	6.74956	6.30849	6.64245	6.50667	5.95236	6.54905	7.05104	6.76548	7.13984	6.30914	6.32263	7.24815	6.41092	6.46394	7.19475	6.65065	7.19848	6.34441	6.42844	6.23538	6.80112	7.01206	6.74471	6.09484	7.14278	6.13901	7.28082	6.31559	6.89639	6.66813	5.93086	7.06457	6.86884	6.56798	7.15311	6.3737	6.58692	6.56578	5.56176	6.89033
ENSG00000049541	RFC2	7.03788	7.07399	6.97324	7.27859	6.97376	7.39466	8.02433	7.39279	6.91505	7.5022	6.88046	7.3926	7.33118	7.52257	7.39384	7.27105	7.47538	7.33156	7.29057	6.94227	7.40336	7.23808	7.29633	7.07978	7.21095	7.31415	6.77808	7.3001	7.24373	7.53119	7.31629	7.32006	7.05877	7.38147	6.951	7.21765	6.88323	7.29641	7.33858	7.07276	7.04347	7.10234	6.71733	7.37773	7.38461	7.13712	7.42453	7.29856
ENSG00000049618	ARID1B	9.22188	9.16249	9.18482	9.19494	9.38108	8.77255	8.69432	8.91479	9.14287	9.05842	9.44579	9.17355	8.97172	9.03412	9.10113	9.15646	9.00818	9.0154	9.06973	9.30723	9.21637	9.31403	9.29472	9.24017	9.17367	9.1273	9.3768	9.27172	9.11922	9.03108	9.33214	9.39621	9.33598	9.19779	9.18845	9.52141	9.41584	9.20493	9.34178	9.4932	9.28485	9.42625	9.28684	9.26827	9.24205	9.2321	8.7999	9.19396
ENSG00000049656	CLPTM1L	9.40323	10.1753	9.19518	10.6396	10.0087	10.6811	10.1724	10.0406	9.74061	9.58837	9.52922	10.199	9.84088	10.2053	9.26399	9.4323	9.31505	8.91582	9.93662	9.56354	9.07586	9.27087	9.68577	9.53607	8.97006	9.60076	9.80207	8.49108	9.31098	10.13	10.4878	9.57048	10.4934	9.94879	10.1808	10.0832	9.54076	10.0108	10.4483	9.60263	9.63219	9.9845	9.64148	9.35868	10.4076	10.0506	9.75483	10.5623
ENSG00000049759	NEDD4L	8.89543	8.80422	8.6403	8.54633	9.00114	7.98417	8.2016	8.20894	8.95024	8.03314	8.87747	8.84904	8.31461	8.36393	8.77272	9.00239	8.83763	8.86688	8.18684	8.4449	9.2417	8.98358	7.95006	8.26504	8.6658	8.47666	8.52334	8.82988	9.21745	8.72	8.11782	9.12137	7.84369	8.55079	8.6357	8.53064	8.41895	7.96317	8.55955	8.38829	8.37972	8.33066	8.52153	8.53185	8.28408	8.19051	7.39551	8.75322
ENSG00000049768	FOXP3	5.55815	4.29831	3.33268	2.72922	4.48981	5.66407	5.08524	4.57533	4.41989	2.55608	3.81571	3.5239	3.7275	4.37084	3.31769	3.80196	3.79827	3.36168	3.49102	2.99682	5.21176	3.88117	2.72967	4.91746	2.12437	3.26834	3.3048	5.46373	3.20233	6.13367	2.16759	4.30017	5.85751	3.76834	2.16864	3.93464	3.23509	3.86596	4.32663	2.24531	3.47104	2.5871	1.86309	4.21392	2.89837	2.17122	3.8224	5.39012
ENSG00000049769	PPP1R3F	5.24308	4.2488	4.08146	4.64461	4.10371	5.60154	5.22317	4.85961	3.82163	5.07431	5.25928	4.78417	4.89726	5.04562	4.88663	5.41844	4.32882	4.29308	3.60289	4.54832	4.33816	4.55056	4.92775	4.85473	4.76795	4.59476	4.99842	5.17859	4.31966	4.36796	4.45085	5.27805	4.21116	5.11482	4.21509	5.06195	5.33798	4.22538	4.85453	4.94123	4.406	3.94487	5.34027	4.66804	4.94535	5.02947	5.08676	4.6196
ENSG00000049860	HEXB	10.0041	9.82722	9.86248	9.68808	10.5362	10.0233	10.2545	10.1354	10.0902	9.58743	9.42228	9.7106	9.72794	9.66635	9.68578	9.64113	9.73063	9.8928	9.78216	9.33704	9.55028	9.63707	9.54289	9.2874	9.72911	10.0511	9.68074	9.88529	10.096	9.93314	9.44215	9.65745	9.39646	9.78773	9.6924	9.64029	9.17642	9.22059	9.6825	9.53935	9.53001	9.58605	9.04994	9.58451	9.51944	9.30448	9.95967	9.66475
ENSG00000049883	PTCD2	7.36197	7.43737	7.22309	7.23076	6.59983	7.33794	6.65229	6.81575	7.05525	7.37401	7.15097	7.04636	7.25862	7.04138	7.56958	7.36942	6.9524	7.56111	7.17773	6.96565	7.26325	7.18042	7.32536	7.52366	6.8546	7.09973	7.14737	7.043	7.00435	6.99476	7.09582	7.12795	7.27037	6.90465	6.94551	7.38566	7.12057	7.07238	7.1397	7.23791	7.52943	7.28422	7.52504	6.83657	6.57087	7.23676	7.31887	6.90757
ENSG00000050030	NEXMIF	3.08907	2.33469	2.54707	1.78308	2.45252	2.44109	1.74617	1.84316	2.59382	2.78242	2.76337	2.78149	2.11388	2.59929	2.65941	3.70222	2.10253	2.99783	1.6623	2.34707	3.30662	2.1313	2.65885	2.38488	3.22278	2.11898	2.12944	2.97688	2.8267	2.16915	3.35969	2.19596	2.23226	2.37056	2.44971	1.72501	1.92429	2.24644	1.30102	1.59048	2.2517	1.68915	1.5725	1.65375	2.05464	2.36547	1.71867	3.10656
ENSG00000050130	JKAMP	7.94672	7.53754	7.9685	7.87445	8.41467	7.98215	8.21151	7.71011	8.37235	7.76844	7.91031	7.96213	8.06187	7.96005	7.80079	7.99157	7.8459	7.97409	7.91502	7.85227	7.93305	7.82676	7.95297	8.00348	8.20823	8.21404	7.84778	8.14318	8.10076	8.00908	7.93076	8.02297	8.01094	7.84744	8.24243	7.88742	8.03468	7.99565	8.22292	7.91259	8.05912	7.75962	7.80941	7.97191	8.00984	8.15566	8.26815	8.30259
ENSG00000050165	DKK3	7.10114	6.56825	7.30347	6.53541	9.18815	6.67477	8.07658	7.5161	6.87875	5.41966	6.90865	6.80583	5.88145	6.70277	5.65344	5.64143	6.65813	6.9559	5.70759	4.73003	6.41912	6.80187	5.3294	6.32761	7.50023	6.53082	6.15042	6.84613	8.26639	7.39532	5.87473	5.38839	6.2562	6.11681	6.93308	6.37805	5.08549	5.54949	3.21561	5.47592	6.6503	6.02533	6.31654	6.64346	6.70768	5.39324	5.49455	6.58321
ENSG00000050327	ARHGEF5	6.75563	6.11685	7.03268	5.87575	7.05554	6.38059	6.4815	6.72501	5.37251	6.49759	6.97179	6.58546	5.88636	6.44917	5.68351	6.80082	6.79589	6.22194	5.8767	6.57802	6.59606	5.35907	6.09682	5.56187	6.0504	5.53762	5.76044	6.68823	5.8793	5.52543	5.85466	5.4351	6.01549	5.98256	6.91251	6.24906	6.68599	5.55337	6.44133	6.40868	5.32935	5.91607	5.56899	6.757	5.72495	6.5075	5.61164	5.77689
ENSG00000050344	NFE2L3	7.9267	8.5665	8.28868	8.03638	8.41772	7.61498	7.68579	7.25632	8.47037	8.07219	8.19382	8.12681	8.12814	8.42999	8.29204	8.52917	8.21579	8.10305	8.18914	8.34844	7.96948	8.0145	8.0126	8.32103	8.39686	8.2942	8.27265	8.20857	8.22901	8.12771	8.13255	8.0372	8.4839	8.43835	8.37595	8.11404	8.45444	8.27437	8.51733	8.07965	8.50323	8.41271	8.37916	8.40314	7.94813	8.21597	8.1988	8.2693
ENSG00000050393	MCUR1	8.26714	7.92326	8.04599	8.29421	8.51517	8.10884	8.70422	8.87994	8.22657	7.89178	8.43371	8.08555	8.36681	8.16736	8.12999	8.38946	7.95244	8.13968	8.19681	7.97024	8.00601	7.94392	8.02904	8.02149	7.77032	8.14982	8.01766	8.07178	7.96277	8.09083	7.75979	8.01278	8.03578	7.98359	8.00874	7.70751	7.90487	8.14736	8.14302	8.23567	8.17358	8.19911	7.96953	7.97648	7.92958	7.87683	8.6388	7.88047
ENSG00000050405	LIMA1	8.50462	8.25521	8.47043	8.56115	9.43425	8.41427	7.74364	8.33852	8.64189	8.14507	8.1906	8.33693	8.49137	8.49746	8.41107	7.58411	8.49802	8.35292	7.95251	7.9969	8.19747	8.01847	8.11753	8.18908	8.3643	8.49645	8.30754	8.60155	8.7506	8.43004	8.46303	8.32847	8.21454	7.98014	8.54055	7.96928	8.08027	7.86571	7.78389	8.22748	8.56927	8.07225	8.68535	8.22334	7.89456	8.0958	7.71486	8.2112
ENSG00000050426	LETMD1	8.58541	8.87762	8.76	8.80079	8.49353	8.69219	8.47653	8.61459	8.87933	8.99045	9.04986	8.80373	8.60564	8.77284	8.96766	8.72968	8.87117	8.85936	8.8125	8.86093	8.91303	8.81056	8.88157	8.86171	9.01363	8.8407	9.10178	8.96339	8.69112	8.60655	8.9225	8.7011	9.06104	8.86101	8.75742	8.6519	8.9277	9.02103	8.897	8.95351	8.77808	8.77312	8.81476	8.72539	8.59433	8.97686	8.38167	9.01254
ENSG00000050438	SLC4A8	5.72772	5.17923	4.55945	5.29521	5.07913	4.54385	3.8141	4.4364	5.37914	4.5751	5.19133	5.2081	5.15092	5.45426	5.05095	4.95218	4.89818	5.9516	4.93619	5.73911	4.77422	5.07704	5.40664	5.79812	4.91501	5.57528	5.80068	4.86109	4.66054	5.23341	5.17734	5.17142	5.07167	5.82365	5.64011	4.73006	4.77381	5.13196	5.36244	5.43831	4.89102	4.82858	5.19325	4.83894	5.84405	4.98062	5.49075	5.46039
ENSG00000050555	LAMC3	7.94563	7.32555	8.04397	7.35891	9.0689	7.20392	7.99217	7.25634	6.83771	6.16479	7.07863	7.50882	5.84095	6.93128	5.73904	5.65642	6.93872	6.91757	6.54592	6.25624	6.42598	7.57558	6.12193	6.37423	7.45379	6.72651	7.56641	7.39775	7.80661	7.84737	5.79821	5.78658	5.96583	6.78867	6.69691	5.84247	6.04158	5.97541	4.83879	6.28715	6.238	6.0074	5.55208	5.80888	7.08933	5.44058	5.03625	6.58993
ENSG00000050628	PTGER3	3.13765	2.34646	2.87734	3.51623	3.73322	3.70251	2.7377	3.12082	3.61338	4.2736	3.30431	3.44584	3.27467	3.26017	3.85609	3.25027	3.56651	2.79527	3.08909	3.48532	3.84198	4.21385	2.3957	3.47461	4.69568	3.13765	3.71498	3.38263	2.69776	4.14667	4.04994	3.65904	3.56411	3.84408	3.71982	3.88963	3.69875	3.91047	4.19545	3.75099	2.61737	3.9169	4.08078	3.62213	3.98385	3.90338	2.84211	4.85693
ENSG00000050730	TNIP3	2.85339	3.83954	3.45469	3.98406	3.1677	3.67676	2.7799	1.56705	3.41618	3.10143	3.11938	2.80889	4.08595	2.32651	3.45469	3.46427	3.05541	3.87907	3.98547	3.96897	3.76385	3.47008	3.42031	4.05717	3.48021	3.10037	3.23914	3.73935	4.02144	2.49724	3.68705	4.13291	3.52828	3.73799	2.89608	3.67619	3.68935	3.38695	3.90096	3.90887	1.9242	3.6541	3.44397	3.72976	3.34331	2.5679	3.09524	3.16421
ENSG00000050748	MAPK9	8.16219	8.51772	8.31225	8.28375	8.12709	8.5637	8.61865	8.84196	8.66883	8.50947	8.66841	8.54742	9.01343	8.4684	9.06735	9.15565	8.46914	8.65443	8.66809	8.74453	8.67714	8.7123	9.47701	9.06758	8.9481	8.65244	9.30516	8.96856	8.58851	8.74078	8.74112	8.62081	8.50832	8.67696	8.73992	8.58109	8.80716	9.05915	8.92009	8.49017	8.6284	8.68091	8.74674	8.90142	9.18806	8.69023	9.4216	8.77461
ENSG00000050767	COL23A1	3.81317	4.0476	2.61483	2.17555	3.92929	3.48436	4.50949	4.23065	3.12248	2.61952	3.50331	3.96553	3.74561	4.13507	2.9339	4.54539	2.76636	3.41634	4.29955	2.60708	3.22156	3.53855	3.2974	3.70779	3.65506	2.45355	3.55838	3.11585	3.89079	3.50546	3.45424	3.3311	3.4711	3.33223	2.54984	3.60264	3.38507	2.78798	2.7421	3.37117	3.53778	3.30397	2.84266	3.14556	4.16057	3.23496	2.96156	3.35513
ENSG00000050820	BCAR1	7.59156	7.9427	7.38165	7.30865	7.80545	7.5652	7.05925	7.08797	7.25158	7.24351	7.81286	7.31638	7.15442	7.84255	8.02539	7.14691	7.34088	7.40254	7.73274	7.2144	7.43716	7.42385	7.11812	7.28004	7.70002	7.09274	7.51399	7.07385	7.66104	7.54426	7.29798	7.31638	7.31623	7.79451	7.39843	7.81031	7.85968	7.25891	6.8468	7.84022	6.57807	7.32674	7.44607	7.38837	7.76018	7.12926	7.14654	7.15925
ENSG00000051009	FHIP1B	8.47731	8.48644	8.53967	8.41323	8.27459	8.19423	7.71591	7.70245	8.57961	8.38236	8.96764	8.60212	7.92833	8.0889	8.44741	8.39021	8.50125	8.23584	8.21186	8.59782	8.52096	8.49092	8.48893	8.62363	8.12984	8.16046	8.32849	8.07821	8.26662	8.33121	8.86392	8.59535	8.50355	8.4346	8.5227	8.1984	8.7805	8.56182	8.84455	8.72784	8.1832	8.66336	8.38641	8.53483	8.71818	8.70293	8.38995	8.29007
ENSG00000051108	HERPUD1	10.1304	11.0913	10.1162	10.3477	9.86465	10.6049	10.2162	10.2944	10.1335	10.0858	9.98243	10.4797	11.409	10.4713	10.8254	9.89481	10.0046	10.4797	10.2689	9.98626	10.0486	9.83786	10.4361	10.3707	10.26	9.96064	10.6293	10.1253	10.5171	10.2491	10.0043	10.4565	10.1242	10.2237	10.0661	10.1818	10.1029	10.4888	10.2066	10.3731	10.2531	10.3706	10.1964	10.1743	10.3672	10.2383	10.5124	10.2262
ENSG00000051128	HOMER3	5.21626	4.50246	5.07196	5.24633	6.85218	4.92912	5.29007	6.60496	5.65585	4.75287	5.29991	5.51512	5.43135	5.2479	5.18663	5.09621	5.35112	4.89202	4.88063	5.09226	4.57955	5.12496	4.7699	4.68908	5.70379	5.68438	5.0802	4.90992	5.79363	5.06809	4.78399	5.58507	4.51109	5.18745	5.02597	4.72993	4.63446	5.56619	5.25144	4.612	5.88846	4.71737	5.23646	4.80893	5.49668	5.0411	5.22315	5.08947
ENSG00000051180	RAD51	3.64484	4.00531	4.21467	3.03309	2.697	3.51316	3.03967	3.30671	2.99843	2.65845	4.05114	4.27812	3.83943	3.35797	4.46387	3.80642	3.31759	3.09654	3.23326	4.08391	3.55765	3.69437	3.17284	4.13156	3.43925	3.87323	4.48339	3.05645	3.28911	3.73078	3.54855	3.94025	3.48535	3.94509	3.67967	3.84588	3.50265	4.57599	3.78868	2.18257	3.50491	3.83774	2.52974	3.73323	3.10694	2.71269	4.15177	3.61572
ENSG00000051341	POLQ	4.63454	5.15726	4.49317	4.1108	4.35069	4.65228	4.54705	4.14473	4.59336	4.97316	4.6882	5.26998	4.8557	4.88874	5.35188	5.12181	4.98878	4.34454	4.93152	5.20951	5.51141	5.11206	5.36043	4.9655	4.69266	5.60577	4.90335	4.75423	4.62921	4.77486	5.31274	4.65691	5.16927	5.20789	4.78686	4.76276	5.19004	5.4743	5.64297	5.01694	5.0435	5.40281	5.20202	5.61915	5.2608	5.38087	4.61158	4.64821
ENSG00000051382	PIK3CB	8.31123	8.26361	8.03054	8.12011	8.6007	8.10002	8.20479	7.89953	7.81817	7.82509	8.39487	7.63627	7.95701	7.90268	7.67554	7.64907	7.69045	7.89077	7.82079	7.9665	7.76672	7.9876	7.78693	8.20172	7.62446	8.04678	8.28565	7.84105	7.98978	7.73037	7.60059	7.81184	7.7644	8.27601	8.31993	7.97207	8.18423	7.76629	7.87003	8.0872	8.19133	8.02902	8.10442	7.96301	7.69004	7.97117	8.14589	8.14481
ENSG00000051523	CYBA	7.46476	6.91925	7.51855	7.46416	8.26499	6.97438	9.05763	7.93094	7.27253	6.8301	6.17084	7.72909	7.49852	7.36592	7.05454	7.28228	7.0247	7.09981	7.3173	6.98398	7.21427	6.7095	7.16928	7.2615	7.83338	7.40838	7.08605	7.08738	8.22116	7.82873	7.25272	7.18554	6.64222	7.56332	6.90537	7.04182	5.71562	7.26128	6.94123	7.1421	6.69414	7.02611	6.46499	7.42755	7.81361	6.84486	8.02225	7.33977
ENSG00000051596	THOC3	5.38992	4.34296	5.2517	5.41649	4.47876	5.378	5.90359	4.80581	5.30859	5.90175	4.7332	5.5099	5.47712	5.70556	5.64013	4.28591	5.50247	5.38092	5.48097	5.06878	5.57591	5.58958	5.54804	5.53581	5.421	5.00623	5.38814	5.8031	5.44096	5.04166	6.1962	5.62666	6.1626	6.03993	5.99523	5.37195	5.69525	5.46382	5.28636	5.94945	4.94719	4.24541	5.38643	5.42912	5.19189	5.44862	5.91016	6.02399
ENSG00000051620	HEBP2	9.48681	9.38409	9.37933	9.49803	9.43553	9.55266	10.393	10.4324	9.32018	9.60684	9.12879	9.30376	9.66178	9.3335	9.04317	9.40663	9.2096	9.12929	9.27618	9.19153	9.19071	8.91942	9.02706	8.84873	8.96081	9.35242	9.0957	8.99785	9.13074	9.00066	9.41346	9.073	9.18084	9.38015	9.29392	9.06777	8.74773	9.53881	9.13634	9.19071	9.39224	8.88349	9.25288	9.07468	8.74589	8.91029	10.1063	9.32427
ENSG00000051825	MPHOSPH9	9.21309	9.12463	9.31579	9.4352	8.49467	9.2689	8.98448	9.04436	9.54301	9.7235	9.55291	9.40212	9.35149	9.45157	9.55715	9.31094	9.41153	9.14219	9.25914	9.49248	9.63077	9.45152	9.44663	9.49182	9.32285	9.48284	9.20279	9.49608	9.06865	9.24846	9.37617	9.56474	9.65746	9.51966	9.29567	9.59114	9.46799	9.60359	9.68352	9.3596	8.96958	9.29129	9.25976	9.27685	9.17293	9.4941	9.47	9.45886
ENSG00000052126	PLEKHA5	9.55847	9.80226	9.47584	9.63083	9.43985	9.48116	9.39023	8.93219	10.0479	9.84316	10.2039	9.61149	9.369	9.45191	9.53105	9.68642	9.6109	9.56176	9.46817	9.90556	9.62595	9.44012	9.64821	9.53034	9.59776	9.68499	9.80962	9.78489	9.84545	9.6201	9.71654	9.59321	9.77907	9.52737	9.98385	9.35863	9.95038	9.68186	9.82011	9.84842	9.53471	9.5642	9.37535	9.55262	9.34561	9.90224	9.0897	9.92552
ENSG00000052344	PRSS8	6.62183	6.77974	6.8824	6.85146	6.11901	6.78587	6.1893	6.96215	6.21633	6.48271	6.39493	6.42931	6.10117	6.87857	6.31713	6.59329	6.89409	7.65578	6.97416	6.68214	4.89795	6.27117	5.73317	6.03265	5.52462	5.55722	7.13855	7.81823	4.89371	6.93212	6.01596	6.63412	6.65036	6.81014	6.9873	6.86552	6.80931	5.66064	6.74554	6.68073	5.8422	6.53664	5.28725	6.00566	6.97553	5.05322	6.57505	6.57545
ENSG00000052723	SIKE1	8.76862	9.03578	9.038	8.71959	9.13624	9.04695	9.16104	8.99876	8.77661	9.17957	8.908	8.80007	8.90874	9.02407	8.97605	9.07893	8.86212	8.82328	9.12787	8.85471	9.18766	8.83135	9.16337	8.80855	8.89759	9.03786	9.078	8.7157	9.1028	8.8187	8.91557	9.01738	8.92609	8.93	8.74303	8.72031	8.73254	8.78182	8.76904	8.84727	8.93827	8.82945	8.66644	9.02745	8.47111	8.77345	8.93586	9.13101
ENSG00000052749	RRP12	6.96111	7.10272	5.96984	6.18866	6.39655	6.85992	6.45929	6.08298	5.79702	5.76047	6.14951	7.0518	7.11962	6.7232	6.82062	6.48666	6.3599	6.88755	7.00932	6.05998	6.0856	6.29311	6.96878	6.09822	5.95012	6.81715	6.42281	5.86923	6.84249	7.23663	6.48281	6.3638	5.64471	6.0298	5.85924	6.7608	6.46276	6.24018	6.63218	6.29053	5.93152	6.65968	6.67976	6.07013	7.19642	6.61216	6.35343	6.50794
ENSG00000052795	FNIP2	10.4381	10.6833	10.0426	10.6631	10.1276	10.5141	9.65843	10.2406	9.50482	11.2615	10.6218	10.4201	9.82904	9.94212	10.4327	11.2327	10.2174	9.9473	10.5637	11.1142	10.8533	10.7389	10.1872	10.1138	10.1089	10.3686	10.9067	11.0004	9.24056	10.466	10.7271	10.5222	10.6956	10.5292	11.1637	10.441	10.6379	10.4517	10.7249	10.91	10.8404	10.7193	10.4997	9.40584	10.4956	10.8342	9.77109	10.7581
ENSG00000052802	MSMO1	11.4004	12.3379	12.9707	11.2778	9.82327	13.3244	11.3275	13.4643	12.2226	12.1561	11.218	11.5157	12.6446	11.2061	11.6883	11.6533	12.9968	14.3969	12.7679	11.3361	11.4948	11.6394	11.0405	10.8191	11.6172	11.476	11.6488	13.0191	11.8747	11.302	12.0352	12.6057	10.8302	12.7928	11.3584	11.8795	11.8413	10.9018	12.2973	10.961	10.5717	12.0697	10.5935	11.8385	12.4128	12.1835	12.5657	11.7151
ENSG00000052841	TTC17	9.98339	9.99758	10.1277	10.0979	10.1304	9.82106	9.57499	9.35413	10.161	10.3269	10.4223	10.3624	9.79861	10.213	10.2425	10.2685	10.1211	10.0377	10.0633	10.3771	10.3498	10.1565	10.2421	10.3991	10.2981	10.1812	10.1895	10.4022	10.278	10.1525	10.3888	10.0346	10.2885	9.97261	10.4856	10.155	10.222	10.235	10.3158	9.99525	10.2215	10.1049	10.1339	10.1503	9.88761	10.2145	9.78867	10.2692
ENSG00000052850	ALX4	2.17494	2.25402	2.34019	1.8333	2.38756	1.42661	1.28449	2.17143	1.38275	1.15206	2.06577	2.38189	1.89469	1.22834	2.43132	1.9687	1.69292	1.89191	1.15865	2.00088	2.44611	2.62347	0.765503	2.60033	2.00325	2.66397	1.94118	2.40874	2.06695	1.16949	1.42022	2.24148	2.25931	1.74309	0.833515	1.45111	2.317	2.38269	2.36321	2.55102	1.80726	3.33737	2.17024	1.85347	2.28571	3.27486	2.18993	1.58453
ENSG00000053108	FSTL4	2.66804	3.31016	2.22563	3.16983	2.76482	2.58425	1.66956	2.77459	3.39389	3.15008	2.91684	2.23638	3.20521	3.41001	3.24435	3.61776	3.21631	3.02973	3.1577	3.51852	3.80848	3.36598	3.71666	3.33523	3.12305	2.82997	2.78308	3.18713	3.05579	3.80783	3.04868	3.94109	3.33842	2.81473	3.18205	3.60892	3.71719	2.99013	3.09619	2.88109	2.01376	3.12189	1.89635	3.16814	3.74641	3.57074	2.9772	2.69681
ENSG00000053254	FOXN3	10.0001	10.1992	10.2147	10.0381	10.0328	9.9191	9.55954	9.78241	10.2245	10.0207	10.5944	10.2039	9.90267	9.76117	10.0232	10.0764	10.3471	10.2616	9.87014	10.5073	10.1458	10.1163	10.2877	10.2188	10.1543	10.0392	10.0791	10.2019	9.97914	9.95971	10.2102	10.0119	10.127	10.3532	10.2124	10.123	10.6009	10.4225	9.98608	10.1984	10.0134	10.0384	10.4851	10.2867	10.1304	10.296	10.2323	10.3067
ENSG00000053328	METTL24	4.86157	2.71835	3.74638	3.09042	4.5467	3.48453	4.63753	2.95607	3.55304	2.45175	3.35343	3.90149	2.04377	3.59335	3.39585	2.43454	3.15417	3.60282	3.74896	2.80794	3.45869	3.72113	2.94913	3.41101	3.65635	2.56588	2.93089	3.40249	4.88115	4.27322	2.96048	3.51774	2.81755	3.53214	3.01578	3.33022	2.87973	2.6196	3.34425	2.54661	2.40885	2.60337	2.86177	2.96801	2.74614	3.17182	2.39603	3.77706
ENSG00000053371	AKR7A2	8.51252	8.71291	8.58502	8.60209	7.74452	8.72649	9.44492	9.02049	8.56148	8.62949	8.14056	8.49273	8.80241	8.41619	8.49423	8.85342	8.45167	8.48308	8.69664	8.65238	8.52101	8.53762	8.53197	8.23056	8.4386	8.35405	8.33441	8.52519	8.22913	8.38947	8.33439	8.69884	8.37299	8.59467	8.46506	8.61557	8.35783	8.55127	8.46461	8.56933	8.40744	8.6371	7.72748	8.89333	8.7142	8.54607	9.02111	8.56993
ENSG00000053372	MRTO4	7.07303	7.84601	7.51642	7.32684	6.9577	7.6225	7.05258	7.32835	7.75458	7.31031	7.4042	7.56951	7.6038	7.56517	7.63069	7.8496	7.67564	7.47626	7.54838	7.82328	7.48812	7.47971	7.61662	7.58413	7.42775	7.52142	7.59504	7.4903	7.47513	7.11191	7.60148	7.54967	7.35751	7.27674	7.69227	7.62939	7.97871	7.48578	7.57976	7.63577	7.08094	7.78265	7.01484	7.52809	7.81423	7.82827	6.99691	7.42481
ENSG00000053438	NNAT	4.88921	5.17761	4.49638	4.62577	4.16326	3.70112	3.15869	4.46473	4.78547	4.04296	4.91332	4.80213	4.33307	4.35914	4.6394	4.4766	4.8131	4.73717	4.72267	4.59344	4.47352	4.64426	4.75904	4.46915	4.42905	4.16744	4.44081	4.74938	4.21022	4.46369	5.18291	4.45017	4.74658	4.10482	4.82158	4.5646	5.44813	4.70833	4.93662	5.00616	4.23395	4.38349	4.84966	4.57638	4.79137	4.54827	4.31372	4.92533
ENSG00000053501	USE1	6.73282	6.84814	6.62982	6.55008	6.44135	6.81417	7.55564	7.07998	6.75033	6.57116	6.57325	6.75822	6.86059	6.59832	6.95771	6.75405	6.85742	7.05207	6.91165	6.71656	6.73844	6.70902	6.83961	6.68697	6.64141	6.89341	6.79568	6.64537	7.01935	6.8355	6.83387	6.90363	6.76125	6.6057	6.50999	6.68688	6.64756	6.84073	6.95852	6.83771	6.5252	6.71869	6.88389	6.7555	6.58478	6.80775	7.36461	6.58508
ENSG00000053524	MCF2L2	5.24999	5.81777	5.07247	5.87972	4.83407	5.24119	4.72933	4.19344	5.73965	6.07058	5.91181	5.40722	5.07651	6.65312	5.59358	5.95628	5.52797	5.84559	5.70202	5.766	6.14887	5.80873	5.78639	5.63988	5.66325	6.02555	5.53489	6.35325	5.53718	5.65345	5.9062	5.90613	5.90039	5.97491	5.78246	5.84377	6.16531	5.63909	5.60812	5.7416	5.61882	5.64282	6.23646	6.39152	5.86745	6.20146	4.65837	5.64135
ENSG00000053702	NRIP2	5.35279	5.64846	5.05849	5.70753	5.33148	5.31414	5.09632	3.83588	6.00355	5.19465	6.15107	5.47335	5.29577	5.67406	5.67867	5.80741	6.01633	5.86976	5.7487	6.13422	5.6688	6.04406	5.80432	6.04904	5.64316	5.62621	5.66077	6.0357	5.20291	5.40827	5.89347	5.76483	5.95106	5.4369	6.06694	5.87978	6.26599	5.66612	6.26016	5.60155	5.77568	6.38461	5.90309	5.5174	5.57678	5.82459	4.67736	5.71201
ENSG00000053747	LAMA3	8.43253	7.87881	7.62073	7.64233	7.21652	7.2033	6.66985	6.82635	7.76391	6.28133	7.47594	6.63266	7.57734	8.30632	7.19435	6.73253	7.91761	8.28736	8.49715	7.23512	7.33717	7.54435	7.26022	7.61869	7.66188	7.89611	6.19325	6.7661	8.61448	7.1145	7.33247	8.1593	7.76242	6.86286	6.19945	7.60098	6.79414	6.77708	7.0725	7.20034	6.82265	6.51291	6.72628	8.50572	7.11844	7.04322	7.41322	7.40992
ENSG00000053770	AP5M1	8.83272	8.72674	8.84631	9.0139	8.85153	8.95827	8.5145	8.82576	9.16926	8.72257	8.89229	9.04815	8.92882	9.30739	9.11839	9.1384	9.13302	9.17426	9.34354	8.81267	9.02985	8.93166	8.76296	9.04302	8.853	9.13126	8.86255	8.95429	8.94735	9.21183	8.80944	9.04379	9.15376	8.87437	8.88156	9.20769	8.66173	9.18352	9.07387	9.08719	9.00895	8.90703	8.88813	9.04352	8.90654	8.72169	8.77036	9.01787
ENSG00000053900	ANAPC4	7.77403	7.64978	7.55422	7.80653	8.20166	7.71096	7.78391	7.3533	8.06842	8.04132	8.36884	8.05916	8.14095	8.09939	8.13016	7.98667	7.87641	8.08626	7.70353	8.0768	7.75106	8.11459	7.71316	8.22839	7.82067	8.18623	8.06318	7.97817	8.02139	8.03303	8.02284	7.94053	8.0378	7.75394	7.98831	7.95531	7.82871	8.08833	7.76495	7.92769	7.87893	7.63706	7.75946	7.95371	7.9141	8.09524	7.70514	8.27202
ENSG00000053918	KCNQ1	4.65027	4.53053	5.00095	4.26016	5.30108	4.3283	4.87245	5.22447	4.11959	4.34831	3.61495	4.68639	5.14841	4.83342	4.08345	4.67899	4.18722	4.62587	4.46903	4.4178	5.06561	4.87646	4.58875	4.34923	3.97004	4.3961	4.39852	4.446	5.06008	4.53117	4.45819	4.23514	3.88054	4.46352	5.57902	4.18862	4.07423	4.48969	4.48457	4.41088	3.76082	4.37468	4.72946	5.60186	4.90223	4.89188	4.81119	5.07296
ENSG00000054116	TRAPPC3	8.13846	8.20014	8.1006	7.96606	8.19684	8.28379	8.92907	8.64202	8.08	7.96737	7.81777	8.00307	8.41964	8.15752	8.28953	8.25193	8.16009	8.12785	8.11407	7.96151	8.07028	8.07381	7.92883	7.89989	7.93064	8.07898	8.01771	8.13583	7.96732	8.01489	7.88731	7.82855	8.00645	8.00122	7.97094	8.05819	7.76963	8.13741	8.02473	7.9284	7.74169	8.03901	7.62876	8.14354	8.01771	7.84348	8.51816	7.94956
ENSG00000054118	THRAP3	10.041	10.0327	10.0612	10.181	10.1926	10.229	9.4906	9.87413	10.1057	10.12	10.1858	10.0427	10.1456	10.1572	10.0603	10.132	10.1946	10.2815	10.2984	10.1103	10.032	10.2311	10.1094	10.2368	10.3687	10.2419	10.1358	10.0745	10.0641	10.0711	10.3677	10.1852	9.89293	9.92239	10.0333	10.0623	10.1032	10.0114	10.1469	10.1339	10.1712	10.171	10.3544	10.1313	10.2279	10.0259	9.80491	9.84519
ENSG00000054148	PHPT1	7.73835	7.51377	7.61703	7.59354	7.89808	7.69527	8.84908	8.51307	7.69923	7.53749	6.83779	7.67656	8.02865	7.90623	7.49301	7.54142	7.42867	7.70324	7.71992	7.43472	7.4072	7.16229	7.50323	6.93767	7.18733	7.25833	7.30459	7.50396	7.59299	7.26742	7.40527	7.80638	7.35831	7.46246	7.46896	7.45645	7.46031	7.32411	7.53275	7.4227	7.97038	7.36983	8.1872	7.3373	7.96735	7.40086	7.96593	7.17182
ENSG00000054179	ENTPD2	2.52894	2.70957	3.00391	2.24365	2.09353	3.55014	1.89923	2.36936	1.89624	2.80441	2.57134	2.87118	2.55225	2.28626	2.64165	2.07142	1.96028	2.15271	1.07015	2.18791	2.20187	2.31278	3.1158	2.32591	2.51739	2.57983	2.01155	2.81759	2.35845	2.21759	1.88067	2.75707	2.68091	2.55072	2.91877	2.43364	2.95366	2.01955	2.02449	2.24813	2.89946	2.40983	1.87012	1.667	1.86914	3.52007	2.63112	2.75588
ENSG00000054219	LY75	5.7786	5.86342	6.74565	5.96557	6.24027	4.6965	5.9094	5.23049	6.21267	6.00781	5.92465	6.5377	5.36493	6.04458	5.90352	5.2694	6.35861	6.15046	5.82605	6.14457	5.99157	5.85758	6.3607	6.00066	6.17718	6.57645	6.65167	6.54788	6.88569	6.42734	6.75182	5.28419	5.88548	5.97577	6.80552	5.30683	4.71339	5.35288	5.91222	5.40362	5.87751	6.50416	5.76443	6.07183	5.0092	5.97509	6.58141	7.22733
ENSG00000054267	ARID4B	8.72762	8.70084	8.85815	8.92255	9.12261	8.52146	8.8804	8.13795	9.09334	8.82639	9.1861	9.09683	8.63396	8.86093	8.72137	9.01039	9.03941	9.16921	8.91991	9.04824	8.95027	9.12944	9.05923	9.26258	9.26566	8.96487	9.03776	8.89371	8.98062	8.98113	9.0683	9.06981	9.25582	8.70952	8.94266	8.77083	9.20807	9.01209	9.03253	8.79082	8.93402	9.08246	8.87064	9.18397	8.76203	9.01107	8.86315	9.0375
ENSG00000054277	OPN3	6.41109	6.01384	6.62815	6.62655	7.55406	6.45423	7.10434	6.68757	6.30395	6.34235	6.74609	6.48784	6.54054	5.95159	6.66798	6.83208	6.58878	6.59061	5.89803	6.64704	6.38504	6.46013	6.46234	5.95528	6.44899	6.11629	5.96558	6.72977	6.53365	5.75819	6.41864	6.71554	6.52643	5.88691	6.4155	6.48896	6.59071	6.53368	6.42204	6.04996	6.03637	6.21689	5.37511	6.41502	5.73428	6.10402	6.88723	6.30897
ENSG00000054282	SDCCAG8	7.86448	8.14324	7.82886	8.12397	8.19522	7.92279	7.7982	7.13728	8.10937	8.10082	8.34913	7.94288	7.77112	8.03101	8.56905	8.19957	8.35231	8.09289	8.00226	8.40531	8.30673	8.32032	8.34395	8.36313	8.05424	8.11384	8.26157	8.14911	8.20156	8.33561	8.15865	8.33048	8.45543	8.00066	8.44819	8.29939	8.5566	8.34418	8.29488	8.25476	8.55023	8.36082	8.48929	8.28098	8.02064	8.30829	8.025	8.26748
ENSG00000054356	PTPRN	1.35218	1.93873	0.680785	1.9218	0.927943	2.05754	0.619623	1.30715	1.21918	1.13766	1.65378	1.26125	1.21251	0.904929	1.56121	1.26318	1.16082	1.3069	1.8217	0.736196	1.94108	1.42999	1.80238	1.74121	1.25215	2.76705	1.45227	0.222572	0.882233	1.76704	0.990985	1.1834	1.53522	0.236736	1.33949	1.84612	1.22677	1.07316	1.70728	1.60546	0.227064	1.47393	1.39295	0.964271	0.728086	1.23909	1.81818	1.17119
ENSG00000054392	HHAT	6.14422	6.02159	6.52849	6.50228	6.21282	5.95135	5.25492	5.98101	6.23133	6.31387	6.03382	6.71456	5.92473	5.58935	6.17403	6.70578	6.42662	6.17399	6.17657	6.07662	5.66413	6.49912	6.39508	6.30097	6.51458	6.55446	5.93941	6.3203	6.4511	6.24046	6.29494	6.64856	5.9214	6.64414	6.1834	6.32619	6.21691	5.85001	6.48401	6.00639	5.86106	5.73347	5.30536	7.18358	6.67393	6.11051	5.99521	6.06431
ENSG00000054523	KIF1B	10.3833	10.5149	10.4094	10.2199	10.4229	10.5094	9.5298	9.83334	10.2674	10.2224	10.7641	10.0751	9.99561	10.1884	10.3034	10.2857	10.1663	10.1497	10.2885	10.3186	10.2318	10.3643	10.2497	10.1647	10.2567	10.6187	10.5228	10.4411	10.254	10.2213	9.85355	10.2285	10.1166	10.18	10.2865	10.4097	10.4431	10.3468	10.4071	10.5279	11.1431	10.1909	11.3722	10.0756	10.3101	10.4404	10.1436	10.3014
ENSG00000054598	FOXC1	3.86979	3.30334	3.74848	1.7549	4.699	2.09834	3.24033	4.67232	2.40071	2.58736	2.98776	2.3148	1.10705	2.25548	2.14461	1.79376	3.22699	2.98248	2.83885	1.70177	2.75724	2.97246	1.56979	1.74717	4.0996	2.01431	3.53632	3.77014	3.89232	3.43262	2.44343	1.62961	3.1052	1.56507	3.72762	2.19627	2.01294	2.21865	1.53363	2.10597	3.35618	2.60897	3.32702	1.84761	1.08858	2.10309	1.98978	2.26596
ENSG00000054611	TBC1D22A	7.57191	7.65491	7.72593	7.18907	7.85554	7.82774	7.38472	7.41604	7.63655	7.71559	7.73968	7.75191	7.60656	7.80481	7.37396	7.60275	7.48835	7.62074	7.59538	7.95909	7.71734	7.66147	7.65349	7.86448	7.38417	7.7804	7.4387	7.6532	7.4506	7.46428	7.42388	7.33814	7.35029	7.86946	7.5623	7.53288	7.83288	7.43543	7.61657	7.6887	7.2626	7.87119	7.48291	7.41644	7.74343	7.46315	7.46492	7.55954
ENSG00000054654	SYNE2	10.8746	10.9552	11.0612	11.1638	11.368	10.5548	10.402	10.3553	11.2258	11.1097	11.2788	10.8137	11.0123	11.2429	11.1179	11.0353	11.3289	10.9748	11.267	11.217	11.1391	11.2468	11.2289	11.5198	11.2907	11.3193	11.4162	11.1526	11.5906	11.2495	11.5612	11.6547	11.1535	11.2549	11.4511	11.123	11.3998	11.184	11.3993	11.2544	11.52	11.082	11.9488	11.6772	11.3484	11.3156	10.9855	11.1927
ENSG00000054690	PLEKHH1	6.06803	6.67244	7.22245	6.44068	5.77891	5.88239	5.47767	4.9712	6.51273	5.65322	6.83918	5.33647	6.16277	6.3817	5.69526	6.09719	6.31561	5.86982	5.72764	5.58586	6.30664	5.6813	6.42489	6.00348	5.65572	5.87641	6.43704	5.45963	5.80583	6.23745	6.13249	7.06119	5.88043	5.93861	6.09543	5.9235	6.79585	6.36884	5.99343	6.68184	5.74134	6.54452	5.42496	5.63134	6.1448	5.49115	4.984	6.05199
ENSG00000054793	ATP9A	9.33989	9.49936	9.37052	9.18234	9.41667	9.16261	7.87	9.24244	9.55956	9.16516	9.42168	9.36437	9.3368	9.25493	9.26883	8.93705	9.48856	9.59953	9.48931	9.22944	9.051	8.99771	9.14978	8.47453	9.07955	8.828	9.1647	9.4795	9.51794	9.07398	9.2598	9.11469	8.54841	9.58933	9.18434	9.71271	9.53381	8.55542	9.24241	9.10089	8.64773	8.88265	9.10716	9.07705	9.56109	9.10275	8.81058	9.09483
ENSG00000054803	CBLN4	2.82072	4.85825	2.88889	2.72951	1.00379	3.40469	2.50327	3.88853	3.81882	3.43473	2.97754	4.20487	2.98561	4.2664	3.81397	2.67583	4.07522	5.06434	3.26798	4.31606	3.72838	2.74994	4.27692	3.77913	4.76454	4.54096	2.75954	3.83776	2.54995	3.44978	4.53573	3.96057	4.47707	3.05925	3.16668	3.46468	3.13975	4.37254	3.68842	4.52116	3.42707	2.77059	4.32855	4.52587	2.78055	3.84259	4.0095	4.05242
ENSG00000054938	CHRDL2	4.37867	2.35987	3.41313	3.41698	4.98843	2.76493	5.20449	5.01154	3.42404	3.51129	2.49805	3.92447	3.80212	3.9713	3.1971	4.39948	2.81466	4.75286	3.36073	1.84121	2.65681	3.13157	3.81039	3.66704	2.61023	2.70116	2.49333	3.40171	4.33324	3.30435	2.20943	3.73227	1.5835	2.80167	2.75017	2.77907	2.29553	2.80153	3.55287	3.9821	1.56125	3.72013	2.33324	3.04796	3.47757	4.08626	3.26955	2.11153
ENSG00000054965	FAM168A	9.45566	9.45244	9.45874	9.55827	9.68352	9.32846	8.85756	9.5171	9.38435	9.42579	9.40705	9.23348	9.37012	9.32925	9.26219	9.00232	9.2127	9.52749	9.44131	9.42979	9.57985	9.34686	9.39585	9.24437	9.27033	9.20264	9.46776	9.26013	9.1402	9.35674	9.54862	9.17998	9.32645	9.47756	9.28321	9.45688	9.48158	9.2546	9.17711	9.41295	9.22062	9.41489	9.34558	9.31745	9.35051	9.17655	9.1907	9.46724
ENSG00000054967	RELT	4.97722	4.45471	5.47044	5.14719	6.10855	4.59098	5.5095	5.47545	4.8294	5.08108	4.82726	5.18605	4.50515	4.99183	4.72034	4.52159	5.18127	4.4118	4.32205	4.65497	4.39657	4.85696	4.96362	5.60655	4.55635	5.57005	4.96711	5.54339	4.93757	5.74578	5.03535	5.15463	5.09908	5.65789	4.90438	5.77198	5.27135	5.4845	4.64406	4.74965	5.42528	4.88222	5.84591	4.87511	5.11665	5.16486	4.93699	4.84069
ENSG00000054983	GALC	7.92834	7.79995	7.62999	7.84573	8.12285	7.35097	7.00861	7.53352	8.04468	7.94855	8.2478	7.69011	7.65228	7.75277	8.05546	7.79183	7.70771	8.11483	7.8952	8.03976	7.98247	8.25999	8.04303	8.03369	7.98355	7.91614	8.19761	8.24289	7.95355	8.04781	8.0348	8.18949	8.02792	7.78889	8.046	7.90112	7.97446	8.19515	8.20494	8.07118	7.88071	8.18736	8.0098	8.07562	7.95818	8.27429	7.62539	8.08846
ENSG00000055044	NOP58	8.11759	8.41874	8.11682	8.07497	7.90251	8.41747	7.5229	7.47788	8.30248	8.39524	8.20428	8.29347	8.55788	8.34601	8.33365	8.77114	8.10796	8.32731	8.2439	8.40995	8.04156	8.01372	8.13839	8.32422	8.34312	8.1237	8.3706	8.39321	8.32822	8.35133	8.37045	8.13542	8.45307	7.87239	8.10546	8.27521	8.38915	8.36759	8.56809	8.08028	8.38222	8.20265	8.16795	8.15422	8.03122	8.4679	8.16624	8.12328
ENSG00000055070	SZRD1	9.11377	8.9333	8.85584	8.84686	9.26653	9.05565	9.55685	9.05224	8.78151	8.8402	8.65552	8.90121	9.1578	9.02005	8.84686	8.94804	8.86245	8.81607	9.04652	8.82113	8.80147	8.75786	9.05711	8.84061	9.01559	8.93252	8.91158	8.93308	8.95725	9.07508	8.84673	8.87518	8.81328	9.17551	8.82398	8.97394	8.84029	8.84554	8.83239	9.15729	8.96302	8.83099	9.10965	9.09376	9.22579	8.8165	9.02464	8.73792
ENSG00000055118	KCNH2	1.32998	2.97199	2.91201	1.52741	2.59674	1.26456	2.15486	1.09728	1.62715	2.97456	0.994811	1.88482	1.84541	1.87715	0.818505	1.50651	2.41847	2.0611	1.28936	1.32776	1.78042	2.02037	3.15211	0.844496	2.55003	1.545	1.92251	1.07445	1.49471	1.38765	0.76965	1.99844	1.35612	1.49716	1.85959	1.53227	0.768245	1.15028	1.91804	1.78083	1.62987	1.53353	1.79086	1.52539	2.09755	2.14752	0.33062	1.38873
ENSG00000055130	CUL1	9.56038	9.31643	9.50266	9.5378	9.67587	9.5467	9.01235	9.5188	9.66185	9.62673	9.46483	9.42696	9.68905	9.6854	9.38761	9.16413	9.45179	9.57866	9.70919	9.40901	9.41855	9.16605	9.37907	9.37795	9.50811	9.54593	9.70203	9.53452	9.55545	9.59809	9.2604	9.41062	9.21186	9.31049	9.28108	9.57201	9.31527	9.15173	9.41	9.56653	9.36651	9.29354	9.3513	9.44406	9.12094	9.4081	9.70876	9.45093
ENSG00000055147	FAM114A2	7.80796	7.89331	8.20112	7.92835	8.29152	8.06652	8.55872	7.94096	7.96802	7.62869	7.5621	8.03617	8.06026	7.75318	7.95855	8.08043	8.07758	8.08649	8.1404	7.37424	7.48136	7.91603	7.99199	8.07557	8.05323	7.86841	8.16444	7.97447	7.96796	7.89612	7.72846	8.04788	7.67076	7.7477	7.80402	7.85066	7.32163	8.00711	7.79575	7.84028	8.04768	7.88299	7.66952	7.60373	7.36406	7.82645	8.07173	7.95108
ENSG00000055163	CYFIP2	9.47643	9.11979	8.61432	10.1727	9.48428	8.53782	7.55451	9.99333	9.30549	9.16419	9.6434	10.0307	8.54401	9.59649	7.89098	9.94128	8.4644	9.01498	10.8198	9.17666	7.71159	9.00956	8.58079	9.42154	9.31401	9.1873	9.74234	9.87225	8.28387	9.36472	8.7004	10.8828	9.51817	7.91119	10.2445	8.87212	8.60389	8.60997	9.36832	8.90625	8.74823	9.31359	8.57945	7.5739	10.5881	8.58297	7.88373	8.70529
ENSG00000055208	TAB2	10.1247	10.0025	9.98641	9.85249	9.79966	10.0357	10.1313	10.432	9.35243	10.0732	10.208	9.6331	10.0264	9.60612	9.63187	9.38614	9.75987	9.92934	10.1978	9.85844	10.0187	9.8568	9.51407	9.88937	9.59395	9.87991	10.2309	9.81395	9.45368	10.1224	9.72048	9.9673	9.89778	9.81947	9.54131	10.0258	10.0835	9.60022	9.69808	9.98555	9.59395	9.96761	9.83167	10.1239	9.35031	9.71743	10.1703	9.8946
ENSG00000055211	GINM1	8.70409	8.51625	8.43288	8.69122	8.65583	8.67379	9.18578	8.82208	8.41684	8.58248	8.25345	8.7155	8.63242	8.52414	8.53309	8.5286	8.59791	8.39686	8.51702	8.40883	8.57163	8.74586	8.32215	8.29428	8.37125	8.42828	8.58177	8.48381	8.38958	8.59369	8.43105	8.4506	8.46117	8.37601	8.57655	8.54259	8.31251	8.46171	8.53169	8.46785	8.51021	8.57423	8.32195	8.44534	8.35674	8.13593	8.8501	8.50911
ENSG00000055332	EIF2AK2	10.2577	9.87425	10.0245	9.8523	10.0081	9.99225	9.54014	9.69308	9.97533	10.0881	9.99088	9.69645	9.78458	9.72564	10.0012	10.0436	10.1889	9.68001	9.96759	9.81538	10.0504	9.71246	9.8151	9.88293	9.82084	10.2598	10.0003	10.2964	10.2122	10.6591	9.99821	9.65441	9.82461	9.84933	10.189	10.2497	10.2335	10.3201	10.0864	9.90437	9.92925	9.84823	9.76189	9.90552	10.0085	9.97017	9.8673	10.0787
ENSG00000055483	USP36	7.71477	7.85785	7.81118	7.32614	7.61026	7.62999	7.55688	6.88867	7.4284	7.8698	8.3711	7.69563	7.1286	7.40871	7.46642	7.71268	7.7826	7.45877	7.68444	7.77421	7.79147	7.42629	7.91664	7.709	7.632	7.42653	7.95253	7.71737	7.62064	7.39887	7.53245	7.78627	7.5102	7.79442	7.63364	7.5018	8.25373	7.6735	7.64513	7.53347	7.31501	7.65345	7.84172	7.72716	7.36833	7.71597	7.55258	7.71306
ENSG00000055609	KMT2C	10.8644	10.9542	11.0911	11.1111	11.3581	10.9472	10.2418	10.6632	10.9424	10.9801	11.3969	11.2199	10.6659	11.2027	11.0491	10.686	11.2783	10.8946	11.0703	11.3686	11.0226	11.1539	11.1237	11.2149	11.0039	11.2219	11.3751	11.2007	11.2234	10.9619	11.3303	11.0149	11.0995	11.0648	11.2547	11.2235	11.4318	11.2432	11.0899	11.2072	11.2735	11.0258	11.3895	11.0188	11.1187	11.2551	10.9361	11.127
ENSG00000055732	MCOLN3	4.4514	4.30037	4.16868	3.98926	4.69786	4.46624	3.50224	3.4458	3.99283	4.13467	5.02839	3.89893	4.10551	4.47518	5.00262	4.18133	4.49457	4.08048	4.47941	4.20131	3.83068	4.52949	4.58184	5.18245	4.19258	4.74232	4.72978	4.87157	3.81364	4.21423	4.63458	4.58049	4.16938	3.64701	5.22413	4.31815	4.7859	4.528	4.66739	4.63993	4.69617	5.04203	5.12883	5.03983	4.21808	4.53831	3.87083	4.16009
ENSG00000055813	CCDC85A	1.0555	1.60422	0.528674	1.84199	2.3828	1.97915	1.50211	2.454	2.8683	1.87446	1.99863	2.34557	1.83719	3.46382	2.62984	2.84234	1.36838	2.14538	1.87577	1.82881	1.67695	2.58091	1.98548	1.02856	3.01449	2.08313	3.13062	2.99954	2.55222	0.778702	2.56846	1.7461	2.38681	2.08777	2.32285	1.28302	0.253627	2.58484	2.1106	2.66096	3.78123	1.86225	4.57599	2.81577	1.7587	2.12051	2.03926	1.88753
ENSG00000055917	PUM2	10.4858	10.3231	10.5423	10.4338	10.7233	10.3646	10.201	10.6656	10.0432	10.4304	10.6642	10.0591	10.1908	10.315	10.0448	10.0775	10.2206	10.1769	10.0313	10.3566	10.2353	10.4034	10.1684	10.4204	10.2142	10.1684	10.4962	10.2839	10.3601	10.088	10.2158	10.2671	10.1303	10.2325	10.4094	10.318	10.6364	10.2126	10.2695	10.2213	10.2816	10.2094	10.2782	10.2076	10.1457	10.1963	10.368	10.3847
ENSG00000055950	MRPL43	7.98062	7.873	7.90704	7.85396	7.75346	8.20402	9.0004	8.68579	7.66418	8.01915	7.54876	7.965	8.28443	7.87281	7.70007	8.03498	7.65669	8.00792	8.02999	7.83933	8.00335	7.58411	7.84486	7.7738	7.69972	7.81523	7.71578	7.92614	7.84699	7.63827	7.96597	7.76819	8.11935	7.76061	7.45001	7.82117	7.57558	7.94475	7.74869	7.73053	7.85023	7.76565	7.61582	7.86587	7.85907	7.78109	8.43196	7.72515
ENSG00000055955	ITIH4	11.2769	11.2739	11.6259	11.4317	11.2544	11.2004	10.5486	10.7354	11.6893	11.7869	11.5522	11.6621	11.3551	11.4016	11.5872	11.6582	11.5185	11.6621	11.2436	11.7519	11.9749	11.8646	12.0822	11.6793	11.5995	11.4016	11.3643	11.6114	11.9853	11.5552	11.7123	11.6922	11.794	11.794	11.7167	11.5565	11.821	11.6777	11.7519	11.6619	11.4411	11.5864	11.1407	12.1155	11.7239	12.3467	10.9176	11.794
ENSG00000055957	ITIH1	14.0842	14.1903	14.1018	13.8477	13.1892	14.0888	13.4618	13.7239	14.1903	14.2181	14.0403	14.0631	13.9866	13.8339	13.9663	13.9293	13.8692	13.7675	13.6808	14.1933	14.1128	13.993	14.214	14.3275	13.8946	13.7769	13.9122	13.8023	13.8874	13.9222	14.2737	13.9866	14.3679	14.2221	14.1548	13.7118	14.259	14.214	13.993	14.152	13.8808	14.074	13.7825	14.279	14.0922	14.3191	13.7059	14.1448
ENSG00000056050	HPF1	6.30481	6.3261	6.28839	6.33917	6.56547	6.64916	7.38694	6.57656	6.70628	6.60328	6.26469	6.39177	6.82261	6.33234	6.40994	6.21068	6.38856	6.02484	6.34557	6.36205	6.43878	6.1852	5.79697	6.06397	6.00415	6.12491	5.57213	6.66503	6.70548	6.71653	6.48372	6.42103	6.58993	5.9079	6.27383	6.14713	6.05382	6.12854	6.42638	5.87098	5.89857	6.53841	5.59689	5.77475	5.75857	6.14011	7.06307	5.95136
ENSG00000056097	ZFR	9.69513	9.61815	9.36562	9.5855	9.93271	9.78583	9.51443	9.3628	9.8085	9.55092	9.43346	9.85353	9.62012	9.84284	9.88144	9.66826	9.8127	9.72285	9.78292	9.6534	9.61531	9.54759	9.75418	9.74119	9.86894	9.81805	9.77008	10.052	10.1658	9.96539	9.75258	9.80615	9.68034	9.70222	9.65205	9.80521	9.50187	9.93603	9.78518	9.67335	9.72885	9.83525	9.70557	9.84294	9.60843	9.77785	9.63963	9.70133
ENSG00000056277	ZNF280C	5.88781	5.89649	6.38682	5.83657	6.63473	5.90789	5.88576	6.25218	5.8085	5.91839	5.97023	5.98999	5.7809	6.09086	5.76051	5.384	5.93013	6.08758	5.58389	5.5894	5.55761	5.81163	5.65828	6.01253	5.87444	6.05989	5.91152	5.29197	5.86777	6.26735	6.20425	5.56688	5.8048	5.93845	5.5529	5.59908	6.08731	5.9997	6.12331	5.64508	5.82784	5.98282	5.55324	5.36713	5.72575	5.7866	5.57659	5.95932
ENSG00000056291	NPFFR2	2.04438	1.36175	1.81279	1.609	1.84035	1.73571	1.03779	1.7172	0.900397	1.06737	1.85208	1.96758	0.112228	1.79957	2.0957	1.63108	1.71275	0.530567	1.93518	1.71715	2.68337	2.26803	0.98905	1.75279	1.81991	1.69079	1.87086	1.75877	1.37901	0.961056	1.91901	1.66087	1.72803	1.63165	1.89229	1.7336	2.0211	0.63009	1.81798	2.36174	1.9812	1.64132	1.77453	1.55386	0.582779	1.3048	1.50339	1.78353
ENSG00000056558	TRAF1	6.78253	6.61931	7.09269	6.51044	7.45499	6.38233	6.80238	6.39988	6.53049	6.54113	6.77573	6.66796	6.29898	6.86729	6.14284	6.80577	6.46541	6.51095	6.4479	6.88534	6.03723	6.64208	6.54121	7.37548	7.30427	6.88248	7.2042	6.65233	7.27577	7.03292	6.71118	6.94121	6.77614	7.06484	6.24028	6.68102	6.90392	6.58127	6.24987	6.55479	5.98092	6.27705	6.34155	6.46955	6.60168	6.62678	6.34905	6.78263
ENSG00000056586	RC3H2	9.52723	9.21999	9.81916	9.4159	9.98977	9.39791	8.94721	9.43364	9.56154	9.46075	9.56756	9.59141	9.17361	9.79442	9.68548	9.41255	9.57891	9.7406	9.85564	9.48783	9.49331	9.63235	9.65096	9.81606	9.74298	9.45403	9.58508	9.60005	9.76062	9.71084	9.48906	9.69259	9.41106	9.43195	9.53822	9.38347	9.6142	9.43018	9.56317	9.29947	9.5599	9.63545	9.36362	9.56488	9.64341	9.56667	9.24565	9.46743
ENSG00000056736	IL17RB	8.39299	8.83117	8.63307	8.302	7.89151	9.20232	8.81453	8.18953	8.26699	8.07373	8.22875	8.52981	8.43786	8.20522	8.41693	8.13147	6.79364	7.57658	7.36004	8.78165	8.31638	8.3159	8.57978	8.15923	9.05008	7.89896	7.95857	8.02594	8.53525	8.05017	8.23137	8.05953	8.45703	8.00568	8.43786	8.47328	7.57818	7.89213	8.07766	8.43856	7.83724	8.29077	7.90339	8.10097	6.94049	8.37296	8.62409	7.54256
ENSG00000056972	TRAF3IP2	7.18992	7.14911	7.68097	7.00051	8.2205	6.74857	7.4924	7.06305	7.08728	7.3683	7.20923	6.6338	7.0404	7.07253	6.83877	7.60926	7.1236	7.14575	7.133	7.09954	6.76268	6.78399	7.59863	7.89424	7.13058	7.32996	7.21598	6.84856	7.31299	7.1056	6.96607	6.73484	7.24297	6.87658	7.07455	7.06137	6.95865	7.12175	7.19926	7.19067	7.16089	6.91526	7.26234	7.39444	6.72043	7.05182	7.31013	7.32784
ENSG00000056998	GYG2	8.11661	8.33933	8.12808	8.16296	5.92811	8.20405	8.02818	8.38312	8.35229	7.88822	8.05876	7.74781	7.66965	7.89485	8.2526	8.02525	7.70522	8.40467	7.61908	8.25127	8.17259	8.10878	8.5477	8.11519	7.63242	7.8133	7.83076	8.47007	7.74493	7.35015	7.43782	8.81413	8.43717	7.78797	7.91936	8.05605	8.17607	7.07171	8.13248	8.2082	7.43186	8.19218	6.76795	7.5912	8.05102	8.61958	7.64517	8.00776
ENSG00000057019	DCBLD2	8.81602	8.81594	8.93943	8.76942	9.00393	8.8232	8.15162	8.43328	9.15781	9.09454	9.02771	8.75225	8.61056	8.84463	8.96919	8.96085	9.11552	9.25782	9.01027	9.20673	8.74789	8.92893	9.10403	9.00842	9.07456	8.93277	8.84059	9.31781	9.03448	8.81711	8.87804	9.16027	9.24545	8.96908	8.933	8.73313	9.2156	8.83681	9.01398	9.05195	8.81368	8.93667	9.01248	8.9422	9.22468	9.23018	8.61388	9.10734
ENSG00000057252	SOAT1	8.96345	8.73578	8.88962	9.06875	9.44607	8.62072	8.67149	9.02784	8.66436	8.69734	8.42406	8.84147	9.16757	8.68073	8.64007	8.87595	8.57881	8.65176	8.55104	8.66667	8.62396	8.57772	8.30786	8.61887	8.81605	9.1012	8.77995	8.73857	8.95912	8.76798	8.73402	8.48043	8.67247	8.74268	8.75417	8.76244	8.20003	8.7485	8.75047	8.84556	8.65587	8.59856	8.38247	8.84365	8.46673	8.83306	8.88704	8.83984
ENSG00000057294	PKP2	9.40338	9.19106	9.02412	9.27601	8.49327	9.35362	8.74579	9.17741	9.09414	9.36707	9.40866	9.13294	8.63199	9.24666	9.13623	9.12911	9.42475	8.8715	9.17216	9.27991	9.19738	9.42385	9.04695	8.78754	8.92921	9.05638	8.75201	9.25959	8.99638	9.19137	8.98274	9.56196	9.27157	9.29188	8.95707	9.58686	9.48287	8.99993	9.67123	8.99117	8.63109	9.25193	8.53449	8.66783	9.21934	9.07527	8.77071	9.05181
ENSG00000057468	MSH4	2.98864	1.96761	2.97042	2.02943	3.9207	2.23863	1.22191	1.07035	2.67727	1.7862	2.33531	1.85305	2.58647	2.80221	3.10738	2.84713	2.21273	3.27441	2.10561	1.81492	3.11395	2.77582	1.64606	2.1296	2.72497	2.65731	2.49614	2.46554	2.60381	1.86564	2.18078	3.05852	3.14818	3.32928	2.79672	2.23564	2.86126	2.93628	3.60071	2.99769	2.87587	1.78399	3.79767	4.03576	2.43967	3.05397	3.60601	2.72429
ENSG00000057593	F7	10.2272	10.6376	10.2325	10.4384	8.6843	10.4847	10.1987	9.97442	10.7355	10.4152	10.4863	10.4088	10.6059	10.3658	10.7058	10.4667	10.3899	10.5192	10.4332	10.3399	10.5752	10.6029	10.5112	10.647	10.23	10.0963	10.6376	10.4217	10.3236	10.4907	10.5461	10.5162	10.6152	10.8056	10.18	10.5099	10.7768	10.4816	10.675	10.6443	10.0997	10.6689	9.73426	10.7005	10.7083	10.5709	10.1051	10.3844
ENSG00000057608	GDI2	11.1164	10.9981	10.9131	11.066	11.3007	11.2317	10.8431	11.0155	10.9673	11.016	10.7005	10.9182	11.2695	11.3045	11.328	11.149	11.2817	11.2365	11.1787	10.878	10.9273	10.8618	10.9187	10.8102	11.076	11.2906	10.8243	11.2246	11.1144	11.3811	11.1517	11.2742	11.2277	10.826	10.8974	11.1662	11.008	11.2271	11.0966	10.964	10.8693	11.0043	10.6596	10.9376	11.0231	10.9185	11.1131	11.1836
ENSG00000057657	PRDM1	5.51878	4.80082	5.89171	4.88747	6.57496	5.2597	4.83107	6.3869	5.59286	5.60695	5.36407	4.98395	5.01719	4.90749	5.21984	4.7669	5.40013	5.59814	4.3263	4.57195	4.81384	4.60228	5.2879	5.81385	5.93499	5.4924	5.31659	4.57917	6.33185	5.33722	5.72892	5.37356	4.90293	5.49671	4.53301	5.92028	4.49112	4.97138	4.20464	4.33778	5.22916	5.43981	3.56457	5.23791	5.70383	4.87422	5.89184	4.97026
ENSG00000057663	ATG5	8.36054	8.6186	8.42269	8.45468	8.6102	8.67248	8.56428	8.49898	8.17963	8.37937	8.09361	8.61644	8.40483	8.55728	8.32903	8.34547	8.41594	8.40113	8.44308	7.9925	8.286	8.44917	8.33096	8.31161	8.46785	8.5016	8.41719	8.32871	8.18695	8.52181	8.40178	8.15819	8.08332	8.2543	8.16583	8.33547	8.09367	8.28586	8.30478	8.53643	8.17272	8.26226	8.28652	8.18482	8.09166	8.14772	8.554	8.45849
ENSG00000057704	TMCC3	5.41903	6.55638	5.91057	6.05302	6.68486	5.23301	6.42377	5.75446	6.04417	6.02284	6.54833	6.40824	6.44264	5.70802	6.1457	6.14357	6.34472	4.80097	6.15427	6.32969	6.0012	6.62293	5.90056	5.84733	6.13824	5.90196	6.50201	5.32452	6.40239	5.99574	6.14383	5.79509	5.9224	6.73541	6.09105	6.67697	5.33949	6.58928	5.68285	6.48314	6.23986	6.09504	6.98859	6.79443	6.42773	6.17349	6.37845	6.94657
ENSG00000057757	PITHD1	8.29855	7.97954	7.90663	8.06759	7.69032	8.28196	8.49713	8.26909	8.03725	8.17723	7.71957	8.02895	8.38447	8.02215	8.01924	8.20283	8.14514	8.11407	7.88901	7.98693	8.03157	8.21457	7.9893	7.88973	7.99525	8.13427	8.0085	8.09749	7.8606	8.01826	8.09791	7.96063	8.09624	8.00064	8.04092	8.24411	7.74514	8.13852	8.17551	8.04061	8.23709	8.0364	8.0682	8.34057	8.20503	7.94264	8.40912	7.99356
ENSG00000057935	MTA3	7.37363	7.35391	7.34249	7.26332	7.69039	7.49968	6.80136	7.10467	7.72782	7.63641	7.80152	7.39384	7.03181	7.39725	7.22237	7.65775	7.18499	7.20063	7.23846	7.39326	7.16093	7.57278	7.37728	7.30757	7.43726	7.34904	7.32508	7.62399	7.1573	7.1079	7.47882	7.28273	7.36953	7.35339	7.27165	7.15798	7.62481	7.40943	7.21884	7.35443	7.40703	7.45646	7.6139	7.43355	7.2461	7.37098	7.31493	7.29661
ENSG00000058056	USP13	8.47085	7.51006	7.57443	7.57196	8.63619	7.3151	7.52218	8.10021	8.0728	8.06027	8.31859	7.92873	8.07753	8.20269	7.97938	7.89688	8.02556	7.69088	7.78475	8.28987	8.18747	8.45532	7.44406	7.54049	8.12724	8.08613	8.10908	8.03623	7.92662	8.1394	7.96174	7.82585	8.1066	7.90169	7.896	8.56169	8.28054	8.49332	7.84414	8.00415	9.43272	7.81198	9.77458	8.33054	7.72771	8.35914	7.7603	7.96992
ENSG00000058063	ATP11B	9.51731	9.58784	9.62759	9.72051	9.76829	9.68813	9.37591	9.50696	9.77107	9.59246	9.7196	9.66403	9.74158	9.63374	9.56261	9.44944	9.60013	9.64187	9.55941	9.62992	9.26562	9.48193	9.53987	9.7404	9.76145	9.61419	9.75987	9.82051	9.73073	9.61122	9.91463	9.68268	9.44625	9.60086	9.56935	9.7035	9.62475	9.55834	9.75452	9.58628	9.42041	9.49869	9.3026	9.91876	9.09162	9.38861	9.57454	9.67098
ENSG00000058085	LAMC2	4.68464	4.40803	4.82177	3.93227	8.18225	3.93573	3.92917	2.90803	5.36719	3.85314	4.72582	4.20905	3.08783	4.80654	4.10615	3.72438	4.19045	4.57801	4.333	4.20018	4.48006	4.63771	4.34845	4.83087	4.16422	3.84032	4.90224	4.34975	6.91384	4.82097	5.61178	4.07045	4.45491	3.77305	4.85261	3.94344	4.32851	3.79016	3.89777	4.20207	5.06356	4.64383	3.80708	4.66355	4.39987	3.79535	3.83916	3.80621
ENSG00000058091	CDK14	8.71453	9.06049	9.05224	8.74731	8.74725	9.11706	9.27901	9.34639	8.72907	8.91437	9.14527	8.78067	9.19232	8.75796	8.6177	8.86513	8.71325	8.88412	8.68265	9.38189	8.73357	9.06438	9.13347	8.92918	9.02207	8.98705	8.7502	9.0319	8.54636	8.76474	9.32311	8.74366	9.12311	8.87448	9.02891	8.92002	9.28886	9.02301	9.23153	8.83521	9.11612	9.00317	8.81316	8.94385	8.39603	9.04221	9.27101	8.99194
ENSG00000058262	SEC61A1	10.9995	11.3691	10.871	10.7602	11.016	11.3923	10.5951	10.7777	10.8047	10.4799	10.7137	11.0674	11.4887	11.1249	11.1789	10.8341	11.1048	10.9376	10.9877	10.6173	10.6636	10.5276	10.8221	10.5594	10.7895	10.7718	11.0235	10.6833	11.3409	11.0118	10.9633	11.0822	10.576	10.9942	10.887	11.0055	10.896	10.981	11.0096	10.9446	10.5573	10.8058	10.6073	11.01	11.2288	11.1285	10.7637	10.7959
ENSG00000058272	PPP1R12A	8.842	8.91797	8.96921	8.86751	9.39462	8.85629	8.86166	8.47758	9.21325	8.84348	9.4007	9.25825	8.46646	9.1972	9.27867	8.98434	9.20095	9.18492	9.04619	9.06971	9.14347	9.08346	8.5826	9.26665	9.372	9.24445	9.44654	9.3626	9.54637	9.23283	9.44136	9.08174	9.13647	9.07271	9.3306	9.07578	9.03458	9.26469	8.98746	9.19334	9.34597	9.02045	9.23874	9.15253	8.85118	9.13753	9.04725	9.14795
ENSG00000058335	RASGRF1	2.34517	2.67978	1.75666	3.44021	3.10285	2.42748	2.55017	2.64843	3.49388	2.86228	1.42398	2.934	2.83535	1.82162	1.86127	2.71486	3.75452	2.66964	2.58615	4.18878	2.54052	2.38695	1.51311	2.06453	2.19906	3.15867	3.54493	1.90231	1.62953	2.06801	2.63932	3.48967	3.76162	2.80532	1.79773	1.69956	1.96978	2.75444	3.56357	4.25772	3.0197	1.89845	2.64181	2.01265	3.61822	2.8079	3.11704	1.73275
ENSG00000058404	CAMK2B	6.04585	6.94384	5.62871	5.48479	3.63255	6.8326	6.18255	6.37169	6.30445	5.77478	7.02915	6.8321	6.45659	6.13901	6.73233	5.51187	6.93941	6.27139	7.08927	6.34766	6.9333	6.40113	6.95992	5.94585	5.92015	5.80475	6.62522	6.37149	5.48819	6.99979	5.95921	7.08126	6.66159	7.02966	6.44438	6.67604	6.48026	6.18774	6.55045	5.6379	7.21993	6.5576	7.45297	6.68261	7.53082	6.41048	5.38617	6.54397
ENSG00000058453	CROCC	6.22319	7.06936	6.67833	6.84215	5.75815	6.68264	5.64666	6.14392	7.29035	7.35106	7.21143	7.42417	6.85523	7.54731	7.64297	7.96732	7.16737	7.68302	7.42549	7.37037	8.19869	7.55108	7.97747	7.58371	7.47289	7.3061	7.39039	7.94585	7.2946	6.96538	7.79829	7.6525	8.32801	7.00234	7.41066	7.47338	7.56947	7.88739	7.58164	7.38342	7.14202	7.60655	6.91204	7.00292	7.48356	7.46045	6.40752	7.51891
ENSG00000058600	POLR3E	8.23939	8.22174	7.99286	7.97869	7.98209	8.23764	7.51789	7.62551	8.42025	8.22864	8.10245	8.25232	8.26149	8.51402	8.24848	8.42197	8.38006	8.2426	8.46238	8.18234	8.3967	8.12071	8.54355	8.32336	8.40896	8.3146	8.20194	8.48279	8.11164	8.12784	8.34597	7.7777	8.17392	8.26606	8.42701	8.32797	8.34022	8.51185	8.31107	8.18811	8.60779	8.28309	8.22792	8.46191	8.58582	8.4909	8.09823	8.68186
ENSG00000058668	ATP2B4	8.9793	9.13031	9.61167	8.9287	10.076	8.97956	8.52819	9.06682	9.39238	8.78685	8.76616	8.81296	8.96284	9.28685	8.57175	9.46285	9.16229	9.13307	9.04078	8.73901	8.79287	8.6612	8.95792	8.86776	9.32382	9.07253	9.17578	9.09499	9.74925	9.0616	9.2151	8.59815	8.56096	9.09657	9.33681	9.11404	8.86041	8.60737	8.89558	8.87899	8.80066	8.88336	9.36406	9.40687	9.1479	9.1942	8.93687	8.98423
ENSG00000058673	ZC3H11A	10.6044	10.7367	10.6892	10.7194	10.7764	10.7501	10.2679	10.2495	10.9292	10.6947	11.0389	10.8461	10.5294	10.8808	10.8969	10.7149	10.7137	10.6763	10.7125	10.8621	10.8053	10.815	10.9996	10.9378	10.7775	10.8728	10.9003	10.8111	10.746	10.833	10.9436	10.7519	10.869	10.6825	10.9329	10.863	11.0925	10.9603	10.8521	10.8439	10.7331	10.8249	10.9444	10.6953	10.9292	10.8384	10.717	11.0367
ENSG00000058729	RIOK2	7.20118	7.83451	7.63926	7.58469	7.45552	7.64746	7.10772	7.47776	7.68426	7.67279	7.29919	7.45472	8.04071	7.7028	7.67731	7.50747	7.57609	7.27063	7.41048	7.59211	7.46021	7.29555	7.29462	7.34956	7.382	7.19705	7.84303	7.65476	7.50452	7.59203	7.59414	7.6801	7.70124	7.09932	7.30928	7.35387	7.26633	7.31955	7.51164	7.61871	7.95833	7.07354	7.48243	7.43303	6.86221	6.8529	7.51298	7.75184
ENSG00000058799	YIPF1	7.96267	7.54153	7.73317	7.9071	8.04662	8.19084	8.34903	8.22275	7.42815	7.84038	7.35015	7.50355	7.77367	7.78884	7.7066	8.24012	7.81952	7.8593	8.04484	7.356	7.88181	7.80092	7.49669	7.20416	7.32999	7.78596	7.50673	7.51447	7.74905	7.81876	7.4315	7.79446	7.57517	7.72689	7.51356	7.71488	7.26062	7.66288	7.72276	7.44712	7.26634	7.73807	7.23615	7.93539	8.02988	7.65248	8.10365	7.65434
ENSG00000058804	NDC1	7.73604	7.96607	7.69487	7.71805	7.58576	7.98042	7.72397	7.76147	7.93876	7.64162	7.45504	7.64631	7.93188	7.77568	7.70431	7.79201	7.5941	7.57034	7.61105	7.25159	7.55525	7.36246	7.75572	7.44105	7.44841	7.58669	7.50304	7.6279	7.83581	7.83785	7.59311	7.45017	7.74988	7.46795	7.75332	7.6317	7.60839	7.70091	7.58097	7.63632	7.46241	7.56672	6.99758	7.50738	7.83153	7.43139	7.71266	7.59471
ENSG00000058866	DGKG	6.25102	6.72623	6.56825	6.64035	5.37531	6.38573	5.82525	6.80406	5.62322	7.16308	6.45053	5.99231	6.01272	5.65988	6.76771	5.74781	6.04249	6.12118	6.04224	6.44118	6.16588	5.93633	6.64705	5.55592	6.28656	5.48256	5.91931	6.24487	5.6853	6.21012	5.45507	5.88034	5.53239	5.5629	6.68305	5.21101	5.61264	5.90323	6.88913	6.39868	5.57026	7.01979	6.49065	6.63439	5.9952	5.64555	5.20862	6.22959
ENSG00000059122	FLYWCH1	6.66064	6.78278	6.56822	7.25305	7.01375	6.67195	6.80217	6.12086	7.16211	7.19301	7.23394	6.70765	6.98111	7.36052	7.34244	6.98952	6.67517	6.76923	7.29082	7.08395	6.54928	7.45094	6.98405	7.39929	6.7408	6.88549	6.79626	6.63292	7.10999	6.72411	7.27253	7.09318	6.93621	7.09238	6.74061	7.15875	7.24488	7.40286	6.83937	7.36159	7.01884	7.55071	6.90525	6.83224	7.2199	7.47609	6.46368	7.37819
ENSG00000059145	UNKL	6.22869	6.37034	6.53303	6.81216	6.25443	6.68292	5.9469	6.22007	6.69686	6.83594	7.23294	5.80838	6.86216	6.32857	6.1323	7.13082	6.47072	6.63583	6.68212	6.89567	6.76059	7.0023	6.77359	7.36555	6.75764	6.41674	7.07621	6.71303	5.75843	6.46996	6.38313	7.30899	6.59608	6.4759	7.21437	6.87679	7.06789	6.36331	7.00366	6.81665	7.02202	6.72722	7.07372	7.32828	7.55796	6.73909	6.09127	6.80495
ENSG00000059377	TBXAS1	6.91568	6.90678	6.96602	7.62203	7.8643	6.92255	7.07718	7.21256	6.61186	6.69769	6.49665	7.41391	7.26077	7.25758	7.01468	6.98451	6.94138	6.35012	7.23827	6.967	7.18008	7.05149	7.10639	7.3183	7.21514	7.2895	6.98895	6.80001	7.16143	7.03206	7.08237	7.15745	7.23929	7.17029	7.09235	6.983	6.62085	7.00133	7.30202	6.92148	6.7565	7.24442	6.50112	7.59766	7.33341	6.88032	7.29266	7.10591
ENSG00000059378	PARP12	8.43174	8.06876	8.12646	7.98634	8.30124	8.10774	7.63865	7.73184	8.13085	8.07697	8.26652	7.95566	7.9699	7.94097	7.79501	8.12712	8.39636	7.81147	7.85863	7.85767	8.07363	7.60521	7.52445	7.96936	8.18986	8.39824	8.12736	8.05783	8.09859	8.5038	7.91694	7.76586	8.01903	8.18968	7.94304	8.38377	8.27299	8.15761	8.36709	7.64724	7.7369	8.12298	7.86462	8.95707	8.05186	7.9844	8.01949	7.96879
ENSG00000059573	ALDH18A1	8.79274	8.92712	8.72332	8.6481	9.15501	8.91174	8.20492	8.91808	9.17229	8.26399	8.38261	8.98442	9.12729	9.00859	8.88449	8.18789	8.93454	8.76131	8.75647	8.48689	8.55755	7.85775	8.64743	7.9038	8.41237	8.53864	9.14799	8.69042	9.50772	8.93419	8.93168	8.70702	8.06869	8.61757	8.91785	8.61867	8.55641	8.9938	8.68466	8.66094	8.22613	8.38797	8.2988	8.53554	9.01505	8.79879	9.18075	8.6967
ENSG00000059588	TARBP1	8.06909	8.62177	8.12773	8.4081	8.47604	7.82252	8.02175	7.51266	8.54064	8.09598	8.47943	8.71662	8.06666	8.57527	8.21826	7.79383	8.51602	8.55097	8.54819	8.22953	8.4681	8.09635	8.37221	8.38821	8.10207	8.2403	8.07303	8.72577	8.57785	8.03145	8.58012	8.27772	8.45453	8.23465	8.14872	8.65506	8.87711	8.42029	8.281	7.73906	8.42793	8.11173	8.39116	8.28389	8.14857	8.1564	8.25638	8.51229
ENSG00000059691	GATB	7.80501	7.58382	7.82079	7.89895	7.88791	7.83793	8.19738	8.4372	7.60758	8.06943	7.64262	7.69372	7.75635	7.90333	7.64656	7.7296	7.91459	7.99346	8.17726	7.85203	7.80915	8.07304	8.08213	7.49756	7.77702	7.96431	7.78276	7.72379	7.23506	7.82322	7.82122	8.03452	7.97141	8.1197	7.83647	7.79043	7.76169	7.73382	8.06332	7.74365	7.86115	7.65626	7.82951	7.88232	7.68784	7.77206	8.1367	7.70691
ENSG00000059728	MXD1	6.70485	6.9136	7.10729	6.84738	7.40185	6.88257	7.02926	7.21479	6.95849	7.22029	7.22079	6.71548	7.38906	7.3125	6.75354	6.21753	7.03933	7.12581	6.88196	6.39398	6.72296	6.59621	6.91134	6.66295	6.87692	6.59118	6.5623	6.68162	6.76394	6.81672	7.18622	7.28717	6.63541	6.52974	6.68092	7.07701	6.69473	6.63527	6.68652	7.10168	6.65822	7.03889	6.54974	6.98101	7.00679	6.45057	7.62581	6.61054
ENSG00000059758	CDK17	8.02689	8.29786	8.47935	8.16918	8.87924	7.91729	8.071	7.99455	8.38238	8.31356	8.59438	8.3933	8.13983	8.55864	8.26617	8.33388	8.32757	8.11134	8.33331	8.26918	8.37451	8.36627	8.40092	8.52611	8.28573	8.54561	8.51431	8.03096	8.51814	8.2043	8.54193	7.87834	8.24615	8.16377	8.41761	8.15112	8.23006	8.19715	8.31018	8.2491	8.39582	8.37063	8.60371	8.3217	7.88894	8.2474	7.80776	8.28144
ENSG00000059769	DNAJC25	8.56271	8.93408	8.72785	8.84742	7.83133	9.06981	8.96097	9.23935	8.80257	9.09402	8.39384	8.81842	8.95049	8.87776	8.91329	9.07184	8.50446	8.88722	8.67021	8.84996	8.89582	8.92287	8.97057	8.80241	8.99229	8.72148	8.91872	8.95262	8.31043	8.83132	8.83983	8.96105	9.14992	8.67704	8.91447	8.7561	8.48369	8.86045	8.72563	8.85449	9.00653	8.98318	8.26994	8.71148	8.61763	8.95999	9.18175	8.83383
ENSG00000059804	SLC2A3	6.06552	5.56491	6.66677	5.90763	6.75202	6.27708	5.85783	6.54691	6.67953	6.39786	6.18999	6.24015	6.08655	6.58728	5.94591	5.77669	6.25012	6.82997	5.89605	6.2151	6.12778	6.44226	6.47004	6.42233	6.43231	6.26971	6.30899	6.03372	6.15502	6.19143	6.13449	6.27114	6.17772	6.54109	6.23474	5.81064	6.53289	6.28141	6.17192	6.66005	5.82952	6.49345	6.32021	5.93347	6.74431	6.23173	7.12028	6.30118
ENSG00000059915	PSD	4.32357	4.1509	3.81152	4.27935	3.18364	5.27236	5.25631	4.60962	4.62893	4.43865	4.45679	3.84203	3.39939	4.94743	3.74175	4.85371	4.3999	4.61678	4.25661	4.41727	4.42365	5.41605	4.42196	3.65891	3.2145	3.36879	3.87909	3.88157	4.38632	4.2455	4.08523	5.19299	3.80325	4.17634	4.37106	4.65457	5.20455	4.00353	4.88563	4.39089	2.87225	4.66822	3.7004	4.28723	4.84236	4.3029	4.49141	3.75602
ENSG00000060069	CTDP1	6.62675	6.8025	6.28753	6.377	6.97102	6.96556	6.01768	6.82377	6.72507	7.0757	6.65612	7.12677	7.15297	7.00788	6.62437	6.80216	6.38157	6.51684	6.67007	7.10543	6.77152	6.78874	6.81675	7.35027	6.51149	6.83825	6.67841	6.69082	6.89975	7.0129	6.55066	6.75944	7.14729	7.13655	6.77904	7.21136	6.6426	6.74048	7.11959	7.2956	6.78263	6.65509	6.50074	7.03569	7.24694	6.7871	6.65635	6.80405
ENSG00000060138	YBX3	7.42509	6.73445	7.24675	7.0833	9.56337	5.97304	7.67826	7.03086	7.11779	6.893	7.29861	7.29744	7.09095	7.65368	6.92652	7.0942	7.88561	7.14411	7.29048	7.53095	7.58301	7.7615	6.78659	6.90659	7.47844	6.60264	7.78995	7.1416	7.43601	7.39229	7.13583	6.99406	7.14774	7.07873	7.47461	7.58808	6.97628	7.27253	6.64413	7.1784	9.68382	6.91693	9.84197	7.19829	7.42617	7.30664	6.9456	7.4773
ENSG00000060140	STYK1	1.70217	1.2296	3.29176	1.65934	3.54325	2.4649	1.00706	1.51557	3.10746	1.65774	2.35868	1.22018	3.58843	3.14626	2.05931	1.48222	2.22712	2.16494	2.1303	1.62529	1.79461	1.41652	1.27064	2.42919	1.46364	1.99718	2.94106	1.99951	2.64164	2.46164	2.87212	2.90768	2.3637	2.11696	3.18054	2.43519	2.26627	2.9739	1.23135	2.54954	2.41521	2.03252	1.5913	2.60047	2.56055	2.75981	2.48681	3.02931
ENSG00000060237	WNK1	10.8279	11.1043	11.2703	11.3268	11.4817	10.9804	10.6478	10.749	10.9119	10.7408	11.32	11.0895	10.7748	11.1095	10.7659	10.6356	11.0978	10.9377	10.7105	11.0533	10.978	11.0787	10.8784	11.1374	11.1834	10.9643	11.2327	10.8119	11.0964	10.9017	10.831	10.8871	10.6109	10.9488	10.8644	11.1377	11.163	10.7129	11.1683	11.1075	10.8885	11.0158	11.4079	10.9544	10.7811	10.8917	10.9481	11.1042
ENSG00000060339	CCAR1	8.48749	8.88551	8.68269	8.87001	8.97631	8.82817	8.01891	8.34887	9.10695	8.72907	9.21519	8.76674	8.74753	9.21049	9.08914	8.73657	9.03458	9.00945	8.54946	8.98059	9.07802	8.89531	9.01861	9.0354	9.04739	8.93237	9.21687	9.00799	9.35455	8.74864	8.97398	8.78736	8.69824	9.03594	8.97622	9.09425	9.06471	9.19237	8.95613	8.7073	9.13454	8.88285	9.18543	8.91135	8.53213	8.99899	8.88915	9.30968
ENSG00000060491	OGFR	8.67494	8.34662	8.44649	8.70125	7.90824	8.49918	8.38755	8.48972	8.51473	8.58824	8.33525	8.67185	8.61392	8.6287	8.69904	8.66516	8.61027	8.81502	9.01544	8.82459	9.01341	8.84785	8.65307	8.87993	8.85732	8.84819	8.95051	8.74274	8.29913	8.9488	8.70901	8.79716	8.8057	9.33844	8.50583	9.02904	8.8387	8.84891	8.77887	8.96804	8.2786	8.87051	8.18987	9.15289	9.2224	8.58898	8.74262	8.70553
ENSG00000060558	GNA15	4.18541	2.9606	3.10154	4.11091	5.64233	3.64397	4.05877	4.49895	3.84074	3.44091	3.02983	4.78839	4.80808	3.90704	3.57659	4.18867	3.70712	3.66013	3.13532	2.91723	3.49953	3.73437	3.97505	3.23798	3.84046	3.51461	2.98158	3.44925	4.58955	4.31323	3.69115	4.05077	3.55326	3.81832	3.06828	3.69791	2.31161	3.38016	3.39714	3.5875	3.82406	3.18596	3.07123	4.62343	4.02718	3.81427	4.60928	4.18708
ENSG00000060566	CREB3L3	8.58113	7.90911	8.5502	8.5022	8.81895	7.96872	8.25589	8.92309	8.475	8.6322	8.87976	7.76521	8.81146	8.19351	8.27337	9.10721	8.28359	8.67508	8.33551	8.03889	8.61011	8.72067	9.19511	9.48293	8.91768	8.26523	8.47986	8.10646	7.67155	8.66484	8.36293	8.5477	8.77163	8.81845	8.0921	8.67836	8.73733	8.73363	8.20063	8.54094	8.33824	8.83811	8.31194	9.51072	8.68678	9.03907	8.79639	8.53329
ENSG00000060642	PIGV	8.22546	8.44137	8.41969	8.41316	7.14748	8.07049	8.40531	8.4791	8.30679	8.64906	8.10339	8.25792	8.37727	8.05856	8.33466	8.45122	8.18686	8.27651	8.15801	8.33929	8.49766	8.53098	8.93591	8.46045	8.60681	8.22648	8.34912	8.42297	7.86075	8.4096	8.47968	8.43898	8.63472	8.65676	8.51291	8.20086	8.19395	8.53481	8.42866	8.80726	8.07351	8.51766	8.17608	8.56376	8.42993	8.41746	8.62457	8.3128
ENSG00000060656	PTPRU	8.66106	8.90191	7.8222	8.24446	7.56554	8.31269	7.1839	7.95628	8.40406	7.42408	9.01552	7.85125	8.16543	8.19672	8.40659	7.47415	8.47722	8.22365	8.10481	8.8626	8.42077	8.16286	7.89193	7.56321	7.12815	8.14327	7.79396	8.03032	8.68482	8.17595	8.63278	8.27805	8.42142	8.57688	7.99472	8.51141	8.58166	7.84741	8.34253	8.47979	7.52266	8.22269	7.98397	7.46741	8.49344	8.63268	8.0714	8.37162
ENSG00000060688	SNRNP40	7.35629	7.44858	7.49054	7.32537	7.39609	7.93173	7.53807	7.45393	7.63656	7.24848	7.03071	7.42718	7.73057	7.73886	7.705	7.32488	7.27754	7.46993	7.34527	7.09739	7.38459	7.33293	7.41021	7.21567	7.46864	7.46001	7.47771	7.47949	7.72551	7.49225	7.41396	7.09569	7.40427	7.19186	7.29453	7.29599	7.02272	7.35684	7.34163	7.15224	7.23312	7.68549	7.04727	7.65001	7.43653	7.36243	7.49827	7.19768
ENSG00000060709	RIMBP2	0.282266	4.54437	3.33043	1.92961	1.94741	4.62262	0.721423	0.422927	0.845307	1.38793	0.761063	0.849701	3.93333	1.48711	0.282266	3.41255	0.419473	2.82901	0.40161	4.21435	2.11184	1.29158	3.48856	5.65353	3.82226	1.21723	2.41883	1.60076	2.0706	3.64504	1.70916	2.25833	0.899549	4.79196	1.63223	3.52443	0.40498	0.882361	0.29115	3.98134	0.855356	2.77916	1.43547	0.789055	0.825143	0.284066	1.53199	5.30784
ENSG00000060718	COL11A1	2.64472	1.70784	3.12533	1.67155	6.91769	0.525951	4.15677	1.96366	2.84759	1.55526	2.68632	1.97504	0.512609	1.7103	1.0057	0.388782	3.62546	3.17383	2.41878	0.970144	2.58441	2.15135	3.03301	1.5272	2.43299	1.48923	1.55259	2.00781	5.35569	2.60818	2.0815	2.74092	0.355435	2.92059	2.82555	1.66113	0.366551	0.45091	0.45091	2.2118	1.62609	1.16469	2.43111	1.60672	0.947274	1.78924	0.519278	1.58602
ENSG00000060749	QSER1	9.20855	9.10709	9.25473	9.19864	9.46261	9.52117	8.85624	9.53972	9.11637	9.54406	9.74909	9.13017	9.05724	9.19673	9.1067	9.11169	9.16189	9.12611	8.81179	9.37702	8.90171	9.27773	9.18709	9.21593	9.50398	9.33614	9.28036	9.0185	9.11295	9.04345	9.24856	9.3453	9.60585	9.05135	9.40835	9.1303	9.32764	9.46363	9.10897	9.43326	9.28911	9.25923	9.36332	8.99483	8.80058	9.43918	9.09034	9.0625
ENSG00000060762	MPC1	10.118	10.0203	9.95174	10.0802	9.87849	10.1811	11.0214	10.6415	10.448	10.4024	10.0757	9.67021	10.422	9.8582	9.8388	10.486	10.3307	9.75762	9.83294	10.0017	10.1191	9.62422	9.92056	10.1701	9.50116	10.1612	9.98345	10.0201	9.98194	10.1592	9.29466	9.8203	10.0407	10.4245	10.2639	9.87607	9.74017	10.1941	9.94171	9.66072	10.016	9.79163	9.5822	10.6071	9.7734	10.3521	10.7666	10.3259
ENSG00000060971	ACAA1	11.666	11.4151	11.5528	11.3319	9.80126	11.4076	11.5119	11.8932	11.221	11.7361	11.6138	11.2203	11.5473	11.2596	11.494	10.8134	11.2907	11.6098	11.3692	11.3183	11.5942	11.3298	11.7475	11.7702	11.2314	11.3303	11.4812	11.1321	10.7866	11.5486	11.5932	11.2594	11.6029	11.7264	11.546	11.588	11.4846	11.6238	11.2135	11.521	11.2058	11.7511	11.4793	11.9808	11.2119	11.524	11.9152	11.3923
ENSG00000060982	BCAT1	6.81684	6.40964	6.36398	6.34123	7.0477	6.47696	3.75418	6.19872	6.04117	6.46671	5.89591	6.29557	6.44101	5.96835	6.55406	6.71085	6.46586	5.86158	6.09778	5.98665	5.94086	6.58478	5.84154	5.64333	6.49754	6.8236	6.36771	6.2828	5.82647	6.4662	5.57561	6.96368	5.98314	6.30411	6.65349	6.27888	6.14938	6.50013	6.40817	6.01225	5.61048	6.39919	6.63935	6.45763	6.17199	6.42767	6.01188	5.22905
ENSG00000061273	HDAC7	6.77065	6.58396	7.16668	7.20699	8.05536	6.60106	6.92385	6.83595	6.79946	6.67768	6.88558	7.1256	6.60009	7.18271	6.66476	6.53396	6.67901	6.56738	6.44383	6.82271	6.7652	6.56738	7.55685	7.1271	7.03963	6.65409	7.08654	6.39389	7.23932	6.56962	6.85173	6.22154	7.08062	6.7251	7.37834	6.82306	7.2478	6.70282	6.68789	6.34823	6.96872	7.12173	7.58468	6.76701	7.28678	6.85458	6.61642	6.82641
ENSG00000061337	LZTS1	4.59472	3.95602	3.85384	4.1785	5.31134	3.72366	4.18522	4.53517	4.54531	4.17642	4.95041	4.64139	4.34195	4.91505	4.54665	3.51529	4.76447	4.97525	4.66481	4.58104	4.95259	4.76295	4.22022	4.67263	3.9638	4.742	4.42563	4.87572	5.51623	5.00267	4.61348	4.34147	3.84249	4.69954	4.07432	4.23869	4.78688	4.07455	3.74748	5.20019	4.17364	4.07558	4.07065	4.60974	4.61005	4.51008	4.37273	4.50092
ENSG00000061455	PRDM6	4.07728	3.66114	3.65824	4.60584	6.15628	3.90996	2.87639	3.04972	4.12519	5.20553	5.70672	3.94694	2.70982	4.1473	3.96577	3.7115	4.12321	3.86734	5.04659	3.75735	4.31687	4.17942	4.19439	4.04274	5.78986	3.7243	3.94762	3.79304	4.42993	5.32344	4.31575	5.41457	3.92877	4.12381	4.15182	4.19489	3.84	3.71856	3.98082	3.57899	3.5435	3.67203	4.23375	4.16185	3.47178	4.22876	3.56329	3.85253
ENSG00000061656	SPAG4	3.86187	3.84036	3.62742	4.15058	4.15426	4.6488	4.69461	3.88465	3.39983	3.84612	4.05579	4.35015	3.46445	3.52246	3.75145	4.15264	4.70467	5.47289	3.7183	3.85826	2.92378	4.5299	3.77785	3.22514	4.01172	4.54623	3.98822	4.74211	3.90215	4.00235	3.87923	4.48721	3.61109	4.2231	3.61084	4.16581	3.95152	3.22856	3.58203	3.58879	3.18172	4.32095	3.51516	3.8033	3.98716	3.94183	3.51548	3.53636
ENSG00000061676	NCKAP1	10.7362	10.6128	10.7115	10.7683	11.0782	10.594	10.2862	10.6502	10.6651	10.5865	10.6475	10.6718	10.54	10.8067	10.7233	10.5208	10.8012	10.4633	10.7518	10.721	10.5612	10.6054	10.3608	10.5794	10.6622	10.7943	10.6049	10.7445	10.8277	10.5354	10.7594	10.6211	10.4245	10.3592	10.673	10.5293	10.7274	10.4884	10.5538	10.6733	10.7559	10.3536	10.7516	10.5692	10.443	10.4408	10.501	10.6437
ENSG00000061794	MRPS35	9.13296	9.01789	9.02011	8.8942	9.09636	9.32642	9.57025	9.48272	9.10567	9.33281	8.77614	8.91767	9.27892	9.12592	9.03813	9.24007	9.01738	9.07808	9.16992	9.00885	9.06924	8.89814	8.77662	8.88068	8.86299	9.09331	8.8018	9.20614	8.87201	9.16773	8.92584	9.01043	9.21003	8.9259	8.80981	9.10525	8.78853	9.03836	9.03131	8.80459	9.04553	8.97732	8.76817	8.93158	8.97024	8.81917	9.46513	8.9492
ENSG00000061918	GUCY1B1	6.89951	6.80013	7.35192	6.82899	7.79847	6.81211	7.39526	7.14664	6.6762	7.41603	6.8455	7.06456	6.92076	6.7237	7.11826	6.61774	7.04224	6.57858	6.99064	6.99775	7.14989	7.23491	6.2701	6.5606	6.80129	6.95183	6.96393	7.40969	7.58739	7.21492	6.73584	6.99571	6.87915	6.82882	6.75894	7.01188	6.44741	6.59009	6.76472	6.72653	6.6133	7.2394	6.73333	6.74633	6.74276	7.38233	6.48314	7.11171
ENSG00000061936	SFSWAP	8.30433	8.35213	7.97004	8.27711	7.99328	7.99283	7.45913	7.54165	8.53636	8.6003	8.59563	8.4718	8.38251	8.55126	8.38916	8.32797	8.39371	8.38157	8.56225	8.43251	8.43983	8.49028	8.50665	8.885	8.37566	8.39079	8.64682	8.20695	8.26425	8.44156	8.66578	8.56881	8.5085	8.61056	8.47677	8.59689	8.33954	8.51228	8.63801	8.34476	8.63928	8.49807	8.78046	8.47736	8.63552	8.39204	7.77105	8.62623
ENSG00000061938	TNK2	7.24561	7.80801	6.82736	7.80359	6.91044	7.01621	6.54833	7.39713	7.65159	7.44297	7.65596	7.93547	7.47466	7.49413	7.48521	7.58337	7.73841	7.38661	7.61714	8.18187	7.13156	7.36429	7.71805	7.46082	7.52966	6.7575	7.86579	7.71162	7.10141	6.39127	7.75465	7.00548	6.78985	7.95793	7.73727	7.81851	8.46739	7.05644	7.48721	7.88403	7.18956	7.37749	7.84218	7.34547	7.70844	8.08434	6.65183	7.86547
ENSG00000061987	MON2	10.3301	10.568	10.4941	10.4889	10.4089	10.2923	10.1623	9.96103	10.743	10.5954	10.6623	10.6785	10.3979	10.695	10.7235	10.228	10.6128	10.3897	10.3454	10.6673	10.6498	10.6052	10.5137	10.7378	10.6673	10.6429	10.579	10.486	10.5942	10.4686	10.8737	10.6582	10.5929	10.4704	10.6205	10.4263	10.7246	10.6182	10.7283	10.6709	10.5959	10.6055	10.6042	10.5474	10.1881	10.5831	10.3187	10.6538
ENSG00000062038	CDH3	2.71337	2.88268	3.11853	2.68561	2.5318	2.5484	1.57957	2.62606	2.52609	2.63694	3.06304	2.51436	2.71185	2.75053	3.29172	3.0346	3.20778	3.17808	2.7404	3.26714	2.39102	2.9832	2.30433	3.20013	2.78168	2.79603	3.37828	2.7802	1.88935	2.53755	3.07754	2.83557	3.67286	2.8824	3.33048	3.07728	2.51262	2.93649	3.71733	2.7156	3.22677	3.08238	3.14479	2.92674	2.44523	2.77515	2.4371	3.28728
ENSG00000062096	ARSF	4.64866	5.64989	3.05155	4.52285	4.05897	5.28568	5.56434	2.72794	4.42901	3.65295	3.42171	5.26073	3.50286	4.10309	3.21448	2.87964	2.76444	4.74269	4.59076	5.16728	3.54791	3.67061	2.10477	2.61934	2.90355	3.90817	6.60313	2.83767	3.73545	2.77539	3.34035	4.73501	4.94013	5.60951	3.91956	4.15525	4.39871	3.22248	5.30748	3.73223	4.72724	2.93221	1.62089	3.30409	2.22783	4.24937	2.88631	4.98504
ENSG00000062194	GPBP1	9.32929	9.30024	9.46711	9.33175	9.74105	9.3946	9.34913	9.27375	9.5831	9.60484	9.53236	9.44739	9.37019	9.48941	9.58887	9.37381	9.42193	9.49503	9.52339	9.45544	9.53013	9.5693	9.39448	9.45729	9.56344	9.47297	9.55575	9.74553	9.67199	9.54108	9.56438	9.58807	9.64952	9.08472	9.56853	9.40025	9.46193	9.53181	9.5004	9.38569	9.46559	9.34884	9.4361	9.34631	8.82283	9.43674	9.58522	9.44443
ENSG00000062282	DGAT2	11.8185	11.679	11.4721	11.4798	9.42607	11.8461	11.3747	12.2198	10.8417	12.0758	11.5053	11.2169	11.9539	11.9236	11.495	10.7218	11.6493	12.6101	12.6619	11.6846	12.0303	11.7501	12.0262	11.7108	11.8733	12.0392	12.1679	12.0782	10.6159	11.2657	11.5579	12.3769	11.8351	12.0991	11.7475	11.814	11.8903	11.5389	12.185	12.214	11.0713	12.3528	10.7328	12.3567	12.3126	12.158	12.2514	12.0238
ENSG00000062370	ZNF112	5.62187	5.6501	6.20022	5.23504	5.91178	5.74158	5.72231	6.03676	5.73611	5.65452	5.64994	6.04726	5.57716	5.95844	6.23323	5.55069	5.58167	6.05865	5.92763	5.56079	6.38798	6.34405	5.68743	6.11899	6.19217	6.12198	5.51208	5.5722	5.51957	6.06066	6.1377	6.6163	6.07725	5.71591	6.30963	5.6114	5.67404	6.15498	5.09964	5.24089	5.32921	5.61543	6.11981	5.21951	6.02275	5.62568	5.48243	5.96362
ENSG00000062485	CS	9.28635	9.25767	9.1652	9.26663	9.22018	9.14406	8.8436	8.78798	9.14684	8.81186	9.41135	8.87334	8.81854	9.06698	9.12236	8.5616	9.05839	8.98034	8.96252	9.0849	8.97134	9.0781	8.93082	9.19548	9.0638	8.96051	8.92159	9.10522	9.22417	8.84389	8.95481	8.92736	9.15211	9.15898	8.93235	9.13426	9.20446	9.01056	9.15161	9.15653	9.41952	9.03108	9.96897	9.48696	9.15715	8.79487	8.94272	9.12117
ENSG00000062524	LTK	5.15062	4.98788	5.14348	5.77921	3.81158	4.75155	5.6475	5.42753	5.30673	5.12104	4.64082	5.43948	5.89982	4.99718	4.85228	4.91012	4.98247	5.23485	4.74991	5.93452	5.46269	4.65964	5.66726	5.49401	4.95517	4.8701	5.32303	5.74919	4.47621	5.08183	6.00942	4.80503	5.70604	5.76889	5.11007	5.93968	5.28711	5.3591	5.31774	5.61608	4.20515	5.40193	4.64494	6.14817	5.19078	5.36009	5.19291	4.64364
ENSG00000062582	MRPS24	6.09574	6.08942	6.131	6.02179	5.25561	6.71679	8.13347	7.66406	6.01353	6.25961	5.30662	6.26419	6.55503	5.87995	5.89422	6.35451	5.47424	5.7952	5.89024	5.8439	5.87665	5.72669	6.06272	5.88364	5.64023	5.80428	6.25723	5.8654	5.3821	5.89436	6.06527	5.61214	6.40068	5.69991	5.65098	5.56605	5.38726	6.11759	5.7589	6.231	6.7119	5.67612	6.42848	5.48753	5.60925	5.69016	6.90579	5.73096
ENSG00000062598	ELMO2	7.68336	7.82818	7.6179	7.64848	7.72037	7.68205	8.09463	7.18194	7.46164	7.58987	7.68576	7.54512	7.55221	7.55137	7.5756	7.85327	7.69974	7.86334	7.72067	7.57959	7.67272	7.33842	7.60849	7.75991	7.45953	7.84908	7.6567	7.47252	7.30864	7.63018	7.60329	7.49898	7.24786	7.8918	7.84991	7.85874	7.91788	7.59468	7.51497	7.74767	7.33417	7.60511	7.77624	7.80701	8.10419	7.75393	7.90182	7.74112
ENSG00000062650	WAPL	9.74798	9.7709	9.74891	9.68963	9.98923	9.71942	9.02244	9.50475	9.82599	9.79877	9.8745	9.83889	9.85252	9.84312	9.90804	9.73512	9.85911	9.75394	9.60564	9.83684	9.72107	9.75478	9.73043	9.8745	9.57445	9.93215	9.90713	9.78957	10.046	9.76547	9.75981	9.49012	9.83163	9.72614	9.8348	9.80466	9.82338	9.89891	9.8131	9.71686	9.68065	9.77486	9.66188	9.66602	10.0497	9.64974	9.58819	9.93866
ENSG00000062716	VMP1	9.85079	9.83011	9.83159	9.75051	10.8936	9.89272	9.86587	9.85873	9.68759	9.69086	9.64812	9.70374	9.65026	9.73928	9.69724	10.111	9.62842	9.71164	9.6704	9.60755	9.48599	9.65056	9.42015	9.63669	9.62107	9.86103	9.66882	9.71789	9.99225	9.73349	9.70765	9.65075	9.37467	9.76289	9.78458	9.5034	9.48237	9.58453	9.54916	9.57296	9.5343	9.51968	9.53403	9.6798	9.70325	9.45588	9.8662	9.54185
ENSG00000062725	APPBP2	8.88763	8.76384	8.89489	8.95476	9.06445	9.08524	8.18321	8.69153	8.964	9.21248	8.79988	8.92541	8.97314	9.03342	9.02091	8.95228	8.82482	8.84758	8.87873	8.85949	8.8527	9.07851	9.06728	9.0742	9.11096	9.04162	9.05679	9.06903	9.22215	9.02026	9.07544	8.90252	9.00403	8.83898	9.03807	9.08029	8.74145	9.0773	8.9302	8.84626	8.94831	9.13857	8.83749	9.00956	9.13033	9.02198	9.05274	8.96058
ENSG00000062822	POLD1	6.3634	5.84227	6.08147	5.46112	6.35537	6.01078	5.74475	5.67533	5.16516	5.34429	4.75934	6.18155	6.09311	6.33744	5.34509	6.02222	5.9639	5.07967	5.69201	5.20553	5.70892	5.55492	5.39227	5.75039	5.60574	5.18836	5.50368	6.19676	5.79999	5.59124	5.72031	5.55379	5.48295	5.34404	5.28821	6.30222	5.93509	5.6435	5.29507	5.34322	5.73609	5.64961	5.13648	6.07799	5.15796	6.4709	6.57739	5.27703
ENSG00000063015	SEZ6	3.14928	3.60288	3.41642	4.65978	3.39838	3.78284	2.57994	3.16131	3.83511	3.69785	4.55736	3.67931	4.41508	3.4865	4.66677	3.30301	4.15766	2.47903	3.67148	4.086	4.54362	3.23603	4.51408	3.20205	3.61782	4.01056	3.68901	3.73311	3.39132	3.36086	3.47805	2.81523	4.07833	3.49981	3.98093	3.37343	3.92566	4.04386	3.94615	5.15195	4.32923	3.90775	3.76383	3.45866	4.37687	3.45309	3.92503	3.44835
ENSG00000063046	EIF4B	10.9816	11.5067	11.2085	11.1078	11.6438	11.4077	10.89	11.127	11.4114	11.1979	11.1412	11.3694	11.3342	11.3387	11.351	11.5436	11.2692	11.46	11.0908	11.5474	11.3506	11.2312	11.4562	11.3554	11.5701	11.3306	11.3466	11.5579	11.5436	11.4076	11.5976	11.2187	11.3096	11.1526	11.4198	11.0272	11.2783	11.4712	11.208	11.3222	11.61	11.3023	11.7227	11.1827	11.3148	11.398	11.0786	11.2653
ENSG00000063127	SLC6A16	6.0016	5.95919	6.16501	6.28065	4.91	6.17457	5.12748	5.48798	6.08728	6.86705	6.47493	5.40157	5.36086	4.77191	5.7906	6.40719	5.4579	4.67029	5.29387	5.95612	5.58987	6.47323	6.60835	5.2155	6.10806	6.09948	4.53877	5.27057	5.61856	5.95004	5.85644	6.13071	5.8939	5.7256	6.62161	4.82776	6.3666	6.20963	6.16205	6.34763	5.25318	6.42995	5.82615	5.74669	5.78629	6.61792	5.2565	6.31561
ENSG00000063169	BICRA	6.31223	6.01588	5.86109	6.04511	5.52169	6.05903	4.98686	5.43467	5.14584	5.70669	6.30481	5.23688	5.35601	5.33333	5.1287	5.48672	5.24797	5.6632	5.74753	5.65312	5.74114	5.39562	5.46108	5.64513	4.71184	5.53842	5.80563	5.43003	5.00002	5.24572	5.45489	5.45125	5.4524	5.66461	5.10074	5.69249	6.3264	5.3837	5.93045	5.77326	5.55696	5.87004	5.95962	5.65425	5.62399	5.92457	5.41257	5.33521
ENSG00000063176	SPHK2	7.34114	7.34968	7.04712	7.30586	5.41394	7.27606	7.50559	7.33755	7.42749	7.07943	7.21883	7.29443	7.39647	6.88808	7.31341	7.07293	7.38377	7.67145	7.14991	7.63741	7.65162	7.5268	7.36484	7.35575	6.95909	7.30034	6.74801	7.48946	6.91753	7.01593	6.94924	7.61677	7.56204	7.92839	7.23945	7.54841	7.79228	7.66228	7.5147	7.30483	7.02802	7.27563	6.71325	7.9839	7.48647	7.53174	7.03223	7.3123
ENSG00000063177	RPL18	10.4402	10.5483	10.486	10.3428	11.0071	10.6394	11.673	11.259	10.3342	10.2389	9.90107	10.477	10.9332	10.2893	10.2714	10.8276	10.2597	10.1368	10.2818	10.373	10.2816	10.3329	10.4223	10.1842	10.5029	10.1735	10.2799	10.3643	10.61	10.2674	10.3607	10.1769	10.4904	10.2927	10.2735	9.7832	10.0797	10.4361	10.2125	10.1718	10.5309	10.3443	9.93594	10.2862	10.5205	10.374	11.06	10.3623
ENSG00000063180	CA11	4.10559	3.07129	3.69387	2.36832	3.35584	1.79443	6.88242	4.79753	3.31516	3.61775	2.79795	2.34944	3.61154	2.39009	3.05881	3.72843	3.30567	3.09406	3.34607	2.83244	2.88249	3.3155	3.90553	3.65339	3.68973	3.11091	3.88229	2.79484	2.86007	3.19478	2.9753	4.19256	3.45166	2.17011	3.01538	2.40421	1.80881	4.32679	3.54597	2.6358	2.95878	3.10612	2.9298	3.09741	2.67489	2.85601	5.02714	3.57585
ENSG00000063241	ISOC2	9.07656	9.14694	9.01491	9.00721	8.11068	9.1501	10.4769	9.84188	8.75746	8.79767	8.52218	9.25823	9.75237	8.82222	8.95622	9.39936	8.73092	8.8237	9.26046	8.75921	8.99119	8.69839	9.2738	8.95496	8.62143	8.92781	9.09039	8.78715	8.42543	8.85059	8.98094	8.82399	8.99979	9.30101	8.74133	8.75632	8.74608	9.15457	8.8969	8.79925	8.76549	9.34703	8.6209	9.20958	9.42362	9.05606	9.47028	9.05499
ENSG00000063244	U2AF2	8.43487	8.48574	8.30254	8.3775	8.14776	8.51749	7.99587	8.18851	8.50025	8.4737	8.15274	8.53617	8.54926	8.38501	8.4552	8.62199	8.64587	8.47727	8.58579	8.71549	8.63417	8.52119	8.89914	8.62517	8.4025	8.38436	8.44832	8.47757	8.52897	8.63601	8.3428	8.43133	8.57441	8.9454	8.55091	8.56171	8.94698	8.79031	8.67984	8.48476	8.26363	8.67037	8.3543	8.49008	9.00804	8.73275	8.09699	8.39196
ENSG00000063245	EPN1	9.43093	9.51332	8.90128	9.21482	8.47525	9.27399	9.4349	9.45394	8.65936	8.90196	9.14945	9.07871	8.72817	8.64852	8.85399	8.81409	8.68305	8.53752	8.76538	9.04914	9.05074	8.7367	8.98989	8.89821	8.45502	8.52767	8.90659	8.53268	8.09199	8.80947	8.98072	8.96885	9.18994	9.16146	9.03315	8.84745	9.41393	9.01525	8.93311	9.10557	8.96215	9.08379	9.01634	9.11963	8.90772	8.99463	8.87088	8.74336
ENSG00000063322	MED29	7.76443	7.87861	8.0841	8.09844	8.12868	8.21842	8.86541	8.68813	8.07572	7.83308	7.6413	8.25027	8.47936	7.87148	7.75583	8.11918	7.9451	8.02113	7.98522	8.0011	7.8312	8.11815	8.25248	8.13137	7.69515	8.06178	7.77947	7.90999	7.89888	7.59768	7.96885	7.73913	7.89433	8.23556	7.92712	7.83074	8.17047	8.12467	8.02996	8.12033	7.82974	7.67434	7.58673	7.96358	8.15446	8.17192	8.09979	8.05731
ENSG00000063587	ZNF275	8.5228	8.98784	8.98462	8.68719	7.88276	9.05661	8.31254	8.8534	7.92227	8.71656	8.84004	8.53152	8.55087	8.4327	8.17051	8.23248	8.20047	8.10901	7.88703	8.84573	8.47298	8.5316	9.01038	8.63688	8.34476	8.04422	8.39646	8.29272	8.15669	8.24848	8.5459	8.02841	8.39509	8.40712	8.64393	8.47426	9.03809	8.83493	8.29181	8.85744	8.46298	8.4757	8.69354	8.13208	8.21124	8.74582	7.82961	8.4259
ENSG00000063601	MTMR1	7.76965	7.42966	7.62652	7.80493	7.62207	7.60795	7.39958	7.16609	7.90067	7.88571	7.92892	7.46091	7.75265	7.72872	7.72569	7.69165	7.56413	7.79826	7.72932	7.71107	7.4752	7.78367	7.82476	7.93423	7.98767	7.74825	8.00364	7.67274	7.45626	7.7361	7.74507	7.64092	7.88723	7.58277	7.63038	7.58862	7.92814	7.97595	7.87811	7.65812	8.11897	7.68287	7.99289	7.71945	7.67297	7.85931	7.54103	7.91124
ENSG00000063660	GPC1	8.12664	7.89731	7.90636	7.82223	8.26663	8.01588	7.79369	8.496	7.98158	8.02703	8.14043	8.46031	8.1038	8.55056	8.26114	7.44589	7.74517	8.19761	8.07124	8.18326	8.13609	8.21363	8.09712	7.80161	7.51839	8.0901	7.93106	8.41446	7.25889	8.08916	7.54079	8.15717	7.72525	8.50867	7.76193	8.21203	8.12697	7.4777	8.19925	8.39022	8.36039	7.99029	8.22419	8.14938	8.45417	7.74257	8.05876	8.00872
ENSG00000063761	ADCK1	5.84865	5.95546	5.2546	5.76577	5.19407	5.75308	4.94665	5.31266	5.52977	5.19086	5.8898	5.50699	5.84353	6.20661	5.85996	5.8077	5.75963	5.57199	6.15052	6.0618	5.61376	5.36948	5.86876	5.6817	5.57447	6.03857	5.41961	5.6228	5.77877	6.1043	5.64148	6.05701	5.59484	5.54246	5.13163	5.90644	5.82002	5.40811	5.69116	5.17839	5.28244	6.07627	5.79244	5.96708	6.05111	5.32795	5.63707	5.77188
ENSG00000063854	HAGH	10.1397	10.2277	10.1562	10.3413	8.64086	10.1899	10.7004	10.4668	10.1553	10.0949	10.1632	10.2279	10.6964	10.259	10.2801	10.4573	10.2502	10.3073	10.5743	10.3787	10.3639	10.292	10.3764	10.1802	10.118	10.1046	10.1857	10.2881	9.46748	10.2082	10.4243	10.5441	10.4513	10.6165	10.2848	10.3669	10.3055	10.2824	10.4686	10.4406	10.0569	10.4712	9.89115	10.5769	10.5313	10.2944	10.6717	10.3118
ENSG00000063978	RNF4	8.05188	8.22556	7.91947	8.09501	8.07555	8.13705	7.64075	7.96375	8.06936	8.06148	8.22089	8.34613	8.2516	8.08767	7.97847	8.13213	8.07979	8.24231	8.17262	8.35748	8.35549	7.89755	8.17062	8.08172	7.97602	8.1731	8.42603	8.03816	8.32616	7.99489	7.90224	8.113	8.18431	8.22908	8.05815	8.14682	8.31919	8.33102	8.04852	8.18556	7.9118	8.20881	8.13018	8.08135	8.31836	8.1105	8.38642	8.116
ENSG00000064012	CASP8	8.19559	7.99247	8.40921	8.42135	8.47371	8.10619	8.04465	7.82651	8.29434	8.16216	8.03141	8.11319	7.73836	8.09452	8.20705	7.97298	8.13671	8.10879	8.20983	8.30332	7.92909	8.03572	7.9982	8.49015	8.19312	8.45726	8.5162	8.28824	8.48091	8.41513	8.03693	8.24712	8.42198	7.94851	8.07271	7.88383	8.1484	7.92759	8.03876	8.13962	7.89967	8.05918	7.57052	8.17913	7.87486	7.84744	7.86107	8.08202
ENSG00000064042	LIMCH1	8.40062	8.76439	8.66871	8.77273	9.32099	7.83393	7.09243	8.61158	8.04916	8.66269	8.60156	8.343	8.4963	8.855	8.05385	8.51087	8.59882	8.09519	8.53369	8.56069	8.54538	8.70426	8.59281	8.70798	8.73552	8.54186	8.88075	8.85511	8.47276	8.37092	8.52831	8.75338	8.18202	8.82911	8.70525	8.86334	8.37608	8.14581	8.93972	8.50884	9.5304	8.44755	10.1905	8.4957	8.84817	9.08863	8.06463	8.80447
ENSG00000064102	INTS13	7.28642	7.05807	7.09895	7.41501	7.41434	7.53138	7.16448	7.24847	7.36291	7.2807	7.24204	7.12094	7.57152	7.33343	7.23812	7.16253	7.46485	7.66434	7.55001	7.23824	7.32142	7.34747	6.89837	7.18643	7.39867	7.37065	7.05937	7.70187	7.17241	7.50737	6.96431	6.84094	7.25166	6.80098	7.20925	7.25832	6.92811	7.62198	7.08589	7.15223	7.06857	7.22788	7.2482	7.13139	6.38126	7.23407	7.35919	6.99557
ENSG00000064115	TM7SF3	9.97349	9.94796	9.92057	9.80235	10.0641	9.58927	9.70657	9.60285	10.3434	9.91584	10.2539	9.77306	9.68465	9.54265	9.86681	10.0937	10.0746	10.0509	9.94629	9.79209	9.37104	9.83779	9.82588	9.86539	9.66463	9.65163	9.65947	9.86111	9.88717	9.83161	9.37729	10.078	9.98094	9.72612	9.80249	9.8606	9.80197	9.36836	9.81725	9.808	9.5195	9.58458	9.32172	10.1026	9.56943	9.50302	9.18991	9.58897
ENSG00000064199	SPA17	5.03282	3.18027	4.34731	4.70031	6.69034	4.80305	5.41017	4.42206	5.12765	3.9585	4.10955	3.9381	4.57694	4.05455	3.778	4.62618	4.8259	3.61528	5.4991	3.20725	3.93177	3.60619	3.76672	4.76195	4.00408	4.08631	4.84422	3.51111	5.32076	5.17347	4.09566	3.57135	4.1722	4.92561	4.93709	3.35812	4.14096	3.47052	4.11211	3.79482	3.19746	3.50372	3.65982	3.57465	3.65788	3.57417	4.1542	3.29514
ENSG00000064201	TSPAN32	3.38185	4.1197	4.6008	3.61879	4.04577	4.53252	4.21781	4.27976	3.29086	3.6173	3.45129	3.52735	3.38477	4.36409	4.19418	3.64544	3.52991	4.16767	3.94201	3.83096	4.21329	4.48094	3.9197	3.86449	3.59507	4.55367	4.61119	4.09047	3.68529	4.88361	3.86855	3.53198	4.20433	4.35573	4.2769	5.00066	4.88059	3.55217	3.55732	4.9941	3.49603	4.1108	4.18887	5.39642	4.49959	4.24759	4.83578	4.11157
ENSG00000064205	CCN5	4.61659	3.79342	3.86495	4.31939	6.47112	3.17568	2.02234	4.19782	3.71304	4.03888	3.93004	3.76892	2.95932	4.07601	3.64569	3.95624	3.71091	3.59997	3.46762	4.02608	4.11171	4.08712	3.57179	3.61376	5.42864	3.73272	3.72682	4.17546	4.26758	5.3679	4.06427	3.71331	3.87899	3.17824	4.04842	4.16741	3.59424	4.35348	3.22164	3.46166	5.42338	3.66289	6.92615	3.43004	3.381	3.7515	3.38963	3.66485
ENSG00000064225	ST3GAL6	9.22792	9.30282	9.28	9.27516	8.32474	9.16547	8.82576	8.81315	8.60193	9.5993	9.30894	9.07927	8.30455	8.83739	9.28225	9.77341	9.38441	8.68893	9.0512	9.36386	9.17435	9.2003	9.35567	9.06354	8.93019	9.0292	8.92133	8.93477	8.61297	8.77759	9.21732	9.20845	9.54397	9.18263	9.64172	9.20339	8.91867	9.4392	9.94637	9.31435	9.06058	9.05355	9.06807	8.6104	8.67686	9.24545	8.74238	9.32406
ENSG00000064270	ATP2C2	3.15478	3.41908	3.0762	2.28336	2.75195	4.1995	3.45514	1.66722	3.00369	1.46006	2.88387	2.75494	0.938269	1.43106	3.12679	2.34718	2.77817	1.55379	3.53486	2.4313	3.07271	2.83684	2.79377	4.81177	2.42826	2.32035	2.59295	2.40534	3.30172	3.01994	2.21205	3.29581	1.43347	3.1488	3.88776	2.87214	3.39432	2.81858	2.23977	2.97185	2.60654	2.25937	3.07904	3.0683	1.77824	3.34024	1.68761	3.10775
ENSG00000064300	NGFR	7.88255	8.09572	8.13079	7.52737	8.62111	7.91874	8.58751	7.96438	7.63696	7.68624	7.9709	7.82489	7.52838	7.41277	7.41027	7.28905	7.36541	7.2056	7.96339	8.28648	7.69705	7.82978	7.5192	7.69683	8.00589	8.1096	7.73269	7.71515	8.08843	7.49168	7.52332	7.24389	7.57245	8.00555	8.11284	7.32668	7.77272	7.59067	7.69101	8.30187	8.52544	8.22441	7.00138	7.87582	8.36014	8.22611	7.40566	8.09213
ENSG00000064309	CDON	6.78333	7.15349	6.48384	6.77079	7.22622	7.25076	6.21416	6.92122	6.85058	7.21966	7.26211	6.39701	6.75956	5.99169	6.56218	7.32192	6.75692	6.41763	6.68349	6.94776	7.6893	6.94083	6.82026	6.72823	7.61598	7.15405	6.43038	6.32447	6.2438	6.57693	7.40154	6.47073	7.27079	6.78213	6.87113	7.03293	7.49451	7.62517	6.25283	6.61068	6.81195	6.8912	7.36059	6.68708	6.85459	7.20648	7.20776	7.00182
ENSG00000064313	TAF2	8.40264	8.37123	8.3941	8.35585	8.46477	8.23551	7.87591	7.92536	8.54121	8.36673	8.45702	8.70479	8.15118	8.49068	8.57161	8.31085	8.46795	8.5858	8.59607	8.38036	8.47189	8.4888	8.32704	8.67849	8.40854	8.52424	8.53611	8.6511	8.59123	8.45805	8.64045	8.76149	8.44787	8.37336	8.66752	8.42332	8.68527	8.45042	8.55226	8.78076	8.57591	8.46226	8.62872	8.39145	8.39837	8.68101	8.49926	8.3266
ENSG00000064393	HIPK2	11.3366	11.1301	11.2783	11.13	10.882	11.2297	10.5193	10.9727	10.8206	11.1008	11.6761	11.0471	11.0559	11.0695	10.8228	10.8701	10.9314	10.9119	10.9466	11.2214	11.091	11.1459	11.1554	11.2379	10.8882	10.8068	11.3005	10.807	10.7407	10.9637	11.2451	11.0156	10.9951	11.102	11.0284	11.0719	11.5107	10.9679	11.0328	11.233	10.9544	11.4128	11.3039	11.4135	11.1393	11.3243	10.955	10.8409
ENSG00000064419	TNPO3	8.92982	9.05299	8.86841	8.88728	8.96485	9.02753	8.16084	8.69252	8.95285	9.05124	9.0954	9.08414	9.20162	8.9845	8.93858	9.15215	9.00742	8.9011	9.03041	8.93895	8.95253	8.8956	8.76093	8.86206	8.85318	9.03096	9.15794	9.0872	8.94629	8.98658	8.98976	8.88717	8.98242	8.97	8.95708	8.9163	8.80766	9.03195	8.99913	9.10611	8.96775	8.98859	8.73669	8.95551	9.20032	8.89348	8.84707	9.0756
ENSG00000064490	RFXANK	6.30376	6.32289	6.04344	5.86833	6.44224	6.33404	6.99371	6.41173	6.01654	6.36994	5.4157	5.54289	6.2296	6.22598	5.92248	6.17406	5.86525	6.22092	6.24293	5.75973	6.2735	5.85296	6.19352	5.53387	5.54145	5.98833	6.39692	5.92817	5.77578	6.20049	5.77553	6.13112	5.80925	6.30073	5.38652	5.69397	5.97904	5.94304	6.18349	5.56254	6.26627	6.05165	5.90713	6.59245	6.24572	5.94649	6.39202	6.10983
ENSG00000064545	TMEM161A	6.95493	7.08177	6.60118	6.89949	5.80318	7.12502	7.15574	7.15806	7.21771	6.90541	7.05367	7.06426	7.44251	7.19989	7.23074	7.11173	6.9841	7.64247	7.15385	7.29491	7.06433	7.00363	7.40022	6.72456	6.93849	7.06638	7.14269	7.13371	6.88729	7.00425	7.01081	6.82796	7.32612	6.73901	7.24335	7.12823	7.33765	7.49555	7.04507	7.18096	6.62512	6.86487	6.68653	7.5513	7.55492	6.93196	6.945	7.0276
ENSG00000064547	LPAR2	3.93665	2.70388	3.92301	3.49261	5.47773	4.1521	3.99566	4.00938	3.1389	4.05691	3.60839	4.42699	4.02043	4.57744	2.9916	3.84142	2.58458	3.02545	2.47402	3.31813	2.71614	2.57826	4.38037	4.09235	2.73553	3.29822	3.88124	2.70715	4.37195	3.62736	2.67954	3.50399	2.62195	3.24108	3.62546	3.5126	3.10421	3.28348	3.45426	2.98972	3.0902	4.02541	3.24146	2.68318	3.46628	3.98951	3.18709	4.33188
ENSG00000064601	CTSA	9.67163	9.22933	9.25326	9.50767	10.2087	9.30949	9.55527	9.73457	9.37341	9.2603	9.16795	9.50437	9.44762	9.24439	9.35578	9.44157	9.36661	9.42434	9.3767	9.04831	9.37819	9.34161	9.49853	9.27627	9.3009	9.49907	9.09158	9.29971	9.53196	9.45829	9.2592	9.40497	9.30768	9.71105	9.13834	9.25675	9.21787	9.18852	9.23151	9.44884	8.85485	9.36814	8.97625	9.45452	9.54489	9.21321	9.25193	9.15246
ENSG00000064607	SUGP2	9.45557	9.56448	9.08558	9.51738	9.47625	9.4013	8.60482	9.31391	9.48082	9.35924	9.42024	9.79247	9.5575	9.47077	9.23444	9.25881	9.46762	9.42449	9.51757	9.52072	9.34636	9.45963	9.2564	9.55649	9.20265	9.61067	9.4855	9.23298	9.23107	9.39574	9.42824	9.46678	9.39233	9.31708	9.47795	9.63607	9.80522	9.32652	9.44166	9.26279	9.12441	9.2864	9.59788	9.59288	9.74276	9.41021	8.99373	9.53652
ENSG00000064651	SLC12A2	8.57757	8.22831	8.6149	8.07685	10.8632	7.51405	7.90857	7.17371	8.3163	7.63942	8.53896	8.04833	7.22198	8.64183	8.02654	8.20523	8.44213	8.2435	8.50604	8.13953	7.99702	7.90596	8.18289	8.89574	8.47293	8.23128	8.76893	8.22447	10.1936	8.71068	7.69595	7.79869	7.87503	7.92599	9.11481	7.98248	7.93324	7.88771	7.75237	7.97105	8.76735	8.31584	8.86391	8.29415	8.34888	7.81236	7.77699	8.14405
ENSG00000064652	SNX24	6.81454	7.10258	6.79446	7.23455	7.0646	7.13939	7.56718	7.01514	6.67103	6.91406	7.025	6.89128	7.04286	6.96209	6.93248	7.14853	6.85131	6.85011	7.1041	6.65106	6.59946	6.75181	6.44109	6.73196	6.80916	6.90139	7.1462	6.76464	6.94278	6.68702	6.35317	6.76591	6.78622	6.41142	6.29116	6.76557	6.56624	6.80316	6.67008	6.26158	6.78337	6.99474	6.20447	6.71587	6.7057	6.28449	7.26282	7.17422
ENSG00000064655	EYA2	3.42258	2.28709	2.77186	2.19808	3.4901	2.72452	7.12489	2.46439	2.90724	6.49814	2.27677	4.44327	2.94195	6.37424	5.78249	2.38945	4.80956	4.5713	5.01936	4.86277	4.77921	4.71387	5.35609	5.1865	3.95147	1.82645	4.2619	3.66677	4.11551	3.29555	3.29177	1.56917	3.11405	2.73486	5.0764	2.1273	2.53079	2.46513	6.63985	6.05056	3.27483	5.90762	2.84491	1.07679	4.02445	4.89375	1.91032	2.65139
ENSG00000064666	CNN2	8.07443	7.90248	8.22201	8.00915	8.97391	7.91891	7.70876	7.84374	7.84828	7.89197	7.82418	7.96141	7.49878	7.88078	8.10968	7.94803	7.80297	8.03741	7.67083	7.96547	8.0079	7.98126	8.01347	7.90748	8.17482	7.8182	7.70997	8.13873	8.44318	8.28527	7.88838	7.93182	8.08104	8.24168	8.08345	7.86644	7.7868	7.87942	7.91056	8.13865	7.79509	8.24885	7.62762	7.73088	7.82835	8.10385	7.79774	7.90437
ENSG00000064687	ABCA7	5.88457	6.05478	5.99948	6.03601	5.94674	5.61433	6.28129	5.8805	6.11362	5.14318	5.66804	6.15391	5.97903	6.33839	6.42153	5.51794	6.4145	6.0649	5.91818	6.31143	5.91165	5.60435	5.58199	6.11851	5.91004	5.37845	6.38181	5.25029	5.89463	5.44542	6.19647	6.19351	5.09944	5.88078	5.35982	4.62532	6.59757	5.90444	5.88089	6.03324	5.25782	6.11112	5.97922	5.58197	5.85778	5.60701	6.51957	5.71397
ENSG00000064692	SNCAIP	7.23769	7.61863	7.46433	6.8931	6.84256	7.59945	6.66987	6.08923	6.81087	6.32373	7.75351	6.84629	6.45127	6.7816	6.32684	7.53199	7.33971	6.88989	7.35749	7.60444	6.94027	6.64676	6.90324	6.51381	6.95985	7.51454	6.47015	6.77894	7.3656	6.86285	6.13086	6.71108	7.27276	7.36911	6.99713	7.33201	7.11641	7.31003	6.72323	6.55237	6.90261	6.44185	7.25873	6.63617	6.53263	7.01768	6.6634	7.21682
ENSG00000064703	DDX20	7.03245	7.06368	7.08775	6.97089	7.19655	7.31873	7.55856	7.24091	7.40419	7.42144	7.37375	7.14663	7.11454	7.16828	7.45477	7.51875	7.17979	6.69093	7.46774	7.29858	7.17925	7.19925	6.93678	7.00936	7.08147	7.17919	7.4363	6.88758	7.36327	6.96578	6.76459	7.2608	6.86862	7.10279	6.70395	7.41331	6.95604	7.10111	7.27554	7.02355	6.93886	7.44042	6.99861	6.93853	6.80414	6.66056	7.25916	6.77226
ENSG00000064726	BTBD1	8.8615	8.99679	8.98935	9.28373	9.08228	8.85454	8.73946	8.39852	9.08858	8.85771	9.14783	8.97226	8.69452	8.91428	9.25395	8.99692	9.06964	8.99056	9.0276	9.06974	8.93557	8.90438	8.69125	8.9895	9.12658	9.08092	9.16952	9.12526	9.03597	8.90755	9.13068	8.97165	8.87122	8.9659	9.08114	9.1307	9.05255	9.03646	9.12222	8.96694	9.5954	9.02591	9.71208	9.05609	8.64051	9.01909	8.87201	9.11641
ENSG00000064763	FAR2	6.34118	6.31389	6.05471	6.40173	7.06706	6.20761	6.3651	6.36773	6.81191	6.28676	6.54308	6.56524	6.52376	6.78637	6.50493	6.57003	6.7007	6.75032	6.69404	6.28492	6.3375	6.80126	6.51916	6.63057	6.94811	6.50032	6.49749	6.7974	6.96404	6.60822	6.39704	6.73464	6.20329	6.60093	6.60278	6.41744	6.0042	6.21671	7.01991	6.96812	6.58483	6.20899	6.65066	6.58442	6.86408	6.62552	6.22769	6.24732
ENSG00000064787	BCAS1	2.55259	3.53965	2.19174	3.10167	3.43397	4.44198	4.0743	3.95794	3.44828	3.50992	3.27439	2.35603	2.63468	3.58146	3.98398	3.86118	3.6693	3.55008	3.15064	4.27105	3.86137	2.9519	3.20285	3.92921	3.09251	2.5974	2.32257	4.84146	3.82042	3.63589	3.96829	3.47814	3.74543	3.86001	5.83356	2.53075	3.26245	3.5457	3.63834	2.86538	3.36192	3.07662	2.66503	2.83103	2.6964	3.48947	2.92343	3.20375
ENSG00000064835	POU1F1	2.10651	1.31712	1.56194	1.18656	1.63041	1.36121	2.64916	0.160238	1.55525	1.92091	1.01786	1.49976	2.62859	2.67755	0.703605	1.88362	1.88338	1.34318	2.61914	1.10128	1.87176	2.21544	0.727436	1.72401	1.33677	1.82773	1.21812	2.10914	0.96026	2.05541	2.59999	1.60172	0.668189	1.19793	1.76168	1.61785	2.32561	1.68904	1.89802	0.0913265	1.28736	1.74448	1.32878	2.39	2.26792	1.07276	1.50244	1.36441
ENSG00000064886	CHI3L2	4.02288	4.19733	3.64748	3.99277	3.77579	3.33748	3.16846	3.03958	4.02351	4.44498	3.83731	3.58306	3.76193	2.87823	4.76082	4.35603	3.35417	4.51063	3.48373	4.51199	3.70757	3.96377	4.78513	4.29114	3.5446	3.97917	3.79459	3.8438	4.15898	3.59629	4.58252	4.61296	3.92809	4.4358	3.18386	4.41612	4.43978	4.93211	4.37689	4.77535	3.18059	4.65639	2.4585	4.67834	3.95231	3.8272	4.50455	3.87236
ENSG00000064932	SBNO2	7.0454	7.46897	6.92673	7.40877	7.82118	6.99789	6.67988	7.22301	7.49102	7.14897	7.77835	7.75346	7.98705	7.98122	7.03364	7.45556	7.56892	7.43706	7.0557	7.36024	7.89149	7.48335	7.59312	7.35419	6.92308	7.67843	8.00326	6.92984	7.55754	7.45425	7.29711	7.47707	7.07553	7.81578	7.49412	7.17069	7.16196	7.49965	7.32995	7.17214	7.06699	7.84253	7.10319	7.48904	7.76785	7.60101	6.9847	7.64274
ENSG00000064933	PMS1	7.85758	7.87166	7.61851	7.70411	7.82697	7.69512	7.59731	7.24918	7.62978	7.48938	7.88011	8.03049	7.59225	7.78289	7.83892	7.26337	7.90288	7.98053	7.82637	7.70068	7.55033	7.78999	7.62275	7.82462	7.81703	7.69591	8.1435	7.7987	7.74245	7.59437	7.71866	7.66963	7.51593	7.68068	7.90587	7.65567	7.97732	7.8671	8.25575	8.07989	7.83544	7.80212	7.90648	7.52974	7.50616	7.86089	7.85186	7.74574
ENSG00000064961	HMG20B	7.45887	7.54822	7.43931	7.72686	7.6563	7.44438	8.57794	7.93198	7.58819	7.86497	7.671	7.69983	7.56368	7.9812	7.55325	7.68024	7.49076	7.81354	7.70281	7.38238	7.61402	7.75099	7.75608	7.68969	7.62049	7.4998	7.45816	7.65022	7.68359	7.59113	7.70672	7.64775	7.78431	7.89181	7.53868	7.69255	7.718	7.471	7.4422	7.51715	7.52032	7.63302	6.92309	7.76286	7.63614	7.63637	8.05783	7.75229
ENSG00000064989	CALCRL	8.52849	8.28875	8.45379	8.48963	10.1228	8.31493	8.61003	8.40625	8.51349	7.97611	7.89199	8.46152	8.48428	8.29494	8.48355	8.38282	8.36769	8.63699	8.52374	7.8566	8.27856	8.70442	8.39171	8.29359	8.68608	8.22303	8.44028	8.51556	9.32762	8.39022	8.0974	8.12857	8.33872	8.44228	8.87241	8.17145	8.07972	8.3677	8.24025	8.40276	8.28504	8.33888	8.363	8.356	8.37448	8.41789	7.99557	8.13038
ENSG00000064995	TAF11	7.56472	7.44431	7.72578	7.53252	7.2844	7.68508	8.18133	7.70019	7.55567	7.79595	7.72508	7.53688	7.73347	7.49763	7.69944	7.64764	7.58648	7.43939	7.5309	7.41387	7.59716	7.6651	7.26813	7.57364	7.49127	7.57233	7.66032	7.64266	7.33557	7.47705	7.64254	7.65005	7.66765	7.23316	7.43407	7.57994	7.52195	7.48793	7.51063	7.41216	7.58216	7.60761	7.47172	7.61558	7.36559	7.52966	7.59709	7.42096
ENSG00000064999	ANKS1A	8.37292	8.48348	8.45019	8.6114	8.33608	8.46467	7.8345	7.94678	8.13169	8.29416	9.00315	8.90442	8.15444	8.55775	8.48915	8.61458	8.75912	8.28489	8.63179	8.96018	8.58736	8.72754	8.70382	8.45208	8.14662	8.3124	8.55305	8.60394	8.37805	8.53171	8.58966	8.99124	8.70393	8.82606	8.78511	8.51026	8.57167	8.68408	8.81613	8.62168	8.57961	8.48664	8.70849	8.77338	8.7963	8.66213	8.11272	8.44098
ENSG00000065000	AP3D1	9.33764	9.74676	9.34017	9.28771	9.4996	9.54054	8.74575	9.38768	9.28143	9.1952	9.54192	9.63247	9.65641	9.63793	9.24739	9.04131	9.61345	9.63317	9.53248	9.54967	9.4972	9.26626	9.38483	9.39793	9.47152	9.39464	9.31493	9.12135	9.49398	9.29748	9.46741	9.5582	9.23131	9.67622	9.13562	9.65998	9.8036	9.57133	9.42719	9.37225	9.16278	9.46475	9.57364	9.66638	9.91872	9.64494	9.09186	9.54052
ENSG00000065029	ZNF76	7.39983	7.70858	7.37984	7.36461	7.30571	7.36538	7.16826	7.43239	7.53523	7.68161	8.25273	7.42895	7.51464	7.46763	7.52488	7.24644	7.57443	7.5274	7.52771	7.67257	7.47886	7.33141	7.89809	7.68607	7.48895	7.65646	7.22333	7.36482	7.16405	7.64254	7.5397	7.41554	7.34351	7.51451	7.03543	7.58033	7.75325	7.60921	7.78734	7.60262	7.60167	7.96688	7.77825	7.69146	7.58881	7.58901	7.49501	7.20925
ENSG00000065054	SLC9A3R2	9.70198	9.70873	9.73247	9.36857	8.36411	9.81233	10.1823	9.63496	9.4939	9.63527	9.32784	9.50566	9.81317	9.40034	9.73029	9.57226	9.58665	9.77496	9.86111	9.82204	9.83694	9.47499	9.97989	9.44853	9.49675	9.46615	9.23662	9.89887	9.04892	9.28658	9.40312	10.0143	9.80798	9.62244	9.78028	9.36575	9.95901	9.80782	9.79857	9.89936	9.28723	9.85138	9.47073	9.27975	9.835	9.8116	9.51316	9.49228
ENSG00000065057	NTHL1	6.97238	6.39609	6.56181	7.17266	5.49672	6.86929	8.31264	8.04549	6.1956	6.99357	6.30775	6.64429	7.22109	6.67031	6.9955	6.98559	6.63982	6.82029	7.23204	6.99094	7.23341	7.18686	7.18269	7.50342	7.15315	6.4723	6.78924	6.47754	5.62403	6.44742	6.81995	7.04609	7.42402	6.91925	6.89227	6.70124	6.36368	7.26235	6.83639	7.25713	6.9939	7.04815	6.18339	7.86637	7.25849	6.78146	8.03583	6.40402
ENSG00000065060	BLTP3A	9.22723	8.89533	9.28461	9.10398	9.34762	8.81389	9.76779	9.4312	8.96126	9.07567	8.92638	9.0281	9.54821	8.70615	8.9047	9.23752	9.25926	8.90811	9.01714	9.30941	9.24568	9.13725	9.88541	9.27056	9.16276	9.06157	9.07567	8.97339	8.74324	9.0815	9.14161	8.85205	8.92862	9.33833	9.23213	9.18653	9.05105	9.1817	8.99106	9.01747	9.27434	9.21644	9.43298	9.3793	9.88106	9.35022	9.98553	9.30411
ENSG00000065135	GNAI3	9.39001	9.34275	9.4486	9.25414	9.76877	9.63014	9.19495	9.37428	9.36775	9.25358	8.87978	9.40894	9.42022	9.39698	9.53452	9.38742	9.46153	9.30687	9.40408	9.16772	9.29244	9.29691	9.04672	9.01806	9.42054	9.41997	9.21926	9.57111	9.51784	9.45548	9.35389	9.29564	9.21118	9.35737	9.21323	9.33769	9.02602	9.3702	9.31875	9.15841	9.01872	9.27916	8.71191	9.24826	9.31142	9.18166	9.46808	9.34071
ENSG00000065150	IPO5	10.0525	10.3438	10.1582	10.1103	10.2893	10.32	9.71154	10.068	10.227	10.2522	10.3392	10.0132	9.78289	10.321	10.0929	10.5541	10.2182	9.83134	9.94419	10.4589	10.3277	10.4452	10.2437	10.4627	10.2185	10.2482	10.2562	10.167	10.1536	10.0116	9.85874	10.2123	10.592	9.92886	10.5008	10.1283	10.1952	10.3907	10.1578	10.342	10.3587	10.1094	10.3586	9.97884	10.2103	10.1035	10.0334	10.2636
ENSG00000065154	OAT	9.86934	9.57002	9.51401	9.69102	7.91135	9.02539	8.00406	9.39901	8.47599	9.50017	7.93567	8.01625	8.74147	9.57634	10.1051	10.0229	8.95391	10.2012	9.16447	9.54201	9.66621	9.47409	9.50219	9.81089	9.87692	9.4077	9.33185	8.5917	9.14546	8.33602	9.41108	9.90704	10.1043	7.97913	9.41284	9.16056	8.50515	10.5532	8.90106	10.5908	9.43991	9.48689	8.87843	11.7327	8.7489	8.89261	10.6784	9.63973
ENSG00000065183	WDR3	8.60964	8.72436	8.90372	8.68785	8.42598	8.69559	8.0558	8.56558	8.86116	8.70181	8.67578	8.94397	8.99482	9.08663	8.88068	8.34606	8.85572	9.00944	9.19535	8.70831	8.79685	8.83296	8.87749	8.982	8.97748	8.72442	9.04394	8.84722	9.17136	9.02691	8.73471	8.67004	8.75592	8.75234	8.8764	8.90046	8.60637	9.20144	8.81253	8.58126	8.77491	8.69354	8.44272	8.65976	8.89531	8.65571	9.06779	9.07017
ENSG00000065243	PKN2	9.30138	9.43636	9.47493	9.49273	9.48946	9.22252	9.15365	9.20275	9.69088	9.73607	9.91996	9.59462	9.31387	9.60739	9.83388	9.32571	9.7391	9.51892	9.61452	9.66609	9.57213	9.6986	9.56239	9.62022	9.5778	9.61742	9.48503	9.6638	9.64511	9.58462	9.6159	9.41406	9.65719	9.48199	9.70667	9.49091	9.80242	9.75111	9.61767	9.63703	9.63703	9.49402	9.43392	9.66225	9.25011	9.59321	9.5019	9.49539
ENSG00000065268	WDR18	6.68616	6.93119	7.1558	6.16276	6.46215	7.13761	8.00917	7.39746	6.30847	7.856	5.9268	6.40744	7.03434	6.57334	6.47192	6.48098	6.37957	6.03656	6.95012	6.39123	6.61967	6.44224	6.59714	6.28873	6.77031	6.5612	6.67792	6.3141	6.0987	6.39952	7.34672	6.60588	6.32358	7.01371	6.66115	6.75843	6.8017	6.65046	6.68065	6.52365	6.51146	6.3338	6.27313	6.3663	7.33988	6.53743	7.17668	6.64963
ENSG00000065308	TRAM2	9.04911	8.86516	8.77692	8.72532	9.55398	8.81831	7.64526	9.17266	8.40117	8.95901	8.87058	8.56924	8.58226	8.41674	8.29814	8.46943	8.11314	8.57797	8.1391	8.45874	8.21525	8.69485	8.84033	8.74412	8.72004	8.12394	8.38008	8.54457	8.32208	8.50858	8.4179	8.14929	8.41307	8.25393	8.79523	8.17781	8.4588	8.64759	8.2356	8.74683	8.17339	9.02862	9.06129	8.13996	8.43297	8.66329	7.77296	8.29469
ENSG00000065320	NTN1	7.51636	7.39209	7.27773	7.21018	6.71011	7.45241	5.80476	6.71638	6.58452	7.42819	6.78644	7.64126	6.70644	7.31041	7.47031	7.42109	6.56746	7.78796	7.81311	7.22419	7.18397	7.4871	7.51155	6.73534	7.37178	6.77398	6.52491	7.82934	6.86545	7.24388	7.54204	7.94735	7.51106	7.51777	7.41435	7.77912	6.65543	7.33052	7.46475	8.05809	7.04113	7.32906	6.83132	7.35146	7.51677	8.23203	5.95616	7.36994
ENSG00000065325	GLP2R	2.54332	2.65365	4.32798	4.51056	3.99988	2.84586	3.66767	5.60442	3.88862	4.93789	4.58892	3.05099	4.55291	4.32715	5.42416	3.81681	4.02449	4.42067	5.09194	4.96315	4.28154	5.05016	4.43138	4.11224	5.21481	4.27942	3.9455	3.11508	4.04308	4.89988	3.65467	4.41979	5.02765	4.89384	6.17518	4.51176	4.87054	4.31141	4.75931	6.04195	3.64153	3.1769	4.23606	4.16817	4.73334	4.54199	4.53669	4.33969
ENSG00000065328	MCM10	4.13602	4.4506	4.09083	4.12133	4.05887	5.25638	3.57508	3.30426	4.37537	4.30872	3.54443	3.9223	3.99373	4.70013	3.7831	4.56328	4.61821	3.74121	5.54031	3.58581	4.55778	3.73541	3.86294	4.17239	3.69345	4.98103	3.60899	4.11014	4.74324	4.65813	4.42464	4.12959	4.79396	4.66561	3.21804	4.13181	4.19502	5.28434	3.84858	4.2033	3.07222	5.91618	3.86158	3.47959	3.71166	3.5172	3.98296	3.61539
ENSG00000065357	DGKA	6.21711	6.15165	5.93411	6.27084	5.67635	5.88831	6.175	5.56315	6.50281	6.28516	6.63211	6.39039	5.48896	6.1543	6.28414	6.20421	6.05126	6.28265	6.38194	6.52522	6.00842	6.17258	6.17258	7.44853	6.45512	6.39219	6.83158	6.48109	6.54424	6.1562	6.44386	6.45953	6.3634	6.55691	6.4418	6.20032	6.72337	6.32338	6.19764	6.49235	6.28525	6.18263	5.96022	6.59415	6.02054	6.49906	5.87713	6.92413
ENSG00000065361	ERBB3	10.5228	11.0123	10.7209	10.7885	10.2661	10.1711	10.2685	10.1795	11.0283	10.9697	11.1939	10.7396	10.6867	10.4371	10.7334	11.1998	10.8991	10.3702	10.5085	11.2992	10.8835	11.164	11.1327	11.3348	11.024	10.7356	10.835	10.7943	10.4063	10.4956	10.9918	10.8807	11.049	10.986	10.981	10.7956	11.5233	11.0475	11.0636	11.1282	10.7193	11.0394	10.8149	10.7237	10.8322	11.104	10.6542	10.8929
ENSG00000065371	ROPN1	2.0209	2.82099	1.49804	0.237332	1.53075	1.31947	1.52562	1.66254	1.12628	1.77445	1.3503	1.74401	1.21135	1.60097	1.38537	1.05943	2.28054	1.53867	1.09254	1.59864	1.48955	0.681349	1.48642	1.73558	1.29623	0.680759	0.681573	0.237922	1.44049	1.77602	1.82098	0.890825	1.72517	1.3099	2.20814	1.67568	1.4435	1.79946	1.91354	2.42461	1.4692	0.452801	2.13331	1.68662	0.238145	0.788806	-0.0606151	1.60667
ENSG00000065413	ANKRD44	8.16821	7.79989	8.37995	8.27442	8.89674	7.85925	8.00103	7.8657	8.33486	7.96782	7.95209	8.33472	8.37704	8.86235	8.08045	8.07479	8.44928	7.89457	8.23679	8.38815	8.30902	8.44228	8.21459	8.63227	8.52744	8.61495	8.65202	7.91768	8.60811	8.69538	8.22735	8.14885	8.4578	8.61491	8.52801	8.13893	8.01666	8.26637	7.94052	7.82567	7.87895	8.42012	7.76303	7.95991	8.51163	8.12199	8.0618	7.88255
ENSG00000065427	KARS1	9.20863	9.12936	9.21876	9.05098	9.5907	9.40058	9.44777	9.35982	9.20519	9.26787	8.85627	9.09749	9.28692	9.26414	9.26751	9.50358	9.2086	9.18069	9.25728	8.96143	9.25848	9.06666	9.06496	9.1038	9.22448	9.3313	9.16011	9.2767	9.30125	9.37465	9.32582	9.12519	9.15019	9.17993	8.9741	9.18355	8.93536	9.21584	9.10145	9.0884	9.41119	9.03698	9.43438	9.22782	9.27944	9.0508	9.38678	9.10504
ENSG00000065457	ADAT1	7.38188	7.72444	7.37811	7.50562	7.29207	7.42238	7.04982	7.34037	7.37719	7.16003	7.66216	7.55677	7.37978	7.71366	7.81265	7.40553	7.5425	7.71683	7.57223	7.27344	7.47323	7.46044	7.03873	7.82738	7.42384	7.41216	7.5303	7.23067	7.55628	7.55168	7.45191	6.98613	7.62206	7.404	7.39301	7.61563	7.52792	7.3636	7.47552	7.36138	6.7947	7.76233	7.26645	7.44685	7.45277	7.38998	7.45052	7.62326
ENSG00000065485	PDIA5	9.18867	9.42241	9.16381	9.26687	8.37401	9.18495	9.51822	9.00998	9.26595	9.35926	9.58334	9.42046	9.20327	8.79559	9.56833	9.4976	9.24006	8.87732	8.71655	9.43956	9.54079	9.60723	9.55197	8.9928	9.33751	8.93062	9.12047	8.93843	9.19479	9.17325	9.66867	9.13518	9.55656	9.53295	9.56537	8.78373	9.73004	9.55411	9.39131	9.53033	9.10409	9.48681	9.2017	9.30146	9.02421	9.53039	9.08424	9.12821
ENSG00000065491	TBC1D22B	5.96982	6.69415	6.12509	5.95934	6.48862	6.13919	6.38598	6.09025	6.36528	5.74206	6.2272	6.51963	6.27016	5.97305	6.11662	6.1914	5.71738	6.33592	6.12016	6.06724	5.83643	6.10169	6.0951	6.21467	6.25077	5.94432	6.10891	5.71172	6.45796	5.94111	6.02763	5.92146	5.8169	6.02804	6.06617	6.27061	6.35595	6.12738	6.01381	5.88633	5.98192	5.92156	5.89533	5.95971	6.11063	5.67791	6.36287	5.90748
ENSG00000065518	NDUFB4	8.74212	8.59014	8.7083	8.60157	8.36983	8.88464	10.0565	9.56459	8.56514	8.48039	7.9354	8.55869	8.90277	8.61596	8.5411	8.86256	8.46228	8.5081	8.74384	8.40545	8.55725	8.56292	8.53061	8.32939	8.44551	8.60215	8.56042	8.62806	8.32936	8.50533	8.48539	8.40989	8.62726	8.45055	8.53133	8.61333	7.95828	8.74197	8.60661	8.49319	9.03349	8.4581	9.13065	8.43796	8.52083	8.34419	9.28342	8.53656
ENSG00000065526	SPEN	10.1045	10.1301	10.0452	9.83206	10.241	10.0183	9.26074	9.52903	9.94258	10.2792	10.3627	10.0308	10.1035	9.93332	9.86977	10.2799	9.93637	9.89176	9.92337	10.503	10.1754	10.3297	10.0605	10.2777	9.95385	9.98385	10.1959	9.98723	9.48756	9.87314	10.1923	9.90063	10.033	9.9652	10.3069	10.0158	10.2592	10.1493	10.1993	9.95142	10.1642	10.0414	10.1425	10.0738	9.81463	10.2809	9.89915	10.0604
ENSG00000065534	MYLK	11.5382	11.3632	11.4071	11.5546	11.3176	11.0298	10.3855	10.7853	11.3089	11.3531	11.6249	11.3587	10.6775	11.4656	11.4052	11.5634	11.5873	11.2645	11.5422	11.6101	11.7202	11.5691	11.2848	11.3821	11.7642	11.5731	11.2068	11.5194	11.2579	11.6033	11.2936	11.7111	11.6865	11.497	11.4177	11.6261	11.3208	11.668	11.9468	11.5053	11.1105	11.3824	11.2282	11.2836	11.4541	11.3135	11.0771	11.5219
ENSG00000065548	ZC3H15	8.93937	8.8701	8.91	8.52634	8.88216	9.15305	8.8828	8.80825	8.61587	8.729	8.82681	8.91253	9.06496	9.01365	9.06497	8.87127	9.03235	9.05126	8.95382	8.72895	8.95304	8.91922	8.63506	8.69565	8.88668	9.01808	8.86586	8.92992	9.11086	8.93797	8.80087	8.80349	8.79758	8.47119	8.72652	8.96456	8.69704	8.88174	8.79636	8.72725	8.86145	8.64944	8.70465	8.79584	8.4867	8.84101	9.01622	8.78877
ENSG00000065559	MAP2K4	8.27865	8.57258	8.57052	8.37302	8.76054	8.51146	9.15511	8.76522	8.51072	8.42475	8.56078	8.56061	8.59953	8.64445	8.65343	8.61534	8.53213	8.49185	8.62053	8.60051	8.52594	8.50165	8.61476	8.59223	8.57335	8.46224	8.58437	8.74378	8.89303	8.66824	8.44274	8.40263	8.45144	8.35265	8.23449	8.4786	8.42371	8.618	8.39289	8.50409	8.85783	8.47098	8.52531	8.47933	8.12724	8.59084	8.77644	8.56949
ENSG00000065600	PACC1	5.47507	5.40077	5.10487	5.30186	6.02358	5.20815	5.62621	5.37395	5.35222	5.15318	5.25832	5.34232	5.07071	4.93547	5.4678	5.20804	6.22073	5.06709	5.11757	5.2242	5.33602	5.37172	4.67921	4.9812	5.52312	5.50424	5.50399	4.94055	6.16291	5.38343	4.49206	5.2983	5.73703	5.7889	5.12814	5.79744	5.22217	5.77121	5.16951	5.16563	4.9284	5.04277	5.33867	5.87653	5.39097	4.81742	5.77999	4.68593
ENSG00000065613	SLK	9.50914	9.56147	9.4473	9.52455	9.74567	9.40643	8.80652	9.14279	9.69929	9.73646	9.8881	9.89973	9.57065	9.8579	9.68999	9.7187	9.76559	9.77552	9.69228	9.92612	9.70012	9.7021	9.50351	9.55789	9.77785	9.76146	9.87998	9.84585	10.0463	9.85387	10.0304	9.30802	9.43734	9.45398	9.98064	9.64993	9.75339	9.66197	9.65752	9.68959	9.81514	9.66631	9.94342	9.72994	9.39507	9.68986	9.36146	9.86763
ENSG00000065615	CYB5R4	8.39056	8.43565	8.44828	8.65722	8.74401	8.19618	7.79902	8.10824	8.55821	8.26711	8.7425	8.55789	8.01015	8.5852	8.58134	8.55924	8.57726	8.36024	8.43488	8.60236	8.37666	8.3114	8.69928	8.58363	8.62497	8.76561	8.51779	8.66354	8.55317	8.52993	8.66354	8.52432	8.68799	8.75053	8.60407	8.59914	8.58491	8.485	8.60724	8.62529	8.71146	8.67684	8.87513	8.71285	8.31349	8.72764	8.37927	8.55758
ENSG00000065618	COL17A1	2.84024	2.4895	3.03292	2.56414	2.81188	3.53753	1.12211	1.32564	2.65874	3.31463	3.79637	2.20036	3.21287	3.38791	1.86108	3.31067	3.42344	1.09706	2.12215	3.26993	2.05973	2.43776	3.51267	3.35	2.64333	3.14474	3.66434	3.80649	2.34232	1.9639	3.14351	2.83	2.70234	3.3256	3.08003	3.79053	4.23812	2.81988	3.70441	2.9589	3.1056	3.8265	3.2291	3.26608	3.82922	4.28872	4.35875	2.40639
ENSG00000065621	GSTO2	7.33768	6.61307	7.16115	7.76902	6.53388	7.20039	6.63835	5.93518	6.84073	6.72761	7.22986	6.8983	6.34237	7.27441	8.22824	6.57323	7.22562	6.88415	6.73536	7.18233	6.62217	7.16031	6.92396	7.24617	6.88037	6.81884	6.46407	8.18951	7.21187	6.61289	6.91997	7.33954	7.02302	7.37127	7.08405	6.95437	7.47042	7.09055	7.24603	7.33633	6.81139	7.46895	6.94924	6.92396	7.29143	7.39998	6.35899	6.98275
ENSG00000065665	SEC61A2	6.17022	7.05258	6.53196	6.34882	6.33104	6.44512	6.42783	5.7703	6.77087	6.81494	6.99453	6.38841	6.28196	6.89537	6.76649	6.95197	6.59473	6.86672	6.78899	6.64058	6.50147	6.38354	5.99086	6.55494	7.27645	6.44276	6.30716	6.37974	6.11617	6.30641	6.66178	6.85378	7.25749	6.61006	6.63365	6.62376	6.67238	6.93512	7.32325	6.92204	6.27257	6.45665	6.36113	7.57907	6.42415	6.84625	6.56579	6.37456
ENSG00000065675	PRKCQ	4.25996	4.3075	4.63032	4.05308	4.96552	3.63217	4.73786	4.49138	4.50748	4.07023	5.00749	4.07374	4.36815	4.92727	4.65592	3.85876	3.68379	4.34434	3.77822	5.02904	4.32801	3.17275	4.14306	5.64375	4.41002	4.43348	5.49478	4.46289	4.67878	5.12017	4.38075	4.03446	3.91076	4.6079	3.73047	4.35255	3.39079	4.08464	4.5573	4.20392	7.12041	4.66396	7.2386	3.93658	4.08499	3.68659	4.4476	4.27253
ENSG00000065717	TLE2	6.34924	6.89802	6.45779	5.98954	5.56322	6.94639	6.80104	5.95255	6.26262	6.11981	6.02319	6.50837	6.41467	5.90712	6.30678	6.4549	6.48377	5.66033	5.294	6.90104	6.2344	6.12402	6.13348	6.36698	5.68179	5.97218	6.46237	5.77299	6.06115	5.40826	6.00263	5.62574	6.33271	6.48167	6.71373	6.48405	6.78124	6.62313	6.17979	6.27532	6.35843	6.28742	6.673	5.28591	6.74263	6.26249	5.96554	6.49813
ENSG00000065802	ASB1	7.16008	7.22548	7.0836	7.51911	7.48546	7.10017	6.99704	6.70427	7.36847	6.95976	7.24104	6.95929	7.21341	6.96542	6.869	7.48734	7.18071	7.01283	6.95779	7.01838	7.21929	7.12329	7.48297	7.39371	7.05544	6.83757	7.7412	7.10624	7.118	7.22546	7.4535	7.1293	7.67963	6.88139	7.41981	7.29548	7.53391	7.63344	7.32221	7.04373	7.31015	7.31974	7.37823	7.47173	7.56415	6.82942	7.46504	7.56309
ENSG00000065809	FAM107B	10.236	10.5702	10.167	10.1046	10.0556	10.4411	10.1712	10.1813	10.3765	10.0444	10.4186	10.3612	9.99047	10.1135	10.3245	10.1494	10.2348	10.3126	10.1694	10.0473	9.957	10.2728	9.99462	10.172	10.254	10.3382	10.2045	10.3056	10.5492	10.2407	10.2623	10.1761	10.2346	10.368	10.2009	10.3763	10.356	10.3507	10.3451	10.2496	9.96335	10.3427	9.96551	10.2085	9.79837	10.4319	10.0257	10.3552
ENSG00000065833	ME1	8.79391	8.79624	7.75757	8.70639	8.21367	8.06956	8.59617	9.27698	6.97808	8.43371	8.06813	8.25451	8.48484	8.71145	7.93403	8.03672	8.68779	8.61107	9.94643	7.71604	7.31981	7.42363	6.86414	7.28446	7.99697	8.34788	9.42583	8.33676	7.35754	8.34099	7.17765	8.36189	7.20409	8.80807	6.26956	9.5692	8.32625	6.55677	8.12144	7.59361	7.71078	8.35643	7.5075	7.25503	9.38531	7.40268	8.53994	8.55894
ENSG00000065882	TBC1D1	9.42782	9.28867	9.142	9.69887	9.20311	9.00492	8.77521	9.11243	9.52035	9.3333	9.46109	9.43103	9.35421	9.28839	9.31899	9.40964	9.66146	9.27718	9.85582	9.53342	9.33832	9.40959	9.58781	9.28494	9.54805	9.62143	9.27819	9.67638	9.33883	9.49027	9.39714	9.74961	9.49227	9.38913	9.22627	9.63771	9.68418	9.24435	9.54207	9.57069	9.37767	9.47013	9.0025	9.69585	9.64624	9.55157	9.10943	9.3913
ENSG00000065883	CDK13	9.65315	9.71372	9.62603	9.78335	9.42622	9.55688	9.37889	9.4775	9.888	9.69582	10.0166	9.79629	9.57776	9.99057	9.72252	9.62215	9.9105	9.68275	9.83361	9.95445	9.71868	9.67644	9.79303	9.85998	9.89261	9.79861	9.72609	9.82263	9.61962	9.57582	9.8574	9.92145	9.95818	9.69287	9.71381	9.79446	9.88889	9.87237	9.80456	9.78048	9.47992	9.69824	9.72512	9.87356	9.6077	9.78684	9.87427	9.73011
ENSG00000065911	MTHFD2	6.48523	5.82784	5.98831	6.2295	8.44066	5.22973	5.21304	6.46331	5.59898	5.53596	5.6947	5.37666	6.33361	5.53442	5.39353	5.94551	5.96067	5.16982	5.65283	5.1661	5.50122	6.0724	5.55519	5.78997	6.33286	6.54123	5.94764	5.77858	7.35669	6.34336	5.74107	5.34473	5.09524	5.5284	5.5442	5.4007	5.06284	5.8281	5.52429	5.66078	5.93908	5.45052	6.36944	5.31955	5.31011	5.66271	6.12858	5.53955
ENSG00000065923	SLC9A7	8.49399	7.98991	7.9868	8.2081	7.93814	8.24116	7.12673	7.76468	8.27182	8.21441	8.09011	7.9553	8.01877	7.78623	8.18976	7.82383	8.2599	7.98882	7.84137	8.38125	8.00956	8.21113	8.18423	7.87626	8.31745	8.20305	8.36357	8.4304	7.92769	8.34637	8.08582	8.06735	8.20309	8.36609	8.37339	7.98915	8.29076	8.52355	8.03653	8.14096	7.84089	8.21441	7.73436	7.97372	8.59426	7.95824	7.99429	8.11423
ENSG00000065970	FOXJ2	7.2742	7.22092	7.31924	6.92773	7.55575	6.96811	7.08823	7.16256	6.99995	7.31108	7.43224	6.87239	6.99552	7.01379	6.87501	7.29663	7.07683	6.9973	6.89035	7.12907	7.00595	7.09899	7.07267	7.10127	6.93853	6.94568	7.25039	7.09552	6.79356	6.99527	7.17473	6.96343	7.08466	7.4383	7.16508	7.09315	7.45745	6.91046	7.02152	7.2937	7.09055	7.12468	7.56957	6.96943	6.48266	6.83994	6.66442	7.06576
ENSG00000065978	YBX1	10.0996	10.0431	10.1081	10.0823	10.7937	10.1637	10.5653	10.2642	9.99987	9.82349	9.62732	9.98296	10.1228	10.0705	9.90066	10.1816	9.95903	9.91843	9.93308	9.72292	9.86245	9.79631	9.84247	9.7978	10.0288	10.1912	9.7839	10.1132	10.2823	10.145	9.8385	9.85399	9.83715	9.9575	9.85214	9.80324	9.51408	9.92823	9.73736	9.78405	10.4537	9.88891	10.5681	9.92429	9.98066	9.68594	10.1715	9.97163
ENSG00000065989	PDE4A	5.11938	3.96577	5.29943	4.66172	5.77691	4.69479	5.54603	5.44617	3.93514	4.6368	5.12268	4.65022	4.64592	4.74245	4.31076	4.62887	4.86102	4.51924	4.6016	4.35617	4.1486	4.32713	4.37635	4.53039	3.1679	4.27838	4.14378	4.0402	4.52674	4.36459	4.65953	4.29098	3.56544	4.26771	4.44778	4.79276	4.72514	3.95001	4.20964	4.7421	4.96563	4.74071	5.46142	4.63617	4.04386	4.39159	4.15329	3.88194
ENSG00000066027	PPP2R5A	9.09223	9.29821	9.43436	9.25606	9.41685	9.38032	9.27015	9.28521	9.1868	9.47567	9.2444	9.19236	9.14133	9.04277	9.02752	9.61703	9.07137	9.12489	8.78935	9.17921	9.09847	9.47926	9.0355	9.18791	9.22824	9.152	9.22615	9.15366	9.1971	9.01085	8.99701	9.1159	9.2652	9.35903	9.30237	9.26127	9.08863	9.24334	9.3701	9.0475	9.14817	9.21154	9.06252	9.27621	8.87283	9.58039	9.3207	9.18924
ENSG00000066032	CTNNA2	2.2321	2.9106	2.84692	3.39497	2.47517	3.17233	3.99838	1.81915	2.85555	4.4048	3.6168	2.66263	2.84902	2.45305	2.84232	3.19885	2.86201	2.73028	3.91873	2.54013	3.28923	2.83529	4.07186	2.91575	2.92676	2.71368	2.77092	2.91377	3.91509	4.39081	3.91872	2.95198	3.05366	2.90041	3.02663	2.55491	2.74079	2.92641	2.60218	2.95141	4.38789	2.63004	4.20176	2.99372	2.4562	3.06586	2.82503	3.7118
ENSG00000066044	ELAVL1	8.53395	8.47498	8.43713	8.68619	8.15237	8.50746	7.66566	8.47996	8.376	8.31241	8.43206	8.48407	8.54722	8.35611	8.40537	8.37848	8.46577	8.44142	8.87201	8.65201	8.57808	8.52086	8.42479	8.64621	8.34382	8.50974	8.5719	8.5359	8.1254	8.47084	8.40776	8.78906	8.54795	8.61435	8.4901	8.65419	8.88132	8.26476	8.40847	8.49011	8.15244	8.54049	8.30341	8.47171	8.57721	8.44334	8.24163	8.64459
ENSG00000066056	TIE1	7.57581	7.47468	7.66597	7.46889	7.82522	6.85983	7.60754	7.73697	7.70788	7.55791	7.36116	7.73873	7.43559	7.47567	7.27426	7.80263	8.01779	7.06384	7.73311	7.48097	7.60438	7.45722	7.65228	7.18285	7.9599	7.68789	8.25682	7.23031	7.25226	7.26324	7.86734	7.40407	7.57105	7.75073	7.60097	7.67789	7.48382	7.5776	7.1502	7.53302	6.95502	7.44806	7.73759	7.12989	8.11312	8.08031	7.23167	7.40478
ENSG00000066084	DIP2B	9.59828	9.84859	9.68234	9.79564	9.61248	9.69312	9.46766	9.64594	10.0801	10.1762	10.1029	10.0978	9.74718	9.85605	9.94306	9.86308	9.66911	9.72263	9.83791	10.2949	9.99429	9.92502	10.1185	10.0563	9.99142	10.1232	9.74554	9.89799	9.64824	9.84662	10.1008	9.62704	10.1886	9.76405	9.97528	9.95896	10.2612	10.1488	9.88474	10.1817	9.96578	10.0924	9.84673	9.81224	9.88811	10.1463	9.75338	10.2122
ENSG00000066117	SMARCD1	7.8496	7.7627	7.6543	7.65192	7.94763	7.58738	7.45106	7.50375	7.33014	7.59046	7.66891	7.08024	7.63316	7.79651	7.06807	7.53893	7.66181	7.32799	7.33975	7.45212	7.67027	7.49277	6.99271	7.42901	7.42057	7.50084	7.58434	7.28075	7.4502	7.14522	7.13277	7.26145	7.47182	7.55316	7.46272	7.66322	7.85176	7.46207	7.45086	7.77024	6.84978	7.26912	7.71297	7.62988	7.48645	7.51595	7.54951	7.24055
ENSG00000066135	KDM4A	9.10968	9.11913	9.19115	9.15913	8.8219	8.84415	8.51054	8.90306	9.01091	9.21124	9.25286	9.52274	9.02613	9.19279	9.34575	8.7043	9.25541	9.38837	9.29428	9.47114	9.53621	9.47442	9.42787	9.36756	8.91982	9.43354	9.61349	9.25733	9.16391	9.41679	9.29087	9.17185	9.32372	9.56534	9.27931	9.28115	9.74672	9.07035	9.39209	9.29724	8.89259	9.44817	9.05314	9.41	9.56583	9.28074	9.16097	9.22502
ENSG00000066136	NFYC	8.2481	8.49422	8.4284	8.30819	8.01611	8.39177	8.05832	7.89115	8.47866	8.3934	8.65311	8.36524	8.15001	7.99857	8.19558	8.25062	7.91489	8.23949	8.47913	8.63289	8.1504	8.22571	8.37693	8.52406	8.22218	8.27442	8.30863	8.49779	8.42472	8.20766	8.28413	8.35311	8.62065	8.27225	8.38698	8.16163	8.72174	8.54638	8.29171	8.27144	8.24261	8.32585	8.18245	8.0329	8.12977	8.38919	8.00111	8.30968
ENSG00000066185	ZMYND12	5.48015	5.59327	6.11107	4.35065	4.7342	6.22302	5.94531	6.0917	5.36027	5.39088	5.39549	5.75477	5.27994	4.5679	5.19776	5.63016	4.89834	5.35935	5.84858	5.49684	6.00986	5.35508	5.53226	5.8011	6.23739	5.85362	5.11805	5.46283	4.14766	5.08502	6.17224	5.4404	6.01763	5.33508	5.26984	5.09375	4.86086	5.03287	4.80674	5.90102	5.71389	5.08133	5.76946	5.3626	4.92705	5.31603	6.19338	5.27376
ENSG00000066230	SLC9A3	3.63177	3.62493	3.51608	3.06107	3.75508	1.36559	4.6087	3.81244	2.64684	3.92445	3.94504	3.46723	1.71988	3.38723	2.7881	1.66881	3.63198	3.24243	3.57698	3.12813	4.17375	4.3571	3.90032	3.04979	3.52844	3.39715	4.45213	3.54062	3.83432	3.70782	3.70217	2.52824	3.68661	3.37089	4.11983	2.33893	3.67167	3.54884	4.50907	3.84152	3.50448	4.90181	2.43642	3.02576	4.23523	3.67789	3.59338	4.02726
ENSG00000066248	NGEF	7.03538	8.27698	7.66635	7.49629	7.27068	7.83734	7.42345	7.14986	7.96519	7.48954	8.49413	7.87022	7.76177	7.62959	7.51572	8.29908	8.00833	8.04235	7.4599	8.19826	7.56668	7.71728	7.75403	8.02376	7.72879	7.70825	7.65958	7.19166	7.72151	7.21637	7.86106	7.23454	7.50415	8.23416	7.95011	7.58528	8.41632	7.63072	8.06546	7.99628	7.41824	7.70132	7.63714	7.7334	7.65443	8.34214	7.72499	7.79489
ENSG00000066279	ASPM	6.35815	6.92162	6.50952	6.63245	7.16004	7.69352	6.43103	6.63328	6.57947	6.39184	6.50295	6.63676	7.86848	6.81506	6.65691	7.44063	6.77054	5.38562	5.52614	6.06255	6.99164	6.46853	6.71791	7.61785	6.5291	8.09527	5.87421	6.04583	6.10151	7.18309	6.22076	5.92474	6.42642	7.01667	5.99767	7.56318	6.88014	6.44742	5.65028	6.03741	6.42606	6.12281	5.12182	4.89916	5.651	5.75011	6.47707	5.95941
ENSG00000066294	CD84	8.37718	7.25984	7.96305	8.71435	9.37918	7.43938	8.34401	8.48837	7.75688	7.79625	7.35368	8.69306	8.33778	8.31511	7.60393	8.02521	8.39087	8.07364	7.78429	7.81048	7.74981	8.11684	7.71056	8.20551	8.09097	8.95093	8.22295	8.0446	8.9428	8.44726	7.97493	8.17699	7.95695	8.22824	7.62376	8.03429	6.8581	8.15346	7.89114	7.63436	7.3268	8.08981	7.58035	8.53954	8.04242	7.40898	8.75936	8.18993
ENSG00000066322	ELOVL1	7.32209	7.39219	7.56286	7.5178	8.2461	7.85922	8.10748	7.78837	7.43495	7.4221	6.93739	7.45387	7.67143	7.5814	7.29513	7.32433	7.78107	7.73141	7.60502	6.66726	7.31451	7.35746	6.88373	6.9964	7.37494	7.7662	7.14315	7.51073	7.71338	7.6004	7.35323	7.48607	7.06602	7.52674	7.11069	7.53429	6.97162	7.1236	7.17586	7.14827	6.62383	7.34254	6.43812	7.61693	7.71333	7.1145	7.69139	7.28698
ENSG00000066336	SPI1	6.28321	5.42293	6.33278	6.34415	7.1745	5.86293	6.67353	6.74044	5.62243	5.54053	4.86429	6.44462	6.48526	6.09791	5.29729	5.94378	5.50995	5.66154	5.53088	5.68061	5.70932	5.68061	5.69975	5.67721	5.62715	6.30417	5.89399	5.49052	6.10388	6.40084	5.88273	5.65203	5.07956	6.77654	5.04918	5.892	5.15403	5.88537	5.72891	6.01751	5.47436	5.90383	4.74222	6.34009	6.22474	5.59275	6.58177	5.75521
ENSG00000066379	POLR1H	6.32287	6.00794	6.18704	5.70119	6.1985	6.40611	7.77481	6.78633	6.16265	5.75421	5.49945	5.96873	6.35938	5.51598	5.97134	6.59657	5.8388	6.15317	5.78059	5.7239	5.99539	5.86308	5.92126	6.0623	5.89138	5.86596	5.9646	6.32818	5.76316	6.04282	6.01223	6.10136	6.06941	6.08532	5.8029	6.16592	5.40486	6.11034	6.23831	6.01827	6.13876	6.08042	5.53042	6.10979	6.19005	5.8	6.99562	5.93135
ENSG00000066382	MPPED2	4.08042	4.50216	4.7063	5.3513	4.95802	3.50926	4.4077	4.5512	3.5546	4.72577	5.70881	4.79671	5.35215	4.85613	5.34148	4.37335	4.94901	4.30736	4.49839	5.08143	4.95276	5.08054	5.15118	4.742	3.93356	3.5266	6.53783	4.86361	5.3353	3.99857	5.01833	4.63562	4.49018	4.01493	4.22056	4.06314	4.55251	4.35817	4.70495	5.72202	5.71162	5.23665	7.22721	5.47315	4.92185	4.789	5.1192	5.2304
ENSG00000066405	CLDN18	3.41584	3.92683	4.21296	3.73326	3.96935	3.49081	2.5852	2.44046	3.73358	3.30743	4.63107	3.27353	3.38683	4.19915	4.71086	4.24809	3.82694	3.82787	4.2414	4.04132	3.02308	3.69325	3.83554	4.37085	4.09151	3.72852	4.3035	4.45503	4.69563	4.08312	3.28282	2.61609	4.1454	3.57313	4.5394	4.03761	3.54736	4.16383	3.22668	3.28756	3.67004	3.91994	3.56134	4.2894	3.22999	4.18513	3.97209	4.15179
ENSG00000066422	ZBTB11	8.35009	8.44305	8.32752	8.4318	8.44518	8.48025	7.67968	7.83173	8.55046	8.51588	8.46399	8.75839	8.64139	8.50388	8.80747	8.76823	8.78875	8.53331	8.1958	8.67593	8.56875	8.75637	8.81972	8.68161	8.63153	8.53465	8.49691	8.38953	8.41981	8.55949	8.64111	8.86672	8.68272	8.76873	8.44569	8.51181	8.69318	8.64254	8.74135	8.76851	8.58082	8.63568	8.84002	8.728	8.6013	8.63144	8.39742	8.53829
ENSG00000066427	ATXN3	8.48977	8.56022	8.56886	8.60006	8.65232	8.49579	8.09746	8.29003	8.5999	8.79916	8.74122	8.86965	8.40102	8.62924	8.94166	8.81899	8.71156	9.1505	8.6913	8.80692	8.62414	8.79023	8.57688	8.82198	8.76274	8.81343	8.92973	8.85726	8.39081	8.75397	8.86739	8.86033	8.96034	8.57124	8.90073	8.79458	9.04565	8.92763	8.86076	8.94911	8.66568	8.85469	8.68818	8.67611	8.64085	8.78699	8.84488	8.62318
ENSG00000066455	GOLGA5	9.12239	9.17373	9.21315	9.26254	9.08711	9.14427	9.49092	9.08974	9.17814	9.24981	8.96432	9.27465	9.65733	9.25785	9.30351	9.23441	9.26018	9.37206	9.25625	9.03881	9.19224	9.17527	8.97742	9.14939	9.20931	9.21477	9.14022	9.1203	9.26168	9.33425	9.21575	9.20899	8.97488	9.1613	9.13322	9.18993	8.96822	9.21808	9.33939	9.17226	8.87178	9.10112	8.71615	9.10675	9.20079	8.96591	9.4871	9.20119
ENSG00000066468	FGFR2	9.99902	10.0368	10.0408	9.65304	11.1765	9.99067	10.2443	9.85493	10.0137	9.38323	10.6302	10.3806	9.40513	10.4239	9.24222	9.72482	10.0997	9.8607	9.81117	10.0691	9.80335	9.69363	9.95357	10.2437	10.3951	10.3158	10.5159	9.86047	10.5503	10.322	10.0918	9.68345	9.5565	10.1074	10.2948	9.88183	10.3106	9.73278	9.37709	9.73057	9.89862	9.88808	9.45485	9.80744	9.9191	9.74468	9.19615	10.0317
ENSG00000066557	LRRC40	8.16192	8.30396	8.36469	8.25255	7.77948	8.44181	8.47033	8.49979	8.37573	8.58276	8.09381	8.49537	8.48463	8.41023	8.44844	8.19684	8.27329	8.46781	8.48719	8.35427	8.59968	8.33176	8.29815	8.1818	8.22845	8.37184	8.33098	8.51033	8.106	8.35029	8.59234	8.34011	8.64034	8.3153	8.28391	8.35449	8.43741	8.52989	8.4349	8.46025	8.36766	8.6096	7.96103	8.47709	7.80746	8.40888	8.31249	8.45471
ENSG00000066583	ISOC1	9.29309	9.32093	9.18256	9.06978	8.30377	9.54755	9.60448	9.54592	9.08606	9.25017	9.07105	9.30273	9.48621	9.20301	9.31675	8.96323	9.13948	9.2654	9.26418	9.15783	9.32974	9.00544	9.19457	9.02559	9.01603	9.07498	8.92841	9.14468	8.94696	9.24107	9.34412	9.19621	9.27921	9.09075	8.98736	9.19412	9.01364	9.03407	9.06312	9.20537	8.79031	9.18787	8.57765	9.36818	9.06187	9.11404	9.18936	9.25958
ENSG00000066629	EML1	7.06688	7.38281	7.41381	7.33312	7.14439	7.27031	5.98392	6.6784	7.63274	7.13627	7.40021	7.38036	7.0943	7.74863	7.53802	7.09871	7.47278	7.38956	7.24533	7.23599	7.58433	7.65665	7.18836	7.0988	7.55727	7.2242	7.10221	7.35963	7.10234	7.21308	7.44515	6.71139	7.15992	7.32057	7.58864	7.0176	7.21061	7.58702	7.16973	7.60835	7.58917	7.46136	7.79622	7.59126	7.58699	7.66397	6.86916	7.18735
ENSG00000066651	TRMT11	8.07	8.12535	8.14951	8.00091	7.90742	8.44621	7.70275	7.87241	8.53737	8.22342	8.67221	8.1674	7.88178	8.06456	8.16678	8.59524	8.3135	8.05088	8.01756	7.99761	8.23905	7.99207	7.80424	7.97344	8.15334	8.31128	8.30642	8.05859	8.38925	8.12626	8.04735	7.90939	7.93363	8.12199	7.96714	8.01019	8.37177	8.22453	8.30066	7.95913	7.87615	8.14427	8.01944	7.9592	7.8123	8.07153	7.93424	8.09796
ENSG00000066654	THUMPD1	8.6987	8.71947	8.84912	8.61436	9.12284	8.77278	8.1748	8.40956	8.85452	9.02066	8.79971	8.7736	8.81626	8.97357	8.93197	8.98782	8.9092	8.8694	8.67719	9.10545	8.86233	9.03123	8.82675	8.87954	9.10761	8.8891	8.77893	8.90357	9.07151	8.95293	8.96841	8.67179	8.87131	8.71723	8.95525	8.80212	8.92634	8.98676	9.01433	9.02158	8.93834	8.58203	8.93149	8.8008	8.70964	8.85678	9.02556	8.98258
ENSG00000066697	MSANTD3	6.67423	5.93183	6.64038	6.00239	7.06162	6.58867	6.36433	6.72629	6.02914	6.02572	6.28006	6.37853	6.38536	6.24551	6.18131	5.98571	6.42422	5.9287	5.96381	6.02705	5.7271	5.9321	5.77469	5.53221	6.18227	6.13268	6.09972	6.07633	6.33266	6.35361	5.57921	5.97651	6.0401	5.70821	6.23161	5.81979	5.72134	6.04298	5.61687	5.77856	6.01254	5.70438	5.96353	5.86226	5.70064	5.98468	6.33085	6.07089
ENSG00000066735	KIF26A	5.14951	4.19474	4.82744	3.86554	4.49584	4.64793	5.16441	4.97183	4.32644	4.66613	4.34961	4.98569	4.10937	4.4453	4.35186	4.62216	4.39822	4.70468	4.71616	5.01845	4.09004	4.60894	4.82503	4.26297	5.04026	4.12617	4.30082	3.82614	4.16838	4.12306	4.73941	4.01813	4.6204	4.88036	4.54768	4.31379	4.37854	4.59417	4.73155	4.70088	4.28537	5.23203	4.28165	4.76801	4.59934	4.62997	4.5076	4.5998
ENSG00000066739	ATG2B	9.7049	10.0971	9.94198	10.0293	9.57627	9.64838	9.2079	9.41142	10.1306	10.4088	10.3607	9.86556	10.0876	10.0283	10.0297	10.5714	10.1507	9.84212	9.85061	10.2194	10.1706	10.3912	10.1405	10.3436	10.3164	9.99018	10.2091	10.1868	10.1434	9.79829	10.2288	10.3357	10.1404	9.83781	10.2329	10.1395	10.419	10.2504	10.4719	10.1313	10.1598	9.92433	10.0321	10.3779	10.0913	10.3088	9.90093	10.0885
ENSG00000066777	ARFGEF1	9.61563	9.9511	9.81103	9.88263	10.0196	9.84187	9.34932	9.5659	9.85418	10.3339	10.1699	10.1068	9.76306	9.80801	9.97182	9.71428	10.0367	9.83663	9.81181	10.1409	10.0065	10.036	10.1042	10.1404	10.2175	10.0164	10.1779	10.0833	9.76461	9.99616	9.84516	9.81578	9.77772	9.96023	10.2296	9.89654	10.1782	9.9759	10.0415	9.9599	10.0455	9.93529	10.1298	9.74693	9.90002	9.73516	9.8431	9.70706
ENSG00000066813	ACSM2B	12.3598	12.1209	12.3929	12.6957	10.6624	12.1935	11.8449	12.0038	12.1691	12.5255	12.6348	12.3249	12.1246	12.3929	12.6085	12.5402	12.92	12.1759	12.7871	12.5693	12.5426	12.6065	12.5086	12.3728	12.7242	12.5705	12.4167	12.7891	11.8259	12.3191	12.4094	12.7126	12.7403	12.4497	12.3687	12.2529	12.5255	12.2124	12.9288	12.4908	11.9287	12.5479	12.1257	12.4665	12.5338	12.3833	11.9795	12.3571
ENSG00000066827	ZFAT	7.14391	6.92553	6.74592	6.64886	6.42227	6.83595	6.08071	6.61073	6.90695	6.56545	6.77248	6.99311	6.88601	7.26829	6.70754	7.13476	6.87031	7.23367	6.90196	6.95299	6.94866	6.78562	7.15959	7.39241	6.93278	7.08442	7.11264	6.9832	6.89939	6.65296	6.69234	6.57138	7.22338	6.5185	6.75446	6.88498	7.07947	7.20716	6.70581	7.03904	6.99311	7.30213	7.051	7.07511	7.33165	6.87375	7.05233	7.16577
ENSG00000066855	MTFR1	8.38248	9.16141	8.5556	8.77282	8.04461	8.71183	8.85729	8.66747	9.00174	8.77035	8.97991	9.09499	9.01395	8.76657	8.9711	8.5714	8.94961	8.80591	8.69241	8.72248	8.62748	8.54998	8.76412	8.78986	8.52705	8.78797	8.68342	8.33247	8.82453	8.57989	8.8897	8.99805	8.80245	8.71674	8.85853	8.92474	8.64677	8.81391	8.91117	8.82501	8.6282	8.84162	9.01979	8.75912	8.83539	8.85854	8.99134	8.87243
ENSG00000066923	STAG3	6.78971	6.53289	6.17271	7.27607	6.24236	6.09026	7.73927	6.28563	6.30913	6.66958	6.35737	6.54705	6.17619	6.05805	6.13179	5.95267	5.95097	5.94173	6.38062	6.15637	6.40169	7.59838	7.07092	6.60513	6.77137	6.38786	6.39781	6.05445	6.47903	6.10005	6.2944	6.61744	5.88951	6.4794	6.56308	5.7334	5.97483	6.43934	6.14054	6.86146	7.07018	6.81673	6.70332	5.9275	6.52771	6.58627	5.53797	6.78542
ENSG00000066926	FECH	8.98238	8.72689	8.85239	8.90939	8.43197	8.8401	8.88752	9.29346	8.80359	8.97897	8.48665	8.93725	8.70822	8.9241	8.94037	8.67674	8.74881	8.83397	8.99164	8.38223	8.79547	8.7375	8.53807	8.4488	8.58422	8.71759	8.69237	8.74841	8.71556	8.68846	8.91573	8.9044	8.55079	8.8813	8.77561	9.02272	8.3999	8.85109	8.70405	8.5955	8.68645	8.69824	8.54474	8.49692	8.60454	8.3477	9.06056	8.60584
ENSG00000066933	MYO9A	9.25342	8.85946	9.1623	9.40104	8.85314	8.71095	9.2478	8.39188	9.11325	9.69976	9.53448	9.37139	8.89715	9.43954	9.41537	9.20954	9.4034	9.40359	9.22496	9.23749	9.38083	9.41874	9.43652	9.3289	9.755	8.99402	9.33201	9.3862	9.39526	9.13331	9.69867	9.70656	9.52171	9.27473	9.13958	9.29083	9.08278	9.61005	9.47414	9.66189	9.70999	9.15204	9.64795	9.54181	8.84229	9.24328	9.19395	9.53908
ENSG00000067048	DDX3Y	5.3691	5.20787	5.65848	5.50328	4.30013	5.48936	5.54647	3.67353	4.99609	6.23774	5.73951	6.3323	6.20932	5.06255	5.23497	6.26607	5.20644	5.95403	6.18702	5.33483	5.40905	5.27487	5.44505	6.02637	6.34874	5.6341	5.32333	5.28216	6.25738	5.58411	5.55993	0.312679	6.35736	6.27257	6.08541	5.37399	6.20245	13.9724	5.83928	6.15197	6.28743	6.20513	6.39308	5.15541	4.95112	5.16678	5.99321	6.43223
ENSG00000067057	PFKP	4.84195	4.96377	5.50869	4.49904	6.92566	5.17464	3.32289	5.77293	6.1862	5.14972	5.01694	4.17903	5.24823	5.02633	5.15363	5.12549	5.22492	4.99287	5.31103	4.81031	4.20743	5.1482	4.54195	4.96829	4.8031	4.92813	5.57548	4.18922	6.41294	5.58961	4.95118	4.95973	4.41532	4.45968	5.50846	4.19844	5.3694	4.62344	4.7134	4.70493	5.21347	4.72341	4.61572	4.67736	5.13276	4.47929	5.7095	4.45105
ENSG00000067064	IDI1	10.0798	10.5453	11.3406	10.0919	8.68325	11.6363	10.0354	12.0483	11.4459	11.0834	9.66509	10.0073	10.6656	10.1432	10.477	9.62021	11.8797	13.317	11.3008	9.67487	10.5085	9.9159	9.25864	8.84882	10.3676	10.1644	10.5566	12.2849	10.172	9.84982	10.4403	11.4671	9.28556	11.3374	9.4846	10.5224	9.91837	9.35436	11.04	9.32087	9.7372	10.6911	9.76105	10.698	10.7451	10.657	11.28	10.5063
ENSG00000067066	SP100	10.0657	9.86091	10.0673	10.215	10.4623	9.8357	10.0999	9.73206	10.1325	10.1085	10.2386	10.0189	9.64934	9.9839	10.0589	9.79957	10.0086	9.93531	9.85637	10.1304	9.8806	10.118	10.0373	9.98896	10.2059	10.2459	9.97337	10.1895	10.0482	10.2926	10.1351	9.88463	10.0931	9.9065	10.0751	10.0664	10.0988	9.8777	10.0248	10.0464	9.77468	9.95554	9.94826	9.63338	9.79983	9.96031	9.78789	10.0362
ENSG00000067082	KLF6	8.84523	8.92729	9.07174	8.80811	9.93195	9.40799	8.3579	9.09256	7.73821	7.99554	8.30258	8.10479	8.49479	8.23214	8.06234	9.11861	8.52395	8.8214	8.83868	8.08388	7.88252	8.46284	8.04956	8.19384	8.23182	8.56984	8.57579	7.95259	8.90112	8.63893	8.18506	8.41826	7.5773	8.39572	8.3383	8.70989	8.35578	8.01665	7.78117	8.20099	7.6196	7.8903	8.25576	7.97035	8.25734	7.98772	8.51109	7.63421
ENSG00000067113	PLPP1	8.63658	7.84756	8.18363	8.1785	8.97816	7.91895	8.6552	8.64768	7.83921	7.69457	7.61583	8.10286	8.06702	8.22542	7.54762	8.29568	8.11409	8.25	8.22734	7.89285	8.10136	8.59468	7.8196	8.0048	8.3001	8.19876	7.85085	7.53154	8.44225	8.28489	7.94832	8.72405	8.03166	7.67477	7.97945	8.12065	7.36126	8.123	8.15479	8.05801	7.7973	7.89818	7.8044	8.57211	7.95409	7.50105	8.66559	7.84572
ENSG00000067141	NEO1	8.12319	8.50426	8.38927	8.36419	9.11774	8.40633	7.63734	7.53479	8.30698	8.034	8.55588	8.56697	7.59151	8.6511	8.47676	7.93129	8.48885	8.49131	8.55764	8.59199	8.47085	8.22004	8.34495	8.97981	8.47493	8.31897	8.20501	8.23562	8.86016	8.55344	8.2298	8.29733	8.39921	8.63032	8.58733	8.53512	8.7242	8.34338	8.17968	8.73101	8.11628	8.38429	8.27664	8.46851	8.21556	8.35305	8.3759	8.57445
ENSG00000067167	TRAM1	11.386	11.6539	11.2947	11.3123	12.163	11.488	11.651	11.0779	11.3686	11.2042	11.0063	11.3652	11.3219	11.2847	11.1399	11.2914	11.4705	10.9331	11.2856	10.9862	11.0349	11.0073	10.9523	10.9317	10.9287	11.4293	10.8665	11.0986	11.7194	11.5731	11.1792	11.2823	11.078	11.4059	10.9609	11.1502	11.2023	11.1968	11.362	11.0586	10.8894	10.8838	10.5175	11.0171	11.1736	10.9583	11.4015	11.3776
ENSG00000067177	PHKA1	6.55134	5.91899	6.44572	6.10451	5.13406	6.40575	5.89629	6.19277	6.28209	6.34315	6.19452	6.69707	6.39236	6.42701	7.01475	5.74396	6.90092	5.75954	6.67805	6.44402	7.15747	6.55817	6.93566	6.91334	6.67622	6.43382	7.3493	5.8164	6.25781	6.86971	7.26913	6.25956	6.29724	6.48025	6.50594	6.56711	6.24226	6.9823	6.69969	6.87103	8.08943	6.44027	8.52841	6.69186	6.14482	6.79464	6.66432	6.92346
ENSG00000067182	TNFRSF1A	9.49811	9.07545	9.35855	9.40843	9.45366	9.16387	9.36785	9.22935	9.29418	9.27866	9.04959	9.41523	9.40287	9.45007	9.04235	9.62039	9.07283	9.62194	9.2816	9.15927	9.35866	9.47894	9.48681	9.62057	9.26022	9.39112	9.34992	8.99415	9.04179	9.42194	9.19314	9.50755	9.29977	9.22576	9.46424	9.21154	9.18612	9.44816	9.32191	9.51413	9.26779	9.53657	8.97719	9.35837	9.94365	9.65477	9.46908	9.29284
ENSG00000067191	CACNB1	1.27988	3.64889	4.004	3.83434	4.057	2.64806	2.21129	4.42492	2.21339	2.99326	3.9931	2.12395	2.76098	1.98012	3.22434	3.47043	2.1079	2.3329	2.29044	3.37907	2.43202	2.92264	3.75041	4.09146	3.10777	2.89098	4.5907	2.77612	3.12232	3.62714	2.92264	2.90259	2.68263	3.1882	2.36099	3.69641	3.23259	3.42462	2.08009	2.61549	6.85607	3.17405	7.40969	3.16771	5.13063	3.42553	2.52913	3.41959
ENSG00000067208	EVI5	9.5434	10.1432	9.99818	10.0638	9.5092	10.1847	9.49563	9.8527	10.2319	10.169	10.202	10.4029	10.1338	10.2938	10.2771	9.78783	10.1899	10.0155	10.1292	10.1601	10.0567	10.1631	9.97533	9.9371	9.83155	10.0369	10.0676	10.328	10.0809	10.1194	10.4754	10.3863	10.1598	10.2269	10.1907	10.1863	10.3429	10.2055	10.3668	10.3605	9.90414	10.0858	9.86921	10.0417	9.91006	10.1319	9.6765	10.1081
ENSG00000067221	STOML1	6.27564	6.23003	5.84607	5.77919	6.3052	6.78659	5.71807	6.82212	6.14288	5.36955	5.53442	6.18031	6.52034	5.46749	6.42938	6.14227	5.94428	6.47493	6.33606	5.9975	5.78953	6.14027	5.50327	5.68319	5.65609	5.9611	6.03637	6.05767	6.029	5.81043	6.01718	6.27296	6.38019	6.35263	5.70447	6.12803	5.60434	6.26871	6.48496	5.55829	6.02424	5.88618	5.88163	6.3076	6.33432	5.96569	6.15879	5.82758
ENSG00000067225	PKM	8.244	7.65688	8.03534	7.95493	9.96484	7.42833	7.9988	7.98716	8.01242	7.56537	7.68346	7.9334	7.91265	8.40888	7.4636	7.75068	8.61311	7.80325	7.7699	7.55965	7.4956	7.76095	7.48865	8.13675	8.02995	8.82588	8.47149	8.04332	8.66727	8.71407	7.93218	7.77682	7.62307	8.10171	7.69988	8.36566	7.32833	7.72622	7.35674	7.49472	9.73033	7.87513	10.2653	7.86135	8.68931	7.61465	7.99373	7.69324
[truncated: 16,121 more rows]
[truncated: 91 more columns]

## Sheet: Table S2
	CTRL	MASL	MASH F0-1	MASH F2	MASH F3-4	P-Value
N (M/F)	4 (1/3)	47 (27/20)	35 (20/15)	20 (7/13)	30 (12/18)	-
T2DM (Yes/No)	4 (0/4)	47 (14/33)	35 (11/24)	20 (12/7)	30 (20/9)	-
[truncated: 7 more rows]

## Sheet: Table S3
	Steatosis		Ballooning		Inflammation		Fibrosis		MASLD Stage		Datasets: Gubra	MASLD Stage
[truncated: 6 more rows]

[truncated: 17 more sheets: Table S4, Table S5, Table S6, Table S7, Table S8, Table S9, Table S10, Table S11, Table S12, Table S13, Table S14, Table S15, Table S16, Table S17, Table S18, Table S19, Table S20]
