# Supplementary material for: A data-driven framework reconstructs the molecular continuum of human MASLD progression
Source: Nat Metab. 2026 Jul 14;8(7):1545–62. doi: 10.1038/s42255-026-01543-7 (PMC13400313; doi:10.1038/s42255-026-01543-7)
Supplement: Supplementary file 6 — Data showing the position of the patients along the disease trajectory, for the main and validation human datasets, as well as the Kyoto Encyclopedia of Genes and Genomes pathways that are enriched in the top 145 genes derived from our analysis. [file 42255_2026_1543_MOESM6_ESM.zip]

Archive with 2 entries (2 files):
- SourceData_Figure1.xlsx
- __MACOSX/._SourceData_Figure1.xlsx
