# Supplementary material for: A data-driven framework reconstructs the molecular continuum of human MASLD progression
Source: Nat Metab. 2026 Jul 14;8(7):1545–62. doi: 10.1038/s42255-026-01543-7 (PMC13400313; doi:10.1038/s42255-026-01543-7)
Supplement: Supplementary file 6 — Data showing the position of the patients along the disease trajectory, for the main and validation human datasets, as well as the Kyoto Encyclopedia of Genes and Genomes pathways that are enriched in the top 145 genes derived from our analysis. [file 42255_2026_1543_MOESM6_ESM.zip › SourceData_Figure1.xlsx]

## Sheet: Source_data_Fig1B
	x_points	y_points	final_color	final_pch	final_cex
Sample 1	34.005	-2.06207	#7fcdbb	16	0.8
Sample 2	2.70983	-0.753597	#7fcdbb	16	0.8
Sample 3	23.0549	2.90861	#7fcdbb	16	0.8
Sample 4	9.18777	1.06096	#7fcdbb	16	0.8
Sample 6	18.0041	-5.32904	#7fcdbb	16	0.8
Sample 7	69.0866	-5.71099	#7fcdbb	16	0.8
Sample 8	50.4372	-5.68826	#7fcdbb	16	0.8
Sample 9	10.1546	4.01904	#7fcdbb	16	0.8
Sample 10	-13.2941	-2.76492	#7fcdbb	16	0.8
Sample 11	-15.8585	4.25625	#7fcdbb	16	0.8
Sample 12	10.7417	-3.604	#41b6c4	16	0.8
Sample 13	15.5091	-4.77623	#1d91c0	16	0.8
Sample 14	18.3115	2.06815	#41b6c4	16	0.8
Sample 15	-10.9097	-3.07635	#41b6c4	16	0.8
Sample 16	2.64672	-3.51161	#253494	16	0.8
Sample 17	14.7539	4.31281	#41b6c4	16	0.8
Sample 18	6.6815	-4.08821	#1d91c0	16	0.8
Sample 19	4.36216	-4.51952	#253494	16	0.8
Sample 20	-24.6535	0.140463	#41b6c4	16	0.8
Sample 21	-3.81924	-2.2811	#1d91c0	16	0.8
Sample 22	-0.545438	2.45359	#41b6c4	16	0.8
Sample 23	-15.5478	-2.83313	#253494	16	0.8
Sample 24	-4.97128	3.09445	#253494	16	0.8
Sample 25	13.5563	3.51869	#253494	16	0.8
Sample 26	16.6164	-0.0398926	#41b6c4	16	0.8
Sample 27	6.02394	4.64306	#7fcdbb	16	0.8
Sample 28	1.24897	3.61047	#7fcdbb	16	0.8
Sample 29	50.1276	3.06635	#253494	16	0.8
Sample 30	35.4186	2.83312	#edf8b1	16	0.8
Sample 31	-11.5632	-1.14174	#225ea8	16	0.8
Sample 32	-8.56055	-3.64445	#1d91c0	16	0.8
Sample 33	-22.7376	-2.60621	#225ea8	16	0.8
Sample 34	3.71336	-4.41681	#253494	16	0.8
Sample 35	-2.09423	2.809	#253494	16	0.8
Sample 36	-3.96382	-2.55101	#1d91c0	16	0.8
Sample 37	-31.3856	1.44967	#253494	16	0.8
Sample 38	-13.2375	-4.46618	#253494	16	0.8
Sample 39	-24.9343	-4.34595	#253494	16	0.8
Sample 40	-13.615	-1.50427	#253494	16	0.8
Sample 41	-1.00794	5.64795	#253494	16	0.8
Sample 42	-9.4052	-2.43121	#225ea8	16	0.8
Sample 43	-1.88894	8.26788	#225ea8	16	0.8
Sample 44	0.78266	-2.73366	#253494	16	0.8
Sample 45	11.6384	-2.93834	#225ea8	16	0.8
Sample 46	-22.3969	1.37913	#253494	16	0.8
Sample 47	14.7088	-4.7463	#253494	16	0.8
Sample 48	-3.73378	0.0960577	#253494	16	0.8
Sample 49	-22.0223	-0.272299	#253494	16	0.8
Sample 50	-20.1492	-2.81816	#253494	16	0.8
Sample 51	-5.46963	-1.13108	#253494	16	0.8
Sample 52	-0.40359	2.47741	#253494	16	0.8
Sample 53	11.7292	3.8861	#1d91c0	16	0.8
Sample 54	12.6149	4.22545	#1d91c0	16	0.8
Sample 55	2.37217	-3.40545	#1d91c0	16	0.8
Sample 56	-5.38024	-4.01287	#1d91c0	16	0.8
Sample 57	-8.283	2.24161	#253494	16	0.8
Sample 58	-3.5882	-3.70267	#1d91c0	16	0.8
Sample 59	-11.3388	0.108659	#253494	16	0.8
Sample 60	-17.5221	0.404629	#253494	16	0.8
Sample 61	-2.21187	4.12587	#1d91c0	16	0.8
Sample 62	4.20579	-3.62749	#1d91c0	16	0.8
Sample 63	-34.3633	-2.95047	#253494	16	0.8
Sample 64	-3.13225	1.83372	#1d91c0	16	0.8
Sample 65	29.092	-2.86129	#1d91c0	16	0.8
Sample 66	-16.4957	4.07729	#1d91c0	16	0.8
Sample 67	-32.5641	-2.05583	#253494	16	0.8
Sample 68	-3.50673	3.72694	#1d91c0	16	0.8
Sample 69	-19.7729	3.63015	#253494	16	0.8
Sample 70	3.30354	-1.67159	#253494	16	0.8
Sample 71	-42.418	-3.37013	dark green	16	0.8
Sample 72	-36.3232	0.803077	dark green	16	0.8
Sample 73	-27.418	3.77924	dark green	16	0.8
Sample 74	2.91593	-1.82311	#7fcdbb	16	0.8
Sample 75	-6.01646	3.13623	#1d91c0	16	0.8
Sample 76	-11.5989	3.40803	#1d91c0	16	0.8
Sample 77	-26.9357	2.64537	#1d91c0	16	0.8
Sample 78	-12.2703	5.05619	dark green	16	0.8
D708_D504	-16.7428	-4.65405	#253494	16	0.8
D709_D501	-2.77208	-2.76211	#253494	16	0.8
D701_D506	-17.7645	-2.90155	#253494	16	0.8
D703_D503	-27.1049	-4.7358	#253494	16	0.8
D706_D504	-2.66634	-1.27219	#253494	16	0.8
D708_D501	-17.662	3.12102	#253494	16	0.8
D702_D506	4.10508	-1.75392	#253494	16	0.8
D703_D506	9.59573	2.55161	#253494	16	0.8
D705_D503	17.1308	-3.69955	#1d91c0	16	0.8
D707_D503	-20.8959	-4.82396	#253494	16	0.8
D708_D503	-11.9841	-4.83319	#1d91c0	16	0.8
D701_D502	-23.5003	-2.41787	#253494	16	0.8
D711_D503	-26.2154	-4.48434	#253494	16	0.8
D702_D505	-8.58795	-2.6325	#1d91c0	16	0.8
D703_D502	-10.3277	3.78965	#1d91c0	16	0.8
D703_D505	-2.44181	-2.71072	#1d91c0	16	0.8
D705_D502	-2.21064	-0.154468	#253494	16	0.8
D706_D505	8.62803	4.05979	#1d91c0	16	0.8
D711_D505	-14.9374	-3.77541	#1d91c0	16	0.8
D703_D504	11.585	-1.09412	#253494	16	0.8
D702_D501	-2.01513	-2.572	#1d91c0	16	0.8
D704_D504	17.7237	2.76595	#41b6c4	16	0.8
D705_D504	12.7837	-3.90146	#253494	16	0.8
D706_D501	10.6241	4.26268	#41b6c4	16	0.8
D711_D506	3.42932	1.88833	#253494	16	0.8
D712_D506	6.69537	0.0974184	#41b6c4	16	0.8
D712_D505	2.7757	-3.0271	#41b6c4	16	0.8
D711_D501	12.7077	1.03086	#41b6c4	16	0.8
D702_D503	3.65604	1.68873	#1d91c0	16	0.8
D704_D506	1.84743	-2.84796	#253494	16	0.8
D710_D504	21.4852	-0.886879	#41b6c4	16	0.8
D705_D506	4.8103	0.58631	#1d91c0	16	0.8
D704_D503	-2.23631	-1.63312	#41b6c4	16	0.8
D707_D506	9.45587	-3.63062	#253494	16	0.8
D708_D506	0.353401	1.24007	#41b6c4	16	0.8
D712_D501	36.0694	4.06565	#41b6c4	16	0.8
D701_D505	-19.2255	-1.36487	#253494	16	0.8
D704_D505	1.5327	1.35695	#41b6c4	16	0.8
D710_D502	0.507362	-4.39141	#41b6c4	16	0.8
D706_D502	-7.45292	-2.79652	#1d91c0	16	0.8
D707_D505	7.93809	-3.86222	#253494	16	0.8
D711_D502	-6.98166	2.85176	#41b6c4	16	0.8
D708_D505	-0.107706	3.17812	#41b6c4	16	0.8
D701_D504	29.7181	4.20971	#7fcdbb	16	0.8
D702_D504	6.60322	-0.982553	#7fcdbb	16	0.8
D703_D501	28.3366	4.42272	#7fcdbb	16	0.8
D709_D506	18.8956	1.54806	#edf8b1	16	0.8
D707_D504	26.4136	4.51107	#7fcdbb	16	0.8
D701_D503	14.353	-4.08963	#edf8b1	16	0.8
D709_D504	8.28682	0.731887	#7fcdbb	16	0.8
D706_D506	-23.9593	1.59888	#7fcdbb	16	0.8
D711_D504	35.0592	4.55176	#edf8b1	16	0.8
D712_D504	-1.85416	-4.45286	#7fcdbb	16	0.8
D710_D503	8.22694	-0.508425	#7fcdbb	16	0.8
D704_D502	-23.3176	-3.48241	#7fcdbb	16	0.8
D707_D502	16.0463	4.66571	#edf8b1	16	0.8
D712_D502	-9.41289	3.79494	#7fcdbb	16	0.8
D708_D502	24.5915	2.64414	#edf8b1	16	0.8
MASLD_score_CTRL	-29.6074	-20	dark green	17	1
MASLD_score_MASHF0	-6.79132	-20	#225ea8	17	1
MASLD_score_MASHF1	-1.21757	-20	#1d91c0	17	1
MASLD_score_MASHF2	6.27319	-20	#41b6c4	17	1
MASLD_score_MASHF3	10.7269	-20	#7fcdbb	17	1
MASLD_score_MASHF4	24.0607	-20	#edf8b1	17	1
MASLD_score_MASL	-6.97091	-20	#253494	17	1
NAS_0	-27.2183	-35	#081d58	17	1
NAS_1	-16.5951	-35	#253494	17	1
NAS_2	-7.71077	-35	#225ea8	17	1
NAS_3	-6.85236	-35	#1d91c0	17	1
NAS_4	1.56931	-35	#41b6c4	17	1
NAS_5	9.93292	-35	#7fcdbb	17	1
NAS_6	11.7651	-35	#c7e9b4	17	1
NAS_7	22.8312	-35	#edf8b1	17	1
STEATOSIS_0	-19.1408	-50	#081d58	17	1
STEATOSIS_1	-1.66246	-50	#253494	17	1
STEATOSIS_2	1.73914	-50	#225ea8	17	1
STEATOSIS_3	9.37612	-50	#1d91c0	17	1
BALLOONING_0	-10.1446	-65	#081d58	17	1
BALLOONING_1	1.3662	-65	#253494	17	1
BALLOONING_2	11.8225	-65	#225ea8	17	1
INFLAMMATION_0	-14.161	-80	#081d58	17	1
INFLAMMATION_1	-1.80571	-80	#253494	17	1
INFLAMMATION_2	9.56494	-80	#225ea8	17	1
INFLAMMATION_3	28.3366	-80	#1d91c0	17	1
FIBROSIS_0	-13.8917	-95	#081d58	17	1
FIBROSIS_1	-2.46485	-95	#253494	17	1
FIBROSIS_2	5.50298	-95	#225ea8	17	1
FIBROSIS_3	10.7269	-95	#1d91c0	17	1
FIBROSIS_4	27.7846	-95	#41b6c4	17	1

## Sheet: Source_data_Fig1C
	x_points	y_points	final_color	final_pch	final_cex
GSM3998167	-5.76002	0.524654	#41b6c4	16	1
GSM3998168	13.1737	-0.410212	#7fcdbb	16	1
GSM3998169	8.33067	1.29839	#41b6c4	16	1
GSM3998170	8.41175	0.0257001	#7fcdbb	16	1
GSM3998171	-2.70462	0.601855	#225ea8	16	1
GSM3998172	1.67677	-0.888597	#225ea8	16	1
GSM3998173	-3.65487	-0.51109	#7fcdbb	16	1
GSM3998174	-11.0449	-0.522559	#41b6c4	16	1
GSM3998175	-6.36845	-1.16253	#253494	16	1
GSM3998176	-5.46169	0.562654	#41b6c4	16	1
GSM3998177	-6.75521	-0.403071	#253494	16	1
GSM3998178	-3.53704	-0.971157	#41b6c4	16	1
GSM3998179	12.2877	1.12642	#7fcdbb	16	1
GSM3998180	-4.79418	0.765375	#41b6c4	16	1
GSM3998181	-9.01774	-0.0537397	#225ea8	16	1
GSM3998182	-5.26002	-1.3322	#41b6c4	16	1
GSM3998183	-6.70057	1.28116	#225ea8	16	1
GSM3998184	4.76545	0.25086	#41b6c4	16	1
GSM3998185	15.5694	0.0707524	#7fcdbb	16	1
GSM3998186	-11.9606	-0.176645	#41b6c4	16	1
GSM3998187	5.43447	1.3486	#41b6c4	16	1
GSM3998188	18.0536	0.391641	#7fcdbb	16	1
GSM3998189	2.47471	-1.32425	#253494	16	1
GSM3998190	-0.336589	0.461296	#7fcdbb	16	1
GSM3998191	15.9823	0.290563	#edf8b1	16	1
GSM3998192	-1.12465	-0.717535	#253494	16	1
GSM3998193	5.87463	0.256173	#7fcdbb	16	1
GSM3998194	-8.19848	1.31141	#253494	16	1
GSM3998195	5.8787	-0.111366	#7fcdbb	16	1
GSM3998196	0.860146	-1.03738	#253494	16	1
GSM3998197	-0.0853924	-0.0107969	#253494	16	1
GSM3998198	-3.67907	-0.425836	#253494	16	1
GSM3998199	11.4574	-0.319871	#41b6c4	16	1
GSM3998200	-4.58395	-0.0777571	#7fcdbb	16	1
GSM3998201	15.0165	-0.637794	#edf8b1	16	1
GSM3998202	-6.52625	-0.281481	#253494	16	1
GSM3998203	-2.87176	-0.75916	#7fcdbb	16	1
GSM3998204	-2.33589	-0.170167	#225ea8	16	1
GSM3998205	-11.5862	0.040911	#253494	16	1
GSM3998206	-13.9139	0.0216501	#225ea8	16	1
GSM3998207	7.30812	0.704666	#7fcdbb	16	1
GSM3998208	0.137048	-0.477738	#edf8b1	16	1
GSM3998209	9.37434	0.589666	#7fcdbb	16	1
GSM3998210	9.71577	0.0672284	#7fcdbb	16	1
GSM3998211	-0.914917	1.49878	#41b6c4	16	1
GSM3998212	-9.88099	0.831775	#225ea8	16	1
GSM3998213	3.60875	-0.144688	#253494	16	1
GSM3998214	16.2073	-0.181936	#edf8b1	16	1
GSM3998215	3.82586	1.04505	#41b6c4	16	1
GSM3998219	-9.27387	-0.943318	#253494	16	1
GSM3998225	16.8819	-0.0617005	#7fcdbb	16	1
GSM3998226	13.7065	0.145608	#edf8b1	16	1
GSM3998227	10.1671	-1.07503	#edf8b1	16	1
GSM3998228	-0.705907	0.703702	#225ea8	16	1
GSM3998229	9.92377	0.821201	#7fcdbb	16	1
GSM3998230	10.7709	-0.0346911	#edf8b1	16	1
GSM3998231	-8.26539	-0.508137	#225ea8	16	1
GSM3998232	-18.5378	-0.290807	#253494	16	1
GSM3998233	12.7046	-0.382915	#7fcdbb	16	1
GSM3998234	1.03327	1.59683	#225ea8	16	1
GSM3998235	1.61816	-0.0935995	#41b6c4	16	1
GSM3998236	5.33659	0.536607	#253494	16	1
GSM3998237	0.892659	0.310587	#41b6c4	16	1
GSM3998238	2.02198	-0.000459737	#41b6c4	16	1
GSM3998239	11.6412	0.427748	#7fcdbb	16	1
GSM3998240	0.67877	0.224276	#41b6c4	16	1
GSM3998241	3.50754	0.382987	#7fcdbb	16	1
GSM3998242	16.1697	-1.1263	#edf8b1	16	1
GSM3998243	0.796686	0.186827	#41b6c4	16	1
GSM3998244	-10.2339	-0.386559	#253494	16	1
GSM3998245	-2.02909	1.00901	#41b6c4	16	1
GSM3998246	-8.32495	1.03338	#41b6c4	16	1
GSM3998247	-6.65277	-0.0367325	#253494	16	1
GSM3998248	6.03394	0.484092	#41b6c4	16	1
GSM3998249	-13.283	0.204588	#253494	16	1
GSM3998250	0.0707301	0.351558	#edf8b1	16	1
GSM3998251	6.98536	0.223207	#7fcdbb	16	1
GSM3998252	-2.08408	0.993734	#41b6c4	16	1
GSM3998253	13.6158	0.330114	#7fcdbb	16	1
GSM3998254	-4.99874	-0.927861	#253494	16	1
GSM3998255	-7.97339	0.062171	#225ea8	16	1
GSM3998256	-8.83597	1.33423	#41b6c4	16	1
GSM3998257	3.41432	0.657079	#41b6c4	16	1
GSM3998258	18.4414	-0.487737	#edf8b1	16	1
GSM3998259	-16.2923	-0.271947	#41b6c4	16	1
GSM3998260	-15.3739	0.0329223	#41b6c4	16	1
GSM3998261	4.3594	1.05571	#7fcdbb	16	1
GSM3998262	-1.09338	-0.286578	#7fcdbb	16	1
GSM3998263	-5.08054	0.504669	#41b6c4	16	1
GSM3998264	7.19729	0.462593	#41b6c4	16	1
GSM3998265	2.47394	-0.627676	#7fcdbb	16	1
GSM3998266	-10.8344	-1.56366	#225ea8	16	1
GSM3998267	-8.01298	-0.04562	#253494	16	1
GSM3998268	4.12838	-1.11939	#7fcdbb	16	1
GSM3998269	-2.86836	0.409562	#41b6c4	16	1
GSM3998270	-6.24023	0.224965	#253494	16	1
GSM3998271	-10.9267	0.154627	#225ea8	16	1
GSM3998272	-16.4789	-0.510243	#253494	16	1
GSM3998273	8.43542	0.00723778	#225ea8	16	1
GSM3998274	9.02935	1.01979	#7fcdbb	16	1
GSM3998275	7.84166	-0.303243	#edf8b1	16	1
GSM3998276	1.87618	0.631534	#253494	16	1
GSM3998277	-8.36358	1.39641	#41b6c4	16	1
GSM3998278	-7.7813	-0.162494	#41b6c4	16	1
GSM3998279	-4.42306	0.0239547	#253494	16	1
GSM3998280	8.44019	0.152988	#7fcdbb	16	1
GSM3998281	9.00299	-0.674736	#253494	16	1
GSM3998282	7.22851	0.0510888	#7fcdbb	16	1
GSM3998283	-3.70773	-0.531588	#253494	16	1
GSM3998284	-5.86156	-1.02894	#41b6c4	16	1
GSM3998285	9.83002	-1.96457	#edf8b1	16	1
GSM3998286	-10.7192	-0.379157	#253494	16	1
GSM3998287	-3.9887	-0.498821	#41b6c4	16	1
GSM3998288	-13.7383	-0.733963	#253494	16	1
GSM3998289	0.876288	-0.786394	#253494	16	1
GSM3998290	3.85411	-0.605225	#253494	16	1
GSM3998291	0.456823	-0.140543	#225ea8	16	1
GSM3998292	-1.16151	0.838278	#225ea8	16	1
GSM3998293	-9.38305	0.110118	#253494	16	1
GSM3998294	-3.94428	-0.921646	#253494	16	1
GSM3998295	-7.72857	0.672869	#253494	16	1
GSM3998296	-8.14568	0.881643	#225ea8	16	1
GSM3998297	-6.57757	0.699518	#41b6c4	16	1
GSM3998298	-5.10622	0.475927	#7fcdbb	16	1
GSM3998299	-7.3901	-0.644034	#41b6c4	16	1
GSM3998300	1.2285	0.257578	#225ea8	16	1
GSM3998301	21.0104	0.333384	#7fcdbb	16	1
GSM3998302	0.203037	-0.139035	#253494	16	1
GSM3998303	-14.0157	-0.627852	#253494	16	1
GSM3998304	-6.34976	-1.29527	#253494	16	1
GSM3998305	-16.1329	0.110439	#253494	16	1
GSM3998306	-10.9702	-0.355045	#225ea8	16	1
GSM3998307	-15.8972	0.641129	#253494	16	1
GSM3998308	2.29227	0.997093	#7fcdbb	16	1
GSM3998309	5.70362	0.982498	#7fcdbb	16	1
GSM3998310	-7.46698	0.22793	#253494	16	1
GSM3998311	-7.33416	0.111539	#225ea8	16	1
GSM3998312	2.22519	0.0085492	#41b6c4	16	1
GSM3998313	-0.164314	1.41015	#41b6c4	16	1
GSM3998314	16.4055	0.112041	#7fcdbb	16	1
GSM3998315	-0.311435	-0.0712197	#225ea8	16	1
GSM3998316	-7.85516	0.231568	#225ea8	16	1
GSM3998317	-4.795	0.598732	#225ea8	16	1
GSM3998318	3.46566	0.455057	#41b6c4	16	1
GSM3998319	-0.895283	-0.748625	#7fcdbb	16	1
GSM3998320	-3.64642	-0.135187	#225ea8	16	1
GSM3998321	-8.48054	0.118493	#225ea8	16	1
GSM3998322	5.04023	-0.928739	#7fcdbb	16	1
GSM3998323	-0.777723	0.288809	#253494	16	1
GSM3998324	16.2975	0.109445	#7fcdbb	16	1
GSM3998325	-19.0739	0.42307	#253494	16	1
GSM3998326	-9.35692	0.265033	#253494	16	1
GSM3998327	27.558	-0.701057	#7fcdbb	16	1
GSM3998328	13.4559	-0.490048	#7fcdbb	16	1
GSM3998329	7.15256	0.175063	#7fcdbb	16	1
GSM3998330	2.1858	-0.0983289	#7fcdbb	16	1
GSM3998331	-7.79888	0.0802612	#225ea8	16	1
GSM3998332	16.8416	-0.508818	#edf8b1	16	1
GSM3998333	6.71602	-0.777044	#7fcdbb	16	1
GSM3998334	4.87738	-1.16339	#7fcdbb	16	1
GSM3998335	6.41338	0.111103	#41b6c4	16	1
GSM3998336	-5.4436	-0.802342	#253494	16	1
GSM3998337	-5.21129	-0.123765	#41b6c4	16	1
GSM3998338	0.74706	-1.26356	#7fcdbb	16	1
GSM3998339	-9.63152	-0.982769	#225ea8	16	1
GSM3998340	-6.52282	0.076574	#7fcdbb	16	1
GSM3998370	2.0768	-0.972235	#41b6c4	16	1
GSM3998371	10.8458	0.131481	#41b6c4	16	1
MASL	-6.14529	-5.24839	#253494	17	2
MASHF01	-5.20589	-4.87	#225ea8	17	2
MASHF2	-1.7492	-4.71355	#41b6c4	17	2
MASHF3	7.2942	-4.97951	#7fcdbb	17	2
MASHF4	11.6294	-5.46232	#edf8b1	17	2

## Sheet: Source_data_Fig1D
	x_points	y_points	final_color	final_pch	final_cex
X0869	-6.88122	-0.850108	dark green	16	1
X0872	-8.40776	-0.294654	#253494	16	1
X0873	-10.0444	0.101961	dark green	16	1
X0874	-5.34279	0.129907	#253494	16	1
X0875	-6.53961	-0.45102	dark green	16	1
X0876	-9.72709	0.233913	#253494	16	1
X0877	-4.63319	-0.0914012	dark green	16	1
X0878	-2.29947	-0.866103	#253494	16	1
X0879	-10.5826	0.681978	dark green	16	1
X0881	-7.27299	-1.23541	dark green	16	1
X0883	-10.4393	1.08246	dark green	16	1
X0885	-5.43303	-1.50819	dark green	16	1
X0886	-4.62248	0.199462	#253494	16	1
X0887	-9.45805	-0.570721	dark green	16	1
X0888	-6.61329	0.139935	#253494	16	1
X0889	-8.55435	-0.508973	dark green	16	1
X0890	-11.5772	0.226087	#253494	16	1
X0891	-8.92601	0.638387	dark green	16	1
X0892	-6.96094	0.54543	#253494	16	1
X0893	-6.58796	-0.0031068	dark green	16	1
X0894	-12.6304	-0.392864	#253494	16	1
X0896	-8.81034	-0.0857947	#253494	16	1
X0897	-6.05002	-2.39586	dark green	16	1
X0898	-3.37689	1.24315	#253494	16	1
X0899	-5.90614	-0.1175	#253494	16	1
X0910	-10.2024	0.541543	dark green	16	1
X2683	4.32524	0.130402	#1d91c0	16	1
X2684	7.22722	-0.287618	#7fcdbb	16	1
X2685	3.77988	-0.161751	#1d91c0	16	1
X2687	9.75167	-0.492016	#1d91c0	16	1
X2688	7.06729	0.319575	#7fcdbb	16	1
X2689	2.58658	1.45102	#1d91c0	16	1
X2691	1.14	0.00265404	#1d91c0	16	1
X2692	10.338	-1.17256	#7fcdbb	16	1
X2693	-7.36339	0.129962	#1d91c0	16	1
X2696	3.74777	-0.940699	#7fcdbb	16	1
X2697	3.66842	0.455862	#1d91c0	16	1
X2698	3.63443	-1.17581	#7fcdbb	16	1
X2701	2.0214	-1.72682	#1d91c0	16	1
X2703	2.90372	-0.431178	#1d91c0	16	1
X2704	11.2237	0.104214	#7fcdbb	16	1
X2705	9.20554	-0.773679	#7fcdbb	16	1
X3992	10.687	0.991502	#7fcdbb	16	1
X3993	-3.89941	2.89253	#1d91c0	16	1
X3994	17.1116	-0.4581	#7fcdbb	16	1
X3995	0.498615	1.20581	#1d91c0	16	1
X3996	22.3735	-1.47601	#7fcdbb	16	1
X3997	12.1168	0.367318	#7fcdbb	16	1
X3998	12.0271	2.50387	#1d91c0	16	1
X4000	7.93104	-0.706914	#7fcdbb	16	1
X4002	-0.243689	-0.564687	#1d91c0	16	1
X4004	6.30532	0.215853	#7fcdbb	16	1
X4005	18.5699	0.652938	#7fcdbb	16	1
X4006	4.30282	0.560962	#7fcdbb	16	1
X4007	2.43154	0.0936459	#1d91c0	16	1
X4008	10.3097	0.875714	#7fcdbb	16	1
X4010	2.10048	1.02149	#1d91c0	16	1
healthy	-7.97179	-5.32632	dark green	17	2
obese	-7.18957	-4.91992	#253494	17	2
MASL	2.38188	-4.56595	#1d91c0	17	2
MASH	10.1345	-5.18146	#7fcdbb	17	2

## Sheet: Source_data_Fig1E
	Significance	Combined Score
ECM-receptor interaction	***	0.9786
AGE-RAGE signaling	***	0.9362
Protein digestion and absorption	***	0.4387
Rheumatoid arthritis	***	0.2896
IL-17 signaling pathway	***	0.2794
Complement and coagulation cascades	**	0.2293
Focal adhesion	***	0.2227
Glycerolipid metabolism	**	0.1992
Cytokine-cytokine receptor interaction	***	0.1911
Relaxin signaling pathway	**	0.1587
Leukocyte transendothelial migration	*	0.1276
Chemokine signaling pathway	**	0.122
Proteoglycans in cancer	**	0.11
TGF-beta signaling pathway	*	0.1046
PI3K-Akt signaling pathway	*	0.0743
Pathways in cancer	*	0.0571
