# Supplementary material for: A data-driven framework reconstructs the molecular continuum of human MASLD progression
Source: Nat Metab. 2026 Jul 14;8(7):1545–62. doi: 10.1038/s42255-026-01543-7 (PMC13400313; doi:10.1038/s42255-026-01543-7)
Supplement: Supplementary file 7 — Data derived from multiple computational analyses used to construct the global MASLD network. They summarize the associations between the calculated gene coexpression modules and MASLD-related phenotypic variables derived from linear modelling, their dynamic expression patterns along the disease trajectory, their regulatory links to transcription factors calculated by enrichment analysis on multiple TF-regulon databases, and the enrichment of the resulting MASLD-related networks in previously defined MASLD gene sets. [file 42255_2026_1543_MOESM7_ESM.zip]

Archive with 2 entries (2 files):
- SourceData_Figure2.xlsx
- __MACOSX/._SourceData_Figure2.xlsx
