# Supplementary material for: A data-driven framework reconstructs the molecular continuum of human MASLD progression
Source: Nat Metab. 2026 Jul 14;8(7):1545–62. doi: 10.1038/s42255-026-01543-7 (PMC13400313; doi:10.1038/s42255-026-01543-7)
Supplement: Supplementary file 7 — Data derived from multiple computational analyses used to construct the global MASLD network. They summarize the associations between the calculated gene coexpression modules and MASLD-related phenotypic variables derived from linear modelling, their dynamic expression patterns along the disease trajectory, their regulatory links to transcription factors calculated by enrichment analysis on multiple TF-regulon databases, and the enrichment of the resulting MASLD-related networks in previously defined MASLD gene sets. [file 42255_2026_1543_MOESM7_ESM.zip › SourceData_Figure2.xlsx]

## Sheet: Fig. 2B - linear models
term	estimate	std.error	statistic	p.value	conf.low	conf.high	variable	p.value_adjust
MEblack	0.53238	0.256814	2.07302	0.0402247	0.0241142	1.04065	Fibrosis	0.0541487
MEbrown	0.747276	0.252138	2.96375	0.00363991	0.248263	1.24629	Fibrosis	0.00707761
MEmagenta	0.387722	0.186395	2.08011	0.0395586	0.0188229	0.756621	Fibrosis	0.0541487
MEred	1.51328	0.299742	5.04861	1.5336e-06	0.920053	2.10651	Fibrosis	2.14475e-05
MEsalmon	-0.823298	0.252254	-3.26377	0.00141817	-1.32254	-0.324056	Fibrosis	0.00381814
MEtan	0.163281	0.105043	1.55442	0.122613	-0.0446127	0.371175	Fibrosis	0.126219
MEyellow	-0.458332	0.202908	-2.25882	0.0256273	-0.859912	-0.0567525	Fibrosis	0.0426913
age	0.197539	0.0660844	2.9892	0.00336875	0.0667502	0.328329	Fibrosis	0.00693566
inflammation	0.149715	0.0711154	2.10523	0.0372726	0.00896836	0.290461	Fibrosis	0.0541487
MEblue	0.724869	0.323583	2.24014	0.0268345	0.0845083	1.36523	Steatosis	0.0426913
MEbrown	-0.689789	0.337318	-2.04492	0.0429453	-1.35733	-0.0222458	Steatosis	0.0556698
MEgreen	0.359203	0.246454	1.45749	0.14747	-0.128522	0.846927	Steatosis	0.14747
MEgreenyellow	0.430184	0.26441	1.62696	0.106244	-0.0930745	0.953443	Steatosis	0.112683
MEpink	-0.382882	0.227525	-1.68282	0.0948873	-0.833147	0.0673827	Steatosis	0.103783
MEpurple	-0.606562	0.275585	-2.201	0.0295581	-1.15194	-0.0611871	Steatosis	0.0449797
MEsalmon	-0.670364	0.180449	-3.71497	0.000304128	-1.02747	-0.31326	Steatosis	0.00106445
MEturquoise	-1.79038	0.409789	-4.36902	2.58066e-05	-2.60134	-0.979416	Steatosis	0.000150539
MEbrown	0.446186	0.147601	3.02292	0.00303808	0.154065	0.738308	Ballooning	0.00664579
MEmagenta	0.419666	0.133756	3.13754	0.00212514	0.154946	0.684387	Ballooning	0.00495865
MEpurple	0.636633	0.159311	3.99616	0.000109282	0.321337	0.951929	Ballooning	0.000478109
MEred	1.51155	0.33074	4.57021	1.1536e-05	0.856974	2.16612	Ballooning	8.07523e-05
MEsalmon	-1.11869	0.278614	-4.01522	0.000101751	-1.67011	-0.567283	Ballooning	0.000478109
MEtan	0.472962	0.0944641	5.00679	1.83836e-06	0.286006	0.659918	Ballooning	2.14475e-05
MEyellow	-0.481384	0.210205	-2.29007	0.0236932	-0.897406	-0.0653624	Ballooning	0.0414631
age	0.133208	0.066895	1.9913	0.0486282	0.000814535	0.265601	Ballooning	0.0586893
inflammation	-0.124263	0.0738248	-1.68321	0.0948309	-0.270371	0.021846	Ballooning	0.103783
MEblue	0.708372	0.211561	3.34832	0.00107479	0.289667	1.12708	NAS	0.0031348
MEgreen	0.390153	0.205945	1.89445	0.0604755	-0.017438	0.797744	NAS	0.0705548
MEmagenta	0.278999	0.138949	2.00792	0.0468072	0.00400176	0.553996	NAS	0.058509
MEpink	-0.39341	0.116282	-3.38323	0.000957129	-0.623547	-0.163273	NAS	0.00304541
MEred	0.877083	0.273758	3.20386	0.00172074	0.335281	1.41888	NAS	0.00430184
MEsalmon	-0.953474	0.189715	-5.02583	1.69294e-06	-1.32894	-0.578005	NAS	2.14475e-05
MEtan	0.296832	0.106901	2.77671	0.00633675	0.0852623	0.508401	NAS	0.011673
MEturquoise	-0.849276	0.217154	-3.91094	0.000149972	-1.27905	-0.419501	NAS	0.000583226
inflammation	0.307118	0.0623184	4.92821	2.578e-06	0.183782	0.430453	NAS	2.25575e-05

## Sheet: Fig. 2C - module eigengenes
MEbrown	MEred	MEsalmon	MEyellow	MEblue	MEpurple	MEturquoise	MEmagenta	MEtan	MEpink
-0.0434376	-0.102005	-0.060695	-0.1189	0.0741761	-0.0791247	0.0993964	0.0821076	-0.0121315	0.0895762
-0.0312406	-0.0598291	-0.0388973	-0.0629672	0.0533276	-0.0418042	0.0611309	0.0366581	-0.000602274	0.0565198
-0.023563	-0.0511049	-0.0435231	-0.0310649	0.0494415	2.18288e-05	0.0470673	0.0102763	-0.0148858	0.0263856
-0.0458175	-0.020522	-0.0242948	-0.0268441	0.0408888	0.00692902	0.0454708	0.0296479	-0.022357	-6.44124e-05
-0.0289778	-0.000532932	0.0190561	-0.0149572	0.0124403	-0.0105237	0.0162485	0.0100028	0.0470011	-0.0206362
-0.0196236	0.0110263	0.0624137	-0.0261555	0.00998806	-0.0275746	-0.012909	-0.0195183	0.0894215	-0.00564431
0.0278688	-0.011715	-0.0243431	0.0235273	-0.0180015	0.0217827	-0.0193471	-0.010715	-0.0125239	0.0125637
0.00851335	0.0117078	-0.00637138	0.0333041	-0.0248508	0.0151828	-0.0129421	0.00718142	-0.0192631	-0.0196606
0.0160086	0.027743	0.0215336	0.0245729	-0.0293372	0.0144761	-0.0249236	-0.00583039	-0.0147061	-0.0207686
0.0160802	0.045947	0.0357758	0.0552861	-0.0139769	0.0395546	-0.0437623	-0.0531129	-0.00766384	-0.0333267
0.037567	0.0407574	0.0156649	0.0732341	-0.0497301	0.0409073	-0.0451051	-0.0453273	-0.0143123	-0.054105
0.050201	0.0796693	0.0344072	0.0938645	-0.0771015	0.0558831	-0.0795712	-0.0497064	-0.0156018	-0.0678342
0.0681807	0.173624	0.117441	0.144133	-0.109173	0.074922	-0.156144	-0.105866	-0.0103809	-0.107184

## Sheet: Fig. 2D - diff TFs
tf	nes_SW2	fdr_SW2	nes_SW3	fdr_SW3	nes_SW4	fdr_SW4	nes_SW5	fdr_SW5	nes_SW6	fdr_SW6	nes_SW7	fdr_SW7	nes_SW8	fdr_SW8	nes_SW9	fdr_SW9	nes_SW10	fdr_SW10	nes_SW11	fdr_SW11	nes_SW12	fdr_SW12	nes_SW13	fdr_SW13
ABL1	1	1	1	1	1	1	1	1	1	1	1	1	1	1	1	1	1	1	1	1	1	1	1	1
ADNP	1	1	1	1	1	1	1	1	1	1	1	1	1	1	1	1	1	1	1	1	1	1	1	1
ADNP2	1	1	1	1	1	1	1	1	1	1	1	1	1	1	1	1	1	1	1	1	1	1	1	1
AEBP1	1	1	1	1	1	1	1	1	1	1	1	1	1	1	1	1	1	1	1	1	1	1	1	1
AEBP2	1	1	1	1	1	1	1	1	1	1	1	1	1	1	1	1	1	1	1	1	1	1	1	1
AHR	2.72052	0.0203465	-1.36813	0.5717	1.16255	0.550021	-1.8522	0.304961	-1.15793	0.576715	2.41443	0.12924	-0.137303	0.944021	0.386109	0.919859	1.38581	0.62742	-1.47677	0.992648	4.62336	0.000145369	-0.678541	0.624568
AHRR	1	1	1	1	1	1	1	1	1	1	1	1	1	1	1	1	1	1	1	1	1	1	1	1
AIP	1	1	1	1	1	1	1	1	1	1	1	1	1	1	1	1	1	1	1	1	1	1	1	1
AIRE	1	1	1	1	1	1	1	1	1	1	1	1	1	1	1	1	1	1	1	1	1	1	1	1
AKNA	1	1	1	1	1	1	1	1	1	1	1	1	1	1	1	1	1	1	1	1	1	1	1	1
ALX1	1	1	1	1	1	1	1	1	1	1	1	1	1	1	1	1	1	1	1	1	1	1	1	1
ALX3	1	1	1	1	1	1	1	1	1	1	1	1	1	1	1	1	1	1	1	1	1	1	1	1
ALX4	1	1	1	1	1	1	1	1	1	1	1	1	1	1	1	1	1	1	1	1	1	1	1	1
ANKRD1	1	1	1	1	1	1	1	1	1	1	1	1	1	1	1	1	1	1	1	1	1	1	1	1
AP1	7.69724	4.58836e-13	1.10498	0.648458	2.1449	0.189308	1.74754	0.304961	0.365025	0.885308	1.04798	0.590653	3.62707	0.00827715	-2.61386	0.188002	2.54067	0.119963	-0.960077	0.992648	4.17562	0.000762758	4.75046	3.90683e-05
APBB1	1	1	1	1	1	1	1	1	1	1	1	1	1	1	1	1	1	1	1	1	1	1	1	1
APEX1	1	1	1	1	1	1	1	1	1	1	1	1	1	1	1	1	1	1	1	1	1	1	1	1
AR	0.763391	0.574571	-1.74575	0.432225	-0.697184	0.747959	-0.482308	0.835002	1.48228	0.42586	0.964452	0.633961	1.14948	0.4943	-1.99357	0.426876	0.510808	0.922584	-1.78249	0.992648	3.03511	0.0184094	0.876024	0.52719
ARHGAP35	1	1	1	1	1	1	1	1	1	1	1	1	1	1	1	1	1	1	1	1	1	1	1	1
ARID1A	1	1	1	1	1	1	1	1	1	1	1	1	1	1	1	1	1	1	1	1	1	1	1	1
ARID1B	1	1	1	1	1	1	1	1	1	1	1	1	1	1	1	1	1	1	1	1	1	1	1	1
ARID3A	1	1	1	1	1	1	1	1	1	1	1	1	1	1	1	1	1	1	1	1	1	1	1	1
ARID3B	1	1	1	1	1	1	1	1	1	1	1	1	1	1	1	1	1	1	1	1	1	1	1	1
ARID4A	1	1	1	1	1	1	1	1	1	1	1	1	1	1	1	1	1	1	1	1	1	1	1	1
ARID4B	1	1	1	1	1	1	1	1	1	1	1	1	1	1	1	1	1	1	1	1	1	1	1	1
ARID5A	1	1	1	1	1	1	1	1	1	1	1	1	1	1	1	1	1	1	1	1	1	1	1	1
ARID5B	1	1	1	1	1	1	1	1	1	1	1	1	1	1	1	1	1	1	1	1	1	1	1	1
ARNT	0.609116	0.642592	-0.154283	0.9564	-0.551697	0.796206	-0.307021	0.885298	2.27691	0.175494	-1.44899	0.423129	-1.21131	0.474134	0.948918	0.761106	-1.1891	0.700175	-1.81825	0.992648	2.69299	0.0398978	0.411933	0.781939
ARNT2	1	1	1	1	1	1	1	1	1	1	1	1	1	1	1	1	1	1	1	1	1	1	1	1
ARX	1	1	1	1	1	1	1	1	1	1	1	1	1	1	1	1	1	1	1	1	1	1	1	1
ASCL1	2.61161	0.0263506	-0.211752	0.944646	2.43852	0.189308	2.06774	0.241132	1.34102	0.488947	-2.03821	0.240649	1.12657	0.504561	0.453711	0.903376	1.19867	0.700175	-0.193248	0.992648	0.896753	0.567763	3.98917	0.00102111
ASCL2	1	1	1	1	1	1	1	1	1	1	1	1	1	1	1	1	1	1	1	1	1	1	1	1
ASCL4	1	1	1	1	1	1	1	1	1	1	1	1	1	1	1	1	1	1	1	1	1	1	1	1
ASH1L	1	1	1	1	1	1	1	1	1	1	1	1	1	1	1	1	1	1	1	1	1	1	1	1
ASXL1	1	1	1	1	1	1	1	1	1	1	1	1	1	1	1	1	1	1	1	1	1	1	1	1
ATF1	1.51	0.236491	0.622684	0.814614	1.25334	0.522631	0.0426741	0.984044	-0.0644341	0.978269	0.113098	0.95859	1.29692	0.445211	1.82588	0.505733	-1.26746	0.69044	0.60809	0.992648	2.02557	0.134034	-0.759488	0.59078
ATF2	2.79758	0.0172369	-0.277124	0.944646	1.03759	0.604486	0.939516	0.679494	-0.663553	0.778955	2.18683	0.184513	1.88114	0.251627	1.00193	0.716498	0.250652	0.959296	-0.693572	0.992648	4.17568	0.000762758	1.18276	0.390892
ATF3	0.43469	0.747975	1.35782	0.5717	-0.762114	0.727077	-0.197239	0.922104	1.54042	0.399287	-0.0756838	0.967204	0.697606	0.709702	1.60229	0.534461	-0.589405	0.916346	-0.178573	0.992648	1.62319	0.246435	1.07792	0.438698
ATF4	4.07581	0.000320979	0.676777	0.808985	-2.03252	0.215033	-0.265961	0.903724	0.363999	0.885308	2.2923	0.144936	-0.351827	0.872228	1.39427	0.552781	0.0181461	0.997263	-0.935379	0.992648	0.828496	0.606171	-0.674182	0.624568
ATF5	1	1	1	1	1	1	1	1	1	1	1	1	1	1	1	1	1	1	1	1	1	1	1	1
ATF6	0.977701	0.468021	4.75457	0.000459394	-2.04672	0.213599	-3.5881	0.00961815	-0.841377	0.760201	2.63716	0.0864597	-0.121344	0.947031	5.84137	5.97987e-07	-1.94478	0.311143	-0.243058	0.992648	2.56485	0.0529859	-1.45807	0.290335
ATF6B	1	1	1	1	1	1	1	1	1	1	1	1	1	1	1	1	1	1	1	1	1	1	1	1
ATF7	1	1	1	1	1	1	1	1	1	1	1	1	1	1	1	1	1	1	1	1	1	1	1	1
ATOH1	1	1	1	1	1	1	1	1	1	1	1	1	1	1	1	1	1	1	1	1	1	1	1	1
ATOH7	1	1	1	1	1	1	1	1	1	1	1	1	1	1	1	1	1	1	1	1	1	1	1	1
ATOH8	1	1	1	1	1	1	1	1	1	1	1	1	1	1	1	1	1	1	1	1	1	1	1	1
ATRX	1	1	1	1	1	1	1	1	1	1	1	1	1	1	1	1	1	1	1	1	1	1	1	1
BACH1	1	1	1	1	1	1	1	1	1	1	1	1	1	1	1	1	1	1	1	1	1	1	1	1
BACH2	1	1	1	1	1	1	1	1	1	1	1	1	1	1	1	1	1	1	1	1	1	1	1	1
BARHL2	1	1	1	1	1	1	1	1	1	1	1	1	1	1	1	1	1	1	1	1	1	1	1	1
BARX1	1	1	1	1	1	1	1	1	1	1	1	1	1	1	1	1	1	1	1	1	1	1	1	1
BARX2	1	1	1	1	1	1	1	1	1	1	1	1	1	1	1	1	1	1	1	1	1	1	1	1
BATF	1	1	1	1	1	1	1	1	1	1	1	1	1	1	1	1	1	1	1	1	1	1	1	1
BATF2	1	1	1	1	1	1	1	1	1	1	1	1	1	1	1	1	1	1	1	1	1	1	1	1
BATF3	1	1	1	1	1	1	1	1	1	1	1	1	1	1	1	1	1	1	1	1	1	1	1	1
BBX	1	1	1	1	1	1	1	1	1	1	1	1	1	1	1	1	1	1	1	1	1	1	1	1
BCL11A	1	1	1	1	1	1	1	1	1	1	1	1	1	1	1	1	1	1	1	1	1	1	1	1
BCL11B	1	1	1	1	1	1	1	1	1	1	1	1	1	1	1	1	1	1	1	1	1	1	1	1
BCL3	1	1	1	1	1	1	1	1	1	1	1	1	1	1	1	1	1	1	1	1	1	1	1	1
BCL6	0.34132	0.813901	0.594959	0.814614	0.982787	0.616718	0.441031	0.835002	1.69393	0.365866	-0.161215	0.957444	1.23415	0.460193	-0.490259	0.903376	1.18114	0.700175	-0.52674	0.992648	0.134338	0.939807	2.5529	0.0460123
BCL6B	1	1	1	1	1	1	1	1	1	1	1	1	1	1	1	1	1	1	1	1	1	1	1	1
BCLAF1	1	1	1	1	1	1	1	1	1	1	1	1	1	1	1	1	1	1	1	1	1	1	1	1
BCOR	1	1	1	1	1	1	1	1	1	1	1	1	1	1	1	1	1	1	1	1	1	1	1	1
BHLHA15	1	1	1	1	1	1	1	1	1	1	1	1	1	1	1	1	1	1	1	1	1	1	1	1
BHLHE22	1	1	1	1	1	1	1	1	1	1	1	1	1	1	1	1	1	1	1	1	1	1	1	1
BHLHE23	1	1	1	1	1	1	1	1	1	1	1	1	1	1	1	1	1	1	1	1	1	1	1	1
BHLHE40	1	1	1	1	1	1	1	1	1	1	1	1	1	1	1	1	1	1	1	1	1	1	1	1
BHLHE41	1	1	1	1	1	1	1	1	1	1	1	1	1	1	1	1	1	1	1	1	1	1	1	1
BMAL1	0.936322	0.488751	-1.62112	0.466409	0.404172	0.87239	-1.58408	0.348582	-1.72159	0.351219	2.29106	0.144936	1.16258	0.492002	-2.18782	0.361626	0.111889	0.997263	0.0651103	0.99531	-0.449272	0.798693	-1.80379	0.180903
BMAL2	1	1	1	1	1	1	1	1	1	1	1	1	1	1	1	1	1	1	1	1	1	1	1	1
BPTF	1	1	1	1	1	1	1	1	1	1	1	1	1	1	1	1	1	1	1	1	1	1	1	1
BRCA1	1.75246	0.161486	0.218328	0.944646	1.40338	0.481069	-1.15375	0.55755	-1.26379	0.542775	1.94072	0.262595	-0.279084	0.883049	1.83705	0.505733	-0.079992	0.997263	-1.52075	0.992648	2.45048	0.0633773	0.233887	0.872818
BRD4	1	1	1	1	1	1	1	1	1	1	1	1	1	1	1	1	1	1	1	1	1	1	1	1
BRD7	1	1	1	1	1	1	1	1	1	1	1	1	1	1	1	1	1	1	1	1	1	1	1	1
BSX	1	1	1	1	1	1	1	1	1	1	1	1	1	1	1	1	1	1	1	1	1	1	1	1
BTAF1	1	1	1	1	1	1	1	1	1	1	1	1	1	1	1	1	1	1	1	1	1	1	1	1
BTG2	1	1	1	1	1	1	1	1	1	1	1	1	1	1	1	1	1	1	1	1	1	1	1	1
CAMTA1	1	1	1	1	1	1	1	1	1	1	1	1	1	1	1	1	1	1	1	1	1	1	1	1
CARF	1	1	1	1	1	1	1	1	1	1	1	1	1	1	1	1	1	1	1	1	1	1	1	1
CASZ1	1	1	1	1	1	1	1	1	1	1	1	1	1	1	1	1	1	1	1	1	1	1	1	1
CBFA2T3	1	1	1	1	1	1	1	1	1	1	1	1	1	1	1	1	1	1	1	1	1	1	1	1
CBFB	1	1	1	1	1	1	1	1	1	1	1	1	1	1	1	1	1	1	1	1	1	1	1	1
CC2D1A	1	1	1	1	1	1	1	1	1	1	1	1	1	1	1	1	1	1	1	1	1	1	1	1
CC2D1B	1	1	1	1	1	1	1	1	1	1	1	1	1	1	1	1	1	1	1	1	1	1	1	1
CCDC62	1	1	1	1	1	1	1	1	1	1	1	1	1	1	1	1	1	1	1	1	1	1	1	1
CCND1	1	1	1	1	1	1	1	1	1	1	1	1	1	1	1	1	1	1	1	1	1	1	1	1
CDC5L	1	1	1	1	1	1	1	1	1	1	1	1	1	1	1	1	1	1	1	1	1	1	1	1
CDX1	1	1	1	1	1	1	1	1	1	1	1	1	1	1	1	1	1	1	1	1	1	1	1	1
CDX2	1.15223	0.386387	2.18734	0.260981	0.0689081	0.965971	-0.546678	0.81844	0.0326049	0.982496	0.228728	0.932039	0.285403	0.882278	0.373456	0.919859	1.2557	0.69044	0.132529	0.99531	-0.421926	0.813748	-0.20121	0.886591
CDX4	1	1	1	1	1	1	1	1	1	1	1	1	1	1	1	1	1	1	1	1	1	1	1	1
CEBPA	3.73966	0.000989897	-2.21584	0.257011	-2.21472	0.189308	-0.838722	0.728901	0.873634	0.742146	1.06401	0.587358	1.78149	0.266271	-0.553429	0.895252	-0.229832	0.964333	-1.97819	0.992648	0.621425	0.705303	-1.37492	0.317683
CEBPB	4.98151	7.28703e-06	-1.18478	0.62392	2.06977	0.206683	-0.396093	0.845822	0.744718	0.778082	1.40682	0.433416	0.296993	0.879557	-1.33044	0.552781	2.60765	0.111746	-0.557888	0.992648	1.75189	0.211863	1.28691	0.344114
CEBPD	2.29143	0.0550843	0.360649	0.919994	0.620816	0.771734	-0.00969796	0.996576	0.357724	0.885308	0.953917	0.638773	1.39855	0.411596	0.287812	0.923404	0.606207	0.916346	0.0594685	0.99531	0.985706	0.550549	1.88789	0.158587
CEBPE	1	1	1	1	1	1	1	1	1	1	1	1	1	1	1	1	1	1	1	1	1	1	1	1
CEBPG	4.70259	2.82566e-05	-1.81932	0.403966	-0.370447	0.881969	0.756233	0.763505	1.53107	0.399287	0.809486	0.710386	0.229056	0.905018	-0.791747	0.831526	1.02156	0.808045	-0.0776249	0.99531	3.11592	0.0162917	-0.665235	0.626886
CEBPZ	1	1	1	1	1	1	1	1	1	1	1	1	1	1	1	1	1	1	1	1	1	1	1	1
CGGBP1	1	1	1	1	1	1	1	1	1	1	1	1	1	1	1	1	1	1	1	1	1	1	1	1
CHD4	1	1	1	1	1	1	1	1	1	1	1	1	1	1	1	1	1	1	1	1	1	1	1	1
CIC	1	1	1	1	1	1	1	1	1	1	1	1	1	1	1	1	1	1	1	1	1	1	1	1
CIITA	1	1	1	1	1	1	1	1	1	1	1	1	1	1	1	1	1	1	1	1	1	1	1	1
CITED2	1	1	1	1	1	1	1	1	1	1	1	1	1	1	1	1	1	1	1	1	1	1	1	1
CLOCK	0.0716379	0.955297	-1.7173	0.432225	0.994556	0.615908	-1.25796	0.50676	-0.701142	0.778082	0.428482	0.858429	1.35077	0.425349	-1.42244	0.552781	-0.566243	0.916346	-0.792344	0.992648	-0.23781	0.90182	-1.94817	0.144783
CNOT4	1	1	1	1	1	1	1	1	1	1	1	1	1	1	1	1	1	1	1	1	1	1	1	1
CNOT7	1	1	1	1	1	1	1	1	1	1	1	1	1	1	1	1	1	1	1	1	1	1	1	1
COPS5	1	1	1	1	1	1	1	1	1	1	1	1	1	1	1	1	1	1	1	1	1	1	1	1
CREB1	4.41404	8.08191e-05	-0.149777	0.9564	0.225221	0.925312	0.843415	0.728901	-1.16752	0.576715	1.60585	0.374954	2.02732	0.189375	0.0110047	0.995422	0.939239	0.81233	0.121697	0.99531	3.1768	0.0137595	1.96295	0.141599
CREB3	1	1	1	1	1	1	1	1	1	1	1	1	1	1	1	1	1	1	1	1	1	1	1	1
CREB3L1	1	1	1	1	1	1	1	1	1	1	1	1	1	1	1	1	1	1	1	1	1	1	1	1
CREB3L2	1	1	1	1	1	1	1	1	1	1	1	1	1	1	1	1	1	1	1	1	1	1	1	1
CREB3L3	1	1	1	1	1	1	1	1	1	1	1	1	1	1	1	1	1	1	1	1	1	1	1	1
CREB3L4	1	1	1	1	1	1	1	1	1	1	1	1	1	1	1	1	1	1	1	1	1	1	1	1
CREB5	1	1	1	1	1	1	1	1	1	1	1	1	1	1	1	1	1	1	1	1	1	1	1	1
CREBBP	1	1	1	1	1	1	1	1	1	1	1	1	1	1	1	1	1	1	1	1	1	1	1	1
CREBL2	1	1	1	1	1	1	1	1	1	1	1	1	1	1	1	1	1	1	1	1	1	1	1	1
CREBRF	1	1	1	1	1	1	1	1	1	1	1	1	1	1	1	1	1	1	1	1	1	1	1	1
CREBZF	1	1	1	1	1	1	1	1	1	1	1	1	1	1	1	1	1	1	1	1	1	1	1	1
CREG1	1	1	1	1	1	1	1	1	1	1	1	1	1	1	1	1	1	1	1	1	1	1	1	1
CREM	-1.03029	0.440022	-0.697076	0.796936	-0.198405	0.929573	-0.741049	0.767763	-0.141474	0.960467	0.759853	0.72772	0.657163	0.728757	-1.95462	0.441426	0.567789	0.916346	0.665283	0.992648	0.0326881	0.991085	0.175877	0.895271
CRX	1	1	1	1	1	1	1	1	1	1	1	1	1	1	1	1	1	1	1	1	1	1	1	1
CTBP1	1	1	1	1	1	1	1	1	1	1	1	1	1	1	1	1	1	1	1	1	1	1	1	1
CTBP2	1	1	1	1	1	1	1	1	1	1	1	1	1	1	1	1	1	1	1	1	1	1	1	1
CTCF	0.721828	0.590557	1.20128	0.620151	-0.711502	0.744153	-0.629781	0.795887	1.21257	0.569098	-0.46443	0.838308	0.73562	0.692943	0.0057379	0.995422	0.105451	0.997263	0.929995	0.992648	0.526005	0.760123	-0.400631	0.786755
CTCFL	1	1	1	1	1	1	1	1	1	1	1	1	1	1	1	1	1	1	1	1	1	1	1	1
CTNNB1	3.35139	0.00350456	-1.65487	0.44366	2.15729	0.189308	0.642906	0.795887	0.907939	0.724684	-0.847942	0.693823	0.0934431	0.952197	-0.813676	0.818883	1.22205	0.700175	-2.03072	0.992648	2.84086	0.0279298	3.18785	0.0108208
CUX1	4.27151	0.000144676	1.4994	0.517868	0.220513	0.925312	2.78	0.0594832	-0.318686	0.892999	0.0673932	0.967204	2.18311	0.134631	-1.53398	0.552781	0.52848	0.922584	0.41308	0.992648	1.49013	0.305438	0.906241	0.518799
CUX2	1	1	1	1	1	1	1	1	1	1	1	1	1	1	1	1	1	1	1	1	1	1	1	1
CXXC1	1	1	1	1	1	1	1	1	1	1	1	1	1	1	1	1	1	1	1	1	1	1	1	1
DACH1	1	1	1	1	1	1	1	1	1	1	1	1	1	1	1	1	1	1	1	1	1	1	1	1
DACH2	1	1	1	1	1	1	1	1	1	1	1	1	1	1	1	1	1	1	1	1	1	1	1	1
DAXX	1	1	1	1	1	1	1	1	1	1	1	1	1	1	1	1	1	1	1	1	1	1	1	1
DBP	1	1	1	1	1	1	1	1	1	1	1	1	1	1	1	1	1	1	1	1	1	1	1	1
DBX1	1	1	1	1	1	1	1	1	1	1	1	1	1	1	1	1	1	1	1	1	1	1	1	1
DDIT3	2.48282	0.0360731	1.26383	0.595669	0.432877	0.85355	-1.43404	0.432232	-0.500076	0.853485	2.95745	0.0477702	-1.59255	0.333783	0.785839	0.831526	1.85183	0.34864	-1.11475	0.992648	2.52499	0.0575148	0.22413	0.875731
DDX5	1	1	1	1	1	1	1	1	1	1	1	1	1	1	1	1	1	1	1	1	1	1	1	1
DEAF1	1	1	1	1	1	1	1	1	1	1	1	1	1	1	1	1	1	1	1	1	1	1	1	1
DLX1	1	1	1	1	1	1	1	1	1	1	1	1	1	1	1	1	1	1	1	1	1	1	1	1
DLX2	1	1	1	1	1	1	1	1	1	1	1	1	1	1	1	1	1	1	1	1	1	1	1	1
DLX3	1	1	1	1	1	1	1	1	1	1	1	1	1	1	1	1	1	1	1	1	1	1	1	1
DLX4	2.24269	0.0612317	-0.539919	0.837283	1.00191	0.615908	-0.267823	0.903724	1.52933	0.399287	-0.40908	0.861492	-0.37689	0.863388	0.701091	0.839322	0.981339	0.81233	-1.33414	0.992648	0.916652	0.567763	0.871629	0.52719
DLX5	1	1	1	1	1	1	1	1	1	1	1	1	1	1	1	1	1	1	1	1	1	1	1	1
DLX6	1	1	1	1	1	1	1	1	1	1	1	1	1	1	1	1	1	1	1	1	1	1	1	1
DMAP1	1	1	1	1	1	1	1	1	1	1	1	1	1	1	1	1	1	1	1	1	1	1	1	1
DMBX1	1	1	1	1	1	1	1	1	1	1	1	1	1	1	1	1	1	1	1	1	1	1	1	1
DMRT1	1	1	1	1	1	1	1	1	1	1	1	1	1	1	1	1	1	1	1	1	1	1	1	1
DMRT3	1	1	1	1	1	1	1	1	1	1	1	1	1	1	1	1	1	1	1	1	1	1	1	1
DMRTA1	1	1	1	1	1	1	1	1	1	1	1	1	1	1	1	1	1	1	1	1	1	1	1	1
DMRTA2	1	1	1	1	1	1	1	1	1	1	1	1	1	1	1	1	1	1	1	1	1	1	1	1
DMTF1	1	1	1	1	1	1	1	1	1	1	1	1	1	1	1	1	1	1	1	1	1	1	1	1
DNAJC1	1	1	1	1	1	1	1	1	1	1	1	1	1	1	1	1	1	1	1	1	1	1	1	1
DNAJC2	1	1	1	1	1	1	1	1	1	1	1	1	1	1	1	1	1	1	1	1	1	1	1	1
DNMT1	2.98043	0.0103893	-1.3979	0.567506	1.3832	0.481069	0.507449	0.826521	2.13087	0.201563	-0.493044	0.825734	1.24406	0.460193	-0.859884	0.818883	0.45032	0.927207	-1.31124	0.992648	1.49947	0.302906	2.1597	0.103099
DNMT3A	-0.137948	0.930565	1.34415	0.5717	0.184957	0.929573	0.18759	0.922104	-1.79568	0.316192	-1.38342	0.447325	0.746228	0.692286	-0.205173	0.94401	-0.296407	0.943643	0.347331	0.992648	0.555813	0.742202	-1.17659	0.392143
DNMT3B	1.52669	0.231605	0.346548	0.919994	-1.27385	0.515242	1.19798	0.535366	1.77938	0.321594	-2.13011	0.207044	1.10107	0.517108	-1.60511	0.534461	1.34237	0.640426	-0.41952	0.992648	0.338047	0.849304	0.59098	0.663716
DNMT3L	1	1	1	1	1	1	1	1	1	1	1	1	1	1	1	1	1	1	1	1	1	1	1	1
DOT1L	1	1	1	1	1	1	1	1	1	1	1	1	1	1	1	1	1	1	1	1	1	1	1	1
DPF3	1	1	1	1	1	1	1	1	1	1	1	1	1	1	1	1	1	1	1	1	1	1	1	1
DR1	1	1	1	1	1	1	1	1	1	1	1	1	1	1	1	1	1	1	1	1	1	1	1	1
DRAP1	1	1	1	1	1	1	1	1	1	1	1	1	1	1	1	1	1	1	1	1	1	1	1	1
DRGX	1	1	1	1	1	1	1	1	1	1	1	1	1	1	1	1	1	1	1	1	1	1	1	1
DTX1	1	1	1	1	1	1	1	1	1	1	1	1	1	1	1	1	1	1	1	1	1	1	1	1
DUX4	1	1	1	1	1	1	1	1	1	1	1	1	1	1	1	1	1	1	1	1	1	1	1	1
E2F1	3.99128	0.000421686	0.50721	0.854229	2.70081	0.12291	0.916133	0.680877	-3.49095	0.0158834	4.44227	0.000257027	-0.809716	0.66152	-1.32775	0.552781	3.51677	0.0150207	0.441416	0.992648	4.94826	5.22743e-05	1.2223	0.376382
E2F2	0.931784	0.489063	-2.34762	0.22971	1.36019	0.489523	-0.660644	0.795887	-2.50726	0.116954	2.70685	0.0856403	0.192451	0.923961	-0.541212	0.895252	1.44522	0.591027	0.00675181	0.99531	1.11322	0.484316	-1.20641	0.378341
E2F3	0.658601	0.61699	-2.42903	0.194288	2.4133	0.189308	-1.86405	0.304961	-2.04602	0.235359	2.88136	0.0571667	-0.491006	0.840995	-1.59346	0.534461	2.23113	0.18554	-0.220589	0.992648	1.86032	0.183665	-1.28914	0.344114
E2F4	0.731968	0.585943	-1.01827	0.680509	2.00763	0.215033	-1.34161	0.461286	-2.16941	0.192832	4.01413	0.00137829	-2.61826	0.0620448	1.23802	0.622858	2.75051	0.0979886	-0.263129	0.992648	3.83666	0.00205782	-1.28747	0.344114
E2F5	1	1	1	1	1	1	1	1	1	1	1	1	1	1	1	1	1	1	1	1	1	1	1	1
E2F6	1	1	1	1	1	1	1	1	1	1	1	1	1	1	1	1	1	1	1	1	1	1	1	1
E2F7	1	1	1	1	1	1	1	1	1	1	1	1	1	1	1	1	1	1	1	1	1	1	1	1
E2F8	1	1	1	1	1	1	1	1	1	1	1	1	1	1	1	1	1	1	1	1	1	1	1	1
E4F1	1	1	1	1	1	1	1	1	1	1	1	1	1	1	1	1	1	1	1	1	1	1	1	1
EBF1	1	1	1	1	1	1	1	1	1	1	1	1	1	1	1	1	1	1	1	1	1	1	1	1
EBF2	1	1	1	1	1	1	1	1	1	1	1	1	1	1	1	1	1	1	1	1	1	1	1	1
EBF3	1	1	1	1	1	1	1	1	1	1	1	1	1	1	1	1	1	1	1	1	1	1	1	1
EGR1	5.61391	3.26375e-07	0.71261	0.794071	1.59219	0.372756	1.74005	0.304961	-0.729634	0.778082	1.49395	0.410903	3.534	0.0103454	-2.17348	0.361626	0.961712	0.81233	-0.66425	0.992648	2.83417	0.0279298	3.16901	0.0108208
EGR2	1.96808	0.107929	-0.738823	0.789382	-0.269083	0.911027	1.62426	0.341452	-0.43417	0.881737	0.109328	0.95859	1.44623	0.384428	-1.09912	0.690666	0.497143	0.922584	0.177093	0.992648	2.0362	0.133884	1.42066	0.303277
EGR3	1	1	1	1	1	1	1	1	1	1	1	1	1	1	1	1	1	1	1	1	1	1	1	1
EGR4	1	1	1	1	1	1	1	1	1	1	1	1	1	1	1	1	1	1	1	1	1	1	1	1
EHF	1	1	1	1	1	1	1	1	1	1	1	1	1	1	1	1	1	1	1	1	1	1	1	1
EID1	1	1	1	1	1	1	1	1	1	1	1	1	1	1	1	1	1	1	1	1	1	1	1	1
EID2B	1	1	1	1	1	1	1	1	1	1	1	1	1	1	1	1	1	1	1	1	1	1	1	1
ELF1	2.76289	0.0186399	0.79844	0.776287	-0.0994772	0.949533	1.63992	0.341452	-0.405655	0.885308	0.117992	0.95859	1.30037	0.445211	-0.754274	0.837504	0.0196029	0.997263	0.011495	0.99531	-0.0611685	0.984651	1.53059	0.269805
ELF2	1	1	1	1	1	1	1	1	1	1	1	1	1	1	1	1	1	1	1	1	1	1	1	1
ELF3	1	1	1	1	1	1	1	1	1	1	1	1	1	1	1	1	1	1	1	1	1	1	1	1
ELF4	3.29665	0.00410943	-0.7838	0.781714	1.2967	0.511176	1.92083	0.304961	1.15727	0.576715	0.12434	0.95859	-0.1475	0.944021	0.559989	0.895252	0.73107	0.875174	-0.899525	0.992648	2.98693	0.0197255	3.00219	0.0151021
ELF5	1	1	1	1	1	1	1	1	1	1	1	1	1	1	1	1	1	1	1	1	1	1	1	1
ELK1	1.69965	0.176106	0.0293282	0.988259	0.310915	0.903654	-0.625697	0.795887	-3.05638	0.032344	1.74626	0.322695	1.80788	0.266052	0.450919	0.903376	-0.112323	0.997263	-0.249487	0.992648	1.98069	0.144758	-2.56947	0.0452473
ELK3	1	1	1	1	1	1	1	1	1	1	1	1	1	1	1	1	1	1	1	1	1	1	1	1
ELK4	1	1	1	1	1	1	1	1	1	1	1	1	1	1	1	1	1	1	1	1	1	1	1	1
EMX1	1	1	1	1	1	1	1	1	1	1	1	1	1	1	1	1	1	1	1	1	1	1	1	1
EMX2	1	1	1	1	1	1	1	1	1	1	1	1	1	1	1	1	1	1	1	1	1	1	1	1
EN1	1	1	1	1	1	1	1	1	1	1	1	1	1	1	1	1	1	1	1	1	1	1	1	1
EN2	1	1	1	1	1	1	1	1	1	1	1	1	1	1	1	1	1	1	1	1	1	1	1	1
ENO1	1	1	1	1	1	1	1	1	1	1	1	1	1	1	1	1	1	1	1	1	1	1	1	1
EOMES	1	1	1	1	1	1	1	1	1	1	1	1	1	1	1	1	1	1	1	1	1	1	1	1
EP300	0.900638	0.502706	-0.469412	0.867982	-0.776756	0.721549	-0.161014	0.92931	0.204698	0.960467	-0.80037	0.71407	-0.0391911	0.980784	0.130205	0.958654	-0.0401285	0.997263	-1.37252	0.992648	2.40459	0.0690455	-0.258349	0.859382
EPAS1	1.77845	0.156769	0.38877	0.919994	-0.451198	0.841211	1.61321	0.341842	0.683299	0.778082	-1.06534	0.587358	1.36969	0.415274	-1.81087	0.506476	-0.48623	0.922584	1.38141	0.992648	-0.180343	0.931043	0.0453185	0.972271
ERF	1	1	1	1	1	1	1	1	1	1	1	1	1	1	1	1	1	1	1	1	1	1	1	1
ERG	3.41768	0.00280566	-0.97944	0.700192	1.27312	0.515242	0.64916	0.795887	2.29197	0.174503	-1.09459	0.585406	2.5536	0.0696444	-0.176413	0.945966	-2.21596	0.18554	0.409422	0.992648	0.819826	0.606171	2.52961	0.0462761
ESR1	4.15326	0.000236615	-0.669983	0.808985	0.883406	0.675124	3.84695	0.00394674	0.397496	0.885308	-0.69206	0.765275	-0.273175	0.883049	-1.44121	0.552781	2.70711	0.0979886	-0.512803	0.992648	3.00921	0.0189077	1.60751	0.242083
ESR2	3.31293	0.00394949	0.827718	0.772872	-1.1573	0.550021	2.12829	0.236348	1.58357	0.388372	-1.31272	0.465139	0.612881	0.760546	0.0864908	0.982094	0.465306	0.925448	-0.681483	0.992648	1.44788	0.321769	2.05444	0.122995
ESRRA	1	1	1	1	1	1	1	1	1	1	1	1	1	1	1	1	1	1	1	1	1	1	1	1
ESRRB	1	1	1	1	1	1	1	1	1	1	1	1	1	1	1	1	1	1	1	1	1	1	1	1
ESRRG	1	1	1	1	1	1	1	1	1	1	1	1	1	1	1	1	1	1	1	1	1	1	1	1
ESX1	1	1	1	1	1	1	1	1	1	1	1	1	1	1	1	1	1	1	1	1	1	1	1	1
ETS1	7.02404	6.22379e-11	1.04665	0.668675	2.22371	0.189308	1.76181	0.304961	-1.35204	0.484998	2.61359	0.0864597	4.12865	0.00140489	-0.463347	0.903376	1.60426	0.473575	-0.716782	0.992648	4.1122	0.000905316	3.95751	0.00109342
ETS2	4.48015	6.38151e-05	-2.149	0.260981	2.79841	0.103202	1.75211	0.304961	-0.932877	0.723843	1.14995	0.555654	4.73877	0.000124172	-0.665415	0.864772	-0.310293	0.943643	-0.290798	0.992648	1.05663	0.504867	2.55052	0.0460123
ETV1	1	1	1	1	1	1	1	1	1	1	1	1	1	1	1	1	1	1	1	1	1	1	1	1
ETV2	1	1	1	1	1	1	1	1	1	1	1	1	1	1	1	1	1	1	1	1	1	1	1	1
ETV3	1	1	1	1	1	1	1	1	1	1	1	1	1	1	1	1	1	1	1	1	1	1	1	1
ETV4	3.51469	0.00207552	-2.00933	0.321251	2.21728	0.189308	1.5121	0.376845	0.441055	0.880167	-0.157884	0.957444	3.48473	0.0103454	0.656778	0.864772	0.887326	0.832718	-0.816425	0.992648	2.71498	0.0386242	4.94945	1.71922e-05
ETV5	1	1	1	1	1	1	1	1	1	1	1	1	1	1	1	1	1	1	1	1	1	1	1	1
ETV6	1	1	1	1	1	1	1	1	1	1	1	1	1	1	1	1	1	1	1	1	1	1	1	1
ETV7	1	1	1	1	1	1	1	1	1	1	1	1	1	1	1	1	1	1	1	1	1	1	1	1
EVX1	1	1	1	1	1	1	1	1	1	1	1	1	1	1	1	1	1	1	1	1	1	1	1	1
EVX2	1	1	1	1	1	1	1	1	1	1	1	1	1	1	1	1	1	1	1	1	1	1	1	1
EWSR1	0.675815	0.610082	-1.24504	0.60778	0.00105167	0.999161	-0.193066	0.922104	0.56907	0.827109	-1.20961	0.533725	0.420588	0.861677	-1.56869	0.550257	0.0967906	0.997263	0.961286	0.992648	-1.10379	0.484316	0.707736	0.611459
EZH2	0.854968	0.521169	0.695979	0.796936	-0.290159	0.903654	1.99694	0.271463	1.81096	0.311617	-1.31649	0.465139	0.462017	0.847721	-0.322846	0.923404	0.72282	0.875174	-0.138718	0.99531	2.17781	0.104556	0.509595	0.719324
FAM170A	1	1	1	1	1	1	1	1	1	1	1	1	1	1	1	1	1	1	1	1	1	1	1	1
FERD3L	1	1	1	1	1	1	1	1	1	1	1	1	1	1	1	1	1	1	1	1	1	1	1	1
FEV	1	1	1	1	1	1	1	1	1	1	1	1	1	1	1	1	1	1	1	1	1	1	1	1
FEZF1	1	1	1	1	1	1	1	1	1	1	1	1	1	1	1	1	1	1	1	1	1	1	1	1
FEZF2	1	1	1	1	1	1	1	1	1	1	1	1	1	1	1	1	1	1	1	1	1	1	1	1
FGF2	1	1	1	1	1	1	1	1	1	1	1	1	1	1	1	1	1	1	1	1	1	1	1	1
FHL2	1	1	1	1	1	1	1	1	1	1	1	1	1	1	1	1	1	1	1	1	1	1	1	1
FIGLA	1	1	1	1	1	1	1	1	1	1	1	1	1	1	1	1	1	1	1	1	1	1	1	1
FIZ1	1	1	1	1	1	1	1	1	1	1	1	1	1	1	1	1	1	1	1	1	1	1	1	1
FLI1	3.22855	0.00504228	-0.158108	0.9564	1.42238	0.477057	0.260735	0.903855	0.0387617	0.982496	-0.0503488	0.968716	3.4219	0.0119706	-0.508803	0.903376	0.34967	0.934756	-0.0794651	0.99531	0.818505	0.606171	3.25981	0.00990502
FLYWCH1	1	1	1	1	1	1	1	1	1	1	1	1	1	1	1	1	1	1	1	1	1	1	1	1
FOS	5.17341	3.12346e-06	1.08935	0.654723	0.842248	0.681668	0.578346	0.809607	-0.712721	0.778082	2.31752	0.144936	2.29972	0.114543	-1.39662	0.552781	2.42806	0.132202	-0.384116	0.992648	3.98335	0.00130803	3.14878	0.0108208
FOSB	2.24902	0.0608826	0.042954	0.988259	0.104806	0.94941	0.643675	0.795887	-1.5041	0.413788	1.43282	0.423129	1.23578	0.460193	-1.36065	0.552781	1.22365	0.700175	0.481862	0.992648	1.35013	0.352424	2.44292	0.0551706
FOSL1	1.27683	0.328054	-0.391957	0.919994	-0.0537112	0.966922	-0.687081	0.795887	-0.762643	0.778082	0.225115	0.932039	0.321701	0.872293	-0.193966	0.94401	1.74915	0.403074	0.655361	0.992648	-1.43614	0.322893	-0.05458	0.969058
FOSL2	1	1	1	1	1	1	1	1	1	1	1	1	1	1	1	1	1	1	1	1	1	1	1	1
FOXA1	-0.144108	0.929686	0.225939	0.944646	-0.0467207	0.966922	-1.60712	0.341842	0.118953	0.960467	0.620799	0.784025	-0.786677	0.668925	0.289941	0.923404	0.37294	0.934756	-0.37951	0.992648	0.753458	0.643341	-1.11509	0.421876
FOXA2	-0.271126	0.856764	-2.87682	0.109946	2.55869	0.17336	-0.683364	0.795887	1.25647	0.542775	-0.485586	0.827984	0.716289	0.697139	1.05089	0.705779	-1.93741	0.311143	0.544383	0.992648	1.36853	0.34378	-0.745875	0.597499
FOXA3	1	1	1	1	1	1	1	1	1	1	1	1	1	1	1	1	1	1	1	1	1	1	1	1
FOXC1	1	1	1	1	1	1	1	1	1	1	1	1	1	1	1	1	1	1	1	1	1	1	1	1
FOXC2	1	1	1	1	1	1	1	1	1	1	1	1	1	1	1	1	1	1	1	1	1	1	1	1
FOXD1	1	1	1	1	1	1	1	1	1	1	1	1	1	1	1	1	1	1	1	1	1	1	1	1
FOXD2	1	1	1	1	1	1	1	1	1	1	1	1	1	1	1	1	1	1	1	1	1	1	1	1
FOXD3	1	1	1	1	1	1	1	1	1	1	1	1	1	1	1	1	1	1	1	1	1	1	1	1
FOXD4	1	1	1	1	1	1	1	1	1	1	1	1	1	1	1	1	1	1	1	1	1	1	1	1
FOXE1	1	1	1	1	1	1	1	1	1	1	1	1	1	1	1	1	1	1	1	1	1	1	1	1
FOXF1	1	1	1	1	1	1	1	1	1	1	1	1	1	1	1	1	1	1	1	1	1	1	1	1
FOXF2	1	1	1	1	1	1	1	1	1	1	1	1	1	1	1	1	1	1	1	1	1	1	1	1
FOXG1	1	1	1	1	1	1	1	1	1	1	1	1	1	1	1	1	1	1	1	1	1	1	1	1
FOXH1	1	1	1	1	1	1	1	1	1	1	1	1	1	1	1	1	1	1	1	1	1	1	1	1
FOXI1	1	1	1	1	1	1	1	1	1	1	1	1	1	1	1	1	1	1	1	1	1	1	1	1
FOXI3	1	1	1	1	1	1	1	1	1	1	1	1	1	1	1	1	1	1	1	1	1	1	1	1
FOXJ1	1	1	1	1	1	1	1	1	1	1	1	1	1	1	1	1	1	1	1	1	1	1	1	1
FOXJ2	1	1	1	1	1	1	1	1	1	1	1	1	1	1	1	1	1	1	1	1	1	1	1	1
FOXJ3	1	1	1	1	1	1	1	1	1	1	1	1	1	1	1	1	1	1	1	1	1	1	1	1
FOXK1	1	1	1	1	1	1	1	1	1	1	1	1	1	1	1	1	1	1	1	1	1	1	1	1
FOXK2	1	1	1	1	1	1	1	1	1	1	1	1	1	1	1	1	1	1	1	1	1	1	1	1
FOXL1	1	1	1	1	1	1	1	1	1	1	1	1	1	1	1	1	1	1	1	1	1	1	1	1
FOXL2	1	1	1	1	1	1	1	1	1	1	1	1	1	1	1	1	1	1	1	1	1	1	1	1
FOXM1	1.27224	0.328389	-0.245871	0.944646	0.629612	0.76931	-0.889199	0.702195	-1.83184	0.311617	2.61271	0.0864597	-0.811373	0.66152	1.61363	0.534461	0.307712	0.943643	-3.62077	0.0339252	1.33433	0.356149	-2.99425	0.0151318
FOXN1	0.669512	0.611747	-0.336105	0.919994	0.238667	0.923276	-0.690212	0.795887	-1.64725	0.37177	1.15103	0.555654	1.52213	0.362355	-2.17771	0.361626	0.440262	0.927207	-0.802805	0.992648	-0.788673	0.621251	0.990142	0.483157
FOXN3	1	1	1	1	1	1	1	1	1	1	1	1	1	1	1	1	1	1	1	1	1	1	1	1
FOXN4	1	1	1	1	1	1	1	1	1	1	1	1	1	1	1	1	1	1	1	1	1	1	1	1
FOXO1	0.876912	0.511067	-1.683	0.44366	-2.30005	0.189308	1.81647	0.304961	2.76362	0.0694992	-1.89617	0.278827	0.0885046	0.952197	-2.51037	0.214303	1.46779	0.578187	-0.674884	0.992648	-0.0172474	0.99473	1.71833	0.207093
FOXO3	0.329429	0.819919	-1.49089	0.517868	-0.904339	0.665381	0.464263	0.835002	1.39597	0.475606	-0.83167	0.703123	1.10244	0.517108	-1.72608	0.512657	0.188142	0.977746	-2.33602	0.778949	-0.37189	0.832508	0.71026	0.611459
FOXO4	1	1	1	1	1	1	1	1	1	1	1	1	1	1	1	1	1	1	1	1	1	1	1	1
FOXO6	1	1	1	1	1	1	1	1	1	1	1	1	1	1	1	1	1	1	1	1	1	1	1	1
FOXP1	1	1	1	1	1	1	1	1	1	1	1	1	1	1	1	1	1	1	1	1	1	1	1	1
FOXP2	1	1	1	1	1	1	1	1	1	1	1	1	1	1	1	1	1	1	1	1	1	1	1	1
FOXP3	2.50878	0.0345502	0.229711	0.944646	-0.17209	0.929573	-0.169194	0.92931	-0.160463	0.960467	0.58478	0.794921	0.57759	0.784205	-0.0582478	0.98335	-0.273941	0.952563	0.337822	0.992648	-0.0125265	0.99473	1.67434	0.218212
FOXP4	1	1	1	1	1	1	1	1	1	1	1	1	1	1	1	1	1	1	1	1	1	1	1	1
FOXQ1	1	1	1	1	1	1	1	1	1	1	1	1	1	1	1	1	1	1	1	1	1	1	1	1
FOXS1	1	1	1	1	1	1	1	1	1	1	1	1	1	1	1	1	1	1	1	1	1	1	1	1
FUS	1	1	1	1	1	1	1	1	1	1	1	1	1	1	1	1	1	1	1	1	1	1	1	1
GABPA	0.999622	0.458381	-0.257171	0.944646	-0.60454	0.773049	-0.403678	0.843457	0.738674	0.778082	-0.290888	0.910688	0.776283	0.673876	0.0984207	0.976556	0.658809	0.899503	-0.990971	0.992648	0.95289	0.564182	-0.134371	0.916926
GATA1	2.38683	0.0451229	1.3685	0.5717	-0.252403	0.915686	-0.00428556	0.996581	0.90962	0.724684	-0.241426	0.932039	-1.78092	0.266271	1.05625	0.705779	1.46592	0.578187	0.0347724	0.99531	-0.196353	0.924366	1.26528	0.354727
GATA2	3.08511	0.00770549	-2.02971	0.315843	0.65671	0.767703	0.633591	0.795887	1.08562	0.628789	-0.727251	0.738997	1.612	0.329442	-1.49729	0.552781	0.898508	0.832718	-0.862287	0.992648	-0.14611	0.939807	2.62394	0.0393691
GATA3	1.2097	0.355762	-0.361337	0.919994	1.30713	0.511176	1.29714	0.483322	-0.674719	0.778955	-0.818836	0.706484	1.88724	0.251627	-1.33147	0.552781	0.650072	0.899503	0.657419	0.992648	-0.298768	0.866383	1.20883	0.378341
GATA4	1.5723	0.219414	-1.68145	0.44366	0.516017	0.803994	1.21332	0.530377	1.92632	0.26572	-1.98538	0.247288	2.86652	0.0383476	-0.563019	0.895252	0.37313	0.934756	-0.937417	0.992648	0.263522	0.888204	2.79233	0.0268628
GATA5	1	1	1	1	1	1	1	1	1	1	1	1	1	1	1	1	1	1	1	1	1	1	1	1
GATA6	3.11389	0.00710863	-1.16222	0.62392	1.64827	0.347544	0.547899	0.81844	0.91621	0.724684	0.294448	0.910688	0.0290363	0.981083	1.72707	0.512657	1.01957	0.808045	-0.227905	0.992648	-0.758256	0.64321	2.54254	0.0462207
GATAD2B	1	1	1	1	1	1	1	1	1	1	1	1	1	1	1	1	1	1	1	1	1	1	1	1
GBX2	1	1	1	1	1	1	1	1	1	1	1	1	1	1	1	1	1	1	1	1	1	1	1	1
GCM1	1	1	1	1	1	1	1	1	1	1	1	1	1	1	1	1	1	1	1	1	1	1	1	1
GCM2	1	1	1	1	1	1	1	1	1	1	1	1	1	1	1	1	1	1	1	1	1	1	1	1
GFI1	-0.0652533	0.956252	-1.21854	0.620018	-0.743872	0.727975	-0.242135	0.911018	0.151676	0.960467	-0.499284	0.825734	0.909944	0.611816	-1.08084	0.697442	-0.763785	0.875174	-0.239663	0.992648	-2.13159	0.112242	-0.376351	0.796281
GFI1B	1	1	1	1	1	1	1	1	1	1	1	1	1	1	1	1	1	1	1	1	1	1	1	1
GLI1	3.24582	0.00483091	-2.5329	0.194288	3.04123	0.0698271	0.528857	0.825658	0.875323	0.742146	-0.931243	0.647694	0.118043	0.947031	0.646287	0.864772	-0.16334	0.985015	1.15289	0.992648	-0.0904636	0.965856	2.64562	0.0384413
GLI2	1.25409	0.334249	-0.0254418	0.988259	0.140563	0.941541	1.74226	0.304961	-1.03206	0.653782	0.313531	0.907009	0.996417	0.575781	-0.744093	0.837504	0.374383	0.934756	0.337906	0.992648	2.04401	0.133242	-0.620948	0.646599
GLI3	0.535252	0.677534	-0.587069	0.814614	1.15033	0.550021	-0.588126	0.809607	-0.097562	0.968394	0.613337	0.784025	0.454384	0.847721	-0.317338	0.923404	-0.850536	0.847913	0.269315	0.992648	2.21129	0.0990587	1.09169	0.432093
GLIS1	1	1	1	1	1	1	1	1	1	1	1	1	1	1	1	1	1	1	1	1	1	1	1	1
GLIS3	1	1	1	1	1	1	1	1	1	1	1	1	1	1	1	1	1	1	1	1	1	1	1	1
GMEB1	1	1	1	1	1	1	1	1	1	1	1	1	1	1	1	1	1	1	1	1	1	1	1	1
GRHL1	1	1	1	1	1	1	1	1	1	1	1	1	1	1	1	1	1	1	1	1	1	1	1	1
GRHL2	1	1	1	1	1	1	1	1	1	1	1	1	1	1	1	1	1	1	1	1	1	1	1	1
GRHL3	1	1	1	1	1	1	1	1	1	1	1	1	1	1	1	1	1	1	1	1	1	1	1	1
GSC	1	1	1	1	1	1	1	1	1	1	1	1	1	1	1	1	1	1	1	1	1	1	1	1
GSC2	1	1	1	1	1	1	1	1	1	1	1	1	1	1	1	1	1	1	1	1	1	1	1	1
GSX1	1	1	1	1	1	1	1	1	1	1	1	1	1	1	1	1	1	1	1	1	1	1	1	1
GSX2	1	1	1	1	1	1	1	1	1	1	1	1	1	1	1	1	1	1	1	1	1	1	1	1
GTF2A1	1	1	1	1	1	1	1	1	1	1	1	1	1	1	1	1	1	1	1	1	1	1	1	1
GTF2B	1	1	1	1	1	1	1	1	1	1	1	1	1	1	1	1	1	1	1	1	1	1	1	1
GTF2F1	1	1	1	1	1	1	1	1	1	1	1	1	1	1	1	1	1	1	1	1	1	1	1	1
GTF2I	1	1	1	1	1	1	1	1	1	1	1	1	1	1	1	1	1	1	1	1	1	1	1	1
GTF2IRD1	1	1	1	1	1	1	1	1	1	1	1	1	1	1	1	1	1	1	1	1	1	1	1	1
GTF3A	1	1	1	1	1	1	1	1	1	1	1	1	1	1	1	1	1	1	1	1	1	1	1	1
GZF1	1	1	1	1	1	1	1	1	1	1	1	1	1	1	1	1	1	1	1	1	1	1	1	1
HAND1	1	1	1	1	1	1	1	1	1	1	1	1	1	1	1	1	1	1	1	1	1	1	1	1
HAND2	1	1	1	1	1	1	1	1	1	1	1	1	1	1	1	1	1	1	1	1	1	1	1	1
HBP1	2.06006	0.0909969	1.46296	0.517868	0.53901	0.796206	0.832676	0.728901	-0.653853	0.779939	-0.495626	0.825734	0.750465	0.692286	1.11073	0.690666	2.20707	0.18554	0.895531	0.992648	1.3771	0.341631	0.390663	0.78817
HCFC1	1	1	1	1	1	1	1	1	1	1	1	1	1	1	1	1	1	1	1	1	1	1	1	1
HDAC1	-2.48056	0.0360731	0.863489	0.772393	-1.45551	0.46051	-0.457774	0.835002	1.95316	0.26572	-2.56792	0.0909001	-0.172398	0.936065	-1.36028	0.552781	-0.510492	0.922584	-0.0194083	0.99531	-2.47726	0.0599667	-1.48291	0.284828
HDAC3	1	1	1	1	1	1	1	1	1	1	1	1	1	1	1	1	1	1	1	1	1	1	1	1
HDAC4	1	1	1	1	1	1	1	1	1	1	1	1	1	1	1	1	1	1	1	1	1	1	1	1
HDAC5	1	1	1	1	1	1	1	1	1	1	1	1	1	1	1	1	1	1	1	1	1	1	1	1
HDAC7	1	1	1	1	1	1	1	1	1	1	1	1	1	1	1	1	1	1	1	1	1	1	1	1
HDAC9	1	1	1	1	1	1	1	1	1	1	1	1	1	1	1	1	1	1	1	1	1	1	1	1
HDGF	1	1	1	1	1	1	1	1	1	1	1	1	1	1	1	1	1	1	1	1	1	1	1	1
HELT	1	1	1	1	1	1	1	1	1	1	1	1	1	1	1	1	1	1	1	1	1	1	1	1
HES1	1.99555	0.103127	0.609757	0.814614	0.616029	0.771734	2.88817	0.052653	0.776207	0.777629	-1.59897	0.374954	1.30478	0.445211	-1.5511	0.552781	0.64688	0.899503	-0.434895	0.992648	0.448938	0.798693	1.03353	0.458015
HES3	1	1	1	1	1	1	1	1	1	1	1	1	1	1	1	1	1	1	1	1	1	1	1	1
HES4	1	1	1	1	1	1	1	1	1	1	1	1	1	1	1	1	1	1	1	1	1	1	1	1
HES5	1	1	1	1	1	1	1	1	1	1	1	1	1	1	1	1	1	1	1	1	1	1	1	1
HES6	1	1	1	1	1	1	1	1	1	1	1	1	1	1	1	1	1	1	1	1	1	1	1	1
HES7	1	1	1	1	1	1	1	1	1	1	1	1	1	1	1	1	1	1	1	1	1	1	1	1
HESX1	1	1	1	1	1	1	1	1	1	1	1	1	1	1	1	1	1	1	1	1	1	1	1	1
HEY1	1	1	1	1	1	1	1	1	1	1	1	1	1	1	1	1	1	1	1	1	1	1	1	1
HEY2	1	1	1	1	1	1	1	1	1	1	1	1	1	1	1	1	1	1	1	1	1	1	1	1
HEYL	1	1	1	1	1	1	1	1	1	1	1	1	1	1	1	1	1	1	1	1	1	1	1	1
HHEX	1	1	1	1	1	1	1	1	1	1	1	1	1	1	1	1	1	1	1	1	1	1	1	1
HIC1	1	1	1	1	1	1	1	1	1	1	1	1	1	1	1	1	1	1	1	1	1	1	1	1
HIF1A	5.13944	3.53626e-06	-0.143348	0.9564	1.11039	0.56555	1.66964	0.332062	3.03695	0.0324735	-0.383635	0.880372	1.84488	0.261191	-0.497647	0.903376	-0.0163224	0.997263	-1.49468	0.992648	2.86333	0.0268993	1.2116	0.378341
HIF3A	1	1	1	1	1	1	1	1	1	1	1	1	1	1	1	1	1	1	1	1	1	1	1	1
HINFP	1	1	1	1	1	1	1	1	1	1	1	1	1	1	1	1	1	1	1	1	1	1	1	1
HIPK2	1	1	1	1	1	1	1	1	1	1	1	1	1	1	1	1	1	1	1	1	1	1	1	1
HIRA	1	1	1	1	1	1	1	1	1	1	1	1	1	1	1	1	1	1	1	1	1	1	1	1
HIVEP1	1	1	1	1	1	1	1	1	1	1	1	1	1	1	1	1	1	1	1	1	1	1	1	1
HIVEP2	1	1	1	1	1	1	1	1	1	1	1	1	1	1	1	1	1	1	1	1	1	1	1	1
HIVEP3	1	1	1	1	1	1	1	1	1	1	1	1	1	1	1	1	1	1	1	1	1	1	1	1
HLF	1	1	1	1	1	1	1	1	1	1	1	1	1	1	1	1	1	1	1	1	1	1	1	1
HLX	1	1	1	1	1	1	1	1	1	1	1	1	1	1	1	1	1	1	1	1	1	1	1	1
HMBOX1	1	1	1	1	1	1	1	1	1	1	1	1	1	1	1	1	1	1	1	1	1	1	1	1
HMG20B	1	1	1	1	1	1	1	1	1	1	1	1	1	1	1	1	1	1	1	1	1	1	1	1
HMGA1	3.74997	0.000972712	0.834324	0.772872	2.37909	0.189308	1.62132	0.341452	-0.252208	0.929665	0.0799336	0.967204	3.20697	0.0192617	-0.928997	0.769035	1.694	0.421861	-0.298575	0.992648	0.904175	0.567763	3.72995	0.0023285
HMGA2	0.148751	0.929686	-1.22375	0.620018	1.22479	0.533456	0.634727	0.795887	0.994068	0.684851	-0.049741	0.968716	1.46325	0.378326	-0.666339	0.864772	0.75586	0.875174	-1.64898	0.992648	0.64128	0.700173	-0.54552	0.693469
HMGB1	1	1	1	1	1	1	1	1	1	1	1	1	1	1	1	1	1	1	1	1	1	1	1	1
HMGB2	1	1	1	1	1	1	1	1	1	1	1	1	1	1	1	1	1	1	1	1	1	1	1	1
HMGXB4	1	1	1	1	1	1	1	1	1	1	1	1	1	1	1	1	1	1	1	1	1	1	1	1
HMX1	1	1	1	1	1	1	1	1	1	1	1	1	1	1	1	1	1	1	1	1	1	1	1	1
HMX2	1	1	1	1	1	1	1	1	1	1	1	1	1	1	1	1	1	1	1	1	1	1	1	1
HMX3	1	1	1	1	1	1	1	1	1	1	1	1	1	1	1	1	1	1	1	1	1	1	1	1
HNF1A	-0.680536	0.60965	-3.32582	0.0488175	0.390922	0.8736	-5.22394	4.0462e-05	-0.356879	0.885308	2.57811	0.0909001	-2.30011	0.114543	2.34161	0.27721	0.753569	0.875174	-5.61493	4.54241e-06	3.02957	0.0184094	-3.67376	0.00276053
HNF1B	1.81091	0.147703	-0.763712	0.789382	0.986301	0.616718	-1.88867	0.304961	1.1714	0.576715	-0.511618	0.824813	-0.473517	0.847024	1.51738	0.552781	-1.57196	0.496052	-0.865678	0.992648	1.83848	0.183665	1.16981	0.393804
HNF4A	1.30937	0.316359	-2.85648	0.109946	-0.0563539	0.966922	-3.26239	0.0231999	0.453561	0.87737	1.7643	0.320439	0.666966	0.724269	1.34017	0.552781	-2.40836	0.132202	-1.96054	0.992648	3.81114	0.00213027	-2.04624	0.123807
HNF4G	1	1	1	1	1	1	1	1	1	1	1	1	1	1	1	1	1	1	1	1	1	1	1	1
HOPX	1	1	1	1	1	1	1	1	1	1	1	1	1	1	1	1	1	1	1	1	1	1	1	1
HOXA1	1	1	1	1	1	1	1	1	1	1	1	1	1	1	1	1	1	1	1	1	1	1	1	1
HOXA10	0.924704	0.491214	0.322812	0.927524	1.71754	0.325217	-0.922943	0.679707	-0.821495	0.760201	0.663719	0.765275	0.496839	0.840995	-1.60044	0.534461	-0.726383	0.875174	-0.236227	0.992648	-1.64767	0.241751	0.887243	0.524927
HOXA11	1	1	1	1	1	1	1	1	1	1	1	1	1	1	1	1	1	1	1	1	1	1	1	1
HOXA13	1	1	1	1	1	1	1	1	1	1	1	1	1	1	1	1	1	1	1	1	1	1	1	1
HOXA2	1	1	1	1	1	1	1	1	1	1	1	1	1	1	1	1	1	1	1	1	1	1	1	1
HOXA3	1	1	1	1	1	1	1	1	1	1	1	1	1	1	1	1	1	1	1	1	1	1	1	1
HOXA4	1	1	1	1	1	1	1	1	1	1	1	1	1	1	1	1	1	1	1	1	1	1	1	1
HOXA5	1	1	1	1	1	1	1	1	1	1	1	1	1	1	1	1	1	1	1	1	1	1	1	1
HOXA7	1	1	1	1	1	1	1	1	1	1	1	1	1	1	1	1	1	1	1	1	1	1	1	1
HOXA9	1	1	1	1	1	1	1	1	1	1	1	1	1	1	1	1	1	1	1	1	1	1	1	1
HOXB1	1	1	1	1	1	1	1	1	1	1	1	1	1	1	1	1	1	1	1	1	1	1	1	1
HOXB13	1	1	1	1	1	1	1	1	1	1	1	1	1	1	1	1	1	1	1	1	1	1	1	1
HOXB2	1	1	1	1	1	1	1	1	1	1	1	1	1	1	1	1	1	1	1	1	1	1	1	1
HOXB3	1	1	1	1	1	1	1	1	1	1	1	1	1	1	1	1	1	1	1	1	1	1	1	1
HOXB4	1	1	1	1	1	1	1	1	1	1	1	1	1	1	1	1	1	1	1	1	1	1	1	1
HOXB5	1	1	1	1	1	1	1	1	1	1	1	1	1	1	1	1	1	1	1	1	1	1	1	1
HOXB6	1	1	1	1	1	1	1	1	1	1	1	1	1	1	1	1	1	1	1	1	1	1	1	1
HOXB7	1	1	1	1	1	1	1	1	1	1	1	1	1	1	1	1	1	1	1	1	1	1	1	1
HOXB8	1	1	1	1	1	1	1	1	1	1	1	1	1	1	1	1	1	1	1	1	1	1	1	1
HOXB9	1	1	1	1	1	1	1	1	1	1	1	1	1	1	1	1	1	1	1	1	1	1	1	1
HOXC10	1	1	1	1	1	1	1	1	1	1	1	1	1	1	1	1	1	1	1	1	1	1	1	1
HOXC11	1	1	1	1	1	1	1	1	1	1	1	1	1	1	1	1	1	1	1	1	1	1	1	1
HOXC13	1	1	1	1	1	1	1	1	1	1	1	1	1	1	1	1	1	1	1	1	1	1	1	1
HOXC4	1	1	1	1	1	1	1	1	1	1	1	1	1	1	1	1	1	1	1	1	1	1	1	1
HOXC5	1	1	1	1	1	1	1	1	1	1	1	1	1	1	1	1	1	1	1	1	1	1	1	1
HOXC6	1	1	1	1	1	1	1	1	1	1	1	1	1	1	1	1	1	1	1	1	1	1	1	1
HOXC8	1	1	1	1	1	1	1	1	1	1	1	1	1	1	1	1	1	1	1	1	1	1	1	1
HOXC9	1	1	1	1	1	1	1	1	1	1	1	1	1	1	1	1	1	1	1	1	1	1	1	1
HOXD1	1	1	1	1	1	1	1	1	1	1	1	1	1	1	1	1	1	1	1	1	1	1	1	1
HOXD10	1	1	1	1	1	1	1	1	1	1	1	1	1	1	1	1	1	1	1	1	1	1	1	1
HOXD11	1	1	1	1	1	1	1	1	1	1	1	1	1	1	1	1	1	1	1	1	1	1	1	1
HOXD12	1	1	1	1	1	1	1	1	1	1	1	1	1	1	1	1	1	1	1	1	1	1	1	1
HOXD13	1	1	1	1	1	1	1	1	1	1	1	1	1	1	1	1	1	1	1	1	1	1	1	1
HOXD3	1	1	1	1	1	1	1	1	1	1	1	1	1	1	1	1	1	1	1	1	1	1	1	1
HOXD4	1	1	1	1	1	1	1	1	1	1	1	1	1	1	1	1	1	1	1	1	1	1	1	1
HOXD8	1	1	1	1	1	1	1	1	1	1	1	1	1	1	1	1	1	1	1	1	1	1	1	1
HOXD9	1	1	1	1	1	1	1	1	1	1	1	1	1	1	1	1	1	1	1	1	1	1	1	1
HR	3.82284	0.000761847	0.753684	0.789382	1.3075	0.511176	0.554475	0.81844	0.170916	0.960467	0.753462	0.728816	0.239238	0.90059	1.33467	0.552781	0.962792	0.81233	-1.24882	0.992648	2.50511	0.0589106	1.92321	0.150576
HSF1	1.71556	0.171743	0.838736	0.772872	-0.552946	0.796206	0.50879	0.826521	-0.769417	0.778082	0.827644	0.703123	-0.0347328	0.980784	1.72915	0.512657	1.33164	0.640426	-0.274322	0.992648	2.94412	0.0220045	0.446651	0.760474
HSF2	1	1	1	1	1	1	1	1	1	1	1	1	1	1	1	1	1	1	1	1	1	1	1	1
HSF4	1	1	1	1	1	1	1	1	1	1	1	1	1	1	1	1	1	1	1	1	1	1	1	1
HTATIP2	1	1	1	1	1	1	1	1	1	1	1	1	1	1	1	1	1	1	1	1	1	1	1	1
ID1	2.49938	0.0350471	-0.944859	0.723935	-0.509083	0.803994	1.53701	0.368093	0.0709097	0.978269	0.992063	0.617766	1.05872	0.535417	-2.08972	0.397064	0.940515	0.81233	0.385147	0.992648	0.981155	0.550549	1.12561	0.417616
ID2	0.829597	0.533881	0.507997	0.854229	-1.24624	0.522638	-0.0327471	0.98669	0.689541	0.778082	0.132309	0.95859	1.68431	0.295382	-1.18467	0.662154	0.543838	0.922505	-0.69337	0.992648	-0.903695	0.567763	0.934247	0.512406
ID3	1	1	1	1	1	1	1	1	1	1	1	1	1	1	1	1	1	1	1	1	1	1	1	1
ID4	1	1	1	1	1	1	1	1	1	1	1	1	1	1	1	1	1	1	1	1	1	1	1	1
IKZF1	1	1	1	1	1	1	1	1	1	1	1	1	1	1	1	1	1	1	1	1	1	1	1	1
IKZF2	1	1	1	1	1	1	1	1	1	1	1	1	1	1	1	1	1	1	1	1	1	1	1	1
IKZF3	1	1	1	1	1	1	1	1	1	1	1	1	1	1	1	1	1	1	1	1	1	1	1	1
IKZF4	1	1	1	1	1	1	1	1	1	1	1	1	1	1	1	1	1	1	1	1	1	1	1	1
IKZF5	1	1	1	1	1	1	1	1	1	1	1	1	1	1	1	1	1	1	1	1	1	1	1	1
ING4	1	1	1	1	1	1	1	1	1	1	1	1	1	1	1	1	1	1	1	1	1	1	1	1
INSM1	1	1	1	1	1	1	1	1	1	1	1	1	1	1	1	1	1	1	1	1	1	1	1	1
IRF1	4.5871	4.15296e-05	3.22313	0.0488175	0.547562	0.796206	1.85929	0.304961	-2.52613	0.115828	2.33007	0.144936	3.11236	0.0238181	-2.68708	0.185002	2.71766	0.0979886	1.67591	0.992648	1.46349	0.315333	4.6519	5.84404e-05
IRF2	2.50878	0.0345502	2.24241	0.250435	0.608396	0.773049	0.451078	0.835002	-2.72325	0.0711075	2.69476	0.0856403	0.487088	0.840995	-3.18781	0.0662295	3.01641	0.0537149	0.467116	0.992648	0.815807	0.606171	2.08306	0.116267
IRF2BPL	1	1	1	1	1	1	1	1	1	1	1	1	1	1	1	1	1	1	1	1	1	1	1	1
IRF3	2.65334	0.0241939	1.16064	0.62392	-0.703709	0.746663	0.313149	0.884329	-1.7657	0.325274	2.80249	0.068905	-0.191716	0.923961	-1.9465	0.441426	2.52942	0.119963	0.326362	0.992648	1.6721	0.232295	2.96483	0.0162693
IRF4	3.59407	0.00163481	2.71717	0.126747	1.91085	0.244001	1.03426	0.627734	-2.17649	0.192832	1.79418	0.311355	2.61727	0.0620448	-2.05037	0.397064	1.91507	0.312601	0.53918	0.992648	0.629556	0.702273	3.4548	0.00530048
IRF5	1	1	1	1	1	1	1	1	1	1	1	1	1	1	1	1	1	1	1	1	1	1	1	1
IRF6	1	1	1	1	1	1	1	1	1	1	1	1	1	1	1	1	1	1	1	1	1	1	1	1
IRF7	1	1	1	1	1	1	1	1	1	1	1	1	1	1	1	1	1	1	1	1	1	1	1	1
IRF8	2.69632	0.0215942	0.715098	0.794071	2.44474	0.189308	1.03344	0.627734	1.05619	0.64609	-0.782664	0.726184	2.60312	0.0627644	-1.7447	0.512657	2.60486	0.111746	-0.73159	0.992648	2.22942	0.0978254	3.23475	0.0104164
IRF9	1	1	1	1	1	1	1	1	1	1	1	1	1	1	1	1	1	1	1	1	1	1	1	1
IRX1	1	1	1	1	1	1	1	1	1	1	1	1	1	1	1	1	1	1	1	1	1	1	1	1
IRX2	1	1	1	1	1	1	1	1	1	1	1	1	1	1	1	1	1	1	1	1	1	1	1	1
IRX3	1	1	1	1	1	1	1	1	1	1	1	1	1	1	1	1	1	1	1	1	1	1	1	1
IRX4	1	1	1	1	1	1	1	1	1	1	1	1	1	1	1	1	1	1	1	1	1	1	1	1
IRX5	1	1	1	1	1	1	1	1	1	1	1	1	1	1	1	1	1	1	1	1	1	1	1	1
ISL1	1	1	1	1	1	1	1	1	1	1	1	1	1	1	1	1	1	1	1	1	1	1	1	1
ISL2	1	1	1	1	1	1	1	1	1	1	1	1	1	1	1	1	1	1	1	1	1	1	1	1
ISX	1	1	1	1	1	1	1	1	1	1	1	1	1	1	1	1	1	1	1	1	1	1	1	1
JARID2	1	1	1	1	1	1	1	1	1	1	1	1	1	1	1	1	1	1	1	1	1	1	1	1
JAZF1	1	1	1	1	1	1	1	1	1	1	1	1	1	1	1	1	1	1	1	1	1	1	1	1
JDP2	1	1	1	1	1	1	1	1	1	1	1	1	1	1	1	1	1	1	1	1	1	1	1	1
JUN	8.93034	2.4527e-17	1.88302	0.403966	2.17771	0.189308	2.12288	0.236348	0.682151	0.778082	1.83877	0.300388	3.30812	0.0166896	-0.0349028	0.984949	2.73938	0.0979886	-1.04488	0.992648	6.04454	1.73064e-07	5.30057	3.33338e-06
JUNB	2.7518	0.0187547	0.621192	0.814614	1.34761	0.494794	0.105014	0.95783	1.82602	0.311617	-1.08274	0.585741	-0.366646	0.863388	-0.0669354	0.98335	2.0762	0.236463	0.0489731	0.99531	0.701345	0.676323	0.903843	0.518799
JUND	4.59929	4.08045e-05	-0.349424	0.919994	-0.115184	0.946393	-0.405049	0.843457	-0.144847	0.960467	1.04374	0.590653	2.18158	0.134631	-0.466435	0.903376	1.33372	0.640426	-2.57425	0.773528	1.67702	0.232295	1.06556	0.444359
KAT2A	1	1	1	1	1	1	1	1	1	1	1	1	1	1	1	1	1	1	1	1	1	1	1	1
KAT2B	1	1	1	1	1	1	1	1	1	1	1	1	1	1	1	1	1	1	1	1	1	1	1	1
KAT5	0.0818166	0.951265	-1.12232	0.643177	0.958654	0.626538	0.783472	0.752661	-1.37678	0.475606	1.96501	0.253655	0.332055	0.872293	-0.199632	0.94401	0.72921	0.875174	-0.47342	0.992648	2.48523	0.0598138	-0.614152	0.648622
KAT6A	1	1	1	1	1	1	1	1	1	1	1	1	1	1	1	1	1	1	1	1	1	1	1	1
KAT6B	1	1	1	1	1	1	1	1	1	1	1	1	1	1	1	1	1	1	1	1	1	1	1	1
KAT7	1.71692	0.171743	0.617969	0.814614	2.09334	0.202004	-0.462337	0.835002	-0.527723	0.839101	1.35852	0.452084	1.67801	0.295382	-0.266926	0.923404	0.683701	0.891811	-0.0433112	0.99531	2.41033	0.0690455	0.662769	0.626886
KAT8	1	1	1	1	1	1	1	1	1	1	1	1	1	1	1	1	1	1	1	1	1	1	1	1
KCNIP3	1	1	1	1	1	1	1	1	1	1	1	1	1	1	1	1	1	1	1	1	1	1	1	1
KDM2A	1	1	1	1	1	1	1	1	1	1	1	1	1	1	1	1	1	1	1	1	1	1	1	1
KDM2B	1	1	1	1	1	1	1	1	1	1	1	1	1	1	1	1	1	1	1	1	1	1	1	1
KDM3B	1	1	1	1	1	1	1	1	1	1	1	1	1	1	1	1	1	1	1	1	1	1	1	1
KDM5A	1	1	1	1	1	1	1	1	1	1	1	1	1	1	1	1	1	1	1	1	1	1	1	1
KDM5B	1	1	1	1	1	1	1	1	1	1	1	1	1	1	1	1	1	1	1	1	1	1	1	1
KDM5C	1	1	1	1	1	1	1	1	1	1	1	1	1	1	1	1	1	1	1	1	1	1	1	1
KDM5D	1	1	1	1	1	1	1	1	1	1	1	1	1	1	1	1	1	1	1	1	1	1	1	1
KLF1	1	1	1	1	1	1	1	1	1	1	1	1	1	1	1	1	1	1	1	1	1	1	1	1
KLF10	1	1	1	1	1	1	1	1	1	1	1	1	1	1	1	1	1	1	1	1	1	1	1	1
KLF11	1	1	1	1	1	1	1	1	1	1	1	1	1	1	1	1	1	1	1	1	1	1	1	1
KLF12	1	1	1	1	1	1	1	1	1	1	1	1	1	1	1	1	1	1	1	1	1	1	1	1
KLF13	1	1	1	1	1	1	1	1	1	1	1	1	1	1	1	1	1	1	1	1	1	1	1	1
KLF14	1	1	1	1	1	1	1	1	1	1	1	1	1	1	1	1	1	1	1	1	1	1	1	1
KLF15	1	1	1	1	1	1	1	1	1	1	1	1	1	1	1	1	1	1	1	1	1	1	1	1
KLF16	1	1	1	1	1	1	1	1	1	1	1	1	1	1	1	1	1	1	1	1	1	1	1	1
KLF17	1	1	1	1	1	1	1	1	1	1	1	1	1	1	1	1	1	1	1	1	1	1	1	1
KLF2	0.916671	0.494058	-0.191647	0.95533	-0.120923	0.946393	1.83859	0.304961	-0.278833	0.915057	-0.317294	0.907009	1.84128	0.261191	0.275591	0.923404	-0.00327633	0.997386	0.104237	0.99531	-0.898562	0.567763	0.978357	0.488673
KLF3	1	1	1	1	1	1	1	1	1	1	1	1	1	1	1	1	1	1	1	1	1	1	1	1
KLF4	1.05348	0.42981	-1.57396	0.493308	1.30998	0.511176	1.74057	0.304961	2.08627	0.218881	-1.59117	0.374954	1.53763	0.362355	0.184631	0.94401	-0.947439	0.81233	1.0527	0.992648	0.925796	0.567763	1.71653	0.207093
KLF5	3.99917	0.00041953	-0.93664	0.72618	2.98022	0.0698271	0.0413659	0.984044	-2.17557	0.192832	3.03613	0.0395401	0.603717	0.764445	0.759223	0.837504	0.460707	0.925448	-1.32449	0.992648	2.60354	0.0484399	0.677061	0.624568
KLF6	1.13446	0.395164	-0.442558	0.888993	-1.39155	0.481069	1.40122	0.443156	2.41589	0.139459	-1.1378	0.561451	1.78838	0.266271	-0.0385885	0.984949	0.337635	0.938853	0.0759396	0.99531	-0.503777	0.775577	0.434561	0.766783
KLF7	1	1	1	1	1	1	1	1	1	1	1	1	1	1	1	1	1	1	1	1	1	1	1	1
KLF8	1	1	1	1	1	1	1	1	1	1	1	1	1	1	1	1	1	1	1	1	1	1	1	1
KLF9	1	1	1	1	1	1	1	1	1	1	1	1	1	1	1	1	1	1	1	1	1	1	1	1
KMT2A	1.10231	0.40814	1.5565	0.493308	0.186645	0.929573	-1.12615	0.570365	0.165755	0.960467	0.676341	0.765275	0.439588	0.855877	-0.642789	0.864772	0.360183	0.934756	2.32201	0.778949	2.24509	0.0969507	0.101672	0.939349
KMT2B	1	1	1	1	1	1	1	1	1	1	1	1	1	1	1	1	1	1	1	1	1	1	1	1
KMT2C	1	1	1	1	1	1	1	1	1	1	1	1	1	1	1	1	1	1	1	1	1	1	1	1
KMT2D	1	1	1	1	1	1	1	1	1	1	1	1	1	1	1	1	1	1	1	1	1	1	1	1
KMT2E	1	1	1	1	1	1	1	1	1	1	1	1	1	1	1	1	1	1	1	1	1	1	1	1
L3MBTL1	1	1	1	1	1	1	1	1	1	1	1	1	1	1	1	1	1	1	1	1	1	1	1	1
LBX1	1	1	1	1	1	1	1	1	1	1	1	1	1	1	1	1	1	1	1	1	1	1	1	1
LCOR	1	1	1	1	1	1	1	1	1	1	1	1	1	1	1	1	1	1	1	1	1	1	1	1
LDB1	1	1	1	1	1	1	1	1	1	1	1	1	1	1	1	1	1	1	1	1	1	1	1	1
LEF1	0.871409	0.512113	-2.07665	0.301367	1.25244	0.522631	1.33054	0.465401	-0.242852	0.933379	0.576378	0.794921	1.23778	0.460193	-0.411944	0.919859	0.179667	0.980509	-0.778986	0.992648	1.33014	0.356149	2.1358	0.104902
LHX1	1	1	1	1	1	1	1	1	1	1	1	1	1	1	1	1	1	1	1	1	1	1	1	1
LHX2	1	1	1	1	1	1	1	1	1	1	1	1	1	1	1	1	1	1	1	1	1	1	1	1
LHX3	1	1	1	1	1	1	1	1	1	1	1	1	1	1	1	1	1	1	1	1	1	1	1	1
LHX4	1	1	1	1	1	1	1	1	1	1	1	1	1	1	1	1	1	1	1	1	1	1	1	1
LHX5	1	1	1	1	1	1	1	1	1	1	1	1	1	1	1	1	1	1	1	1	1	1	1	1
LHX6	1	1	1	1	1	1	1	1	1	1	1	1	1	1	1	1	1	1	1	1	1	1	1	1
LHX8	1	1	1	1	1	1	1	1	1	1	1	1	1	1	1	1	1	1	1	1	1	1	1	1
LHX9	1	1	1	1	1	1	1	1	1	1	1	1	1	1	1	1	1	1	1	1	1	1	1	1
LIMD1	1	1	1	1	1	1	1	1	1	1	1	1	1	1	1	1	1	1	1	1	1	1	1	1
LIN28A	1	1	1	1	1	1	1	1	1	1	1	1	1	1	1	1	1	1	1	1	1	1	1	1
LITAF	1	1	1	1	1	1	1	1	1	1	1	1	1	1	1	1	1	1	1	1	1	1	1	1
LMO1	1	1	1	1	1	1	1	1	1	1	1	1	1	1	1	1	1	1	1	1	1	1	1	1
LMO2	1	1	1	1	1	1	1	1	1	1	1	1	1	1	1	1	1	1	1	1	1	1	1	1
LMO3	1	1	1	1	1	1	1	1	1	1	1	1	1	1	1	1	1	1	1	1	1	1	1	1
LMO4	1	1	1	1	1	1	1	1	1	1	1	1	1	1	1	1	1	1	1	1	1	1	1	1
LMX1A	1	1	1	1	1	1	1	1	1	1	1	1	1	1	1	1	1	1	1	1	1	1	1	1
LMX1B	1	1	1	1	1	1	1	1	1	1	1	1	1	1	1	1	1	1	1	1	1	1	1	1
LRRFIP1	1	1	1	1	1	1	1	1	1	1	1	1	1	1	1	1	1	1	1	1	1	1	1	1
LYAR	1	1	1	1	1	1	1	1	1	1	1	1	1	1	1	1	1	1	1	1	1	1	1	1
LYL1	1	1	1	1	1	1	1	1	1	1	1	1	1	1	1	1	1	1	1	1	1	1	1	1
MAF	1.54267	0.228972	-1.67291	0.44366	0.579116	0.787516	0.579294	0.809607	1.37597	0.475606	-0.936118	0.647694	2.11464	0.156086	-1.17303	0.662154	0.212869	0.972566	-0.815793	0.992648	1.18298	0.444754	1.57641	0.25285
MAFA	1	1	1	1	1	1	1	1	1	1	1	1	1	1	1	1	1	1	1	1	1	1	1	1
MAFB	1	1	1	1	1	1	1	1	1	1	1	1	1	1	1	1	1	1	1	1	1	1	1	1
MAFF	1	1	1	1	1	1	1	1	1	1	1	1	1	1	1	1	1	1	1	1	1	1	1	1
MAFG	1	1	1	1	1	1	1	1	1	1	1	1	1	1	1	1	1	1	1	1	1	1	1	1
MAFK	1	1	1	1	1	1	1	1	1	1	1	1	1	1	1	1	1	1	1	1	1	1	1	1
MAML1	1	1	1	1	1	1	1	1	1	1	1	1	1	1	1	1	1	1	1	1	1	1	1	1
MAML2	1	1	1	1	1	1	1	1	1	1	1	1	1	1	1	1	1	1	1	1	1	1	1	1
MAX	2.36619	0.0466474	-0.899057	0.753555	-0.267662	0.911027	-0.237302	0.911018	-0.0393292	0.982496	1.43112	0.423129	1.08584	0.52125	-0.378284	0.919859	1.16002	0.710442	1.12197	0.992648	0.80351	0.61263	0.467974	0.746437
MAZ	1	1	1	1	1	1	1	1	1	1	1	1	1	1	1	1	1	1	1	1	1	1	1	1
MBD1	1	1	1	1	1	1	1	1	1	1	1	1	1	1	1	1	1	1	1	1	1	1	1	1
MBD2	0.317902	0.825615	-0.473455	0.867982	0.262791	0.911027	0.597459	0.809531	0.131918	0.960467	-0.475305	0.832872	2.45239	0.084055	-1.78756	0.512657	0.289666	0.943643	0.778227	0.992648	1.02997	0.522374	-0.0136629	0.993399
MBD3	1	1	1	1	1	1	1	1	1	1	1	1	1	1	1	1	1	1	1	1	1	1	1	1
MECOM	1	1	1	1	1	1	1	1	1	1	1	1	1	1	1	1	1	1	1	1	1	1	1	1
MECP2	1	1	1	1	1	1	1	1	1	1	1	1	1	1	1	1	1	1	1	1	1	1	1	1
MED1	1	1	1	1	1	1	1	1	1	1	1	1	1	1	1	1	1	1	1	1	1	1	1	1
MED12	1	1	1	1	1	1	1	1	1	1	1	1	1	1	1	1	1	1	1	1	1	1	1	1
MED15	1	1	1	1	1	1	1	1	1	1	1	1	1	1	1	1	1	1	1	1	1	1	1	1
MED23	1	1	1	1	1	1	1	1	1	1	1	1	1	1	1	1	1	1	1	1	1	1	1	1
MED26	1	1	1	1	1	1	1	1	1	1	1	1	1	1	1	1	1	1	1	1	1	1	1	1
MEF2A	2.41804	0.0424074	0.822439	0.772872	-0.326395	0.903654	4.69497	0.000307972	4.82575	0.000161099	-6.42859	1.48759e-08	1.73875	0.282455	-0.155338	0.955897	0.569168	0.916346	1.30202	0.992648	-1.38091	0.341631	-0.315121	0.827936
MEF2B	1	1	1	1	1	1	1	1	1	1	1	1	1	1	1	1	1	1	1	1	1	1	1	1
MEF2C	0.0828702	0.951265	-1.72538	0.432225	1.11032	0.56555	3.92704	0.00339837	3.39978	0.0173094	-4.69913	0.000100591	0.814853	0.66152	1.62601	0.534461	-0.668899	0.899503	0.033529	0.99531	-0.880397	0.575439	1.10846	0.423494
MEF2D	1	1	1	1	1	1	1	1	1	1	1	1	1	1	1	1	1	1	1	1	1	1	1	1
MEIS1	1	1	1	1	1	1	1	1	1	1	1	1	1	1	1	1	1	1	1	1	1	1	1	1
MEIS2	1	1	1	1	1	1	1	1	1	1	1	1	1	1	1	1	1	1	1	1	1	1	1	1
MEIS3	1	1	1	1	1	1	1	1	1	1	1	1	1	1	1	1	1	1	1	1	1	1	1	1
MEOX1	1	1	1	1	1	1	1	1	1	1	1	1	1	1	1	1	1	1	1	1	1	1	1	1
MEOX2	1	1	1	1	1	1	1	1	1	1	1	1	1	1	1	1	1	1	1	1	1	1	1	1
MESP1	1	1	1	1	1	1	1	1	1	1	1	1	1	1	1	1	1	1	1	1	1	1	1	1
MESP2	1	1	1	1	1	1	1	1	1	1	1	1	1	1	1	1	1	1	1	1	1	1	1	1
MGA	1	1	1	1	1	1	1	1	1	1	1	1	1	1	1	1	1	1	1	1	1	1	1	1
MID2	1	1	1	1	1	1	1	1	1	1	1	1	1	1	1	1	1	1	1	1	1	1	1	1
MIER1	1	1	1	1	1	1	1	1	1	1	1	1	1	1	1	1	1	1	1	1	1	1	1	1
MITF	1.40637	0.277224	0.0715526	0.976026	0.843165	0.681668	1.5606	0.355857	0.626982	0.790871	0.509252	0.824813	1.38846	0.414283	-0.0392567	0.984949	0.414413	0.934756	-0.47368	0.992648	0.581018	0.728335	1.92082	0.150576
MIXL1	1	1	1	1	1	1	1	1	1	1	1	1	1	1	1	1	1	1	1	1	1	1	1	1
MKX	1	1	1	1	1	1	1	1	1	1	1	1	1	1	1	1	1	1	1	1	1	1	1	1
MLX	1	1	1	1	1	1	1	1	1	1	1	1	1	1	1	1	1	1	1	1	1	1	1	1
MLXIP	1	1	1	1	1	1	1	1	1	1	1	1	1	1	1	1	1	1	1	1	1	1	1	1
MLXIPL	1	1	1	1	1	1	1	1	1	1	1	1	1	1	1	1	1	1	1	1	1	1	1	1
MNT	1	1	1	1	1	1	1	1	1	1	1	1	1	1	1	1	1	1	1	1	1	1	1	1
MNX1	1	1	1	1	1	1	1	1	1	1	1	1	1	1	1	1	1	1	1	1	1	1	1	1
MRTFA	1	1	1	1	1	1	1	1	1	1	1	1	1	1	1	1	1	1	1	1	1	1	1	1
MSC	1	1	1	1	1	1	1	1	1	1	1	1	1	1	1	1	1	1	1	1	1	1	1	1
MSGN1	1	1	1	1	1	1	1	1	1	1	1	1	1	1	1	1	1	1	1	1	1	1	1	1
MSX1	1	1	1	1	1	1	1	1	1	1	1	1	1	1	1	1	1	1	1	1	1	1	1	1
MSX2	1	1	1	1	1	1	1	1	1	1	1	1	1	1	1	1	1	1	1	1	1	1	1	1
MTA1	0.686959	0.607899	-0.923061	0.734199	0.952557	0.626538	0.621856	0.795887	-1.57904	0.388372	1.25962	0.500038	0.974983	0.585619	-0.317193	0.923404	0.905402	0.832718	-0.136959	0.99531	0.894349	0.567763	1.33209	0.329951
MTA2	1	1	1	1	1	1	1	1	1	1	1	1	1	1	1	1	1	1	1	1	1	1	1	1
MTA3	1	1	1	1	1	1	1	1	1	1	1	1	1	1	1	1	1	1	1	1	1	1	1	1
MTF1	1	1	1	1	1	1	1	1	1	1	1	1	1	1	1	1	1	1	1	1	1	1	1	1
MTF2	1	1	1	1	1	1	1	1	1	1	1	1	1	1	1	1	1	1	1	1	1	1	1	1
MUC1	1	1	1	1	1	1	1	1	1	1	1	1	1	1	1	1	1	1	1	1	1	1	1	1
MXD1	1	1	1	1	1	1	1	1	1	1	1	1	1	1	1	1	1	1	1	1	1	1	1	1
MXD4	1	1	1	1	1	1	1	1	1	1	1	1	1	1	1	1	1	1	1	1	1	1	1	1
MXI1	1	1	1	1	1	1	1	1	1	1	1	1	1	1	1	1	1	1	1	1	1	1	1	1
MYB	5.11478	3.81894e-06	-0.147094	0.9564	1.69443	0.325504	-0.283121	0.897532	1.17567	0.576715	0.0282828	0.981686	2.65118	0.0597702	-1.14311	0.679552	2.15919	0.197861	-1.71562	0.992648	2.30189	0.0864882	2.75484	0.0291482
MYBBP1A	1	1	1	1	1	1	1	1	1	1	1	1	1	1	1	1	1	1	1	1	1	1	1	1
MYBL1	1	1	1	1	1	1	1	1	1	1	1	1	1	1	1	1	1	1	1	1	1	1	1	1
MYBL2	0.700751	0.60367	-2.99462	0.0906804	0.75416	0.727077	0.159864	0.92931	0.739263	0.778082	0.304496	0.910535	-0.137173	0.944021	1.9016	0.455817	-0.366229	0.934756	-0.85664	0.992648	0.596846	0.721485	-0.763125	0.59078
MYC	3.78964	0.000850001	0.307466	0.936956	-3.7392	0.0184391	1.03293	0.627734	0.660104	0.778955	6.90142	1.18932e-09	-5.1668	2.75054e-05	-0.300523	0.923404	1.68852	0.421861	-1.76089	0.992648	7.76338	1.91032e-12	0.930186	0.512406
MYCL	1	1	1	1	1	1	1	1	1	1	1	1	1	1	1	1	1	1	1	1	1	1	1	1
MYCN	1.5309	0.231605	0.0671658	0.976026	2.08878	0.202004	1.12232	0.570365	-2.72584	0.0711075	2.62261	0.0864597	1.8208	0.266052	-1.35788	0.552781	0.78897	0.875174	0.190951	0.992648	1.46941	0.314786	0.798568	0.570169
MYF5	1	1	1	1	1	1	1	1	1	1	1	1	1	1	1	1	1	1	1	1	1	1	1	1
MYF6	1	1	1	1	1	1	1	1	1	1	1	1	1	1	1	1	1	1	1	1	1	1	1	1
MYOCD	1	1	1	1	1	1	1	1	1	1	1	1	1	1	1	1	1	1	1	1	1	1	1	1
MYOD1	1.7592	0.160563	-1.29347	0.590866	0.800654	0.703523	2.86237	0.0539616	3.30982	0.0196047	-4.11892	0.000977006	0.848573	0.653596	-0.912767	0.780143	1.18501	0.700175	0.205727	0.992648	-1.62975	0.245656	-0.356431	0.801301
MYOG	0.221224	0.886307	-1.08536	0.654723	0.534717	0.796206	3.23464	0.0234456	4.6672	0.000235104	-6.03763	1.2042e-07	1.26167	0.460193	-1.31498	0.558299	0.0742684	0.997263	0.454896	0.992648	-1.84193	0.183665	0.259627	0.859382
MYRF	1	1	1	1	1	1	1	1	1	1	1	1	1	1	1	1	1	1	1	1	1	1	1	1
MYT1	1	1	1	1	1	1	1	1	1	1	1	1	1	1	1	1	1	1	1	1	1	1	1	1
MYT1L	1	1	1	1	1	1	1	1	1	1	1	1	1	1	1	1	1	1	1	1	1	1	1	1
MZF1	1	1	1	1	1	1	1	1	1	1	1	1	1	1	1	1	1	1	1	1	1	1	1	1
NAB1	1	1	1	1	1	1	1	1	1	1	1	1	1	1	1	1	1	1	1	1	1	1	1	1
NAB2	1	1	1	1	1	1	1	1	1	1	1	1	1	1	1	1	1	1	1	1	1	1	1	1
NACC1	1	1	1	1	1	1	1	1	1	1	1	1	1	1	1	1	1	1	1	1	1	1	1	1
NACC2	1	1	1	1	1	1	1	1	1	1	1	1	1	1	1	1	1	1	1	1	1	1	1	1
NANOG	1.16812	0.378899	-0.340953	0.919994	1.21376	0.533456	1.76496	0.304961	-1.55432	0.396356	0.987104	0.617766	1.87349	0.251627	-0.376257	0.919859	0.0605809	0.997263	0.537646	0.992648	-1.40026	0.339014	0.367771	0.799579
NANOGP8	1	1	1	1	1	1	1	1	1	1	1	1	1	1	1	1	1	1	1	1	1	1	1	1
NCOA1	0.193904	0.905019	-0.746079	0.789382	-0.40247	0.87239	-2.07417	0.241132	-1.81356	0.311617	2.6509	0.0864597	0.372149	0.863388	-0.932797	0.769035	0.103057	0.997263	-0.684694	0.992648	0.939762	0.567763	-1.53562	0.269805
NCOA2	-1.33897	0.306719	-0.175376	0.955967	1.07333	0.589203	-0.446178	0.835002	-0.702789	0.778082	0.116393	0.95859	0.841759	0.655193	-1.03427	0.716256	-0.0604597	0.997263	-0.641687	0.992648	0.921434	0.567763	-1.35643	0.324953
NCOA3	1.30146	0.316359	-0.380968	0.919994	1.90489	0.244001	-0.43785	0.835002	-1.59039	0.388372	2.44317	0.124559	0.166618	0.936598	-1.11838	0.690666	1.636	0.461273	0.0137355	0.99531	2.66413	0.0415335	-1.39034	0.312979
NCOA4	1	1	1	1	1	1	1	1	1	1	1	1	1	1	1	1	1	1	1	1	1	1	1	1
NCOA6	1	1	1	1	1	1	1	1	1	1	1	1	1	1	1	1	1	1	1	1	1	1	1	1
NCOR1	-1.06427	0.425289	-1.47346	0.517868	1.15313	0.550021	0.816986	0.729918	0.26739	0.920697	-0.276146	0.912842	1.17903	0.483047	0.384283	0.919859	-0.543118	0.922505	-0.916548	0.992648	1.10994	0.484316	-0.486798	0.734512
NCOR2	-1.54415	0.228972	-3.48807	0.0374618	0.509077	0.803994	-2.76401	0.0594832	-2.49327	0.116954	1.7842	0.312443	-0.87705	0.636856	0.436104	0.905905	0.054948	0.997263	-1.75021	0.992648	1.40979	0.336117	-3.47367	0.00515629
NDN	1	1	1	1	1	1	1	1	1	1	1	1	1	1	1	1	1	1	1	1	1	1	1	1
NEUROD1	0.0345563	0.976662	-0.0302455	0.988259	1.28879	0.512537	0.244382	0.911018	0.924285	0.724684	-1.42601	0.423129	1.18086	0.483047	1.09828	0.690666	-1.1205	0.748611	0.520293	0.992648	0.832848	0.606171	-0.564053	0.681948
NEUROD2	1	1	1	1	1	1	1	1	1	1	1	1	1	1	1	1	1	1	1	1	1	1	1	1
NEUROD4	1	1	1	1	1	1	1	1	1	1	1	1	1	1	1	1	1	1	1	1	1	1	1	1
NEUROD6	1	1	1	1	1	1	1	1	1	1	1	1	1	1	1	1	1	1	1	1	1	1	1	1
NEUROG1	1	1	1	1	1	1	1	1	1	1	1	1	1	1	1	1	1	1	1	1	1	1	1	1
NEUROG2	1	1	1	1	1	1	1	1	1	1	1	1	1	1	1	1	1	1	1	1	1	1	1	1
NEUROG3	1	1	1	1	1	1	1	1	1	1	1	1	1	1	1	1	1	1	1	1	1	1	1	1
NFAT5	3.83231	0.000756846	1.5248	0.507045	0.656035	0.767703	0.826789	0.728901	0.529397	0.839101	0.649044	0.769468	0.198222	0.923961	1.01211	0.716498	0.76531	0.875174	0.910003	0.992648	2.28065	0.0898877	2.62762	0.0393691
NFATC1	2.77103	0.0184404	-1.79003	0.403966	2.30629	0.189308	1.0269	0.627962	-1.64591	0.37177	-0.543637	0.81642	2.21978	0.127212	-1.14755	0.679552	0.347279	0.934756	-1.26169	0.992648	1.5195	0.294839	1.52219	0.271183
NFATC2	1.80975	0.147703	-0.815345	0.772872	1.44215	0.46593	0.317647	0.884329	-0.143767	0.960467	1.16488	0.552743	2.54737	0.0696444	-1.02038	0.716498	0.00884068	0.997263	-1.07298	0.992648	2.48997	0.0598138	2.66355	0.0372104
NFATC3	1	1	1	1	1	1	1	1	1	1	1	1	1	1	1	1	1	1	1	1	1	1	1	1
NFATC4	0.113121	0.93837	-0.181529	0.95533	1.76393	0.299314	-1.42433	0.434814	-0.44921	0.87737	-1.70246	0.336323	1.27333	0.459508	0.444496	0.903376	-1.04566	0.808001	-0.47878	0.992648	-0.329857	0.852181	-0.142738	0.9142
NFE2	1	1	1	1	1	1	1	1	1	1	1	1	1	1	1	1	1	1	1	1	1	1	1	1
NFE2L1	1	1	1	1	1	1	1	1	1	1	1	1	1	1	1	1	1	1	1	1	1	1	1	1
NFE2L2	3.46095	0.00243803	0.0405974	0.988259	-1.94043	0.237012	-1.36423	0.458003	1.46637	0.431386	2.3498	0.144632	-4.2397	0.00103405	0.0714413	0.98335	2.21171	0.18554	-2.14229	0.992648	4.03182	0.00116227	-2.1538	0.103144
NFE2L3	1	1	1	1	1	1	1	1	1	1	1	1	1	1	1	1	1	1	1	1	1	1	1	1
NFIA	-0.122285	0.936842	-1.82247	0.403966	-0.688674	0.751176	-0.924764	0.679707	1.62228	0.378062	-0.184193	0.951594	0.103804	0.952197	0.146125	0.955897	-0.0312782	0.997263	-1.65274	0.992648	2.15537	0.10734	-0.187509	0.88978
NFIB	1	1	1	1	1	1	1	1	1	1	1	1	1	1	1	1	1	1	1	1	1	1	1	1
NFIC	-0.160741	0.924315	-2.47086	0.194288	0.858681	0.681668	-0.385483	0.850906	0.476428	0.866277	-0.511599	0.824813	1.24394	0.460193	0.21112	0.94401	-0.512449	0.922584	-0.719073	0.992648	0.658282	0.693485	0.633883	0.642209
NFIL3	1	1	1	1	1	1	1	1	1	1	1	1	1	1	1	1	1	1	1	1	1	1	1	1
NFIX	1	1	1	1	1	1	1	1	1	1	1	1	1	1	1	1	1	1	1	1	1	1	1	1
NFKB	9.10466	9.99457e-18	0.252175	0.944646	2.9744	0.0698271	3.2751	0.0231999	-0.749154	0.778082	2.30437	0.144936	2.48988	0.0797801	-2.37323	0.271552	4.7832	0.000199272	-0.412416	0.992648	4.91121	5.22743e-05	5.39857	2.58618e-06
NFKB1	9.0083	1.61141e-17	0.608729	0.814614	3.67327	0.0184391	3.92076	0.00339837	-2.98261	0.0366782	1.58927	0.374954	3.84556	0.00396922	-0.376402	0.919859	4.34226	0.00108586	0.209168	0.992648	4.81183	6.90945e-05	6.09952	6.89156e-08
NFKB2	3.6793	0.00120057	0.357331	0.919994	1.82682	0.274473	2.79543	0.0594832	-2.3915	0.143558	1.50144	0.410388	1.37789	0.415274	-0.594313	0.895252	0.832168	0.858968	-0.0393427	0.99531	3.47223	0.00662407	3.05961	0.0133345
NFKBIB	1	1	1	1	1	1	1	1	1	1	1	1	1	1	1	1	1	1	1	1	1	1	1	1
NFKBIE	1	1	1	1	1	1	1	1	1	1	1	1	1	1	1	1	1	1	1	1	1	1	1	1
NFKBIZ	1	1	1	1	1	1	1	1	1	1	1	1	1	1	1	1	1	1	1	1	1	1	1	1
NFX1	1	1	1	1	1	1	1	1	1	1	1	1	1	1	1	1	1	1	1	1	1	1	1	1
NFYA	1.43195	0.269518	-0.766916	0.789382	2.21669	0.189308	-0.602913	0.809339	-0.523814	0.839101	2.02191	0.243315	-1.07045	0.529843	2.7664	0.17882	-0.0739922	0.997263	1.07561	0.992648	1.77022	0.209184	-0.205332	0.886591
NFYB	1	1	1	1	1	1	1	1	1	1	1	1	1	1	1	1	1	1	1	1	1	1	1	1
NFYC	1	1	1	1	1	1	1	1	1	1	1	1	1	1	1	1	1	1	1	1	1	1	1	1
NHLH1	1	1	1	1	1	1	1	1	1	1	1	1	1	1	1	1	1	1	1	1	1	1	1	1
NHLH2	1	1	1	1	1	1	1	1	1	1	1	1	1	1	1	1	1	1	1	1	1	1	1	1
NKRF	1	1	1	1	1	1	1	1	1	1	1	1	1	1	1	1	1	1	1	1	1	1	1	1
NKX2-1	2.12901	0.0775904	1.16325	0.62392	1.3869	0.481069	-1.72807	0.307913	-1.67225	0.37177	0.622272	0.784025	1.1841	0.483047	0.283063	0.923404	-0.4177	0.934756	1.34206	0.992648	-0.0900777	0.965856	0.774177	0.585947
NKX2-2	1	1	1	1	1	1	1	1	1	1	1	1	1	1	1	1	1	1	1	1	1	1	1	1
NKX2-3	1	1	1	1	1	1	1	1	1	1	1	1	1	1	1	1	1	1	1	1	1	1	1	1
NKX2-5	0.600351	0.646178	0.218518	0.944646	0.391904	0.8736	2.06853	0.241132	3.23811	0.0213807	-4.62629	0.00012285	2.67867	0.0588777	-0.820771	0.818883	0.107667	0.997263	-0.194621	0.992648	-2.89589	0.0249535	1.35367	0.324953
NKX2-6	1	1	1	1	1	1	1	1	1	1	1	1	1	1	1	1	1	1	1	1	1	1	1	1
NKX2-8	1	1	1	1	1	1	1	1	1	1	1	1	1	1	1	1	1	1	1	1	1	1	1	1
NKX3-1	2.64935	0.0241939	1.17993	0.62392	0.491809	0.808311	0.576508	0.809607	0.167729	0.960467	0.653873	0.769468	-0.293505	0.879557	-0.652996	0.864772	2.23183	0.18554	-1.09047	0.992648	0.273488	0.883973	1.43856	0.296696
NKX3-2	1	1	1	1	1	1	1	1	1	1	1	1	1	1	1	1	1	1	1	1	1	1	1	1
NKX6-1	1	1	1	1	1	1	1	1	1	1	1	1	1	1	1	1	1	1	1	1	1	1	1	1
NKX6-2	1	1	1	1	1	1	1	1	1	1	1	1	1	1	1	1	1	1	1	1	1	1	1	1
NKX6-3	1	1	1	1	1	1	1	1	1	1	1	1	1	1	1	1	1	1	1	1	1	1	1	1
NME2	1	1	1	1	1	1	1	1	1	1	1	1	1	1	1	1	1	1	1	1	1	1	1	1
NOBOX	1	1	1	1	1	1	1	1	1	1	1	1	1	1	1	1	1	1	1	1	1	1	1	1
NONO	1	1	1	1	1	1	1	1	1	1	1	1	1	1	1	1	1	1	1	1	1	1	1	1
NOTCH1	1.11862	0.40015	-0.295841	0.942863	1.03443	0.604486	1.59324	0.346831	-0.142595	0.960467	-0.6026	0.789406	-0.000808261	0.999355	-0.830907	0.818883	-0.348965	0.934756	0.117055	0.99531	-0.91003	0.567763	1.81209	0.179596
NOTO	1	1	1	1	1	1	1	1	1	1	1	1	1	1	1	1	1	1	1	1	1	1	1	1
NPAS1	1	1	1	1	1	1	1	1	1	1	1	1	1	1	1	1	1	1	1	1	1	1	1	1
NPAS2	1	1	1	1	1	1	1	1	1	1	1	1	1	1	1	1	1	1	1	1	1	1	1	1
NPAS3	1	1	1	1	1	1	1	1	1	1	1	1	1	1	1	1	1	1	1	1	1	1	1	1
NPAS4	1	1	1	1	1	1	1	1	1	1	1	1	1	1	1	1	1	1	1	1	1	1	1	1
NPM1	1	1	1	1	1	1	1	1	1	1	1	1	1	1	1	1	1	1	1	1	1	1	1	1
NR0B1	0.779136	0.566269	-1.46914	0.517868	0.140134	0.941541	-1.74069	0.304961	-1.17821	0.576715	0.762586	0.72772	0.307645	0.876297	1.10337	0.690666	0.0461048	0.997263	1.73195	0.992648	-0.0363362	0.991085	-1.45706	0.290335
NR0B2	2.19809	0.0658643	1.84203	0.403966	-0.113643	0.946393	2.21385	0.21379	0.637822	0.785384	-1.35991	0.452084	2.8882	0.0372924	-0.777601	0.833899	1.04352	0.808001	0.457497	0.992648	-0.44979	0.798693	2.26609	0.080836
NR1D1	1	1	1	1	1	1	1	1	1	1	1	1	1	1	1	1	1	1	1	1	1	1	1	1
NR1D2	1	1	1	1	1	1	1	1	1	1	1	1	1	1	1	1	1	1	1	1	1	1	1	1
NR1H2	0.120108	0.936842	-1.44681	0.525795	0.288362	0.903654	-1.18992	0.535366	-0.417334	0.885308	-0.143622	0.95859	0.148203	0.944021	-0.283252	0.923404	-0.69592	0.891768	-0.528354	0.992648	-0.59353	0.721485	-1.59324	0.246785
NR1H3	2.21366	0.064613	-2.15391	0.260981	1.54011	0.407661	-1.66704	0.332062	0.320497	0.892999	0.52804	0.824813	0.252069	0.893856	1.26908	0.597714	0.887814	0.832718	0.107928	0.99531	2.21325	0.0990587	-1.03348	0.458015
NR1H4	0.296311	0.839693	-0.599511	0.814614	-1.00223	0.615908	-0.0808817	0.964772	-0.117007	0.960467	0.161252	0.957444	-0.387973	0.863388	-0.718317	0.839322	0.689865	0.891768	-1.45402	0.992648	1.05756	0.504867	-1.97945	0.137924
NR1I2	-1.22377	0.349727	-0.742376	0.789382	1.65386	0.347544	-1.86912	0.304961	-1.20902	0.569098	2.10347	0.215345	-0.373234	0.863388	-0.809367	0.818883	0.38155	0.934756	-0.645789	0.992648	0.544129	0.748329	-1.87315	0.162091
NR1I3	0.0848208	0.951265	-1.10424	0.648458	-0.310805	0.903654	-3.9799	0.00339837	0.801217	0.765789	0.664016	0.765275	-0.861963	0.645982	0.409157	0.919859	1.23696	0.700175	-1.49512	0.992648	1.01205	0.533036	-2.75159	0.0291482
NR2C1	1	1	1	1	1	1	1	1	1	1	1	1	1	1	1	1	1	1	1	1	1	1	1	1
NR2C2	1.25509	0.334249	1.1981	0.620151	0.50146	0.803994	0.934507	0.679494	-3.36375	0.0177618	1.7017	0.336323	1.80313	0.266052	-0.275517	0.923404	1.3851	0.62742	-0.828115	0.992648	0.339781	0.849304	1.2387	0.368673
NR2E1	1	1	1	1	1	1	1	1	1	1	1	1	1	1	1	1	1	1	1	1	1	1	1	1
NR2E3	1	1	1	1	1	1	1	1	1	1	1	1	1	1	1	1	1	1	1	1	1	1	1	1
NR2F1	1.68329	0.180725	-0.576563	0.814614	1.77269	0.298655	0.650699	0.795887	-1.25599	0.542775	-0.616611	0.784025	1.03344	0.552563	-1.41119	0.552781	0.20466	0.972566	-0.419392	0.992648	-0.00660496	0.99473	1.30109	0.344114
NR2F2	2.22485	0.063443	0.826678	0.772872	0.647569	0.76931	2.48702	0.119029	-1.03037	0.653782	1.55179	0.398275	0.380529	0.863388	-2.04534	0.397064	1.39242	0.62742	0.100645	0.99531	1.76853	0.209184	2.51598	0.0472763
NR2F6	1	1	1	1	1	1	1	1	1	1	1	1	1	1	1	1	1	1	1	1	1	1	1	1
NR3C1	0.830143	0.533881	-3.22871	0.0488175	-1.04634	0.603877	-1.9133	0.304961	3.95177	0.00358402	-1.17211	0.551549	-2.27164	0.118622	-2.57789	0.191356	3.28067	0.0265804	-0.243481	0.992648	1.25374	0.400787	0.962165	0.497489
NR3C2	1.96992	0.107929	0.209276	0.944646	-0.892567	0.671504	1.2368	0.514773	0.806935	0.765789	-0.899888	0.66445	1.13977	0.497986	-0.594591	0.895252	1.36863	0.62742	0.675261	0.992648	0.412408	0.813935	2.01085	0.129656
NR4A1	-1.42956	0.269518	-0.48696	0.861145	-0.316081	0.903654	-1.23822	0.514773	0.93274	0.723843	-0.128631	0.95859	1.72618	0.282455	0.236493	0.939073	-1.01245	0.808045	-0.727685	0.992648	-2.02432	0.134034	0.305276	0.832208
NR4A2	1.30358	0.316359	0.504569	0.854229	-1.70541	0.325504	1.3493	0.460026	0.453824	0.87737	0.00253832	0.997975	0.325862	0.872293	-2.64057	0.188002	0.616068	0.916346	-0.368954	0.992648	-0.1659	0.932849	1.06105	0.444549
NR4A3	1	1	1	1	1	1	1	1	1	1	1	1	1	1	1	1	1	1	1	1	1	1	1	1
NR5A1	1.84034	0.140563	-0.348674	0.919994	-0.593452	0.77875	-0.547096	0.81844	-0.613266	0.799172	1.66073	0.354811	-1.30267	0.445211	1.46138	0.552781	-0.485022	0.922584	0.874819	0.992648	1.38391	0.341631	0.265994	0.859382
NR5A2	-1.12119	0.40015	-2.7331	0.126747	0.286414	0.903654	-1.86082	0.304961	-0.328692	0.892999	0.55054	0.814728	-0.269583	0.883049	-0.729817	0.839322	-0.9382	0.81233	0.518689	0.992648	0.569788	0.734066	-1.70981	0.2079
NR6A1	1	1	1	1	1	1	1	1	1	1	1	1	1	1	1	1	1	1	1	1	1	1	1	1
NRF1	1.60489	0.20717	1.3387	0.5717	-2.30582	0.189308	-1.3724	0.456468	0.712103	0.778082	1.09737	0.585406	-1.72588	0.282455	0.0671139	0.98335	-0.506504	0.922584	-0.26103	0.992648	0.665945	0.690877	-1.45776	0.290335
NRG1	1	1	1	1	1	1	1	1	1	1	1	1	1	1	1	1	1	1	1	1	1	1	1	1
NRIP1	1	1	1	1	1	1	1	1	1	1	1	1	1	1	1	1	1	1	1	1	1	1	1	1
NRL	1	1	1	1	1	1	1	1	1	1	1	1	1	1	1	1	1	1	1	1	1	1	1	1
NSD1	1	1	1	1	1	1	1	1	1	1	1	1	1	1	1	1	1	1	1	1	1	1	1	1
NSD2	1	1	1	1	1	1	1	1	1	1	1	1	1	1	1	1	1	1	1	1	1	1	1	1
NUCKS1	1	1	1	1	1	1	1	1	1	1	1	1	1	1	1	1	1	1	1	1	1	1	1	1
NUPR1	1	1	1	1	1	1	1	1	1	1	1	1	1	1	1	1	1	1	1	1	1	1	1	1
OLIG1	1	1	1	1	1	1	1	1	1	1	1	1	1	1	1	1	1	1	1	1	1	1	1	1
OLIG2	1	1	1	1	1	1	1	1	1	1	1	1	1	1	1	1	1	1	1	1	1	1	1	1
OLIG3	1	1	1	1	1	1	1	1	1	1	1	1	1	1	1	1	1	1	1	1	1	1	1	1
ONECUT1	1	1	1	1	1	1	1	1	1	1	1	1	1	1	1	1	1	1	1	1	1	1	1	1
ONECUT2	1	1	1	1	1	1	1	1	1	1	1	1	1	1	1	1	1	1	1	1	1	1	1	1
ONECUT3	1	1	1	1	1	1	1	1	1	1	1	1	1	1	1	1	1	1	1	1	1	1	1	1
OSR1	1	1	1	1	1	1	1	1	1	1	1	1	1	1	1	1	1	1	1	1	1	1	1	1
OSR2	1	1	1	1	1	1	1	1	1	1	1	1	1	1	1	1	1	1	1	1	1	1	1	1
OTP	1	1	1	1	1	1	1	1	1	1	1	1	1	1	1	1	1	1	1	1	1	1	1	1
OTX1	1	1	1	1	1	1	1	1	1	1	1	1	1	1	1	1	1	1	1	1	1	1	1	1
OTX2	1	1	1	1	1	1	1	1	1	1	1	1	1	1	1	1	1	1	1	1	1	1	1	1
OVOL1	1	1	1	1	1	1	1	1	1	1	1	1	1	1	1	1	1	1	1	1	1	1	1	1
OVOL2	1	1	1	1	1	1	1	1	1	1	1	1	1	1	1	1	1	1	1	1	1	1	1	1
PA2G4	1	1	1	1	1	1	1	1	1	1	1	1	1	1	1	1	1	1	1	1	1	1	1	1
PARK7	1	1	1	1	1	1	1	1	1	1	1	1	1	1	1	1	1	1	1	1	1	1	1	1
PARP10	1	1	1	1	1	1	1	1	1	1	1	1	1	1	1	1	1	1	1	1	1	1	1	1
PARP14	1	1	1	1	1	1	1	1	1	1	1	1	1	1	1	1	1	1	1	1	1	1	1	1
PARP9	1	1	1	1	1	1	1	1	1	1	1	1	1	1	1	1	1	1	1	1	1	1	1	1
PASD1	1	1	1	1	1	1	1	1	1	1	1	1	1	1	1	1	1	1	1	1	1	1	1	1
PATZ1	1	1	1	1	1	1	1	1	1	1	1	1	1	1	1	1	1	1	1	1	1	1	1	1
PAWR	1	1	1	1	1	1	1	1	1	1	1	1	1	1	1	1	1	1	1	1	1	1	1	1
PAX1	1	1	1	1	1	1	1	1	1	1	1	1	1	1	1	1	1	1	1	1	1	1	1	1
PAX2	1	1	1	1	1	1	1	1	1	1	1	1	1	1	1	1	1	1	1	1	1	1	1	1
PAX3	2.85898	0.0151041	-0.625175	0.814614	-0.36141	0.881969	2.41403	0.134983	0.639823	0.785384	-0.928231	0.647694	2.66019	0.0597702	-2.04097	0.397064	-0.436753	0.927207	-0.216152	0.992648	-0.131911	0.939807	1.33956	0.329599
PAX4	1	1	1	1	1	1	1	1	1	1	1	1	1	1	1	1	1	1	1	1	1	1	1	1
PAX5	0.988432	0.463351	-0.433688	0.892459	0.0892271	0.953672	0.329945	0.878323	-0.791359	0.767734	0.103677	0.958938	0.419068	0.861677	0.83425	0.818883	-0.446684	0.927207	0.672272	0.992648	0.144216	0.939807	1.66122	0.221097
PAX6	0.435095	0.747975	-2.44472	0.194288	1.95062	0.236093	0.293435	0.892879	0.488296	0.859843	-0.283758	0.910688	0.30719	0.876297	-0.715324	0.839322	0.770485	0.875174	0.74214	0.992648	-0.960677	0.563631	-0.334739	0.815487
PAX7	1	1	1	1	1	1	1	1	1	1	1	1	1	1	1	1	1	1	1	1	1	1	1	1
PAX8	1	1	1	1	1	1	1	1	1	1	1	1	1	1	1	1	1	1	1	1	1	1	1	1
PAX9	1	1	1	1	1	1	1	1	1	1	1	1	1	1	1	1	1	1	1	1	1	1	1	1
PBRM1	1	1	1	1	1	1	1	1	1	1	1	1	1	1	1	1	1	1	1	1	1	1	1	1
PBX1	1.41305	0.275874	1.0512	0.668675	0.287617	0.903654	0.825209	0.728901	-0.191873	0.960467	0.324286	0.907009	0.925499	0.611472	-0.490238	0.903376	1.60852	0.473575	0.484092	0.992648	-1.68749	0.232294	0.0811959	0.951767
PBX2	1	1	1	1	1	1	1	1	1	1	1	1	1	1	1	1	1	1	1	1	1	1	1	1
PBX3	1	1	1	1	1	1	1	1	1	1	1	1	1	1	1	1	1	1	1	1	1	1	1	1
PBX4	1	1	1	1	1	1	1	1	1	1	1	1	1	1	1	1	1	1	1	1	1	1	1	1
PCBD1	1	1	1	1	1	1	1	1	1	1	1	1	1	1	1	1	1	1	1	1	1	1	1	1
PCGF2	1	1	1	1	1	1	1	1	1	1	1	1	1	1	1	1	1	1	1	1	1	1	1	1
PDX1	0.634876	0.628977	-2.44466	0.194288	0.56139	0.796206	-0.418863	0.838699	-0.116684	0.960467	0.180389	0.951594	-1.33344	0.434345	-0.584648	0.895252	0.480276	0.922584	0.214085	0.992648	-0.178291	0.931043	-2.30211	0.0769839
PEG3	1	1	1	1	1	1	1	1	1	1	1	1	1	1	1	1	1	1	1	1	1	1	1	1
PER2	1	1	1	1	1	1	1	1	1	1	1	1	1	1	1	1	1	1	1	1	1	1	1	1
PGR	1.33982	0.306719	-0.34212	0.919994	1.61385	0.367392	0.764482	0.763505	0.375229	0.885308	0.180663	0.951594	0.915612	0.611816	-3.09656	0.0753764	1.54725	0.511571	-0.468856	0.992648	-0.316483	0.859544	3.18286	0.0108208
PHB1	1	1	1	1	1	1	1	1	1	1	1	1	1	1	1	1	1	1	1	1	1	1	1	1
PHF1	1	1	1	1	1	1	1	1	1	1	1	1	1	1	1	1	1	1	1	1	1	1	1	1
PHF20	1	1	1	1	1	1	1	1	1	1	1	1	1	1	1	1	1	1	1	1	1	1	1	1
PHF5A	1	1	1	1	1	1	1	1	1	1	1	1	1	1	1	1	1	1	1	1	1	1	1	1
PHF8	1	1	1	1	1	1	1	1	1	1	1	1	1	1	1	1	1	1	1	1	1	1	1	1
PHOX2A	1	1	1	1	1	1	1	1	1	1	1	1	1	1	1	1	1	1	1	1	1	1	1	1
PHOX2B	1	1	1	1	1	1	1	1	1	1	1	1	1	1	1	1	1	1	1	1	1	1	1	1
PIAS1	1	1	1	1	1	1	1	1	1	1	1	1	1	1	1	1	1	1	1	1	1	1	1	1
PIAS2	1	1	1	1	1	1	1	1	1	1	1	1	1	1	1	1	1	1	1	1	1	1	1	1
PIAS3	1	1	1	1	1	1	1	1	1	1	1	1	1	1	1	1	1	1	1	1	1	1	1	1
PIAS4	1	1	1	1	1	1	1	1	1	1	1	1	1	1	1	1	1	1	1	1	1	1	1	1
PIN1	1	1	1	1	1	1	1	1	1	1	1	1	1	1	1	1	1	1	1	1	1	1	1	1
PIR	1	1	1	1	1	1	1	1	1	1	1	1	1	1	1	1	1	1	1	1	1	1	1	1
PITX1	1	1	1	1	1	1	1	1	1	1	1	1	1	1	1	1	1	1	1	1	1	1	1	1
PITX2	1.62732	0.20124	0.490205	0.861145	-0.633764	0.76931	-0.139552	0.942028	0.520105	0.839101	1.00505	0.617766	1.51333	0.362355	-0.767412	0.837504	0.646593	0.899503	-0.151967	0.99531	0.714908	0.668585	2.86823	0.021671
PITX3	1	1	1	1	1	1	1	1	1	1	1	1	1	1	1	1	1	1	1	1	1	1	1	1
PKNOX1	1	1	1	1	1	1	1	1	1	1	1	1	1	1	1	1	1	1	1	1	1	1	1	1
PLAG1	1	1	1	1	1	1	1	1	1	1	1	1	1	1	1	1	1	1	1	1	1	1	1	1
PLAGL1	1	1	1	1	1	1	1	1	1	1	1	1	1	1	1	1	1	1	1	1	1	1	1	1
PLAGL2	1	1	1	1	1	1	1	1	1	1	1	1	1	1	1	1	1	1	1	1	1	1	1	1
PLSCR1	1	1	1	1	1	1	1	1	1	1	1	1	1	1	1	1	1	1	1	1	1	1	1	1
PML	1	1	1	1	1	1	1	1	1	1	1	1	1	1	1	1	1	1	1	1	1	1	1	1
POU1F1	-0.371073	0.793353	-0.639698	0.814614	0.293502	0.903654	-1.00656	0.631022	-0.302639	0.902872	0.743649	0.730648	-0.622447	0.756274	0.283223	0.923404	-0.329148	0.941825	0.26159	0.992648	-1.16974	0.44881	-2.13579	0.104902
POU2AF1	1	1	1	1	1	1	1	1	1	1	1	1	1	1	1	1	1	1	1	1	1	1	1	1
POU2F1	3.58656	0.0016468	0.216751	0.944646	1.09483	0.574545	2.97835	0.0446301	0.36965	0.885308	-1.82753	0.300388	1.60479	0.329905	0.444058	0.903376	0.571453	0.916346	-1.42309	0.992648	0.484372	0.788566	1.6723	0.218212
POU2F2	4.63897	3.51672e-05	1.80041	0.403966	1.90301	0.244001	0.184111	0.922104	-1.38339	0.475606	1.31731	0.465139	2.30832	0.114543	-1.45197	0.552781	0.761853	0.875174	0.926172	0.992648	0.471698	0.795567	2.32025	0.074533
POU2F3	1	1	1	1	1	1	1	1	1	1	1	1	1	1	1	1	1	1	1	1	1	1	1	1
POU3F1	1	1	1	1	1	1	1	1	1	1	1	1	1	1	1	1	1	1	1	1	1	1	1	1
POU3F2	1	1	1	1	1	1	1	1	1	1	1	1	1	1	1	1	1	1	1	1	1	1	1	1
POU3F3	1	1	1	1	1	1	1	1	1	1	1	1	1	1	1	1	1	1	1	1	1	1	1	1
POU3F4	1	1	1	1	1	1	1	1	1	1	1	1	1	1	1	1	1	1	1	1	1	1	1	1
POU4F1	1	1	1	1	1	1	1	1	1	1	1	1	1	1	1	1	1	1	1	1	1	1	1	1
POU4F2	1	1	1	1	1	1	1	1	1	1	1	1	1	1	1	1	1	1	1	1	1	1	1	1
POU4F3	1	1	1	1	1	1	1	1	1	1	1	1	1	1	1	1	1	1	1	1	1	1	1	1
POU5F1	1.3287	0.308472	-0.871536	0.770258	1.02509	0.60801	0.743757	0.767763	0.0153463	0.99205	0.322009	0.907009	0.967876	0.587386	0.469976	0.903376	0.070995	0.997263	-0.639554	0.992648	-2.15654	0.10734	2.11219	0.109709
POU6F1	1	1	1	1	1	1	1	1	1	1	1	1	1	1	1	1	1	1	1	1	1	1	1	1
POU6F2	1	1	1	1	1	1	1	1	1	1	1	1	1	1	1	1	1	1	1	1	1	1	1	1
PPARA	-0.696052	0.604073	-1.79846	0.403966	-0.384598	0.874722	-1.77922	0.304961	-1.39999	0.475606	1.54472	0.398275	-0.668761	0.724269	-0.713269	0.839322	-0.956851	0.81233	-0.530684	0.992648	1.84834	0.183665	-4.90162	1.99603e-05
PPARD	1.77383	0.156937	0.0830824	0.976026	1.13634	0.553542	-0.51188	0.826521	-0.112316	0.960467	0.589479	0.794921	1.3979	0.411596	0.13989	0.955897	-0.592345	0.916346	0.21404	0.992648	2.37019	0.0733382	-1.65211	0.223102
PPARG	-0.778379	0.566269	0.375363	0.919994	-1.29963	0.511176	-0.219697	0.921887	-0.532061	0.839101	0.427651	0.858429	-1.24961	0.460193	-0.351899	0.923404	-0.158393	0.985015	-1.33045	0.992648	0.258627	0.888204	-3.77098	0.00208681
PPARGC1A	1	1	1	1	1	1	1	1	1	1	1	1	1	1	1	1	1	1	1	1	1	1	1	1
PPARGC1B	1	1	1	1	1	1	1	1	1	1	1	1	1	1	1	1	1	1	1	1	1	1	1	1
PPP1R13L	1	1	1	1	1	1	1	1	1	1	1	1	1	1	1	1	1	1	1	1	1	1	1	1
PRDM1	0.00406751	0.996755	1.99095	0.325402	-2.13332	0.18999	2.42976	0.134235	-0.376446	0.885308	0.0884486	0.967203	0.366781	0.863388	-0.261648	0.923404	0.0699736	0.997263	-0.315614	0.992648	1.5184	0.294839	1.41105	0.304591
PRDM10	1	1	1	1	1	1	1	1	1	1	1	1	1	1	1	1	1	1	1	1	1	1	1	1
PRDM13	1	1	1	1	1	1	1	1	1	1	1	1	1	1	1	1	1	1	1	1	1	1	1	1
PRDM14	1	1	1	1	1	1	1	1	1	1	1	1	1	1	1	1	1	1	1	1	1	1	1	1
PRDM16	1	1	1	1	1	1	1	1	1	1	1	1	1	1	1	1	1	1	1	1	1	1	1	1
PRDM2	1	1	1	1	1	1	1	1	1	1	1	1	1	1	1	1	1	1	1	1	1	1	1	1
PRDM4	1	1	1	1	1	1	1	1	1	1	1	1	1	1	1	1	1	1	1	1	1	1	1	1
PRDM5	1	1	1	1	1	1	1	1	1	1	1	1	1	1	1	1	1	1	1	1	1	1	1	1
PRDM8	1	1	1	1	1	1	1	1	1	1	1	1	1	1	1	1	1	1	1	1	1	1	1	1
PREB	1	1	1	1	1	1	1	1	1	1	1	1	1	1	1	1	1	1	1	1	1	1	1	1
PRMT5	1	1	1	1	1	1	1	1	1	1	1	1	1	1	1	1	1	1	1	1	1	1	1	1
PROP1	1	1	1	1	1	1	1	1	1	1	1	1	1	1	1	1	1	1	1	1	1	1	1	1
PROX1	1	1	1	1	1	1	1	1	1	1	1	1	1	1	1	1	1	1	1	1	1	1	1	1
PRRX1	1	1	1	1	1	1	1	1	1	1	1	1	1	1	1	1	1	1	1	1	1	1	1	1
PRRX2	1	1	1	1	1	1	1	1	1	1	1	1	1	1	1	1	1	1	1	1	1	1	1	1
PTF1A	1	1	1	1	1	1	1	1	1	1	1	1	1	1	1	1	1	1	1	1	1	1	1	1
PURA	1	1	1	1	1	1	1	1	1	1	1	1	1	1	1	1	1	1	1	1	1	1	1	1
PURB	1	1	1	1	1	1	1	1	1	1	1	1	1	1	1	1	1	1	1	1	1	1	1	1
RARA	4.32994	0.000114846	0.0745565	0.976026	2.206	0.189308	-0.0110063	0.996576	0.832993	0.760201	0.410096	0.861492	3.01981	0.0278227	-0.85827	0.818883	1.21139	0.700175	-0.698012	0.992648	3.02693	0.0184094	3.83452	0.00170956
RARB	2.3292	0.0509442	0.0113225	0.990966	0.968366	0.62513	-0.491985	0.831506	0.0336847	0.982496	0.513795	0.824813	0.717479	0.697139	-0.327749	0.923404	1.92782	0.311143	-0.00589797	0.99531	0.398508	0.817801	1.67629	0.218212
RARG	1	1	1	1	1	1	1	1	1	1	1	1	1	1	1	1	1	1	1	1	1	1	1	1
RAX	1	1	1	1	1	1	1	1	1	1	1	1	1	1	1	1	1	1	1	1	1	1	1	1
RB1	1	1	1	1	1	1	1	1	1	1	1	1	1	1	1	1	1	1	1	1	1	1	1	1
RBAK	1	1	1	1	1	1	1	1	1	1	1	1	1	1	1	1	1	1	1	1	1	1	1	1
RBBP8	1	1	1	1	1	1	1	1	1	1	1	1	1	1	1	1	1	1	1	1	1	1	1	1
RBCK1	1	1	1	1	1	1	1	1	1	1	1	1	1	1	1	1	1	1	1	1	1	1	1	1
RBFOX2	1	1	1	1	1	1	1	1	1	1	1	1	1	1	1	1	1	1	1	1	1	1	1	1
RBPJ	2.03996	0.0936544	0.667736	0.808985	0.752429	0.727077	0.823535	0.728901	0.069734	0.978269	-0.998497	0.617766	-0.830754	0.660648	-0.378281	0.919859	0.982065	0.81233	0.911437	0.992648	1.33387	0.356149	0.994876	0.48283
RBPJL	1	1	1	1	1	1	1	1	1	1	1	1	1	1	1	1	1	1	1	1	1	1	1	1
RCOR1	1	1	1	1	1	1	1	1	1	1	1	1	1	1	1	1	1	1	1	1	1	1	1	1
RCOR2	1	1	1	1	1	1	1	1	1	1	1	1	1	1	1	1	1	1	1	1	1	1	1	1
REL	6.72602	4.028e-10	2.16996	0.260981	2.14713	0.189308	1.95662	0.291015	-4.892	0.000161099	4.93754	3.655e-05	0.720324	0.697139	0.586893	0.895252	2.19452	0.186109	1.2141	0.992648	3.9338	0.00148577	4.20461	0.000431534
RELA	9.37397	1.61356e-18	2.2613	0.249276	3.23202	0.0567877	2.75204	0.0594832	-3.16872	0.0252634	2.40382	0.12924	2.98694	0.0290897	-0.969113	0.745679	4.08172	0.00258161	0.158109	0.99531	3.58752	0.00481974	6.08114	6.89156e-08
RELB	4.5326	5.17639e-05	-1.29027	0.590866	3.27506	0.0567877	2.0572	0.241132	-3.40145	0.0173094	3.34763	0.01569	1.50529	0.363685	-1.07275	0.697442	1.04221	0.808001	-1.31914	0.992648	4.30616	0.000548179	2.5307	0.0462761
RERE	1	1	1	1	1	1	1	1	1	1	1	1	1	1	1	1	1	1	1	1	1	1	1	1
REST	0.628418	0.630761	-0.0827041	0.976026	1.87425	0.255761	0.68139	0.795887	-0.596602	0.805244	2.03679	0.240649	-1.73019	0.282455	0.810216	0.818883	0.194162	0.977187	0.497707	0.992648	1.16786	0.44881	0.158495	0.905424
RFX1	1	1	1	1	1	1	1	1	1	1	1	1	1	1	1	1	1	1	1	1	1	1	1	1
RFX2	1	1	1	1	1	1	1	1	1	1	1	1	1	1	1	1	1	1	1	1	1	1	1	1
RFX3	1	1	1	1	1	1	1	1	1	1	1	1	1	1	1	1	1	1	1	1	1	1	1	1
RFX4	1	1	1	1	1	1	1	1	1	1	1	1	1	1	1	1	1	1	1	1	1	1	1	1
RFX5	1	1	1	1	1	1	1	1	1	1	1	1	1	1	1	1	1	1	1	1	1	1	1	1
RFX6	1	1	1	1	1	1	1	1	1	1	1	1	1	1	1	1	1	1	1	1	1	1	1	1
RFXANK	1	1	1	1	1	1	1	1	1	1	1	1	1	1	1	1	1	1	1	1	1	1	1	1
RFXAP	1	1	1	1	1	1	1	1	1	1	1	1	1	1	1	1	1	1	1	1	1	1	1	1
RHOXF1	1	1	1	1	1	1	1	1	1	1	1	1	1	1	1	1	1	1	1	1	1	1	1	1
RLF	1	1	1	1	1	1	1	1	1	1	1	1	1	1	1	1	1	1	1	1	1	1	1	1
RNF14	1	1	1	1	1	1	1	1	1	1	1	1	1	1	1	1	1	1	1	1	1	1	1	1
RORA	0.495125	0.7061	0.254728	0.944646	-0.169775	0.929573	-1.19223	0.535366	0.328452	0.892999	1.08742	0.585741	0.458476	0.847721	-0.197137	0.94401	-0.165314	0.985015	-0.326885	0.992648	0.396742	0.817801	0.682838	0.624568
RORB	1	1	1	1	1	1	1	1	1	1	1	1	1	1	1	1	1	1	1	1	1	1	1	1
RORC	1	1	1	1	1	1	1	1	1	1	1	1	1	1	1	1	1	1	1	1	1	1	1	1
RREB1	1	1	1	1	1	1	1	1	1	1	1	1	1	1	1	1	1	1	1	1	1	1	1	1
RUNX1	5.77405	1.48972e-07	1.7165	0.432225	2.40283	0.189308	3.45303	0.0142279	0.332517	0.892999	-1.73522	0.323796	5.08142	2.88455e-05	-2.73739	0.17882	0.947923	0.81233	0.778258	0.992648	1.37672	0.341631	5.31248	3.33338e-06
RUNX1T1	1	1	1	1	1	1	1	1	1	1	1	1	1	1	1	1	1	1	1	1	1	1	1	1
RUNX2	2.84775	0.0154103	-1.13409	0.637752	2.35685	0.189308	0.375347	0.85555	-1.85984	0.302748	1.74478	0.322695	0.0858484	0.952197	1.02818	0.716256	0.555971	0.921182	-0.72368	0.992648	2.00505	0.138468	1.77519	0.19049
RUNX3	0.175275	0.916404	1.0348	0.674525	-1.69712	0.325504	0.654993	0.795887	-1.2127	0.569098	0.117967	0.95859	0.40685	0.863388	-0.707158	0.839322	0.790641	0.875174	0.747135	0.992648	-0.666728	0.690877	0.23251	0.872818
RUVBL1	1	1	1	1	1	1	1	1	1	1	1	1	1	1	1	1	1	1	1	1	1	1	1	1
RXRA	0.370612	0.793353	-0.808575	0.773868	1.15543	0.550021	-0.972546	0.653076	-0.286954	0.912389	0.770294	0.72772	0.982333	0.583652	0.86974	0.818883	-0.318118	0.943643	-2.38079	0.778949	2.71198	0.0386242	-0.874899	0.52719
RXRB	1	1	1	1	1	1	1	1	1	1	1	1	1	1	1	1	1	1	1	1	1	1	1	1
RXRG	1	1	1	1	1	1	1	1	1	1	1	1	1	1	1	1	1	1	1	1	1	1	1	1
RYBP	1	1	1	1	1	1	1	1	1	1	1	1	1	1	1	1	1	1	1	1	1	1	1	1
SALL1	1	1	1	1	1	1	1	1	1	1	1	1	1	1	1	1	1	1	1	1	1	1	1	1
SALL2	1	1	1	1	1	1	1	1	1	1	1	1	1	1	1	1	1	1	1	1	1	1	1	1
SALL3	1	1	1	1	1	1	1	1	1	1	1	1	1	1	1	1	1	1	1	1	1	1	1	1
SALL4	1	1	1	1	1	1	1	1	1	1	1	1	1	1	1	1	1	1	1	1	1	1	1	1
SAP30	1	1	1	1	1	1	1	1	1	1	1	1	1	1	1	1	1	1	1	1	1	1	1	1
SATB1	1	1	1	1	1	1	1	1	1	1	1	1	1	1	1	1	1	1	1	1	1	1	1	1
SATB2	1	1	1	1	1	1	1	1	1	1	1	1	1	1	1	1	1	1	1	1	1	1	1	1
SCRT1	1	1	1	1	1	1	1	1	1	1	1	1	1	1	1	1	1	1	1	1	1	1	1	1
SCX	1	1	1	1	1	1	1	1	1	1	1	1	1	1	1	1	1	1	1	1	1	1	1	1
SETBP1	1	1	1	1	1	1	1	1	1	1	1	1	1	1	1	1	1	1	1	1	1	1	1	1
SF1	1	1	1	1	1	1	1	1	1	1	1	1	1	1	1	1	1	1	1	1	1	1	1	1
SFPQ	1	1	1	1	1	1	1	1	1	1	1	1	1	1	1	1	1	1	1	1	1	1	1	1
SHOX	1	1	1	1	1	1	1	1	1	1	1	1	1	1	1	1	1	1	1	1	1	1	1	1
SHOX2	1	1	1	1	1	1	1	1	1	1	1	1	1	1	1	1	1	1	1	1	1	1	1	1
SIM1	1	1	1	1	1	1	1	1	1	1	1	1	1	1	1	1	1	1	1	1	1	1	1	1
SIM2	1	1	1	1	1	1	1	1	1	1	1	1	1	1	1	1	1	1	1	1	1	1	1	1
SIN3A	1	1	1	1	1	1	1	1	1	1	1	1	1	1	1	1	1	1	1	1	1	1	1	1
SIN3B	1	1	1	1	1	1	1	1	1	1	1	1	1	1	1	1	1	1	1	1	1	1	1	1
SIRT1	0.56165	0.66596	1.32358	0.579509	-2.15265	0.189308	-0.658589	0.795887	0.864035	0.746069	-0.418337	0.861492	-0.818086	0.66152	-0.263518	0.923404	0.810714	0.868914	-1.02008	0.992648	-0.417432	0.813748	0.92409	0.512406
SIRT6	1	1	1	1	1	1	1	1	1	1	1	1	1	1	1	1	1	1	1	1	1	1	1	1
SIX1	1	1	1	1	1	1	1	1	1	1	1	1	1	1	1	1	1	1	1	1	1	1	1	1
SIX2	1	1	1	1	1	1	1	1	1	1	1	1	1	1	1	1	1	1	1	1	1	1	1	1
SIX3	1	1	1	1	1	1	1	1	1	1	1	1	1	1	1	1	1	1	1	1	1	1	1	1
SIX4	1	1	1	1	1	1	1	1	1	1	1	1	1	1	1	1	1	1	1	1	1	1	1	1
SIX5	1	1	1	1	1	1	1	1	1	1	1	1	1	1	1	1	1	1	1	1	1	1	1	1
SKI	1	1	1	1	1	1	1	1	1	1	1	1	1	1	1	1	1	1	1	1	1	1	1	1
SKIL	1	1	1	1	1	1	1	1	1	1	1	1	1	1	1	1	1	1	1	1	1	1	1	1
SLC2A4RG	1	1	1	1	1	1	1	1	1	1	1	1	1	1	1	1	1	1	1	1	1	1	1	1
SMAD1	2.20417	0.0655196	-2.28654	0.249276	2.01297	0.215033	1.79358	0.304961	1.0996	0.620966	-1.50544	0.410388	1.53727	0.362355	-1.75872	0.512657	1.72463	0.415773	-1.02275	0.992648	1.73341	0.217736	2.28129	0.0792621
SMAD2	2.36927	0.0466474	-1.56327	0.493308	1.2202	0.533456	-0.429732	0.837866	2.13017	0.201563	-1.05577	0.589803	1.68188	0.295382	-1.38071	0.552781	2.57066	0.117237	-0.264012	0.992648	0.168072	0.932849	3.22375	0.0104381
SMAD3	6.79018	2.87447e-10	-1.14326	0.635077	1.41539	0.477057	2.98	0.0446301	3.26617	0.0209846	-1.51951	0.410388	3.02692	0.0278227	-1.19635	0.66037	2.81492	0.0939204	0.90219	0.992648	1.93447	0.159167	7.36196	4.18644e-11
SMAD4	5.51512	5.36766e-07	-1.07442	0.659478	2.21954	0.189308	1.80988	0.304961	2.22532	0.188119	-1.35275	0.452084	2.23993	0.123342	-1.37218	0.552781	3.02659	0.0537149	-0.826651	0.992648	3.09921	0.0166009	5.51667	1.59609e-06
SMAD5	1	1	1	1	1	1	1	1	1	1	1	1	1	1	1	1	1	1	1	1	1	1	1	1
SMAD6	1	1	1	1	1	1	1	1	1	1	1	1	1	1	1	1	1	1	1	1	1	1	1	1
SMAD7	-3.0537	0.00842188	-1.66272	0.44366	0.215759	0.925312	-0.183707	0.922104	0.397159	0.885308	0.682666	0.765275	-2.25405	0.121492	0.303559	0.923404	0.246051	0.959296	0.0270417	0.99531	-1.09887	0.484316	-1.50418	0.275818
SMAD9	1	1	1	1	1	1	1	1	1	1	1	1	1	1	1	1	1	1	1	1	1	1	1	1
SMARCA1	1.03841	0.437264	-0.736663	0.789382	0.750019	0.727077	0.0921063	0.964179	1.25808	0.542775	-0.869624	0.678022	-0.0968121	0.952197	0.550664	0.895252	0.472165	0.925175	0.819151	0.992648	-0.683683	0.687613	0.0067932	0.99458
SMARCA4	1	1	1	1	1	1	1	1	1	1	1	1	1	1	1	1	1	1	1	1	1	1	1	1
SMARCA5	1	1	1	1	1	1	1	1	1	1	1	1	1	1	1	1	1	1	1	1	1	1	1	1
SMARCB1	1	1	1	1	1	1	1	1	1	1	1	1	1	1	1	1	1	1	1	1	1	1	1	1
SMARCC1	1	1	1	1	1	1	1	1	1	1	1	1	1	1	1	1	1	1	1	1	1	1	1	1
SMARCC2	1	1	1	1	1	1	1	1	1	1	1	1	1	1	1	1	1	1	1	1	1	1	1	1
SMARCD3	1	1	1	1	1	1	1	1	1	1	1	1	1	1	1	1	1	1	1	1	1	1	1	1
SMARCE1	1	1	1	1	1	1	1	1	1	1	1	1	1	1	1	1	1	1	1	1	1	1	1	1
SNAI1	1.84301	0.140563	0.245114	0.944646	0.505677	0.803994	1.57559	0.349906	-1.07019	0.638134	-0.263801	0.919279	2.73433	0.0534791	-1.47276	0.552781	0.102145	0.997263	0.276346	0.992648	-1.63735	0.244375	1.81808	0.179223
SNAI2	-0.245812	0.873926	0.278088	0.944646	2.15639	0.189308	1.13583	0.56868	0.935511	0.723843	-0.989915	0.617766	1.37238	0.415274	1.38164	0.552781	-0.3749	0.934756	-0.639435	0.992648	-0.417699	0.813748	2.18836	0.097304
SND1	1	1	1	1	1	1	1	1	1	1	1	1	1	1	1	1	1	1	1	1	1	1	1	1
SNW1	1	1	1	1	1	1	1	1	1	1	1	1	1	1	1	1	1	1	1	1	1	1	1	1
SOHLH1	1	1	1	1	1	1	1	1	1	1	1	1	1	1	1	1	1	1	1	1	1	1	1	1
SOHLH2	1	1	1	1	1	1	1	1	1	1	1	1	1	1	1	1	1	1	1	1	1	1	1	1
SON	1	1	1	1	1	1	1	1	1	1	1	1	1	1	1	1	1	1	1	1	1	1	1	1
SOX1	1	1	1	1	1	1	1	1	1	1	1	1	1	1	1	1	1	1	1	1	1	1	1	1
SOX10	1	1	1	1	1	1	1	1	1	1	1	1	1	1	1	1	1	1	1	1	1	1	1	1
SOX11	1	1	1	1	1	1	1	1	1	1	1	1	1	1	1	1	1	1	1	1	1	1	1	1
SOX14	1	1	1	1	1	1	1	1	1	1	1	1	1	1	1	1	1	1	1	1	1	1	1	1
SOX15	1	1	1	1	1	1	1	1	1	1	1	1	1	1	1	1	1	1	1	1	1	1	1	1
SOX17	1	1	1	1	1	1	1	1	1	1	1	1	1	1	1	1	1	1	1	1	1	1	1	1
SOX18	1	1	1	1	1	1	1	1	1	1	1	1	1	1	1	1	1	1	1	1	1	1	1	1
SOX2	0.732807	0.585943	-1.8123	0.403966	0.836959	0.681668	-0.082312	0.964772	2.21056	0.189464	-1.62767	0.368161	1.46633	0.378326	-1.47009	0.552781	0.492587	0.922584	1.01406	0.992648	-3.39611	0.00830997	1.14238	0.409169
SOX21	1	1	1	1	1	1	1	1	1	1	1	1	1	1	1	1	1	1	1	1	1	1	1	1
SOX3	1	1	1	1	1	1	1	1	1	1	1	1	1	1	1	1	1	1	1	1	1	1	1	1
SOX4	1	1	1	1	1	1	1	1	1	1	1	1	1	1	1	1	1	1	1	1	1	1	1	1
SOX5	1	1	1	1	1	1	1	1	1	1	1	1	1	1	1	1	1	1	1	1	1	1	1	1
SOX6	1	1	1	1	1	1	1	1	1	1	1	1	1	1	1	1	1	1	1	1	1	1	1	1
SOX7	1	1	1	1	1	1	1	1	1	1	1	1	1	1	1	1	1	1	1	1	1	1	1	1
SOX8	1	1	1	1	1	1	1	1	1	1	1	1	1	1	1	1	1	1	1	1	1	1	1	1
SOX9	0.558375	0.66596	0.21132	0.944646	1.97606	0.226986	1.17406	0.54437	0.555295	0.830299	-1.44206	0.423129	2.77117	0.0496248	-0.701883	0.839322	-2.44971	0.132202	0.0316051	0.99531	-0.0112823	0.99473	1.29655	0.344114
SP1	8.30562	4.58778e-15	0.0144709	0.990966	1.857	0.261158	2.66832	0.0733723	1.99308	0.260596	0.070513	0.967204	3.19106	0.0192617	-2.06602	0.397064	3.50584	0.0150207	-0.470612	0.992648	3.32893	0.00959	3.64126	0.00298442
SP100	1	1	1	1	1	1	1	1	1	1	1	1	1	1	1	1	1	1	1	1	1	1	1	1
SP140	1	1	1	1	1	1	1	1	1	1	1	1	1	1	1	1	1	1	1	1	1	1	1	1
SP2	1	1	1	1	1	1	1	1	1	1	1	1	1	1	1	1	1	1	1	1	1	1	1	1
SP3	4.45874	6.80157e-05	0.7121	0.794071	2.29078	0.189308	1.663	0.332062	1.19167	0.576715	-1.4779	0.418304	3.24943	0.0178079	-1.37615	0.552781	2.4141	0.132202	0.182522	0.992648	1.67199	0.232295	3.1494	0.0108208
SP4	-0.735049	0.585943	-1.34791	0.5717	1.16022	0.550021	-0.44119	0.835002	0.00640052	0.994893	-1.3566	0.452084	0.0715483	0.959577	0.838693	0.818883	-0.268983	0.952563	0.0399001	0.99531	-0.365983	0.833441	-0.865171	0.528901
SP5	1	1	1	1	1	1	1	1	1	1	1	1	1	1	1	1	1	1	1	1	1	1	1	1
SP6	1	1	1	1	1	1	1	1	1	1	1	1	1	1	1	1	1	1	1	1	1	1	1	1
SP7	1	1	1	1	1	1	1	1	1	1	1	1	1	1	1	1	1	1	1	1	1	1	1	1
SP8	1	1	1	1	1	1	1	1	1	1	1	1	1	1	1	1	1	1	1	1	1	1	1	1
SPDEF	1	1	1	1	1	1	1	1	1	1	1	1	1	1	1	1	1	1	1	1	1	1	1	1
SPEN	1	1	1	1	1	1	1	1	1	1	1	1	1	1	1	1	1	1	1	1	1	1	1	1
SPI1	8.22859	7.29312e-15	2.05146	0.30971	0.115866	0.946393	4.18939	0.00215373	-2.54559	0.114547	1.99721	0.246055	6.49455	1.92378e-08	-4.29563	0.0013413	5.54488	6.79484e-06	-0.24105	0.992648	1.72855	0.217736	6.71265	2.20743e-09
SPIB	1	1	1	1	1	1	1	1	1	1	1	1	1	1	1	1	1	1	1	1	1	1	1	1
SPIC	1	1	1	1	1	1	1	1	1	1	1	1	1	1	1	1	1	1	1	1	1	1	1	1
SPZ1	1	1	1	1	1	1	1	1	1	1	1	1	1	1	1	1	1	1	1	1	1	1	1	1
SRCAP	1	1	1	1	1	1	1	1	1	1	1	1	1	1	1	1	1	1	1	1	1	1	1	1
SREBF1	1.52471	0.231605	-2.26175	0.249276	3.74696	0.0184391	-0.659043	0.795887	-1.14938	0.578419	1.64593	0.360135	1.4606	0.378326	3.56124	0.0213159	-2.6407	0.111746	1.63523	0.992648	1.21716	0.423265	-3.15135	0.0108208
SREBF2	1.43789	0.269437	-0.586315	0.814614	2.96541	0.0698271	-2.10158	0.241132	-1.36096	0.482947	2.00636	0.246055	0.946803	0.59702	6.27412	8.12239e-08	-3.39338	0.019934	0.339392	0.992648	2.20043	0.100256	-3.05491	0.0133345
SRF	3.71727	0.00105729	-1.81809	0.403966	1.20991	0.533456	1.28872	0.485331	3.67838	0.00903666	-3.69839	0.00455637	3.28672	0.0167247	-0.551817	0.895252	1.37678	0.62742	-1.13945	0.992648	-0.309373	0.861457	3.30264	0.00885003
SRSF2	1	1	1	1	1	1	1	1	1	1	1	1	1	1	1	1	1	1	1	1	1	1	1	1
SRY	1	1	1	1	1	1	1	1	1	1	1	1	1	1	1	1	1	1	1	1	1	1	1	1
SSRP1	3.54266	0.00190631	-1.01664	0.680509	2.27243	0.189308	1.37708	0.456468	-2.23191	0.188119	1.51013	0.410388	2.31479	0.114543	-0.818377	0.818883	0.206533	0.972566	-1.36338	0.992648	3.25372	0.0109632	1.90201	0.155367
ST18	1	1	1	1	1	1	1	1	1	1	1	1	1	1	1	1	1	1	1	1	1	1	1	1
STAT1	6.04852	3.06974e-08	3.80692	0.0162521	-0.178284	0.929573	1.35086	0.460026	-4.13405	0.00205833	5.21929	1.03724e-05	-0.435483	0.855877	-0.1387	0.955897	3.56766	0.0150207	1.53775	0.992648	3.06776	0.0177928	4.96868	1.71922e-05
STAT2	3.97669	0.00043629	2.79579	0.119595	-0.297636	0.903654	0.335542	0.87782	-0.798926	0.765789	1.66204	0.354811	-0.499172	0.840995	-0.183884	0.94401	1.8404	0.34864	-0.798625	0.992648	1.86832	0.182777	1.83192	0.175778
STAT3	5.67094	2.52354e-07	1.26865	0.595669	-0.851309	0.681668	-0.337558	0.87782	-1.94274	0.26572	3.12402	0.0316998	1.51854	0.362355	-1.00624	0.716498	2.41939	0.132202	-0.810526	0.992648	3.28295	0.0103175	3.1008	0.012384
STAT4	1	1	1	1	1	1	1	1	1	1	1	1	1	1	1	1	1	1	1	1	1	1	1	1
STAT5A	3.18803	0.00570512	0.181373	0.95533	2.78449	0.103202	1.69964	0.321954	-0.968507	0.705273	-0.365701	0.887473	2.97853	0.0290897	-0.059263	0.98335	-0.237474	0.962251	-0.514827	0.992648	2.521	0.0575148	2.27935	0.0792621
STAT5B	1.34299	0.306719	-0.596599	0.814614	-0.812347	0.697339	0.197395	0.922104	0.0429792	0.982496	1.24724	0.505606	-0.399521	0.863388	-0.0423342	0.984949	0.027963	0.997263	0.502259	0.992648	3.29524	0.0103175	0.647331	0.635763
STAT6	2.2969	0.0548932	-2.50959	0.194288	2.49588	0.189308	-0.510263	0.826521	1.63124	0.377082	-0.578432	0.794921	1.80287	0.266052	-0.603011	0.895252	-0.137223	0.997263	-0.32688	0.992648	2.39901	0.0690455	2.45918	0.0536131
STOX1	1	1	1	1	1	1	1	1	1	1	1	1	1	1	1	1	1	1	1	1	1	1	1	1
SUPT20H	1	1	1	1	1	1	1	1	1	1	1	1	1	1	1	1	1	1	1	1	1	1	1	1
SUPT3H	1	1	1	1	1	1	1	1	1	1	1	1	1	1	1	1	1	1	1	1	1	1	1	1
TADA2A	1	1	1	1	1	1	1	1	1	1	1	1	1	1	1	1	1	1	1	1	1	1	1	1
TAF1	0.745042	0.585516	0.0788047	0.976026	1.36252	0.489523	-0.536116	0.823638	0.389741	0.885308	0.891291	0.666957	-1.09115	0.521086	0.259192	0.923404	0.84802	0.847913	-0.796725	0.992648	1.43685	0.322893	0.920845	0.512406
TAF12	1	1	1	1	1	1	1	1	1	1	1	1	1	1	1	1	1	1	1	1	1	1	1	1
TAF4	1	1	1	1	1	1	1	1	1	1	1	1	1	1	1	1	1	1	1	1	1	1	1	1
TAF5	1	1	1	1	1	1	1	1	1	1	1	1	1	1	1	1	1	1	1	1	1	1	1	1
TAL1	2.41149	0.0426746	1.54057	0.500184	1.48279	0.443165	1.00667	0.631022	-0.389207	0.885308	-1.10668	0.584977	3.49448	0.0103454	-1.44983	0.552781	0.264051	0.952563	0.525417	0.992648	-2.11752	0.114549	2.32146	0.074533
TBL1X	1	1	1	1	1	1	1	1	1	1	1	1	1	1	1	1	1	1	1	1	1	1	1	1
TBL1XR1	1	1	1	1	1	1	1	1	1	1	1	1	1	1	1	1	1	1	1	1	1	1	1	1
TBP	2.63131	0.02519	0.709817	0.794071	-0.719687	0.741271	0.422821	0.838699	-0.597835	0.805244	1.83299	0.300388	-1.95379	0.22109	1.62678	0.534461	2.36484	0.143679	-1.11174	0.992648	3.48396	0.00662407	0.726616	0.60326
TBPL1	1	1	1	1	1	1	1	1	1	1	1	1	1	1	1	1	1	1	1	1	1	1	1	1
TBPL2	1	1	1	1	1	1	1	1	1	1	1	1	1	1	1	1	1	1	1	1	1	1	1	1
TBR1	1	1	1	1	1	1	1	1	1	1	1	1	1	1	1	1	1	1	1	1	1	1	1	1
TBX1	1	1	1	1	1	1	1	1	1	1	1	1	1	1	1	1	1	1	1	1	1	1	1	1
TBX10	1	1	1	1	1	1	1	1	1	1	1	1	1	1	1	1	1	1	1	1	1	1	1	1
TBX15	1	1	1	1	1	1	1	1	1	1	1	1	1	1	1	1	1	1	1	1	1	1	1	1
TBX18	1	1	1	1	1	1	1	1	1	1	1	1	1	1	1	1	1	1	1	1	1	1	1	1
TBX19	1	1	1	1	1	1	1	1	1	1	1	1	1	1	1	1	1	1	1	1	1	1	1	1
TBX2	1	1	1	1	1	1	1	1	1	1	1	1	1	1	1	1	1	1	1	1	1	1	1	1
TBX20	1	1	1	1	1	1	1	1	1	1	1	1	1	1	1	1	1	1	1	1	1	1	1	1
TBX21	2.75512	0.0187547	0.61347	0.814614	1.0516	0.603877	-0.34838	0.875339	-3.11187	0.0286291	1.91687	0.271567	3.03702	0.0278227	-1.44918	0.552781	0.81214	0.868914	0.881399	0.992648	1.27156	0.391792	1.45454	0.290335
TBX22	1	1	1	1	1	1	1	1	1	1	1	1	1	1	1	1	1	1	1	1	1	1	1	1
TBX3	1	1	1	1	1	1	1	1	1	1	1	1	1	1	1	1	1	1	1	1	1	1	1	1
TBX4	1	1	1	1	1	1	1	1	1	1	1	1	1	1	1	1	1	1	1	1	1	1	1	1
TBX5	1	1	1	1	1	1	1	1	1	1	1	1	1	1	1	1	1	1	1	1	1	1	1	1
TBX6	1	1	1	1	1	1	1	1	1	1	1	1	1	1	1	1	1	1	1	1	1	1	1	1
TBXT	1	1	1	1	1	1	1	1	1	1	1	1	1	1	1	1	1	1	1	1	1	1	1	1
TCF12	1	1	1	1	1	1	1	1	1	1	1	1	1	1	1	1	1	1	1	1	1	1	1	1
TCF15	1	1	1	1	1	1	1	1	1	1	1	1	1	1	1	1	1	1	1	1	1	1	1	1
TCF20	1	1	1	1	1	1	1	1	1	1	1	1	1	1	1	1	1	1	1	1	1	1	1	1
TCF21	1	1	1	1	1	1	1	1	1	1	1	1	1	1	1	1	1	1	1	1	1	1	1	1
TCF23	1	1	1	1	1	1	1	1	1	1	1	1	1	1	1	1	1	1	1	1	1	1	1	1
TCF3	3.17959	0.00577441	-0.794697	0.776287	-0.182264	0.929573	0.856563	0.728901	1.55993	0.396356	-0.886508	0.666957	0.796651	0.668884	-0.541587	0.895252	1.75643	0.403074	0.00587831	0.99531	1.0924	0.484316	1.38748	0.312979
TCF4	3.48194	0.00229977	0.0677952	0.976026	3.14331	0.0643148	1.51311	0.376845	-0.897875	0.729036	0.0508749	0.968716	2.29353	0.114543	1.07181	0.697442	-0.388061	0.934756	-1.03823	0.992648	1.58461	0.263797	1.75098	0.197311
TCF7	1	1	1	1	1	1	1	1	1	1	1	1	1	1	1	1	1	1	1	1	1	1	1	1
TCF7L1	1	1	1	1	1	1	1	1	1	1	1	1	1	1	1	1	1	1	1	1	1	1	1	1
TCF7L2	3.8307	0.000756846	-0.225004	0.944646	2.3182	0.189308	2.75988	0.0594832	-0.396139	0.885308	-0.236823	0.932039	1.65014	0.308773	0.479217	0.903376	1.0823	0.7863	-0.585954	0.992648	1.84644	0.183665	3.08589	0.0126704
TCFL5	1	1	1	1	1	1	1	1	1	1	1	1	1	1	1	1	1	1	1	1	1	1	1	1
TEAD1	1	1	1	1	1	1	1	1	1	1	1	1	1	1	1	1	1	1	1	1	1	1	1	1
TEAD2	1	1	1	1	1	1	1	1	1	1	1	1	1	1	1	1	1	1	1	1	1	1	1	1
TEAD4	1	1	1	1	1	1	1	1	1	1	1	1	1	1	1	1	1	1	1	1	1	1	1	1
TEF	1	1	1	1	1	1	1	1	1	1	1	1	1	1	1	1	1	1	1	1	1	1	1	1
TERF2	1	1	1	1	1	1	1	1	1	1	1	1	1	1	1	1	1	1	1	1	1	1	1	1
TET1	1	1	1	1	1	1	1	1	1	1	1	1	1	1	1	1	1	1	1	1	1	1	1	1
TET2	1	1	1	1	1	1	1	1	1	1	1	1	1	1	1	1	1	1	1	1	1	1	1	1
TFAM	1	1	1	1	1	1	1	1	1	1	1	1	1	1	1	1	1	1	1	1	1	1	1	1
TFAP2A	5.38848	1.02588e-06	-1.27693	0.595669	0.85722	0.681668	1.62535	0.341452	1.03856	0.653782	0.776376	0.727113	0.740135	0.692943	-2.45731	0.23097	1.28965	0.679807	0.199187	0.992648	2.08255	0.123065	0.816219	0.55977
TFAP2B	1	1	1	1	1	1	1	1	1	1	1	1	1	1	1	1	1	1	1	1	1	1	1	1
TFAP2C	1	1	1	1	1	1	1	1	1	1	1	1	1	1	1	1	1	1	1	1	1	1	1	1
TFAP2D	1	1	1	1	1	1	1	1	1	1	1	1	1	1	1	1	1	1	1	1	1	1	1	1
TFAP2E	1	1	1	1	1	1	1	1	1	1	1	1	1	1	1	1	1	1	1	1	1	1	1	1
TFAP4	1	1	1	1	1	1	1	1	1	1	1	1	1	1	1	1	1	1	1	1	1	1	1	1
TFCP2	0.894019	0.504547	0.145232	0.9564	-0.141397	0.941541	-0.501322	0.827497	2.32397	0.166048	-1.86992	0.289906	1.53099	0.362355	-0.458966	0.903376	1.83566	0.34864	0.840107	0.992648	-0.200152	0.924366	1.50903	0.275711
TFCP2L1	1	1	1	1	1	1	1	1	1	1	1	1	1	1	1	1	1	1	1	1	1	1	1	1
TFDP1	1	1	1	1	1	1	1	1	1	1	1	1	1	1	1	1	1	1	1	1	1	1	1	1
TFDP2	1	1	1	1	1	1	1	1	1	1	1	1	1	1	1	1	1	1	1	1	1	1	1	1
TFDP3	1	1	1	1	1	1	1	1	1	1	1	1	1	1	1	1	1	1	1	1	1	1	1	1
TFE3	1	1	1	1	1	1	1	1	1	1	1	1	1	1	1	1	1	1	1	1	1	1	1	1
TFEB	1	1	1	1	1	1	1	1	1	1	1	1	1	1	1	1	1	1	1	1	1	1	1	1
TFEC	1	1	1	1	1	1	1	1	1	1	1	1	1	1	1	1	1	1	1	1	1	1	1	1
TGFB1I1	1	1	1	1	1	1	1	1	1	1	1	1	1	1	1	1	1	1	1	1	1	1	1	1
TGIF1	1	1	1	1	1	1	1	1	1	1	1	1	1	1	1	1	1	1	1	1	1	1	1	1
THAP1	1	1	1	1	1	1	1	1	1	1	1	1	1	1	1	1	1	1	1	1	1	1	1	1
THAP11	1	1	1	1	1	1	1	1	1	1	1	1	1	1	1	1	1	1	1	1	1	1	1	1
THAP12	1	1	1	1	1	1	1	1	1	1	1	1	1	1	1	1	1	1	1	1	1	1	1	1
THAP7	1	1	1	1	1	1	1	1	1	1	1	1	1	1	1	1	1	1	1	1	1	1	1	1
THAP9	1	1	1	1	1	1	1	1	1	1	1	1	1	1	1	1	1	1	1	1	1	1	1	1
THRA	0.955698	0.480742	-0.543322	0.837283	0.731167	0.735208	1.32326	0.466391	-0.168538	0.960467	-0.688296	0.765275	0.336072	0.872293	-1.47848	0.552781	0.518898	0.922584	0.406174	0.992648	-0.230866	0.903463	0.396969	0.786755
THRB	-0.565295	0.66596	-0.643682	0.814614	-0.997926	0.615908	-2.90491	0.052653	-0.123126	0.960467	1.42734	0.423129	-1.0186	0.560934	0.490763	0.903376	0.0129347	0.997263	-1.17346	0.992648	1.72195	0.218367	-0.922699	0.512406
TLE1	1	1	1	1	1	1	1	1	1	1	1	1	1	1	1	1	1	1	1	1	1	1	1	1
TLE3	1	1	1	1	1	1	1	1	1	1	1	1	1	1	1	1	1	1	1	1	1	1	1	1
TLE4	1	1	1	1	1	1	1	1	1	1	1	1	1	1	1	1	1	1	1	1	1	1	1	1
TLE5	1	1	1	1	1	1	1	1	1	1	1	1	1	1	1	1	1	1	1	1	1	1	1	1
TLX1	1	1	1	1	1	1	1	1	1	1	1	1	1	1	1	1	1	1	1	1	1	1	1	1
TLX2	1	1	1	1	1	1	1	1	1	1	1	1	1	1	1	1	1	1	1	1	1	1	1	1
TLX3	1	1	1	1	1	1	1	1	1	1	1	1	1	1	1	1	1	1	1	1	1	1	1	1
TOB1	1	1	1	1	1	1	1	1	1	1	1	1	1	1	1	1	1	1	1	1	1	1	1	1
TOX	1	1	1	1	1	1	1	1	1	1	1	1	1	1	1	1	1	1	1	1	1	1	1	1
TOX2	1	1	1	1	1	1	1	1	1	1	1	1	1	1	1	1	1	1	1	1	1	1	1	1
TOX3	1	1	1	1	1	1	1	1	1	1	1	1	1	1	1	1	1	1	1	1	1	1	1	1
TP53	4.00992	0.000412675	0.0835862	0.976026	1.5022	0.432865	0.809093	0.732308	1.93311	0.26572	1.06724	0.587358	1.47688	0.378326	-0.749576	0.837504	0.875021	0.839438	-0.848662	0.992648	3.37592	0.00849738	3.6042	0.0032877
TP53BP1	1	1	1	1	1	1	1	1	1	1	1	1	1	1	1	1	1	1	1	1	1	1	1	1
TP63	0.551202	0.668286	-1.55824	0.493308	0.635251	0.76931	0.447672	0.835002	1.64939	0.37177	-1.33971	0.457782	0.789202	0.668925	-0.336936	0.923404	-0.291505	0.943643	-0.35243	0.992648	0.907922	0.567763	1.41785	0.303277
TP73	2.8025	0.0172261	-1.46575	0.517868	0.834003	0.681668	2.28039	0.186321	1.94504	0.26572	-0.435354	0.858429	0.470472	0.847024	-1.63571	0.534461	0.693605	0.891768	-0.572118	0.992648	2.66358	0.0415335	3.17495	0.0108208
TRERF1	1	1	1	1	1	1	1	1	1	1	1	1	1	1	1	1	1	1	1	1	1	1	1	1
TRIB3	1	1	1	1	1	1	1	1	1	1	1	1	1	1	1	1	1	1	1	1	1	1	1	1
TRIM14	1	1	1	1	1	1	1	1	1	1	1	1	1	1	1	1	1	1	1	1	1	1	1	1
TRIM15	1	1	1	1	1	1	1	1	1	1	1	1	1	1	1	1	1	1	1	1	1	1	1	1
TRIM21	1	1	1	1	1	1	1	1	1	1	1	1	1	1	1	1	1	1	1	1	1	1	1	1
TRIM22	1	1	1	1	1	1	1	1	1	1	1	1	1	1	1	1	1	1	1	1	1	1	1	1
TRIM24	1	1	1	1	1	1	1	1	1	1	1	1	1	1	1	1	1	1	1	1	1	1	1	1
TRIM25	1	1	1	1	1	1	1	1	1	1	1	1	1	1	1	1	1	1	1	1	1	1	1	1
TRIM27	1	1	1	1	1	1	1	1	1	1	1	1	1	1	1	1	1	1	1	1	1	1	1	1
TRIM28	1	1	1	1	1	1	1	1	1	1	1	1	1	1	1	1	1	1	1	1	1	1	1	1
TRIM31	1	1	1	1	1	1	1	1	1	1	1	1	1	1	1	1	1	1	1	1	1	1	1	1
TRIM5	1	1	1	1	1	1	1	1	1	1	1	1	1	1	1	1	1	1	1	1	1	1	1	1
TRIM62	1	1	1	1	1	1	1	1	1	1	1	1	1	1	1	1	1	1	1	1	1	1	1	1
TRIM8	1	1	1	1	1	1	1	1	1	1	1	1	1	1	1	1	1	1	1	1	1	1	1	1
TRPS1	1	1	1	1	1	1	1	1	1	1	1	1	1	1	1	1	1	1	1	1	1	1	1	1
TRRAP	1	1	1	1	1	1	1	1	1	1	1	1	1	1	1	1	1	1	1	1	1	1	1	1
TSC22D1	1	1	1	1	1	1	1	1	1	1	1	1	1	1	1	1	1	1	1	1	1	1	1	1
TSG101	1	1	1	1	1	1	1	1	1	1	1	1	1	1	1	1	1	1	1	1	1	1	1	1
TSHZ1	1	1	1	1	1	1	1	1	1	1	1	1	1	1	1	1	1	1	1	1	1	1	1	1
TSHZ3	1	1	1	1	1	1	1	1	1	1	1	1	1	1	1	1	1	1	1	1	1	1	1	1
TTF1	0.580077	0.658834	0.969857	0.703846	0.229202	0.925312	-0.186167	0.922104	-0.826984	0.760201	0.35018	0.897075	1.69027	0.295382	-1.62725	0.534461	-0.614104	0.916346	-0.317074	0.992648	0.134765	0.939807	0.191262	0.88978
TWIST1	1.8456	0.140563	0.12665	0.961663	0.0496697	0.966922	1.07631	0.608351	0.666594	0.778955	-1.1899	0.540738	0.960867	0.589083	1.91512	0.455817	0.400823	0.934756	-1.30034	0.992648	0.742174	0.649042	0.742435	0.597499
TWIST2	1	1	1	1	1	1	1	1	1	1	1	1	1	1	1	1	1	1	1	1	1	1	1	1
UBP1	1	1	1	1	1	1	1	1	1	1	1	1	1	1	1	1	1	1	1	1	1	1	1	1
UBTF	1	1	1	1	1	1	1	1	1	1	1	1	1	1	1	1	1	1	1	1	1	1	1	1
UNCX	1	1	1	1	1	1	1	1	1	1	1	1	1	1	1	1	1	1	1	1	1	1	1	1
URI1	1	1	1	1	1	1	1	1	1	1	1	1	1	1	1	1	1	1	1	1	1	1	1	1
USF1	4.67977	3.01559e-05	-1.21213	0.620018	1.13494	0.553542	3.11228	0.0329879	0.067696	0.978269	0.741101	0.730648	0.914796	0.611816	-0.121156	0.961862	1.69334	0.421861	0.707564	0.992648	0.679052	0.687613	2.50957	0.0473267
USF2	1.62149	0.201957	-0.989179	0.696401	-0.950717	0.626538	2.18961	0.219856	0.73196	0.778082	0.283691	0.910688	1.18217	0.483047	-0.21927	0.94401	1.25715	0.69044	-0.100786	0.99531	0.860431	0.588147	0.63072	0.642209
UTF1	1	1	1	1	1	1	1	1	1	1	1	1	1	1	1	1	1	1	1	1	1	1	1	1
VAX1	1	1	1	1	1	1	1	1	1	1	1	1	1	1	1	1	1	1	1	1	1	1	1	1
VAX2	1	1	1	1	1	1	1	1	1	1	1	1	1	1	1	1	1	1	1	1	1	1	1	1
VDR	3.02278	0.00918376	-0.537663	0.837283	0.53626	0.796206	-0.106125	0.95783	1.65557	0.37177	-0.22356	0.932039	0.326901	0.872293	-1.17834	0.662154	0.887803	0.832718	-0.0971646	0.99531	1.76115	0.210086	3.01156	0.0150096
VENTX	1	1	1	1	1	1	1	1	1	1	1	1	1	1	1	1	1	1	1	1	1	1	1	1
VEZF1	1	1	1	1	1	1	1	1	1	1	1	1	1	1	1	1	1	1	1	1	1	1	1	1
VHL	1	1	1	1	1	1	1	1	1	1	1	1	1	1	1	1	1	1	1	1	1	1	1	1
VSX1	1	1	1	1	1	1	1	1	1	1	1	1	1	1	1	1	1	1	1	1	1	1	1	1
VSX2	1	1	1	1	1	1	1	1	1	1	1	1	1	1	1	1	1	1	1	1	1	1	1	1
WNT3A	1	1	1	1	1	1	1	1	1	1	1	1	1	1	1	1	1	1	1	1	1	1	1	1
WT1	2.05253	0.0917544	0.820428	0.772872	1.80473	0.283239	1.05559	0.622746	0.696572	0.778082	-1.46	0.423129	2.71841	0.0541173	0.267426	0.923404	0.396446	0.934756	0.402915	0.992648	0.0566631	0.984651	1.749	0.197311
WWTR1	1	1	1	1	1	1	1	1	1	1	1	1	1	1	1	1	1	1	1	1	1	1	1	1
XBP1	-1.07071	0.423699	1.30729	0.58863	-2.02353	0.215033	-1.41566	0.436608	-0.168624	0.960467	1.81051	0.306039	-0.510043	0.838779	1.70719	0.519963	-0.591506	0.916346	-1.43141	0.992648	2.22872	0.0978254	-0.733206	0.601422
XPC	1	1	1	1	1	1	1	1	1	1	1	1	1	1	1	1	1	1	1	1	1	1	1	1
YAP1	1	1	1	1	1	1	1	1	1	1	1	1	1	1	1	1	1	1	1	1	1	1	1	1
YBX1	-0.224358	0.886307	-0.889386	0.757428	0.843474	0.681668	0.112777	0.95783	0.352661	0.885308	-0.183025	0.951594	-1.1575	0.492002	0.226549	0.943278	1.02125	0.808045	0.258481	0.992648	0.39358	0.817801	-1.33704	0.329599
YBX2	1	1	1	1	1	1	1	1	1	1	1	1	1	1	1	1	1	1	1	1	1	1	1	1
YBX3	1	1	1	1	1	1	1	1	1	1	1	1	1	1	1	1	1	1	1	1	1	1	1	1
YY1	1.32769	0.308472	1.00727	0.683855	-1.59762	0.372756	1.83409	0.304961	0.829031	0.760201	0.319541	0.907009	0.554081	0.801617	-0.540165	0.895252	-0.74359	0.875174	-0.451039	0.992648	0.0467717	0.988367	-0.36119	0.801199
YY2	1	1	1	1	1	1	1	1	1	1	1	1	1	1	1	1	1	1	1	1	1	1	1	1
ZBED1	1	1	1	1	1	1	1	1	1	1	1	1	1	1	1	1	1	1	1	1	1	1	1	1
ZBED6	1	1	1	1	1	1	1	1	1	1	1	1	1	1	1	1	1	1	1	1	1	1	1	1
ZBTB10	1	1	1	1	1	1	1	1	1	1	1	1	1	1	1	1	1	1	1	1	1	1	1	1
ZBTB12	1	1	1	1	1	1	1	1	1	1	1	1	1	1	1	1	1	1	1	1	1	1	1	1
ZBTB14	1	1	1	1	1	1	1	1	1	1	1	1	1	1	1	1	1	1	1	1	1	1	1	1
ZBTB16	1.09193	0.412298	0.828694	0.772872	0.36511	0.881969	-0.999749	0.632127	-1.4618	0.431386	0.669696	0.765275	2.4787	0.0801589	0.153179	0.955897	-2.49848	0.125269	-0.238016	0.992648	-0.462962	0.798693	2.01275	0.129656
ZBTB17	2.82872	0.016113	-1.36242	0.5717	1.17302	0.550021	1.0145	0.631022	1.95142	0.26572	0.367446	0.887473	0.37362	0.863388	0.0172026	0.994889	-0.853877	0.847913	0.99845	0.992648	0.648596	0.697862	2.01162	0.129656
ZBTB18	1	1	1	1	1	1	1	1	1	1	1	1	1	1	1	1	1	1	1	1	1	1	1	1
ZBTB2	1	1	1	1	1	1	1	1	1	1	1	1	1	1	1	1	1	1	1	1	1	1	1	1
ZBTB20	1	1	1	1	1	1	1	1	1	1	1	1	1	1	1	1	1	1	1	1	1	1	1	1
ZBTB22	1	1	1	1	1	1	1	1	1	1	1	1	1	1	1	1	1	1	1	1	1	1	1	1
ZBTB32	1	1	1	1	1	1	1	1	1	1	1	1	1	1	1	1	1	1	1	1	1	1	1	1
ZBTB33	1	1	1	1	1	1	1	1	1	1	1	1	1	1	1	1	1	1	1	1	1	1	1	1
ZBTB38	1	1	1	1	1	1	1	1	1	1	1	1	1	1	1	1	1	1	1	1	1	1	1	1
ZBTB4	1	1	1	1	1	1	1	1	1	1	1	1	1	1	1	1	1	1	1	1	1	1	1	1
ZBTB44	1	1	1	1	1	1	1	1	1	1	1	1	1	1	1	1	1	1	1	1	1	1	1	1
ZBTB48	1	1	1	1	1	1	1	1	1	1	1	1	1	1	1	1	1	1	1	1	1	1	1	1
ZBTB5	1	1	1	1	1	1	1	1	1	1	1	1	1	1	1	1	1	1	1	1	1	1	1	1
ZBTB7A	1	1	1	1	1	1	1	1	1	1	1	1	1	1	1	1	1	1	1	1	1	1	1	1
ZBTB7B	1	1	1	1	1	1	1	1	1	1	1	1	1	1	1	1	1	1	1	1	1	1	1	1
ZBTB7C	1	1	1	1	1	1	1	1	1	1	1	1	1	1	1	1	1	1	1	1	1	1	1	1
ZBTB8A	1	1	1	1	1	1	1	1	1	1	1	1	1	1	1	1	1	1	1	1	1	1	1	1
ZBTB8B	1	1	1	1	1	1	1	1	1	1	1	1	1	1	1	1	1	1	1	1	1	1	1	1
ZC3H8	1	1	1	1	1	1	1	1	1	1	1	1	1	1	1	1	1	1	1	1	1	1	1	1
ZEB1	-0.888825	0.505359	-1.05276	0.668675	0.628731	0.76931	0.0476332	0.984044	-0.707564	0.778082	1.19299	0.540738	-0.323383	0.872293	0.28212	0.923404	1.17635	0.700175	0.495378	0.992648	0.632396	0.702273	-0.898015	0.52
ZEB2	1	1	1	1	1	1	1	1	1	1	1	1	1	1	1	1	1	1	1	1	1	1	1	1
ZFAT	1	1	1	1	1	1	1	1	1	1	1	1	1	1	1	1	1	1	1	1	1	1	1	1
ZFHX2	1	1	1	1	1	1	1	1	1	1	1	1	1	1	1	1	1	1	1	1	1	1	1	1
ZFHX3	1	1	1	1	1	1	1	1	1	1	1	1	1	1	1	1	1	1	1	1	1	1	1	1
ZFHX4	1	1	1	1	1	1	1	1	1	1	1	1	1	1	1	1	1	1	1	1	1	1	1	1
ZFP1	1	1	1	1	1	1	1	1	1	1	1	1	1	1	1	1	1	1	1	1	1	1	1	1
ZFP42	1	1	1	1	1	1	1	1	1	1	1	1	1	1	1	1	1	1	1	1	1	1	1	1
ZFP57	1	1	1	1	1	1	1	1	1	1	1	1	1	1	1	1	1	1	1	1	1	1	1	1
ZFP64	1	1	1	1	1	1	1	1	1	1	1	1	1	1	1	1	1	1	1	1	1	1	1	1
ZFP90	1	1	1	1	1	1	1	1	1	1	1	1	1	1	1	1	1	1	1	1	1	1	1	1
ZFPM1	1	1	1	1	1	1	1	1	1	1	1	1	1	1	1	1	1	1	1	1	1	1	1	1
ZFPM2	1	1	1	1	1	1	1	1	1	1	1	1	1	1	1	1	1	1	1	1	1	1	1	1
ZFX	1	1	1	1	1	1	1	1	1	1	1	1	1	1	1	1	1	1	1	1	1	1	1	1
ZGLP1	1	1	1	1	1	1	1	1	1	1	1	1	1	1	1	1	1	1	1	1	1	1	1	1
ZGPAT	1	1	1	1	1	1	1	1	1	1	1	1	1	1	1	1	1	1	1	1	1	1	1	1
ZHX1	1	1	1	1	1	1	1	1	1	1	1	1	1	1	1	1	1	1	1	1	1	1	1	1
ZHX2	1	1	1	1	1	1	1	1	1	1	1	1	1	1	1	1	1	1	1	1	1	1	1	1
ZHX3	1	1	1	1	1	1	1	1	1	1	1	1	1	1	1	1	1	1	1	1	1	1	1	1
ZIC1	1	1	1	1	1	1	1	1	1	1	1	1	1	1	1	1	1	1	1	1	1	1	1	1
ZIC2	1	1	1	1	1	1	1	1	1	1	1	1	1	1	1	1	1	1	1	1	1	1	1	1
ZIC3	1	1	1	1	1	1	1	1	1	1	1	1	1	1	1	1	1	1	1	1	1	1	1	1
ZIK1	1	1	1	1	1	1	1	1	1	1	1	1	1	1	1	1	1	1	1	1	1	1	1	1
ZKSCAN3	1	1	1	1	1	1	1	1	1	1	1	1	1	1	1	1	1	1	1	1	1	1	1	1
ZKSCAN4	1	1	1	1	1	1	1	1	1	1	1	1	1	1	1	1	1	1	1	1	1	1	1	1
ZKSCAN7	1	1	1	1	1	1	1	1	1	1	1	1	1	1	1	1	1	1	1	1	1	1	1	1
ZMIZ1	1	1	1	1	1	1	1	1	1	1	1	1	1	1	1	1	1	1	1	1	1	1	1	1
ZMYND11	1	1	1	1	1	1	1	1	1	1	1	1	1	1	1	1	1	1	1	1	1	1	1	1
ZMYND8	1	1	1	1	1	1	1	1	1	1	1	1	1	1	1	1	1	1	1	1	1	1	1	1
ZNF134	1	1	1	1	1	1	1	1	1	1	1	1	1	1	1	1	1	1	1	1	1	1	1	1
ZNF135	1	1	1	1	1	1	1	1	1	1	1	1	1	1	1	1	1	1	1	1	1	1	1	1
ZNF14	1	1	1	1	1	1	1	1	1	1	1	1	1	1	1	1	1	1	1	1	1	1	1	1
ZNF140	1	1	1	1	1	1	1	1	1	1	1	1	1	1	1	1	1	1	1	1	1	1	1	1
ZNF143	1	1	1	1	1	1	1	1	1	1	1	1	1	1	1	1	1	1	1	1	1	1	1	1
ZNF148	1	1	1	1	1	1	1	1	1	1	1	1	1	1	1	1	1	1	1	1	1	1	1	1
ZNF16	1	1	1	1	1	1	1	1	1	1	1	1	1	1	1	1	1	1	1	1	1	1	1	1
ZNF160	1	1	1	1	1	1	1	1	1	1	1	1	1	1	1	1	1	1	1	1	1	1	1	1
ZNF165	1	1	1	1	1	1	1	1	1	1	1	1	1	1	1	1	1	1	1	1	1	1	1	1
ZNF174	1	1	1	1	1	1	1	1	1	1	1	1	1	1	1	1	1	1	1	1	1	1	1	1
ZNF175	1	1	1	1	1	1	1	1	1	1	1	1	1	1	1	1	1	1	1	1	1	1	1	1
ZNF184	1	1	1	1	1	1	1	1	1	1	1	1	1	1	1	1	1	1	1	1	1	1	1	1
ZNF189	1	1	1	1	1	1	1	1	1	1	1	1	1	1	1	1	1	1	1	1	1	1	1	1
ZNF195	1	1	1	1	1	1	1	1	1	1	1	1	1	1	1	1	1	1	1	1	1	1	1	1
ZNF2	1	1	1	1	1	1	1	1	1	1	1	1	1	1	1	1	1	1	1	1	1	1	1	1
ZNF20	1	1	1	1	1	1	1	1	1	1	1	1	1	1	1	1	1	1	1	1	1	1	1	1
ZNF202	1	1	1	1	1	1	1	1	1	1	1	1	1	1	1	1	1	1	1	1	1	1	1	1
ZNF205	1	1	1	1	1	1	1	1	1	1	1	1	1	1	1	1	1	1	1	1	1	1	1	1
ZNF217	1	1	1	1	1	1	1	1	1	1	1	1	1	1	1	1	1	1	1	1	1	1	1	1
ZNF219	1	1	1	1	1	1	1	1	1	1	1	1	1	1	1	1	1	1	1	1	1	1	1	1
ZNF224	1	1	1	1	1	1	1	1	1	1	1	1	1	1	1	1	1	1	1	1	1	1	1	1
ZNF230	1	1	1	1	1	1	1	1	1	1	1	1	1	1	1	1	1	1	1	1	1	1	1	1
ZNF236	1	1	1	1	1	1	1	1	1	1	1	1	1	1	1	1	1	1	1	1	1	1	1	1
ZNF239	1	1	1	1	1	1	1	1	1	1	1	1	1	1	1	1	1	1	1	1	1	1	1	1
ZNF24	1	1	1	1	1	1	1	1	1	1	1	1	1	1	1	1	1	1	1	1	1	1	1	1
ZNF250	1	1	1	1	1	1	1	1	1	1	1	1	1	1	1	1	1	1	1	1	1	1	1	1
ZNF256	1	1	1	1	1	1	1	1	1	1	1	1	1	1	1	1	1	1	1	1	1	1	1	1
ZNF260	1	1	1	1	1	1	1	1	1	1	1	1	1	1	1	1	1	1	1	1	1	1	1	1
ZNF263	1	1	1	1	1	1	1	1	1	1	1	1	1	1	1	1	1	1	1	1	1	1	1	1
ZNF266	1	1	1	1	1	1	1	1	1	1	1	1	1	1	1	1	1	1	1	1	1	1	1	1
ZNF267	1	1	1	1	1	1	1	1	1	1	1	1	1	1	1	1	1	1	1	1	1	1	1	1
ZNF268	1	1	1	1	1	1	1	1	1	1	1	1	1	1	1	1	1	1	1	1	1	1	1	1
ZNF274	1	1	1	1	1	1	1	1	1	1	1	1	1	1	1	1	1	1	1	1	1	1	1	1
ZNF277	1	1	1	1	1	1	1	1	1	1	1	1	1	1	1	1	1	1	1	1	1	1	1	1
ZNF281	1	1	1	1	1	1	1	1	1	1	1	1	1	1	1	1	1	1	1	1	1	1	1	1
ZNF287	1	1	1	1	1	1	1	1	1	1	1	1	1	1	1	1	1	1	1	1	1	1	1	1
ZNF292	1	1	1	1	1	1	1	1	1	1	1	1	1	1	1	1	1	1	1	1	1	1	1	1
ZNF296	1	1	1	1	1	1	1	1	1	1	1	1	1	1	1	1	1	1	1	1	1	1	1	1
ZNF300	1	1	1	1	1	1	1	1	1	1	1	1	1	1	1	1	1	1	1	1	1	1	1	1
ZNF304	1	1	1	1	1	1	1	1	1	1	1	1	1	1	1	1	1	1	1	1	1	1	1	1
ZNF316	1	1	1	1	1	1	1	1	1	1	1	1	1	1	1	1	1	1	1	1	1	1	1	1
ZNF32	1	1	1	1	1	1	1	1	1	1	1	1	1	1	1	1	1	1	1	1	1	1	1	1
ZNF322	1	1	1	1	1	1	1	1	1	1	1	1	1	1	1	1	1	1	1	1	1	1	1	1
ZNF331	1	1	1	1	1	1	1	1	1	1	1	1	1	1	1	1	1	1	1	1	1	1	1	1
ZNF335	1	1	1	1	1	1	1	1	1	1	1	1	1	1	1	1	1	1	1	1	1	1	1	1
ZNF350	1	1	1	1	1	1	1	1	1	1	1	1	1	1	1	1	1	1	1	1	1	1	1	1
ZNF354C	1	1	1	1	1	1	1	1	1	1	1	1	1	1	1	1	1	1	1	1	1	1	1	1
ZNF362	1	1	1	1	1	1	1	1	1	1	1	1	1	1	1	1	1	1	1	1	1	1	1	1
ZNF382	1	1	1	1	1	1	1	1	1	1	1	1	1	1	1	1	1	1	1	1	1	1	1	1
ZNF383	1	1	1	1	1	1	1	1	1	1	1	1	1	1	1	1	1	1	1	1	1	1	1	1
ZNF384	1	1	1	1	1	1	1	1	1	1	1	1	1	1	1	1	1	1	1	1	1	1	1	1
ZNF395	1	1	1	1	1	1	1	1	1	1	1	1	1	1	1	1	1	1	1	1	1	1	1	1
ZNF398	1	1	1	1	1	1	1	1	1	1	1	1	1	1	1	1	1	1	1	1	1	1	1	1
ZNF410	1	1	1	1	1	1	1	1	1	1	1	1	1	1	1	1	1	1	1	1	1	1	1	1
ZNF417	1	1	1	1	1	1	1	1	1	1	1	1	1	1	1	1	1	1	1	1	1	1	1	1
ZNF419	1	1	1	1	1	1	1	1	1	1	1	1	1	1	1	1	1	1	1	1	1	1	1	1
ZNF423	1	1	1	1	1	1	1	1	1	1	1	1	1	1	1	1	1	1	1	1	1	1	1	1
ZNF431	1	1	1	1	1	1	1	1	1	1	1	1	1	1	1	1	1	1	1	1	1	1	1	1
ZNF436	1	1	1	1	1	1	1	1	1	1	1	1	1	1	1	1	1	1	1	1	1	1	1	1
ZNF444	1	1	1	1	1	1	1	1	1	1	1	1	1	1	1	1	1	1	1	1	1	1	1	1
ZNF451	1	1	1	1	1	1	1	1	1	1	1	1	1	1	1	1	1	1	1	1	1	1	1	1
ZNF461	1	1	1	1	1	1	1	1	1	1	1	1	1	1	1	1	1	1	1	1	1	1	1	1
ZNF492	1	1	1	1	1	1	1	1	1	1	1	1	1	1	1	1	1	1	1	1	1	1	1	1
ZNF503	1	1	1	1	1	1	1	1	1	1	1	1	1	1	1	1	1	1	1	1	1	1	1	1
ZNF512B	1	1	1	1	1	1	1	1	1	1	1	1	1	1	1	1	1	1	1	1	1	1	1	1
ZNF513	1	1	1	1	1	1	1	1	1	1	1	1	1	1	1	1	1	1	1	1	1	1	1	1
ZNF521	1	1	1	1	1	1	1	1	1	1	1	1	1	1	1	1	1	1	1	1	1	1	1	1
ZNF569	1	1	1	1	1	1	1	1	1	1	1	1	1	1	1	1	1	1	1	1	1	1	1	1
ZNF571	1	1	1	1	1	1	1	1	1	1	1	1	1	1	1	1	1	1	1	1	1	1	1	1
ZNF652	1	1	1	1	1	1	1	1	1	1	1	1	1	1	1	1	1	1	1	1	1	1	1	1
ZNF653	1	1	1	1	1	1	1	1	1	1	1	1	1	1	1	1	1	1	1	1	1	1	1	1
ZNF667	1	1	1	1	1	1	1	1	1	1	1	1	1	1	1	1	1	1	1	1	1	1	1	1
ZNF671	1	1	1	1	1	1	1	1	1	1	1	1	1	1	1	1	1	1	1	1	1	1	1	1
ZNF692	1	1	1	1	1	1	1	1	1	1	1	1	1	1	1	1	1	1	1	1	1	1	1	1
ZNF699	0.944952	0.485499	-0.135568	0.958557	0.68003	0.754527	2.13136	0.236348	0.562318	0.828567	-1.27957	0.488011	0.681781	0.7197	-0.483397	0.903376	-0.568401	0.916346	-0.182346	0.992648	1.09473	0.484316	1.52949	0.269805
ZNF711	1	1	1	1	1	1	1	1	1	1	1	1	1	1	1	1	1	1	1	1	1	1	1	1
ZNF746	1	1	1	1	1	1	1	1	1	1	1	1	1	1	1	1	1	1	1	1	1	1	1	1
ZNF750	1	1	1	1	1	1	1	1	1	1	1	1	1	1	1	1	1	1	1	1	1	1	1	1
ZNF76	1	1	1	1	1	1	1	1	1	1	1	1	1	1	1	1	1	1	1	1	1	1	1	1
ZNF77	1	1	1	1	1	1	1	1	1	1	1	1	1	1	1	1	1	1	1	1	1	1	1	1
ZNF79	1	1	1	1	1	1	1	1	1	1	1	1	1	1	1	1	1	1	1	1	1	1	1	1
ZNF8	1	1	1	1	1	1	1	1	1	1	1	1	1	1	1	1	1	1	1	1	1	1	1	1
ZNF804A	1	1	1	1	1	1	1	1	1	1	1	1	1	1	1	1	1	1	1	1	1	1	1	1
ZNF85	1	1	1	1	1	1	1	1	1	1	1	1	1	1	1	1	1	1	1	1	1	1	1	1
ZNF91	0.652059	0.618843	0.578339	0.814614	-0.173893	0.929573	-0.759478	0.763505	1.61397	0.378604	-0.91185	0.658164	0.124479	0.947031	0.50568	0.903376	0.301113	0.943643	0.781212	0.992648	0.950361	0.564182	0.848807	0.538079
ZSCAN10	1	1	1	1	1	1	1	1	1	1	1	1	1	1	1	1	1	1	1	1	1	1	1	1
ZSCAN18	1	1	1	1	1	1	1	1	1	1	1	1	1	1	1	1	1	1	1	1	1	1	1	1
ZSCAN21	1	1	1	1	1	1	1	1	1	1	1	1	1	1	1	1	1	1	1	1	1	1	1	1
ZSCAN26	1	1	1	1	1	1	1	1	1	1	1	1	1	1	1	1	1	1	1	1	1	1	1	1
ZSCAN9	1	1	1	1	1	1	1	1	1	1	1	1	1	1	1	1	1	1	1	1	1	1	1	1
ZXDA	1	1	1	1	1	1	1	1	1	1	1	1	1	1	1	1	1	1	1	1	1	1	1	1
ZXDC	1	1	1	1	1	1	1	1	1	1	1	1	1	1	1	1	1	1	1	1	1	1	1	1

## Sheet: Fig. 2D - TF enrichment analysi
tf	module	database	p.value	adj_p.value	overlap	odds_ratio
E2F6	MEbrown	ENCODE_and_ChEA_Consensus_TFs_from_ChIP-X	0.000155146	0.000461006	451/2026	1.2517
YY1	MEbrown	ENCODE_and_ChEA_Consensus_TFs_from_ChIP-X	3.32657e-40	6.91926e-39	554/1781	2.25174
CHD1	MEbrown	ENCODE_and_ChEA_Consensus_TFs_from_ChIP-X	0.00400407	0.00946418	105/427	1.37684
SRF	MEbrown	ENCODE_and_ChEA_Consensus_TFs_from_ChIP-X	3.11255e-07	1.22193e-06	67/193	2.25566
IRF3	MEbrown	ENCODE_and_ChEA_Consensus_TFs_from_ChIP-X	0.00247201	0.00597881	98/389	1.42222
MAX	MEbrown	ENCODE_and_ChEA_Consensus_TFs_from_ChIP-X	4.01999e-26	4.64532e-25	427/1420	2.0238
SP2	MEbrown	ENCODE_and_ChEA_Consensus_TFs_from_ChIP-X	3.17231e-07	1.22193e-06	176/646	1.61506
RCOR1	MEbrown	ENCODE_and_ChEA_Consensus_TFs_from_ChIP-X	0.00577175	0.0130492	113/469	1.3402
PML	MEbrown	ENCODE_and_ChEA_Consensus_TFs_from_ChIP-X	2.10349e-31	2.73453e-30	335/978	2.42324
CREB1	MEbrown	ENCODE_and_ChEA_Consensus_TFs_from_ChIP-X	2.08008e-25	1.96662e-24	427/1430	2.00063
TRIM28	MEbrown	ENCODE_and_ChEA_Consensus_TFs_from_ChIP-X	0.02172	0.0451776	21/70	1.79035
ZBTB7A	MEbrown	ENCODE_and_ChEA_Consensus_TFs_from_ChIP-X	0.0139665	0.0302608	296/1369	1.1747
ELF1	MEbrown	ENCODE_and_ChEA_Consensus_TFs_from_ChIP-X	2.19109e-51	7.59577e-50	549/1637	2.56069
NR2C2	MEbrown	ENCODE_and_ChEA_Consensus_TFs_from_ChIP-X	5.70626e-11	3.12343e-10	89/239	2.54012
NFYB	MEbrown	ENCODE_and_ChEA_Consensus_TFs_from_ChIP-X	2.21103e-14	1.43717e-13	585/2353	1.5491
GABPA	MEbrown	ENCODE_and_ChEA_Consensus_TFs_from_ChIP-X	3.64667e-71	3.79254e-69	538/1420	3.16526
FLI1	MEbrown	ENCODE_and_ChEA_Consensus_TFs_from_ChIP-X	1.07548e-19	9.32081e-19	170/459	2.59112
BCL3	MEbrown	ENCODE_and_ChEA_Consensus_TFs_from_ChIP-X	2.86966e-05	9.32638e-05	52/157	2.08911
STAT3	MEbrown	ENCODE_and_ChEA_Consensus_TFs_from_ChIP-X	0.00119985	0.0031196	112/444	1.42819
MYC	MEbrown	ENCODE_and_ChEA_Consensus_TFs_from_ChIP-X	8.67727e-41	2.25609e-39	363/998	2.71206
NELFE	MEbrown	ENCODE_and_ChEA_Consensus_TFs_from_ChIP-X	7.95889e-05	0.000250826	44/131	2.12901
YY1	MEbrown	ENCODE_and_ChEA_Consensus_TFs_from_ChIP-X	7.77783e-11	4.04447e-10	84/222	2.60274
USF1	MEbrown	ENCODE_and_ChEA_Consensus_TFs_from_ChIP-X	0.000175295	0.000492722	218/908	1.35515
SPI1	MEbrown	ENCODE_and_ChEA_Consensus_TFs_from_ChIP-X	2.49103e-05	8.357e-05	247/1016	1.38679
HNF4A	MEbrown	ENCODE_and_ChEA_Consensus_TFs_from_ChIP-X	0.000477881	0.00127435	183/759	1.35584
EGR1	MEbrown	ENCODE_and_ChEA_Consensus_TFs_from_ChIP-X	0.000131548	0.000402382	95/346	1.60427
NFYA	MEbrown	ENCODE_and_ChEA_Consensus_TFs_from_ChIP-X	1.94133e-08	8.77817e-08	360/1451	1.46143
TAF7	MEbrown	ENCODE_and_ChEA_Consensus_TFs_from_ChIP-X	2.75932e-14	1.68805e-13	130/360	2.45129
E2F1	MEbrown	ENCODE_and_ChEA_Consensus_TFs_from_ChIP-X	3.57264e-07	1.32698e-06	165/599	1.63713
CREB1	MEbrown	ENCODE_and_ChEA_Consensus_TFs_from_ChIP-X	5.62065e-10	2.78356e-09	270/1004	1.61946
SIN3A	MEbrown	ENCODE_and_ChEA_Consensus_TFs_from_ChIP-X	4.62841e-11	2.67419e-10	215/744	1.78001
BCLAF1	MEbrown	ENCODE_and_ChEA_Consensus_TFs_from_ChIP-X	1.33622e-18	9.92623e-18	183/518	2.41006
BRCA1	MEbrown	ENCODE_and_ChEA_Consensus_TFs_from_ChIP-X	3.17579e-34	5.5047e-33	600/2060	2.04838
KLF4	MEbrown	ENCODE_and_ChEA_Consensus_TFs_from_ChIP-X	0.000168261	0.000486087	160/639	1.42525
PBX3	MEbrown	ENCODE_and_ChEA_Consensus_TFs_from_ChIP-X	0.0152028	0.0322671	182/814	1.21856
ATF3	MEbrown	ENCODE_and_ChEA_Consensus_TFs_from_ChIP-X	0.00630114	0.013943	23/71	2.00422
SIX5	MEbrown	ENCODE_and_ChEA_Consensus_TFs_from_ChIP-X	3.9254e-17	2.72161e-16	228/711	2.09741
ATF2	MEbrown	ENCODE_and_ChEA_Consensus_TFs_from_ChIP-X	3.17407e-33	4.71576e-32	543/1823	2.08064
ZMIZ1	MEbrown	ENCODE_and_ChEA_Consensus_TFs_from_ChIP-X	2.9933e-09	1.41502e-08	165/562	1.79879
TAF1	MEbrown	ENCODE_and_ChEA_Consensus_TFs_from_ChIP-X	7.7399e-63	4.02475e-61	704/2172	2.60399
MYC	MEbrown	ENCODE_and_ChEA_Consensus_TFs_from_ChIP-X	9.35541e-26	9.72963e-25	169/408	3.13407
ZBTB33	MEbrown	ENCODE_and_ChEA_Consensus_TFs_from_ChIP-X	3.00352e-08	1.30152e-07	133/444	1.83776
CTCF	MEbrown	ENCODE_and_ChEA_Consensus_TFs_from_ChIP-X	0.000425631	0.00116488	271/1173	1.2916
STAT5A	MEbrown	ENCODE_and_ChEA_Consensus_TFs_from_ChIP-X	0.00207761	0.00514456	36/117	1.86412
CEBPD	MEbrown	ENCODE_and_ChEA_Consensus_TFs_from_ChIP-X	0.00175075	0.00444092	111/444	1.41018
USF2	MEbrown	ENCODE_and_ChEA_Consensus_TFs_from_ChIP-X	2.87948e-06	1.03264e-05	170/640	1.55444
SPI1	MEbrown	ENCODE_and_ChEA_Consensus_TFs_from_ChIP-X	4.11791e-06	1.42754e-05	192/742	1.50331
ZNF384	MEbrown	ENCODE_and_ChEA_Consensus_TFs_from_ChIP-X	0.00553518	0.0127924	126/529	1.32153
NRF1	MEbrown	ENCODE_and_ChEA_Consensus_TFs_from_ChIP-X	1.04046e-18	8.32372e-18	358/1233	1.86893
KAT2A	MEbrown	ENCODE_and_ChEA_Consensus_TFs_from_ChIP-X	1.40641e-07	5.85066e-07	31/64	3.95367
AR	MEred	ENCODE_and_ChEA_Consensus_TFs_from_ChIP-X	1.43644e-05	0.000298781	81/719	1.75404
SALL4	MEred	ENCODE_and_ChEA_Consensus_TFs_from_ChIP-X	0.00299027	0.0388735	28/228	1.8707
NFE2L2	MEred	ENCODE_and_ChEA_Consensus_TFs_from_ChIP-X	5.43792e-09	1.88515e-07	92/711	2.09685
PPARD	MEred	ENCODE_and_ChEA_Consensus_TFs_from_ChIP-X	0.00401883	0.0464398	24/190	1.92751
TP53	MEred	ENCODE_and_ChEA_Consensus_TFs_from_ChIP-X	0.000455116	0.00676172	30/222	2.09609
TP63	MEred	ENCODE_and_ChEA_Consensus_TFs_from_ChIP-X	4.28259e-07	1.11347e-05	100/868	1.82878
SUZ12	MEred	ENCODE_and_ChEA_Consensus_TFs_from_ChIP-X	1.68719e-38	1.75468e-36	182/966	3.79418
SMAD4	MEred	ENCODE_and_ChEA_Consensus_TFs_from_ChIP-X	1.2056e-09	6.26913e-08	61/383	2.62927
TRIM28	MEred	ENCODE_and_ChEA_Consensus_TFs_from_ChIP-X	0.000292502	0.00507003	22/139	2.51309
AR	MEsalmon	ENCODE_and_ChEA_Consensus_TFs_from_ChIP-X	5.23886e-05	0.00272421	25/719	2.67788
TP63	MEsalmon	ENCODE_and_ChEA_Consensus_TFs_from_ChIP-X	0.000955388	0.0248401	25/868	2.16693
SUZ12	MEsalmon	ENCODE_and_ChEA_Consensus_TFs_from_ChIP-X	0.000406274	0.0140842	28/966	2.21381
MYOD1	MEsalmon	ENCODE_and_ChEA_Consensus_TFs_from_ChIP-X	8.30586e-06	0.000863809	10/116	6.63379
IRF8	MEyellow	ENCODE_and_ChEA_Consensus_TFs_from_ChIP-X	4.4795e-06	0.000113454	33/87	2.91959
VDR	MEyellow	ENCODE_and_ChEA_Consensus_TFs_from_ChIP-X	0.000804183	0.0083635	19/52	2.73487
FOS	MEyellow	ENCODE_and_ChEA_Consensus_TFs_from_ChIP-X	0.000485821	0.00561393	91/376	1.53506
RFX5	MEyellow	ENCODE_and_ChEA_Consensus_TFs_from_ChIP-X	0.00398187	0.0345095	85/371	1.42325
RELA	MEyellow	ENCODE_and_ChEA_Consensus_TFs_from_ChIP-X	0.000206588	0.00306931	75/291	1.66756
NELFE	MEyellow	ENCODE_and_ChEA_Consensus_TFs_from_ChIP-X	5.65907e-06	0.000113454	44/131	2.42256
SPI1	MEyellow	ENCODE_and_ChEA_Consensus_TFs_from_ChIP-X	3.62519e-11	3.7702e-09	256/1016	1.69531
NFYA	MEyellow	ENCODE_and_ChEA_Consensus_TFs_from_ChIP-X	0.00506426	0.0405141	289/1451	1.20927
GATA2	MEyellow	ENCODE_and_ChEA_Consensus_TFs_from_ChIP-X	0.00149873	0.0141698	115/509	1.40445
FOXM1	MEyellow	ENCODE_and_ChEA_Consensus_TFs_from_ChIP-X	0.000482108	0.00561393	20/54	2.79544
RUNX1	MEyellow	ENCODE_and_ChEA_Consensus_TFs_from_ChIP-X	4.73586e-08	2.46265e-06	216/890	1.5875
SPI1	MEyellow	ENCODE_and_ChEA_Consensus_TFs_from_ChIP-X	1.7615e-07	6.10653e-06	183/742	1.61096
E2F4	MEyellow	ENCODE_and_ChEA_Consensus_TFs_from_ChIP-X	6.54541e-06	0.000113454	121/478	1.64528
YY1	MEblue	ENCODE_and_ChEA_Consensus_TFs_from_ChIP-X	3.40115e-08	3.53719e-06	489/1781	1.39046
NFE2L2	MEblue	ENCODE_and_ChEA_Consensus_TFs_from_ChIP-X	0.00152004	0.0302289	193/711	1.30906
BCLAF1	MEblue	ENCODE_and_ChEA_Consensus_TFs_from_ChIP-X	0.00115368	0.0299958	146/518	1.37517
TCF7L2	MEblue	ENCODE_and_ChEA_Consensus_TFs_from_ChIP-X	0.00174397	0.0302289	110/380	1.42267
ATF2	MEblue	ENCODE_and_ChEA_Consensus_TFs_from_ChIP-X	2.53797e-05	0.000879829	477/1823	1.28115
ZBTB33	MEblue	ENCODE_and_ChEA_Consensus_TFs_from_ChIP-X	1.25307e-05	0.000651598	138/444	1.58867
UBTF	MEblue	ENCODE_and_ChEA_Consensus_TFs_from_ChIP-X	0.00238066	0.0353697	281/1081	1.23924
IRF1	MEpurple	ENCODE_and_ChEA_Consensus_TFs_from_ChIP-X	0.000718442	0.024906	12/168	3.2428
SOX2	MEpurple	ENCODE_and_ChEA_Consensus_TFs_from_ChIP-X	0.00102386	0.0266203	24/504	2.15244
TCF3	MEpurple	ENCODE_and_ChEA_Consensus_TFs_from_ChIP-X	0.000225569	0.0117296	28/569	2.2568
RUNX1	MEpurple	ENCODE_and_ChEA_Consensus_TFs_from_ChIP-X	0.00233857	0.0486423	35/890	1.7831
UBTF	MEpurple	ENCODE_and_ChEA_Consensus_TFs_from_ChIP-X	3.3239e-05	0.00345685	47/1081	2.06574
REST	MEturquoise	ENCODE_and_ChEA_Consensus_TFs_from_ChIP-X	2.01046e-05	0.00104544	67/197	1.93875
EZH2	MEturquoise	ENCODE_and_ChEA_Consensus_TFs_from_ChIP-X	7.28309e-05	0.0025248	64/193	1.86354
HNF4A	MEturquoise	ENCODE_and_ChEA_Consensus_TFs_from_ChIP-X	0.00100086	0.0208179	196/759	1.31953
REST	MEturquoise	ENCODE_and_ChEA_Consensus_TFs_from_ChIP-X	2.93263e-09	3.04993e-07	235/790	1.64164
EZH2	MEturquoise	ENCODE_and_ChEA_Consensus_TFs_from_ChIP-X	0.000791693	0.020584	37/106	2.00317
ZBTB7A	MEmagenta	ENCODE_and_ChEA_Consensus_TFs_from_ChIP-X	2.68534e-09	2.79275e-07	87/1369	2.24092
HNF4A	MEmagenta	ENCODE_and_ChEA_Consensus_TFs_from_ChIP-X	1.01e-08	5.252e-07	57/759	2.55762
CREB1	MEmagenta	ENCODE_and_ChEA_Consensus_TFs_from_ChIP-X	7.9985e-05	0.00207961	57/1004	1.84138
SP1	MEmagenta	ENCODE_and_ChEA_Consensus_TFs_from_ChIP-X	5.84179e-05	0.00202515	31/426	2.33653
SUZ12	MEtan	ENCODE_and_ChEA_Consensus_TFs_from_ChIP-X	7.4641e-06	0.000388133	29/966	2.85127
MYOD1	MEtan	ENCODE_and_ChEA_Consensus_TFs_from_ChIP-X	3.99365e-15	4.1534e-13	18/116	16.5926
ESR1	MEbrown	Transcription_Factor_PPIs	7.5665e-08	7.31429e-06	176/610	1.71479
RAD21	MEbrown	Transcription_Factor_PPIs	1.53605e-06	0.000111363	57/155	2.33487
ILF3	MEbrown	Transcription_Factor_PPIs	5.35726e-23	1.5536e-20	108/217	4.23915
ILF2	MEbrown	Transcription_Factor_PPIs	6.87664e-11	9.97113e-09	62/139	3.27471
AIRE	MEyellow	Transcription_Factor_PPIs	0.000888716	0.0429546	17/42	2.97235
STAT3	MEyellow	Transcription_Factor_PPIs	5.16449e-05	0.00374425	55/178	1.99774
STAT1	MEyellow	Transcription_Factor_PPIs	3.99845e-05	0.00374425	44/132	2.22392
NFKB1	MEyellow	Transcription_Factor_PPIs	2.37749e-05	0.00344736	58/186	2.02975
STAT5A	MEyellow	Transcription_Factor_PPIs	0.000355261	0.0206051	25/68	2.55486
ERG	MEyellow	Transcription_Factor_PPIs	0.00116343	0.0451526	13/29	3.5423
MYBL2	MEyellow	Transcription_Factor_PPIs	0.00124559	0.0451526	15/36	3.11807
ATF2	MEyellow	Transcription_Factor_PPIs	6.43536e-08	1.86626e-05	61/170	2.5321
TP63	MEbrown	TRANSFAC_and_JASPAR_PWMs	0.000887737	0.0137811	182/870	1.32736
SNAI2	MEbrown	TRANSFAC_and_JASPAR_PWMs	0.00162082	0.0207016	166/795	1.32092
HIF1A	MEbrown	TRANSFAC_and_JASPAR_PWMs	8.63874e-05	0.00176014	205/954	1.38231
NR1H2	MEbrown	TRANSFAC_and_JASPAR_PWMs	0.00304384	0.0320095	68/292	1.50494
NR1I2	MEbrown	TRANSFAC_and_JASPAR_PWMs	3.30703e-07	1.79682e-05	193/820	1.56591
RXRA	MEbrown	TRANSFAC_and_JASPAR_PWMs	0.00248163	0.027897	177/862	1.29316
RARA	MEbrown	TRANSFAC_and_JASPAR_PWMs	0.00151306	0.0207016	175/842	1.3143
NRF1	MEbrown	TRANSFAC_and_JASPAR_PWMs	4.98763e-06	0.000136459	188/826	1.49264
PPARG	MEbrown	TRANSFAC_and_JASPAR_PWMs	5.44163e-06	0.000136459	430/2123	1.31687
SNAI1	MEbrown	TRANSFAC_and_JASPAR_PWMs	0.00171455	0.0207016	166/796	1.31867
TFAP2D	MEbrown	TRANSFAC_and_JASPAR_PWMs	5.07418e-06	0.000136459	178/775	1.50859
PITX1	MEbrown	TRANSFAC_and_JASPAR_PWMs	2.21017e-08	1.44103e-06	215/902	1.60191
NR1H3	MEbrown	TRANSFAC_and_JASPAR_PWMs	5.23128e-07	2.43628e-05	192/820	1.55421
FOXF2	MEbrown	TRANSFAC_and_JASPAR_PWMs	5.68882e-14	1.24621e-11	221/821	1.91182
APEX1	MEbrown	TRANSFAC_and_JASPAR_PWMs	9.79228e-05	0.00187781	183/840	1.40359
ESR1	MEbrown	TRANSFAC_and_JASPAR_PWMs	0.000870541	0.0137811	194/934	1.31674
CRX	MEbrown	TRANSFAC_and_JASPAR_PWMs	2.61905e-11	2.84604e-09	219/859	1.76556
ELK4	MEbrown	TRANSFAC_and_JASPAR_PWMs	4.44036e-06	0.000136459	198/876	1.48116
PLAU	MEbrown	TRANSFAC_and_JASPAR_PWMs	0.000206749	0.00374446	182/846	1.37924
TCF3	MEbrown	TRANSFAC_and_JASPAR_PWMs	0.00171455	0.0207016	166/796	1.31867
THRB	MEbrown	TRANSFAC_and_JASPAR_PWMs	0.00118478	0.0175563	248/1233	1.26868
IKZF1	MEbrown	TRANSFAC_and_JASPAR_PWMs	4.23814e-06	0.000136459	188/824	1.49769
PITX2	MEbrown	TRANSFAC_and_JASPAR_PWMs	0.00155246	0.0207016	416/2174	1.20443
GFI1	MEbrown	TRANSFAC_and_JASPAR_PWMs	9.4004e-10	7.66132e-08	215/871	1.68377
ATF4	MEbrown	TRANSFAC_and_JASPAR_PWMs	0.00482947	0.044983	174/859	1.26899
FOXA1	MEbrown	TRANSFAC_and_JASPAR_PWMs	0.00431874	0.0414091	177/873	1.27107
CEBPD	MEbrown	TRANSFAC_and_JASPAR_PWMs	5.7598e-05	0.0012518	202/932	1.39817
HMGA1	MEred	TRANSFAC_and_JASPAR_PWMs	5.8026e-05	0.0037833	85/763	1.64721
GATA2	MEred	TRANSFAC_and_JASPAR_PWMs	0.000464299	0.0197694	411/4967	1.27746
ETS1	MEred	TRANSFAC_and_JASPAR_PWMs	9.2733e-06	0.00151155	240/2566	1.42632
CBEPA	MEsalmon	TRANSFAC_and_JASPAR_PWMs	1.29785e-05	0.0021155	30/817	2.63487
TCF4	MEsalmon	TRANSFAC_and_JASPAR_PWMs	0.000104939	0.00855256	62/2517	1.8673
PGR	MEyellow	TRANSFAC_and_JASPAR_PWMs	4.17455e-05	0.013609	193/861	1.41975
POU2F1	MEblue	TRANSFAC_and_JASPAR_PWMs	1.42504e-05	0.000357355	247/849	1.40669
POU1F1	MEblue	TRANSFAC_and_JASPAR_PWMs	7.86503e-13	1.282e-10	274/816	1.76722
BCL6	MEblue	TRANSFAC_and_JASPAR_PWMs	7.94221e-05	0.00136272	244/857	1.36098
TBP	MEblue	TRANSFAC_and_JASPAR_PWMs	3.62124e-14	1.18052e-11	459/1483	1.60255
HMGA1	MEblue	TRANSFAC_and_JASPAR_PWMs	0.000735401	0.0099892	213/763	1.31699
CRTC3	MEblue	TRANSFAC_and_JASPAR_PWMs	9.43142e-07	3.41627e-05	190/606	1.56403
NFAT2	MEblue	TRANSFAC_and_JASPAR_PWMs	0.000293733	0.00435258	234/834	1.32989
POU2F2	MEblue	TRANSFAC_and_JASPAR_PWMs	2.24632e-08	1.04615e-06	490/1732	1.38986
LOC135440	MEblue	TRANSFAC_and_JASPAR_PWMs	0.00256123	0.0309245	50/150	1.67931
IRF2	MEblue	TRANSFAC_and_JASPAR_PWMs	0.00398356	0.0447807	224/832	1.24962
HOXA5	MEblue	TRANSFAC_and_JASPAR_PWMs	0.00110479	0.0138523	401/1530	1.21795
LEF1	MEblue	TRANSFAC_and_JASPAR_PWMs	0.000150277	0.00233286	710/2771	1.2053
STAT5B	MEblue	TRANSFAC_and_JASPAR_PWMs	1.03153e-05	0.000280233	243/830	1.41951
STAT3	MEblue	TRANSFAC_and_JASPAR_PWMs	0.000147257	0.00233286	438/1645	1.25279
GATA6	MEblue	TRANSFAC_and_JASPAR_PWMs	7.80477e-05	0.00136272	256/904	1.35183
MYB	MEblue	TRANSFAC_and_JASPAR_PWMs	1.90758e-09	1.03645e-07	268/848	1.60331
JUND	MEblue	TRANSFAC_and_JASPAR_PWMs	3.74322e-06	0.000110935	240/808	1.45048
TCF4	MEblue	TRANSFAC_and_JASPAR_PWMs	2.80359e-05	0.000609313	657/2517	1.23885
FOXC1	MEblue	TRANSFAC_and_JASPAR_PWMs	0.000922063	0.0120237	1604/6656	1.15756
CRTC1	MEblue	TRANSFAC_and_JASPAR_PWMs	0.00414933	0.0450894	180/656	1.27984
CBEPB	MEblue	TRANSFAC_and_JASPAR_PWMs	8.78386e-08	3.57942e-06	450/1589	1.38464
FOXL1	MEblue	TRANSFAC_and_JASPAR_PWMs	6.55731e-11	7.12561e-09	800/2914	1.38116
ZBTB16	MEblue	TRANSFAC_and_JASPAR_PWMs	0.000716006	0.0099892	266/974	1.28134
MEF2A	MEblue	TRANSFAC_and_JASPAR_PWMs	5.06804e-10	4.13046e-08	490/1690	1.44688
HOXD9	MEblue	TRANSFAC_and_JASPAR_PWMs	5.97938e-05	0.00114663	268/948	1.35018
BCL6	MEpurple	TRANSFAC_and_JASPAR_PWMs	3.20642e-05	0.0104529	38/857	2.22374
SNAI2	MEturquoise	TRANSFAC_and_JASPAR_PWMs	8.9646e-07	8.13263e-05	239/795	1.48974
WT1	MEturquoise	TRANSFAC_and_JASPAR_PWMs	1.89865e-06	0.000123792	439/1593	1.3358
CACYBP	MEturquoise	TRANSFAC_and_JASPAR_PWMs	9.01908e-06	0.000490037	214/721	1.45595
SP3	MEturquoise	TRANSFAC_and_JASPAR_PWMs	0.000887958	0.0222673	213/770	1.31022
MYCN	MEturquoise	TRANSFAC_and_JASPAR_PWMs	0.000681521	0.0185147	15/29	3.61248
TFAP2A	MEturquoise	TRANSFAC_and_JASPAR_PWMs	1.94481e-07	6.34008e-05	518/1882	1.3463
SNAI1	MEturquoise	TRANSFAC_and_JASPAR_PWMs	9.97868e-07	8.13263e-05	239/796	1.48688
KLF4	MEturquoise	TRANSFAC_and_JASPAR_PWMs	0.00126348	0.029421	221/807	1.29189
TCFAP2A	MEturquoise	TRANSFAC_and_JASPAR_PWMs	0.0002962	0.0106914	232/831	1.33094
PCBP1	MEturquoise	TRANSFAC_and_JASPAR_PWMs	0.000535765	0.0158781	225/811	1.31757
TCF3	MEturquoise	TRANSFAC_and_JASPAR_PWMs	9.97868e-07	8.13263e-05	239/796	1.48688
IKZF1	MEturquoise	TRANSFAC_and_JASPAR_PWMs	6.45777e-05	0.00263154	235/824	1.37457
KLF11	MEturquoise	TRANSFAC_and_JASPAR_PWMs	0.000327956	0.0106914	211/749	1.34581
SP1	MEturquoise	TRANSFAC_and_JASPAR_PWMs	4.60689e-05	0.00214549	236/824	1.38355
MZF1	MEmagenta	TRANSFAC_and_JASPAR_PWMs	0.00137761	0.0144872	41/819	1.74515
WT1	MEmagenta	TRANSFAC_and_JASPAR_PWMs	2.90314e-12	1.18303e-10	98/1593	2.48905
TEAD4	MEmagenta	TRANSFAC_and_JASPAR_PWMs	3.00755e-07	7.542e-06	51/788	2.38087
CACYBP	MEmagenta	TRANSFAC_and_JASPAR_PWMs	8.1016e-10	2.40102e-08	54/721	2.83467
SP3	MEmagenta	TRANSFAC_and_JASPAR_PWMs	2.02181e-17	6.5911e-15	71/770	3.7692
NR5A2	MEmagenta	TRANSFAC_and_JASPAR_PWMs	0.00285465	0.0240409	90/2229	1.43762
TFAP2A	MEmagenta	TRANSFAC_and_JASPAR_PWMs	5.09787e-12	1.66191e-10	109/1882	2.37173
SREBF2	MEmagenta	TRANSFAC_and_JASPAR_PWMs	0.00706323	0.0479711	38/817	1.59913
NRF1	MEmagenta	TRANSFAC_and_JASPAR_PWMs	0.00287606	0.0240409	40/826	1.67826
KLF5	MEmagenta	TRANSFAC_and_JASPAR_PWMs	0.000333339	0.00417956	45/863	1.83896
ZNF148	MEmagenta	TRANSFAC_and_JASPAR_PWMs	9.52554e-13	5.17554e-11	68/885	3.01859
KLF4	MEmagenta	TRANSFAC_and_JASPAR_PWMs	3.90774e-12	1.41547e-10	63/807	3.03778
EGR1	MEmagenta	TRANSFAC_and_JASPAR_PWMs	0.00346556	0.0275554	24/428	1.93159
ZNF281	MEmagenta	TRANSFAC_and_JASPAR_PWMs	0.000241678	0.0032828	34/581	2.05814
RELB	MEmagenta	TRANSFAC_and_JASPAR_PWMs	0.00423987	0.0321441	42/898	1.61741
KLF13	MEmagenta	TRANSFAC_and_JASPAR_PWMs	3.55248e-05	0.000579054	47/832	2.02197
MAX	MEmagenta	TRANSFAC_and_JASPAR_PWMs	0.0066982	0.0472606	49/1114	1.52014
RELA	MEmagenta	TRANSFAC_and_JASPAR_PWMs	0.00117834	0.0132462	74/1708	1.54022
TCFAP2A	MEmagenta	TRANSFAC_and_JASPAR_PWMs	1.51128e-12	7.03825e-11	65/831	3.05961
NFE2	MEmagenta	TRANSFAC_and_JASPAR_PWMs	0.00270135	0.0238011	68/1590	1.50431
PCBP1	MEmagenta	TRANSFAC_and_JASPAR_PWMs	9.05897e-17	1.47661e-14	72/811	3.61463
HINFP	MEmagenta	TRANSFAC_and_JASPAR_PWMs	0.00165608	0.01636	76/1786	1.5102
ESR1	MEmagenta	TRANSFAC_and_JASPAR_PWMs	0.0017346	0.0164535	45/934	1.67996
CRX	MEmagenta	TRANSFAC_and_JASPAR_PWMs	0.00330485	0.0269345	41/859	1.65309
MTF1	MEmagenta	TRANSFAC_and_JASPAR_PWMs	0.00128891	0.0140061	42/842	1.74052
GLI2	MEmagenta	TRANSFAC_and_JASPAR_PWMs	2.6765e-05	0.00045923	48/847	2.03289
MZF1	MEmagenta	TRANSFAC_and_JASPAR_PWMs	9.38005e-06	0.000179876	68/1312	1.8966
SREBF1	MEmagenta	TRANSFAC_and_JASPAR_PWMs	0.00545421	0.0395127	65/1551	1.46241
E2F1	MEmagenta	TRANSFAC_and_JASPAR_PWMs	0.00246338	0.0223073	101/2543	1.42581
IKZF1	MEmagenta	TRANSFAC_and_JASPAR_PWMs	0.00154528	0.0157425	41/824	1.73313
REPIN1	MEmagenta	TRANSFAC_and_JASPAR_PWMs	0.000981517	0.0118509	44/882	1.74575
KLF11	MEmagenta	TRANSFAC_and_JASPAR_PWMs	4.58159e-13	3.734e-11	62/749	3.24444
E2F6	MEmagenta	TRANSFAC_and_JASPAR_PWMs	1.4373e-05	0.000260312	48/827	2.0893
SP1	MEmagenta	TRANSFAC_and_JASPAR_PWMs	7.60424e-16	8.26328e-14	71/824	3.48032
ZBTB7A	MEmagenta	TRANSFAC_and_JASPAR_PWMs	2.27297e-06	4.63117e-05	49/796	2.23905
NFKB1	MEmagenta	TRANSFAC_and_JASPAR_PWMs	4.22464e-09	1.14769e-07	109/2099	2.06152
MYC	MEbrown	COLLECTRI	5.98655e-10	7.10004e-07	159/637	1.91429
SMAD3	MEred	COLLECTRI	4.19042e-08	4.96984e-05	34/128	3.46252
JUN	MEred	COLLECTRI	1.35495e-06	0.000803485	76/454	1.98994
RUNX2	MEred	COLLECTRI	0.000148458	0.0176071	20/84	2.91483
HOXD3	MEred	COLLECTRI	6.06025e-05	0.0102678	6/9	18.317
SMAD2	MEred	COLLECTRI	0.00036014	0.0388296	17/70	2.97897
TCF7L2	MEred	COLLECTRI	0.000148458	0.0176071	20/84	2.91483
GLI1	MEred	COLLECTRI	2.68572e-05	0.00796316	27/119	2.76386
CTNNB1	MEred	COLLECTRI	5.12954e-06	0.00202788	43/217	2.36984
GLI2	MEred	COLLECTRI	3.58984e-05	0.00851511	23/95	2.99472
TLE5	MEred	COLLECTRI	9.66722e-05	0.0143317	4/4	Inf
NFKB	MEred	COLLECTRI	5.32823e-05	0.0102678	81/542	1.72283
SPI1	MEyellow	COLLECTRI	2.55542e-14	3.03072e-11	106/244	2.88087
STAT5A	MEyellow	COLLECTRI	0.000266455	0.0077077	49/139	1.94659
RELA	MEyellow	COLLECTRI	2.43717e-13	9.63493e-11	143/375	2.34447
SP1	MEyellow	COLLECTRI	0.000337663	0.00910156	247/932	1.34399
TP53	MEyellow	COLLECTRI	5.62086e-05	0.00222211	196/699	1.44838
RUNX1	MEyellow	COLLECTRI	2.84434e-05	0.0012494	52/139	2.1456
STAT1	MEyellow	COLLECTRI	3.35953e-11	7.9688e-09	90/215	2.66295
STAT3	MEyellow	COLLECTRI	3.33612e-05	0.00141308	94/292	1.72535
CREB1	MEyellow	COLLECTRI	0.000800808	0.0183063	93/312	1.53172
NFATC2	MEyellow	COLLECTRI	0.00055435	0.0142926	25/60	2.53075
CEBPB	MEyellow	COLLECTRI	6.207e-06	0.000320065	99/300	1.79829
FOS	MEyellow	COLLECTRI	9.39128e-05	0.00337517	74/224	1.77958
E2F1	MEyellow	COLLECTRI	0.000231499	0.00703995	73/226	1.71772
HBP1	MEyellow	COLLECTRI	2.00022e-05	0.000948904	19/34	4.48538
ESR1	MEyellow	COLLECTRI	0.000319218	0.0090141	125/430	1.49219
JUN	MEyellow	COLLECTRI	2.87864e-06	0.000162574	141/454	1.66672
IRF1	MEyellow	COLLECTRI	1.82667e-09	3.61072e-07	55/117	3.21776
ATF2	MEyellow	COLLECTRI	8.9148e-05	0.00330405	34/83	2.47142
IRF3	MEyellow	COLLECTRI	0.000668691	0.0158614	22/51	2.68432
ETS1	MEyellow	COLLECTRI	1.88899e-07	2.10748e-05	62/153	2.46899
RBPJ	MEyellow	COLLECTRI	0.00256165	0.0454569	32/90	1.95608
PPARG	MEyellow	COLLECTRI	5.04971e-07	4.27783e-05	91/257	2.00507
IRF2	MEyellow	COLLECTRI	4.9881e-07	4.27783e-05	24/41	5.02191
SP3	MEyellow	COLLECTRI	8.70368e-05	0.00330405	97/310	1.65296
NR3C1	MEyellow	COLLECTRI	1.61458e-06	9.85506e-05	73/199	2.10274
REL	MEyellow	COLLECTRI	1.32132e-11	3.91773e-09	44/76	4.97258
EGR1	MEyellow	COLLECTRI	1.32725e-06	9.25954e-05	86/244	1.98468
ENO1	MEyellow	COLLECTRI	0.00256797	0.0454569	8/13	5.61827
HMGA1	MEyellow	COLLECTRI	0.00180744	0.0357271	21/51	2.47354
NFKB1	MEyellow	COLLECTRI	1.15786e-13	6.86614e-11	119/291	2.60661
ATF3	MEyellow	COLLECTRI	0.000638017	0.0154426	30/77	2.26541
IRF8	MEyellow	COLLECTRI	6.03806e-07	4.77409e-05	28/52	4.15905
CEBPA	MEyellow	COLLECTRI	0.000329538	0.00908912	57/169	1.8231
STAT6	MEyellow	COLLECTRI	0.000109234	0.00370147	35/87	2.39775
HIF1A	MEyellow	COLLECTRI	0.000183237	0.0058735	101/331	1.59271
HIVEP2	MEyellow	COLLECTRI	0.00062621	0.0154426	7/9	12.2843
E2F4	MEyellow	COLLECTRI	0.00199488	0.0381602	41/121	1.82226
ELF1	MEyellow	COLLECTRI	1.45179e-05	0.000717428	26/53	3.42283
ID2	MEyellow	COLLECTRI	0.00159442	0.0331752	18/41	2.76244
ELF2	MEyellow	COLLECTRI	0.00062621	0.0154426	7/9	12.2843
SREBF1	MEyellow	COLLECTRI	0.0028588	0.0484362	31/87	1.96173
MYCN	MEyellow	COLLECTRI	0.00184207	0.0358147	35/99	1.94154
SSRP1	MEyellow	COLLECTRI	0.00122269	0.0263656	35/97	2.00531
KLF5	MEyellow	COLLECTRI	0.000107479	0.00370147	24/52	3.03976
IRF4	MEyellow	COLLECTRI	3.55118e-06	0.000191441	22/39	4.59405
BCL6	MEyellow	COLLECTRI	5.77315e-08	7.62869e-06	34/64	4.05847
CIITA	MEyellow	COLLECTRI	5.36463e-08	7.62869e-06	18/24	10.6349
SATB1	MEyellow	COLLECTRI	0.00174155	0.0350082	14/29	3.28838
NFKB2	MEyellow	COLLECTRI	1.6619e-06	9.85506e-05	28/54	3.83729
ELK3	MEyellow	COLLECTRI	0.000802635	0.0183063	11/19	4.83898
KLF6	MEyellow	COLLECTRI	0.00208439	0.0386263	19/45	2.57992
TFDP1	MEyellow	COLLECTRI	2.49582e-05	0.00113848	15/24	5.88739
PRDM1	MEyellow	COLLECTRI	0.00282454	0.0484362	19/46	2.48368
KLF4	MEyellow	COLLECTRI	0.000880433	0.0197018	34/92	2.08258
TBX21	MEyellow	COLLECTRI	0.00115491	0.0253652	17/37	2.99978
RFX5	MEyellow	COLLECTRI	2.13236e-07	2.10748e-05	16/21	11.3245
RFXANK	MEyellow	COLLECTRI	2.07298e-07	2.10748e-05	13/15	22.9617
RFXAP	MEyellow	COLLECTRI	8.1652e-07	6.05245e-05	12/14	21.177
KLF2	MEyellow	COLLECTRI	0.00208439	0.0386263	19/45	2.57992
IRF5	MEyellow	COLLECTRI	0.000199801	0.0062359	13/22	5.0922
TRERF1	MEyellow	COLLECTRI	4.23707e-05	0.00173281	10/13	11.7314
IKZF1	MEyellow	COLLECTRI	0.000247538	0.0073395	14/25	4.489
NFATC1	MEyellow	COLLECTRI	0.0013554	0.0287055	32/87	2.06451
STAT2	MEyellow	COLLECTRI	0.000157035	0.00517343	20/41	3.37025
NOTCH1	MEyellow	COLLECTRI	0.000498617	0.0131413	21/47	2.85714
GLI2	MEyellow	COLLECTRI	0.00167786	0.0343093	34/95	1.97848
SETBP1	MEyellow	COLLECTRI	0.00244907	0.0446861	4/4	Inf
SIN3A	MEyellow	COLLECTRI	0.00265934	0.0463821	5/6	17.5176
AP1	MEyellow	COLLECTRI	1.40902e-06	9.2839e-05	125/388	1.75339
NFKB	MEyellow	COLLECTRI	5.78905e-08	7.62869e-06	171/542	1.73503
CRX	MEturquoise	COLLECTRI	2.1582e-05	0.0255962	14/23	6.24682
MYOD1	MEtan	COLLECTRI	1.26751e-09	3.75816e-07	15/105	9.61171
SRF	MEtan	COLLECTRI	0.000233456	0.0346098	8/84	5.56881
MEF2A	MEtan	COLLECTRI	4.10418e-15	2.43378e-12	19/91	16.1479
MEF2C	MEtan	COLLECTRI	3.06163e-15	2.43378e-12	17/66	20.7341
MYF5	MEtan	COLLECTRI	1.6634e-06	0.000394557	6/20	22.4004
MYOG	MEtan	COLLECTRI	2.1717e-13	8.58545e-11	14/49	23.0335
MYF6	MEtan	COLLECTRI	4.41815e-05	0.00748562	4/11	29.1589
MEF2D	MEtan	COLLECTRI	2.29159e-06	0.00045297	6/21	20.9045

## Sheet: Fig. 2E - Enrichment on the cur
variable	fisher_exact_pvalue	odd_ratio	count	enrichment	network_size
Unified	1.08771e-10	3.36876	124	124/152	7165
Fibrosis	2.99295e-11	2.97455	88	88/152	4007
Steatosis	0.085711	1.29412	48	48/152	3307
Ballooning	1.31309e-10	2.86684	92	92/152	4412
NAS	0.00207483	1.63568	66	66/152	4025
Diff_expression	1.36159e-23	5.3267	102	102/152	3535

## Sheet: Fig. 2E - Enrichment on the MSi
variable	fisher_exact_pvalue	odd_ratio	count	enrichment	network_size
Unified	1.24742e-21	8.79152	138	138/150	7165
Fibrosis	9.23075e-29	6.919	114	114/150	4007
Steatosis	0.422759	1.05185	41	41/150	3307
Ballooning	4.4774e-27	6.68972	117	117/150	4412
NAS	0.399784	1.05962	50	50/150	4025
Diff_expression	7.17878e-17	4.01044	91	91/150	3535
