# Supplementary material for: A data-driven framework reconstructs the molecular continuum of human MASLD progression
Source: Nat Metab. 2026 Jul 14;8(7):1545–62. doi: 10.1038/s42255-026-01543-7 (PMC13400313; doi:10.1038/s42255-026-01543-7)
Supplement: Supplementary file 8 — Data derived from TF activity analyses based on the SW patient stratification, as well as two discrete stratifications defined by steatosis, activity and fibrosis (SAF) and NAS scores. At each stage or SW, the examined group of patients was compared with the preceding one to calculate differential TF activities. [file 42255_2026_1543_MOESM8_ESM.zip]

Archive with 2 entries (2 files):
- SourceData_Figure3.xlsx
- __MACOSX/._SourceData_Figure3.xlsx
