# Supplementary material for: A data-driven framework reconstructs the molecular continuum of human MASLD progression
Source: Nat Metab. 2026 Jul 14;8(7):1545–62. doi: 10.1038/s42255-026-01543-7 (PMC13400313; doi:10.1038/s42255-026-01543-7)
Supplement: Supplementary file 9 — Data illustrate the dynamic changes in cell type proportions along the disease trajectory (for specific cell types and categories of haematopoietic cells), inferred from cell type deconvolution of transcriptomic data. They also show the associations between cell-type-specific marker gene sets and pathways deregulated across the disease trajectory. [file 42255_2026_1543_MOESM9_ESM.zip]

Archive with 2 entries (2 files):
- SourceData_Figure4.xlsx
- __MACOSX/._SourceData_Figure4.xlsx
