# Supplementary material for: A data-driven framework reconstructs the molecular continuum of human MASLD progression
Source: Nat Metab. 2026 Jul 14;8(7):1545–62. doi: 10.1038/s42255-026-01543-7 (PMC13400313; doi:10.1038/s42255-026-01543-7)
Supplement: Supplementary file 9 — Data illustrate the dynamic changes in cell type proportions along the disease trajectory (for specific cell types and categories of haematopoietic cells), inferred from cell type deconvolution of transcriptomic data. They also show the associations between cell-type-specific marker gene sets and pathways deregulated across the disease trajectory. [file 42255_2026_1543_MOESM9_ESM.zip › SourceData_Figure4.xlsx]

## Sheet: Fig. 4A - Cell type proportions
	Cholangiocytes	Endothelial cells	Fibroblasts	Hepatocytes	Lymphoid cells	Macrophages	Myeloid cells	sliding_window
1	0.0257383	0.0586154	0.0286349	0.659417	0.115243	0.0872756	0.0250756	SW1
2	0.0268316	0.06397	0.0311564	0.635874	0.120585	0.0955346	0.0260486	SW2
3	0.0294439	0.067081	0.0306327	0.623763	0.130596	0.0933035	0.0251801	SW3
4	0.0307277	0.0631351	0.0317357	0.630781	0.125394	0.0934957	0.0247304	SW4
5	0.0455612	0.0700422	0.0376343	0.596396	0.128355	0.0950382	0.0269736	SW5
6	0.0571937	0.0714982	0.0430405	0.588412	0.121787	0.0917744	0.0262944	SW6
7	0.0294667	0.069531	0.032366	0.611109	0.131736	0.101438	0.0243537	SW7
8	0.0304185	0.0701574	0.0319264	0.611449	0.129248	0.102611	0.0241907	SW8
9	0.0320718	0.0704197	0.0390193	0.612459	0.123	0.102749	0.0202804	SW9
10	0.0325566	0.0762827	0.0434035	0.585241	0.129091	0.107489	0.0259356	SW10
11	0.0326026	0.0715844	0.0410464	0.579749	0.135177	0.112243	0.0275986	SW11
12	0.034484	0.0699576	0.0467264	0.566139	0.13756	0.11356	0.0315736	SW12
13	0.0423125	0.0721278	0.0663154	0.515396	0.150685	0.116265	0.0368985	SW13

## Sheet: Fig. 4B - Pathways enrichments
	Circulating_NK_NKT_cells	T_cells	Cholangiocytes	Hepatocytes	Migratory_dendritic_cells	Neutrophils	Fibroblasts	Macrophages	Resident_NK_cells	Endothelial_cells	Basophils	Plasmacytoid_dendritic_cells
Cell Cycle, Mitotic	0	0	0	0	0	0	0	0	0	0	0	2.62851
Adipogenesis	0	0	0	2.06334	0	2.08101	1.46398	0	0	2.15054	0	0
Axon guidance	0	0	0	0	1.83664	4.93433	3.27389	0	0	3.78935	0	0
Transcriptional regulation of granulopoiesis	0	0	0	0	0	1.92135	0	1.88581	0	0	0	0
Gastrulation	0	0	1.37065	0	0	0	1.46398	0	0	0	0	0
PI3K/AKT Signaling in Cancer	0	0	1.65323	0	0	0	6.04023	1.42194	2.30279	3.41104	0	0
Parasitic Infection Pathways	2.87774	0	0	0	2.56547	6.86986	0	5.29386	0	1.37065	1.80091	0
Diseases of signal transduction by growth factor receptors and second messengers	0	1.45392	2.78842	1.42479	0	4.74269	5.162	1.37129	3.26114	5.64818	0	0
Signaling by ALK in cancer	0	0	0	0	0	4.68292	0	0	1.71947	0	0	0
Infectious disease	1.36205	4.29374	0	0	4.44576	6.73426	0	4.21911	1.34308	0	2.54977	3.11205
Integrin cell surface interactions	0	0	0	0	0	0	3.51629	0	0	1.60957	0	0
Non-integrin membrane-ECM interactions	0	0	0	0	0	0	4.20991	0	0	0	0	0
Degradation of the extracellular matrix	0	0	0	0	0	0	2.47112	0	0	0	0	0
Generic Transcription Pathway	0	0	5.69595	4.80217	0	3.98367	3.89802	0	0	5.31579	4.64465	2.5604
Factors involved in megakaryocyte development and platelet production	0	0	0	0	2.08101	0	0	0	0	0	0	0
Platelet activation, signaling and aggregation	2.62851	1.96914	2.95601	2.15054	1.30918	0	3.80409	2.32863	2.19444	5.2333	0	1.58418
Cell surface interactions at the vascular wall	0	2.37073	0	0	0	0	0	1.42194	0	0	0	3.12355
Fc epsilon receptor (FCERI) signaling	0	1.60388	0	0	0	3.06103	0	1.98453	3.24696	1.70311	2.62851	0
Interferon Signaling	0	0	0	0	8.95869	2.56547	0	5.74787	3.11222	0	0	3.28585
Innate Immune System	3.50634	2.76137	0	0	6.78932	8.64102	0	13.0943	4.93433	1.35542	3.4038	2.94974
Adaptive Immune System	0	3.11639	0	0	8.95869	5.14797	0	8.98791	1.81164	0	0	8.915
Nucleotide-binding domain, leucine rich repeat containing receptor (NLR) signaling pathways	3.11205	0	0	0	3.41104	2.4858	0	1.7619	0	0	0	0
DDX58/IFIH1-mediated induction of interferon-alpha/beta	0	0	0	0	0	1.65323	0	0	0	0	0	0
Toll-like Receptor Cascades	0	0	0	0	1.66914	6.39583	0	1.7201	2.10648	0	1.64184	0
C-type lectin receptors (CLRs)	0	1.58418	0	0	0	3.0237	0	0	2.26233	0	0	0
TNFR2 non-canonical NF-kB pathway	0	0	0	0	2.1254	0	0	0	0	0	0	0
TCR signaling	0	3.26114	0	0	3.3764	3.11852	0	3.43861	0	0	0	0
Signaling by Interleukins	4.65677	4.68292	0	0	6.37297	15.8401	0	2.26233	7.09881	1.84009	3.30114	1.88581
Class I MHC mediated antigen processing & presentation	0	0	0	0	0	0	0	0	0	0	0	2.25157
Signaling by the B Cell Receptor (BCR)	0	1.58418	0	0	0	1.47758	0	1.37129	1.4186	0	0	0
Costimulation by the CD28 family	0	2.32869	0	0	7.04253	1.40213	0	7.09881	0	0	0	1.40213
Cytosolic sensors of pathogen-associated DNA	0	0	0	0	0	1.65323	0	0	0	0	0	0
Regulation of lipid metabolism by PPARalpha	0	0	0	3.12005	0	0	0	0	0	1.6522	0	0
Deubiquitination	0	0	1.57366	0	0	1.41016	0	0	0	0	0	0
Glucose metabolism	0	0	0	0	2.22844	0	0	1.53895	0	0	0	0
SUMOylation	0	0	3.47487	3.51629	0	0	1.63561	0	0	1.51438	0	0
Metabolism of carbohydrates	0	0	0	0	2.26233	0	0	1.81164	0	0	0	0
Metabolism of lipids	0	0	0	5.07581	0	0	0	0	0	0	0	0
Metabolism of steroids	0	0	0	2.36741	0	0	1.37129	0	0	0	0	0
Post-translational protein modification	0	0	1.64759	2.32863	1.30918	0	0	0	0	0	0	0
Fatty acid metabolism	0	0	0	2.11954	0	0	0	0	0	0	2.16271	0
Chromatin modifying enzymes	0	0	1.58418	0	0	0	0	0	0	2.16765	0	0
Macroautophagy	0	0	0	0	3.57252	0	0	0	0	0	0	1.99852
Neurotransmitter receptors and postsynaptic signal transmission	0	0	0	0	1.68342	0	0	0	0	0	0	0
Intrinsic Pathway for Apoptosis	0	0	0	0	0	1.61506	0	0	2.22688	0	0	0
Apoptosis	0	0	0	0	0	1.89726	0	1.62156	0	0	0	0
MAPK family signaling cascades	1.66167	0	3.17265	0	0	3.40365	2.22688	0	0	4.38373	0	0
Signaling by WNT	0	0	1.43501	0	0	0	0	0	0	3.22898	0	0
Signaling by VEGF	0	0	3.23166	1.45157	1.36245	1.50464	3.03208	2.63178	0	4.69666	0	3.11047
Signaling by TGFB family members	0	0	0	0	0	1.36902	0	0	0	0	0	0
Signaling by Rho GTPases	1.65323	0	0	0	2.88478	2.62605	0	0	0	2.39172	0	0
Signaling by Receptor Tyrosine Kinases	2.06756	1.70832	4.28251	1.72274	0	4.69891	8.915	1.95146	1.38015	8.95869	1.65323	2.28739
Signaling by PDGF	0	0	0	0	0	0	2.32863	0	0	0	0	0
Signaling by Non-Receptor Tyrosine Kinases	0	0	0	0	0	0	0	1.70917	0	3.50634	0	0
Signaling by NTRKs	1.77718	1.36609	1.60452	0	0	5.162	1.42194	1.62156	3.85489	4.46864	2.29841	1.42848
Signaling by Nuclear Receptors	0	0	1.78189	0	0	0	2.09997	0	0	1.58418	3.27389	0
Signaling by GPCR	3.31205	1.81882	1.57799	0	0	2.68139	2.19444	0	3.12355	3.11852	0	0
ESR-mediated signaling	0	0	2.30279	0	0	1.38015	1.99048	0	0	2.4495	3.98367	1.7201
Intracellular signaling by second messengers	0	0	2.88505	1.37176	0	2.58327	3.9218	0	3.31504	4.52728	0	0
Signaling by MET	0	0	0	0	0	0	4.59752	1.45258	0	0	0	0
Cellular response to hypoxia	0	0	0	0	0	1.42848	0	0	0	0	0	0
HSP90 chaperone cycle for steroid hormone receptors (SHR) in the presence of ligand	0	0	0	0	2.2832	0	0	0	0	0	0	1.43621
Heme signaling	0	0	0	1.8479	0	0	1.77205	0	0	2.13822	0	0
Cellular response to heat stress	0	0	0	0	2.11896	0	0	0	0	0	0	2.61905
Cellular response to chemical stress	0	0	0	0	4.21415	5.63181	0	2.43719	0	0	3.11852	0
Cellular Senescence	0	0	0	0	0	4.90635	0	0	2.7528	0	1.45258	0
Plasma lipoprotein assembly, remodeling, and clearance	0	0	0	0	0	0	0	2.08034	0	0	0	0
Membrane Trafficking	0	0	0	0	1.39344	0	0	0	0	0	0	0
Gap junction trafficking and regulation	0	0	0	0	1.77718	0	0	0	0	0	0	0
Translocation of SLC2A4 (GLUT4) to the plasma membrane	0	0	0	0	2.39286	0	0	0	0	0	0	0
