# Supplementary material for: A data-driven framework reconstructs the molecular continuum of human MASLD progression
Source: Nat Metab. 2026 Jul 14;8(7):1545–62. doi: 10.1038/s42255-026-01543-7 (PMC13400313; doi:10.1038/s42255-026-01543-7)
Supplement: Supplementary file 10 — Data derived from the random forest classification and regression models, for the Fujiwara and EPoS transcriptomic (external validation) datasets, the Govaere plasma proteomics dataset, the real versus predicted trajectory positions of the patients on the external Gubra dataset, the predicted trajectory positions of the patients according to the Govaere plasma proteomics dataset (using the whole proteomics dataset or only the 57 Biomarker signature), and the enrichment of MASLD biomarkers in specific trait categories. [file 42255_2026_1543_MOESM10_ESM.zip]

Archive with 2 entries (2 files):
- SourceData_Figure5.xlsx
- __MACOSX/._SourceData_Figure5.xlsx
