# Supplementary material for: A data-driven framework reconstructs the molecular continuum of human MASLD progression
Source: Nat Metab. 2026 Jul 14;8(7):1545–62. doi: 10.1038/s42255-026-01543-7 (PMC13400313; doi:10.1038/s42255-026-01543-7)
Supplement: Supplementary file 10 — Data derived from the random forest classification and regression models, for the Fujiwara and EPoS transcriptomic (external validation) datasets, the Govaere plasma proteomics dataset, the real versus predicted trajectory positions of the patients on the external Gubra dataset, the predicted trajectory positions of the patients according to the Govaere plasma proteomics dataset (using the whole proteomics dataset or only the 57 Biomarker signature), and the enrichment of MASLD biomarkers in specific trait categories. [file 42255_2026_1543_MOESM10_ESM.zip › SourceData_Figure5.xlsx]

## Sheet: Source_data_Fig5B
Method	GeneSet	RF_Set	Model	Metric	Value	AUC	CI_low	CI_high	fill_group
RF_Model_15	Top15 Genes	15-gene	RF_Model	Accuracy	0.817073	NA	NA	NA	15-gene.RF_Model
RF_Model_15	Top15 Genes	15-gene	RF_Model	Sensitivity	0.547619	NA	NA	NA	15-gene.RF_Model
RF_Model_15	Top15 Genes	15-gene	RF_Model	Specificity	0.909836	NA	NA	NA	15-gene.RF_Model
RF_Model_15	Top15 Genes	15-gene	RF_Model	AUC	0.788154	0.788154	0.696518	0.879789	15-gene.RF_Model
RF_Model_57	57 Genes	57-gene	RF_Model	Accuracy	0.804878	NA	NA	NA	57-gene.RF_Model
RF_Model_57	57 Genes	57-gene	RF_Model	Sensitivity	0.642857	NA	NA	NA	57-gene.RF_Model
RF_Model_57	57 Genes	57-gene	RF_Model	Specificity	0.860656	NA	NA	NA	57-gene.RF_Model
RF_Model_57	57 Genes	57-gene	RF_Model	AUC	0.802888	0.802888	0.715486	0.89029	57-gene.RF_Model
3-Gene_Published	3-gene	3-gene published panel	RF_Model	Accuracy	0.256098	NA	NA	NA	3-gene published panel.RF_Model
3-Gene_Published	3-gene	3-gene published panel	RF_Model	Sensitivity	1	NA	NA	NA	3-gene published panel.RF_Model
3-Gene_Published	3-gene	3-gene published panel	RF_Model	Specificity	0	NA	NA	NA	3-gene published panel.RF_Model
3-Gene_Published	3-gene	3-gene published panel	RF_Model	AUC	0.637685	0.637685	0.557025	0.718346	3-gene published panel.RF_Model
FIB4	57 Genes	57-gene	FIB-4	Accuracy	0.766871	NA	NA	NA	57-gene.FIB-4
FIB4	57 Genes	57-gene	FIB-4	Sensitivity	0.690476	NA	NA	NA	57-gene.FIB-4
FIB4	57 Genes	57-gene	FIB-4	Specificity	0.793388	NA	NA	NA	57-gene.FIB-4
FIB4	57 Genes	57-gene	FIB-4	AUC	0.806966	0.806966	0.727963	0.885968	57-gene.FIB-4
APRI	57 Genes	57-gene	APRI	Accuracy	0.773006	NA	NA	NA	57-gene.APRI
APRI	57 Genes	57-gene	APRI	Sensitivity	0.5	NA	NA	NA	57-gene.APRI
APRI	57 Genes	57-gene	APRI	Specificity	0.867769	NA	NA	NA	57-gene.APRI
APRI	57 Genes	57-gene	APRI	AUC	0.74331	0.74331	0.654694	0.831925	57-gene.APRI
NFS	57 Genes	57-gene	NFS	Accuracy	0.656051	NA	NA	NA	57-gene.NFS
NFS	57 Genes	57-gene	NFS	Sensitivity	0.619048	NA	NA	NA	57-gene.NFS
NFS	57 Genes	57-gene	NFS	Specificity	0.669565	NA	NA	NA	57-gene.NFS
NFS	57 Genes	57-gene	NFS	AUC	0.713665	0.713665	0.619817	0.807512	57-gene.NFS

## Sheet: Source_data_Fig5C
	FPR	TPR	Method
57-gene.1	1	1	RF 57-gene (AUC=0.86)
57-gene.2	1	1	RF 57-gene (AUC=0.86)
57-gene.3	0.933905	0.998043	RF 57-gene (AUC=0.86)
57-gene.4	0.897781	0.996086	RF 57-gene (AUC=0.86)
57-gene.5	0.86921	0.994129	RF 57-gene (AUC=0.86)
57-gene.6	0.844881	0.992172	RF 57-gene (AUC=0.86)
57-gene.7	0.8234	0.990215	RF 57-gene (AUC=0.86)
57-gene.8	0.804012	0.988258	RF 57-gene (AUC=0.86)
57-gene.9	0.786254	0.986301	RF 57-gene (AUC=0.86)
57-gene.10	0.769812	0.984344	RF 57-gene (AUC=0.86)
57-gene.11	0.754465	0.982387	RF 57-gene (AUC=0.86)
57-gene.12	0.740047	0.980431	RF 57-gene (AUC=0.86)
57-gene.13	0.726431	0.978474	RF 57-gene (AUC=0.86)
57-gene.14	0.713517	0.976517	RF 57-gene (AUC=0.86)
57-gene.15	0.701224	0.97456	RF 57-gene (AUC=0.86)
57-gene.16	0.689487	0.972603	RF 57-gene (AUC=0.86)
57-gene.17	0.678249	0.970646	RF 57-gene (AUC=0.86)
57-gene.18	0.667465	0.968689	RF 57-gene (AUC=0.86)
57-gene.19	0.657095	0.966732	RF 57-gene (AUC=0.86)
57-gene.20	0.647104	0.964775	RF 57-gene (AUC=0.86)
57-gene.21	0.637462	0.962818	RF 57-gene (AUC=0.86)
57-gene.22	0.628144	0.960861	RF 57-gene (AUC=0.86)
57-gene.23	0.619127	0.958904	RF 57-gene (AUC=0.86)
57-gene.24	0.61039	0.956947	RF 57-gene (AUC=0.86)
57-gene.25	0.601915	0.95499	RF 57-gene (AUC=0.86)
57-gene.26	0.593685	0.953033	RF 57-gene (AUC=0.86)
57-gene.27	0.585687	0.951076	RF 57-gene (AUC=0.86)
57-gene.28	0.577906	0.949119	RF 57-gene (AUC=0.86)
57-gene.29	0.570331	0.947162	RF 57-gene (AUC=0.86)
57-gene.30	0.56295	0.945205	RF 57-gene (AUC=0.86)
57-gene.31	0.555754	0.943249	RF 57-gene (AUC=0.86)
57-gene.32	0.548732	0.941292	RF 57-gene (AUC=0.86)
57-gene.33	0.541878	0.939335	RF 57-gene (AUC=0.86)
57-gene.34	0.535182	0.937378	RF 57-gene (AUC=0.86)
57-gene.35	0.528638	0.935421	RF 57-gene (AUC=0.86)
57-gene.36	0.522238	0.933464	RF 57-gene (AUC=0.86)
57-gene.37	0.515978	0.931507	RF 57-gene (AUC=0.86)
57-gene.38	0.509849	0.92955	RF 57-gene (AUC=0.86)
57-gene.39	0.503848	0.927593	RF 57-gene (AUC=0.86)
57-gene.40	0.49797	0.925636	RF 57-gene (AUC=0.86)
57-gene.41	0.492208	0.923679	RF 57-gene (AUC=0.86)
57-gene.42	0.48656	0.921722	RF 57-gene (AUC=0.86)
57-gene.43	0.48102	0.919765	RF 57-gene (AUC=0.86)
57-gene.44	0.475585	0.917808	RF 57-gene (AUC=0.86)
57-gene.45	0.470251	0.915851	RF 57-gene (AUC=0.86)
57-gene.46	0.465014	0.913894	RF 57-gene (AUC=0.86)
57-gene.47	0.459872	0.911937	RF 57-gene (AUC=0.86)
57-gene.48	0.454821	0.90998	RF 57-gene (AUC=0.86)
57-gene.49	0.449858	0.908023	RF 57-gene (AUC=0.86)
57-gene.50	0.44498	0.906067	RF 57-gene (AUC=0.86)
57-gene.51	0.440184	0.90411	RF 57-gene (AUC=0.86)
57-gene.52	0.435469	0.902153	RF 57-gene (AUC=0.86)
57-gene.53	0.430831	0.900196	RF 57-gene (AUC=0.86)
57-gene.54	0.426269	0.898239	RF 57-gene (AUC=0.86)
57-gene.55	0.421779	0.896282	RF 57-gene (AUC=0.86)
57-gene.56	0.417361	0.894325	RF 57-gene (AUC=0.86)
57-gene.57	0.413011	0.892368	RF 57-gene (AUC=0.86)
57-gene.58	0.408729	0.890411	RF 57-gene (AUC=0.86)
57-gene.59	0.404512	0.888454	RF 57-gene (AUC=0.86)
57-gene.60	0.400358	0.886497	RF 57-gene (AUC=0.86)
57-gene.61	0.396266	0.88454	RF 57-gene (AUC=0.86)
57-gene.62	0.392234	0.882583	RF 57-gene (AUC=0.86)
57-gene.63	0.388261	0.880626	RF 57-gene (AUC=0.86)
57-gene.64	0.384345	0.878669	RF 57-gene (AUC=0.86)
57-gene.65	0.380485	0.876712	RF 57-gene (AUC=0.86)
57-gene.66	0.376679	0.874755	RF 57-gene (AUC=0.86)
57-gene.67	0.372926	0.872798	RF 57-gene (AUC=0.86)
57-gene.68	0.369225	0.870841	RF 57-gene (AUC=0.86)
57-gene.69	0.365575	0.868885	RF 57-gene (AUC=0.86)
57-gene.70	0.361973	0.866928	RF 57-gene (AUC=0.86)
57-gene.71	0.358421	0.864971	RF 57-gene (AUC=0.86)
57-gene.72	0.354915	0.863014	RF 57-gene (AUC=0.86)
57-gene.73	0.351455	0.861057	RF 57-gene (AUC=0.86)
57-gene.74	0.348041	0.8591	RF 57-gene (AUC=0.86)
57-gene.75	0.344671	0.857143	RF 57-gene (AUC=0.86)
57-gene.76	0.341344	0.855186	RF 57-gene (AUC=0.86)
57-gene.77	0.338059	0.853229	RF 57-gene (AUC=0.86)
57-gene.78	0.334815	0.851272	RF 57-gene (AUC=0.86)
57-gene.79	0.331612	0.849315	RF 57-gene (AUC=0.86)
57-gene.80	0.328449	0.847358	RF 57-gene (AUC=0.86)
57-gene.81	0.325325	0.845401	RF 57-gene (AUC=0.86)
57-gene.82	0.322238	0.843444	RF 57-gene (AUC=0.86)
57-gene.83	0.319189	0.841487	RF 57-gene (AUC=0.86)
57-gene.84	0.316177	0.83953	RF 57-gene (AUC=0.86)
57-gene.85	0.313201	0.837573	RF 57-gene (AUC=0.86)
57-gene.86	0.31026	0.835616	RF 57-gene (AUC=0.86)
57-gene.87	0.307353	0.833659	RF 57-gene (AUC=0.86)
57-gene.88	0.30448	0.831703	RF 57-gene (AUC=0.86)
57-gene.89	0.301641	0.829746	RF 57-gene (AUC=0.86)
57-gene.90	0.298834	0.827789	RF 57-gene (AUC=0.86)
57-gene.91	0.296059	0.825832	RF 57-gene (AUC=0.86)
57-gene.92	0.293316	0.823875	RF 57-gene (AUC=0.86)
57-gene.93	0.290604	0.821918	RF 57-gene (AUC=0.86)
57-gene.94	0.287922	0.819961	RF 57-gene (AUC=0.86)
57-gene.95	0.28527	0.818004	RF 57-gene (AUC=0.86)
57-gene.96	0.282648	0.816047	RF 57-gene (AUC=0.86)
57-gene.97	0.280054	0.81409	RF 57-gene (AUC=0.86)
57-gene.98	0.277488	0.812133	RF 57-gene (AUC=0.86)
57-gene.99	0.274951	0.810176	RF 57-gene (AUC=0.86)
57-gene.100	0.272441	0.808219	RF 57-gene (AUC=0.86)
57-gene.101	0.269958	0.806262	RF 57-gene (AUC=0.86)
57-gene.102	0.267501	0.804305	RF 57-gene (AUC=0.86)
57-gene.103	0.26507	0.802348	RF 57-gene (AUC=0.86)
57-gene.104	0.262665	0.800391	RF 57-gene (AUC=0.86)
57-gene.105	0.260286	0.798434	RF 57-gene (AUC=0.86)
57-gene.106	0.257931	0.796477	RF 57-gene (AUC=0.86)
57-gene.107	0.255601	0.794521	RF 57-gene (AUC=0.86)
57-gene.108	0.253295	0.792564	RF 57-gene (AUC=0.86)
57-gene.109	0.251012	0.790607	RF 57-gene (AUC=0.86)
57-gene.110	0.248753	0.78865	RF 57-gene (AUC=0.86)
57-gene.111	0.246517	0.786693	RF 57-gene (AUC=0.86)
57-gene.112	0.244303	0.784736	RF 57-gene (AUC=0.86)
57-gene.113	0.242112	0.782779	RF 57-gene (AUC=0.86)
57-gene.114	0.239943	0.780822	RF 57-gene (AUC=0.86)
57-gene.115	0.237796	0.778865	RF 57-gene (AUC=0.86)
57-gene.116	0.23567	0.776908	RF 57-gene (AUC=0.86)
57-gene.117	0.233564	0.774951	RF 57-gene (AUC=0.86)
57-gene.118	0.23148	0.772994	RF 57-gene (AUC=0.86)
57-gene.119	0.229416	0.771037	RF 57-gene (AUC=0.86)
57-gene.120	0.227372	0.76908	RF 57-gene (AUC=0.86)
57-gene.121	0.225349	0.767123	RF 57-gene (AUC=0.86)
57-gene.122	0.223344	0.765166	RF 57-gene (AUC=0.86)
57-gene.123	0.221359	0.763209	RF 57-gene (AUC=0.86)
57-gene.124	0.219393	0.761252	RF 57-gene (AUC=0.86)
57-gene.125	0.217446	0.759295	RF 57-gene (AUC=0.86)
57-gene.126	0.215518	0.757339	RF 57-gene (AUC=0.86)
57-gene.127	0.213607	0.755382	RF 57-gene (AUC=0.86)
57-gene.128	0.211715	0.753425	RF 57-gene (AUC=0.86)
57-gene.129	0.209841	0.751468	RF 57-gene (AUC=0.86)
57-gene.130	0.207984	0.749511	RF 57-gene (AUC=0.86)
57-gene.131	0.206145	0.747554	RF 57-gene (AUC=0.86)
57-gene.132	0.204322	0.745597	RF 57-gene (AUC=0.86)
57-gene.133	0.202517	0.74364	RF 57-gene (AUC=0.86)
57-gene.134	0.200728	0.741683	RF 57-gene (AUC=0.86)
57-gene.135	0.198956	0.739726	RF 57-gene (AUC=0.86)
57-gene.136	0.1972	0.737769	RF 57-gene (AUC=0.86)
57-gene.137	0.19546	0.735812	RF 57-gene (AUC=0.86)
57-gene.138	0.193735	0.733855	RF 57-gene (AUC=0.86)
57-gene.139	0.192027	0.731898	RF 57-gene (AUC=0.86)
57-gene.140	0.190334	0.729941	RF 57-gene (AUC=0.86)
57-gene.141	0.188656	0.727984	RF 57-gene (AUC=0.86)
57-gene.142	0.186994	0.726027	RF 57-gene (AUC=0.86)
57-gene.143	0.185346	0.72407	RF 57-gene (AUC=0.86)
57-gene.144	0.183713	0.722114	RF 57-gene (AUC=0.86)
57-gene.145	0.182094	0.720157	RF 57-gene (AUC=0.86)
57-gene.146	0.18049	0.7182	RF 57-gene (AUC=0.86)
57-gene.147	0.178901	0.716243	RF 57-gene (AUC=0.86)
57-gene.148	0.177325	0.714286	RF 57-gene (AUC=0.86)
57-gene.149	0.175763	0.712329	RF 57-gene (AUC=0.86)
57-gene.150	0.174215	0.710372	RF 57-gene (AUC=0.86)
57-gene.151	0.17268	0.708415	RF 57-gene (AUC=0.86)
57-gene.152	0.171159	0.706458	RF 57-gene (AUC=0.86)
57-gene.153	0.169651	0.704501	RF 57-gene (AUC=0.86)
57-gene.154	0.168156	0.702544	RF 57-gene (AUC=0.86)
57-gene.155	0.166674	0.700587	RF 57-gene (AUC=0.86)
57-gene.156	0.165204	0.69863	RF 57-gene (AUC=0.86)
57-gene.157	0.163748	0.696673	RF 57-gene (AUC=0.86)
57-gene.158	0.162304	0.694716	RF 57-gene (AUC=0.86)
57-gene.159	0.160872	0.692759	RF 57-gene (AUC=0.86)
57-gene.160	0.159453	0.690802	RF 57-gene (AUC=0.86)
57-gene.161	0.158046	0.688845	RF 57-gene (AUC=0.86)
57-gene.162	0.15665	0.686888	RF 57-gene (AUC=0.86)
57-gene.163	0.155267	0.684932	RF 57-gene (AUC=0.86)
57-gene.164	0.153895	0.682975	RF 57-gene (AUC=0.86)
57-gene.165	0.152535	0.681018	RF 57-gene (AUC=0.86)
57-gene.166	0.151186	0.679061	RF 57-gene (AUC=0.86)
57-gene.167	0.149849	0.677104	RF 57-gene (AUC=0.86)
57-gene.168	0.148523	0.675147	RF 57-gene (AUC=0.86)
57-gene.169	0.147208	0.67319	RF 57-gene (AUC=0.86)
57-gene.170	0.145904	0.671233	RF 57-gene (AUC=0.86)
57-gene.171	0.144611	0.669276	RF 57-gene (AUC=0.86)
57-gene.172	0.143329	0.667319	RF 57-gene (AUC=0.86)
57-gene.173	0.142057	0.665362	RF 57-gene (AUC=0.86)
57-gene.174	0.140796	0.663405	RF 57-gene (AUC=0.86)
57-gene.175	0.139545	0.661448	RF 57-gene (AUC=0.86)
57-gene.176	0.138305	0.659491	RF 57-gene (AUC=0.86)
57-gene.177	0.137075	0.657534	RF 57-gene (AUC=0.86)
57-gene.178	0.135855	0.655577	RF 57-gene (AUC=0.86)
57-gene.179	0.134645	0.65362	RF 57-gene (AUC=0.86)
57-gene.180	0.133445	0.651663	RF 57-gene (AUC=0.86)
57-gene.181	0.132255	0.649706	RF 57-gene (AUC=0.86)
57-gene.182	0.131074	0.64775	RF 57-gene (AUC=0.86)
57-gene.183	0.129904	0.645793	RF 57-gene (AUC=0.86)
57-gene.184	0.128742	0.643836	RF 57-gene (AUC=0.86)
57-gene.185	0.12759	0.641879	RF 57-gene (AUC=0.86)
57-gene.186	0.126448	0.639922	RF 57-gene (AUC=0.86)
57-gene.187	0.125315	0.637965	RF 57-gene (AUC=0.86)
57-gene.188	0.124191	0.636008	RF 57-gene (AUC=0.86)
57-gene.189	0.123076	0.634051	RF 57-gene (AUC=0.86)
57-gene.190	0.12197	0.632094	RF 57-gene (AUC=0.86)
57-gene.191	0.120873	0.630137	RF 57-gene (AUC=0.86)
57-gene.192	0.119785	0.62818	RF 57-gene (AUC=0.86)
57-gene.193	0.118705	0.626223	RF 57-gene (AUC=0.86)
57-gene.194	0.117634	0.624266	RF 57-gene (AUC=0.86)
57-gene.195	0.116572	0.622309	RF 57-gene (AUC=0.86)
57-gene.196	0.115518	0.620352	RF 57-gene (AUC=0.86)
57-gene.197	0.114473	0.618395	RF 57-gene (AUC=0.86)
57-gene.198	0.113436	0.616438	RF 57-gene (AUC=0.86)
57-gene.199	0.112408	0.614481	RF 57-gene (AUC=0.86)
57-gene.200	0.111387	0.612524	RF 57-gene (AUC=0.86)
57-gene.201	0.110375	0.610568	RF 57-gene (AUC=0.86)
57-gene.202	0.109371	0.608611	RF 57-gene (AUC=0.86)
57-gene.203	0.108374	0.606654	RF 57-gene (AUC=0.86)
57-gene.204	0.107386	0.604697	RF 57-gene (AUC=0.86)
57-gene.205	0.106405	0.60274	RF 57-gene (AUC=0.86)
57-gene.206	0.105432	0.600783	RF 57-gene (AUC=0.86)
57-gene.207	0.104467	0.598826	RF 57-gene (AUC=0.86)
57-gene.208	0.10351	0.596869	RF 57-gene (AUC=0.86)
57-gene.209	0.10256	0.594912	RF 57-gene (AUC=0.86)
57-gene.210	0.101618	0.592955	RF 57-gene (AUC=0.86)
57-gene.211	0.100683	0.590998	RF 57-gene (AUC=0.86)
57-gene.212	0.0997549	0.589041	RF 57-gene (AUC=0.86)
57-gene.213	0.0988346	0.587084	RF 57-gene (AUC=0.86)
57-gene.214	0.0979215	0.585127	RF 57-gene (AUC=0.86)
57-gene.215	0.0970156	0.58317	RF 57-gene (AUC=0.86)
57-gene.216	0.0961168	0.581213	RF 57-gene (AUC=0.86)
57-gene.217	0.095225	0.579256	RF 57-gene (AUC=0.86)
57-gene.218	0.0943402	0.577299	RF 57-gene (AUC=0.86)
57-gene.219	0.0934624	0.575342	RF 57-gene (AUC=0.86)
57-gene.220	0.0925914	0.573386	RF 57-gene (AUC=0.86)
57-gene.221	0.0917273	0.571429	RF 57-gene (AUC=0.86)
57-gene.222	0.0908699	0.569472	RF 57-gene (AUC=0.86)
57-gene.223	0.0900192	0.567515	RF 57-gene (AUC=0.86)
57-gene.224	0.0891751	0.565558	RF 57-gene (AUC=0.86)
57-gene.225	0.0883377	0.563601	RF 57-gene (AUC=0.86)
57-gene.226	0.0875067	0.561644	RF 57-gene (AUC=0.86)
57-gene.227	0.0866823	0.559687	RF 57-gene (AUC=0.86)
57-gene.228	0.0858643	0.55773	RF 57-gene (AUC=0.86)
57-gene.229	0.0850526	0.555773	RF 57-gene (AUC=0.86)
57-gene.230	0.0842473	0.553816	RF 57-gene (AUC=0.86)
57-gene.231	0.0834482	0.551859	RF 57-gene (AUC=0.86)
57-gene.232	0.0826554	0.549902	RF 57-gene (AUC=0.86)
57-gene.233	0.0818687	0.547945	RF 57-gene (AUC=0.86)
57-gene.234	0.0810881	0.545988	RF 57-gene (AUC=0.86)
57-gene.235	0.0803137	0.544031	RF 57-gene (AUC=0.86)
57-gene.236	0.0795452	0.542074	RF 57-gene (AUC=0.86)
57-gene.237	0.0787827	0.540117	RF 57-gene (AUC=0.86)
57-gene.238	0.0780262	0.53816	RF 57-gene (AUC=0.86)
57-gene.239	0.0772755	0.536204	RF 57-gene (AUC=0.86)
57-gene.240	0.0765306	0.534247	RF 57-gene (AUC=0.86)
57-gene.241	0.0757915	0.53229	RF 57-gene (AUC=0.86)
57-gene.242	0.0750582	0.530333	RF 57-gene (AUC=0.86)
57-gene.243	0.0743306	0.528376	RF 57-gene (AUC=0.86)
57-gene.244	0.0736086	0.526419	RF 57-gene (AUC=0.86)
57-gene.245	0.0728922	0.524462	RF 57-gene (AUC=0.86)
57-gene.246	0.0721814	0.522505	RF 57-gene (AUC=0.86)
57-gene.247	0.0714761	0.520548	RF 57-gene (AUC=0.86)
57-gene.248	0.0707763	0.518591	RF 57-gene (AUC=0.86)
57-gene.249	0.0700819	0.516634	RF 57-gene (AUC=0.86)
57-gene.250	0.0693929	0.514677	RF 57-gene (AUC=0.86)
57-gene.251	0.0687093	0.51272	RF 57-gene (AUC=0.86)
57-gene.252	0.068031	0.510763	RF 57-gene (AUC=0.86)
57-gene.253	0.0673579	0.508806	RF 57-gene (AUC=0.86)
57-gene.254	0.0666901	0.506849	RF 57-gene (AUC=0.86)
57-gene.255	0.0660275	0.504892	RF 57-gene (AUC=0.86)
57-gene.256	0.06537	0.502935	RF 57-gene (AUC=0.86)
57-gene.257	0.0647176	0.500978	RF 57-gene (AUC=0.86)
57-gene.258	0.0640703	0.499022	RF 57-gene (AUC=0.86)
57-gene.259	0.0634281	0.497065	RF 57-gene (AUC=0.86)
57-gene.260	0.0627908	0.495108	RF 57-gene (AUC=0.86)
57-gene.261	0.0621585	0.493151	RF 57-gene (AUC=0.86)
57-gene.262	0.0615312	0.491194	RF 57-gene (AUC=0.86)
57-gene.263	0.0609087	0.489237	RF 57-gene (AUC=0.86)
57-gene.264	0.0602911	0.48728	RF 57-gene (AUC=0.86)
57-gene.265	0.0596782	0.485323	RF 57-gene (AUC=0.86)
57-gene.266	0.0590702	0.483366	RF 57-gene (AUC=0.86)
57-gene.267	0.0584669	0.481409	RF 57-gene (AUC=0.86)
57-gene.268	0.0578684	0.479452	RF 57-gene (AUC=0.86)
57-gene.269	0.0572745	0.477495	RF 57-gene (AUC=0.86)
57-gene.270	0.0566852	0.475538	RF 57-gene (AUC=0.86)
57-gene.271	0.0561006	0.473581	RF 57-gene (AUC=0.86)
57-gene.272	0.0555205	0.471624	RF 57-gene (AUC=0.86)
57-gene.273	0.054945	0.469667	RF 57-gene (AUC=0.86)
57-gene.274	0.054374	0.46771	RF 57-gene (AUC=0.86)
57-gene.275	0.0538075	0.465753	RF 57-gene (AUC=0.86)
57-gene.276	0.0532454	0.463796	RF 57-gene (AUC=0.86)
57-gene.277	0.0526878	0.46184	RF 57-gene (AUC=0.86)
57-gene.278	0.0521345	0.459883	RF 57-gene (AUC=0.86)
57-gene.279	0.0515856	0.457926	RF 57-gene (AUC=0.86)
57-gene.280	0.051041	0.455969	RF 57-gene (AUC=0.86)
57-gene.281	0.0505007	0.454012	RF 57-gene (AUC=0.86)
57-gene.282	0.0499646	0.452055	RF 57-gene (AUC=0.86)
57-gene.283	0.0494328	0.450098	RF 57-gene (AUC=0.86)
57-gene.284	0.0489052	0.448141	RF 57-gene (AUC=0.86)
57-gene.285	0.0483818	0.446184	RF 57-gene (AUC=0.86)
57-gene.286	0.0478625	0.444227	RF 57-gene (AUC=0.86)
57-gene.287	0.0473473	0.44227	RF 57-gene (AUC=0.86)
57-gene.288	0.0468362	0.440313	RF 57-gene (AUC=0.86)
57-gene.289	0.0463292	0.438356	RF 57-gene (AUC=0.86)
57-gene.290	0.0458262	0.436399	RF 57-gene (AUC=0.86)
57-gene.291	0.0453272	0.434442	RF 57-gene (AUC=0.86)
57-gene.292	0.0448322	0.432485	RF 57-gene (AUC=0.86)
57-gene.293	0.0443411	0.430528	RF 57-gene (AUC=0.86)
57-gene.294	0.043854	0.428571	RF 57-gene (AUC=0.86)
57-gene.295	0.0433707	0.426614	RF 57-gene (AUC=0.86)
57-gene.296	0.0428913	0.424658	RF 57-gene (AUC=0.86)
57-gene.297	0.0424158	0.422701	RF 57-gene (AUC=0.86)
57-gene.298	0.041944	0.420744	RF 57-gene (AUC=0.86)
57-gene.299	0.0414761	0.418787	RF 57-gene (AUC=0.86)
57-gene.300	0.0410119	0.41683	RF 57-gene (AUC=0.86)
57-gene.301	0.0405515	0.414873	RF 57-gene (AUC=0.86)
57-gene.302	0.0400948	0.412916	RF 57-gene (AUC=0.86)
57-gene.303	0.0396417	0.410959	RF 57-gene (AUC=0.86)
57-gene.304	0.0391924	0.409002	RF 57-gene (AUC=0.86)
57-gene.305	0.0387467	0.407045	RF 57-gene (AUC=0.86)
57-gene.306	0.0383045	0.405088	RF 57-gene (AUC=0.86)
57-gene.307	0.037866	0.403131	RF 57-gene (AUC=0.86)
57-gene.308	0.0374311	0.401174	RF 57-gene (AUC=0.86)
57-gene.309	0.0369997	0.399217	RF 57-gene (AUC=0.86)
57-gene.310	0.0365718	0.39726	RF 57-gene (AUC=0.86)
57-gene.311	0.0361474	0.395303	RF 57-gene (AUC=0.86)
57-gene.312	0.0357265	0.393346	RF 57-gene (AUC=0.86)
57-gene.313	0.0353091	0.391389	RF 57-gene (AUC=0.86)
57-gene.314	0.0348951	0.389432	RF 57-gene (AUC=0.86)
57-gene.315	0.0344844	0.387476	RF 57-gene (AUC=0.86)
57-gene.316	0.0340772	0.385519	RF 57-gene (AUC=0.86)
57-gene.317	0.0336734	0.383562	RF 57-gene (AUC=0.86)
57-gene.318	0.0332728	0.381605	RF 57-gene (AUC=0.86)
57-gene.319	0.0328757	0.379648	RF 57-gene (AUC=0.86)
57-gene.320	0.0324818	0.377691	RF 57-gene (AUC=0.86)
57-gene.321	0.0320911	0.375734	RF 57-gene (AUC=0.86)
57-gene.322	0.0317038	0.373777	RF 57-gene (AUC=0.86)
57-gene.323	0.0313197	0.37182	RF 57-gene (AUC=0.86)
57-gene.324	0.0309387	0.369863	RF 57-gene (AUC=0.86)
57-gene.325	0.030561	0.367906	RF 57-gene (AUC=0.86)
57-gene.326	0.0301865	0.365949	RF 57-gene (AUC=0.86)
57-gene.327	0.0298151	0.363992	RF 57-gene (AUC=0.86)
57-gene.328	0.0294469	0.362035	RF 57-gene (AUC=0.86)
57-gene.329	0.0290817	0.360078	RF 57-gene (AUC=0.86)
57-gene.330	0.0287197	0.358121	RF 57-gene (AUC=0.86)
57-gene.331	0.0283607	0.356164	RF 57-gene (AUC=0.86)
57-gene.332	0.0280048	0.354207	RF 57-gene (AUC=0.86)
57-gene.333	0.027652	0.35225	RF 57-gene (AUC=0.86)
57-gene.334	0.0273021	0.350294	RF 57-gene (AUC=0.86)
57-gene.335	0.0269553	0.348337	RF 57-gene (AUC=0.86)
57-gene.336	0.0266114	0.34638	RF 57-gene (AUC=0.86)
57-gene.337	0.0262705	0.344423	RF 57-gene (AUC=0.86)
57-gene.338	0.0259325	0.342466	RF 57-gene (AUC=0.86)
57-gene.339	0.0255975	0.340509	RF 57-gene (AUC=0.86)
57-gene.340	0.0252654	0.338552	RF 57-gene (AUC=0.86)
57-gene.341	0.0249361	0.336595	RF 57-gene (AUC=0.86)
57-gene.342	0.0246098	0.334638	RF 57-gene (AUC=0.86)
57-gene.343	0.0242862	0.332681	RF 57-gene (AUC=0.86)
57-gene.344	0.0239656	0.330724	RF 57-gene (AUC=0.86)
57-gene.345	0.0236477	0.328767	RF 57-gene (AUC=0.86)
57-gene.346	0.0233327	0.32681	RF 57-gene (AUC=0.86)
57-gene.347	0.0230204	0.324853	RF 57-gene (AUC=0.86)
57-gene.348	0.0227109	0.322896	RF 57-gene (AUC=0.86)
57-gene.349	0.0224041	0.320939	RF 57-gene (AUC=0.86)
57-gene.350	0.0221001	0.318982	RF 57-gene (AUC=0.86)
57-gene.351	0.0217988	0.317025	RF 57-gene (AUC=0.86)
57-gene.352	0.0215002	0.315068	RF 57-gene (AUC=0.86)
57-gene.353	0.0212043	0.313112	RF 57-gene (AUC=0.86)
57-gene.354	0.0209111	0.311155	RF 57-gene (AUC=0.86)
57-gene.355	0.0206205	0.309198	RF 57-gene (AUC=0.86)
57-gene.356	0.0203325	0.307241	RF 57-gene (AUC=0.86)
57-gene.357	0.0200472	0.305284	RF 57-gene (AUC=0.86)
57-gene.358	0.0197645	0.303327	RF 57-gene (AUC=0.86)
57-gene.359	0.0194844	0.30137	RF 57-gene (AUC=0.86)
57-gene.360	0.0192068	0.299413	RF 57-gene (AUC=0.86)
57-gene.361	0.0189318	0.297456	RF 57-gene (AUC=0.86)
57-gene.362	0.0186593	0.295499	RF 57-gene (AUC=0.86)
57-gene.363	0.0183894	0.293542	RF 57-gene (AUC=0.86)
57-gene.364	0.018122	0.291585	RF 57-gene (AUC=0.86)
57-gene.365	0.0178571	0.289628	RF 57-gene (AUC=0.86)
57-gene.366	0.0175946	0.287671	RF 57-gene (AUC=0.86)
57-gene.367	0.0173347	0.285714	RF 57-gene (AUC=0.86)
57-gene.368	0.0170772	0.283757	RF 57-gene (AUC=0.86)
57-gene.369	0.0168221	0.2818	RF 57-gene (AUC=0.86)
57-gene.370	0.0165695	0.279843	RF 57-gene (AUC=0.86)
57-gene.371	0.0163193	0.277886	RF 57-gene (AUC=0.86)
57-gene.372	0.0160714	0.27593	RF 57-gene (AUC=0.86)
57-gene.373	0.015826	0.273973	RF 57-gene (AUC=0.86)
57-gene.374	0.0155829	0.272016	RF 57-gene (AUC=0.86)
57-gene.375	0.0153422	0.270059	RF 57-gene (AUC=0.86)
57-gene.376	0.0151038	0.268102	RF 57-gene (AUC=0.86)
57-gene.377	0.0148678	0.266145	RF 57-gene (AUC=0.86)
57-gene.378	0.0146341	0.264188	RF 57-gene (AUC=0.86)
57-gene.379	0.0144026	0.262231	RF 57-gene (AUC=0.86)
57-gene.380	0.0141735	0.260274	RF 57-gene (AUC=0.86)
57-gene.381	0.0139466	0.258317	RF 57-gene (AUC=0.86)
57-gene.382	0.0137221	0.25636	RF 57-gene (AUC=0.86)
57-gene.383	0.0134997	0.254403	RF 57-gene (AUC=0.86)
57-gene.384	0.0132796	0.252446	RF 57-gene (AUC=0.86)
57-gene.385	0.0130617	0.250489	RF 57-gene (AUC=0.86)
57-gene.386	0.0128461	0.248532	RF 57-gene (AUC=0.86)
57-gene.387	0.0126326	0.246575	RF 57-gene (AUC=0.86)
57-gene.388	0.0124213	0.244618	RF 57-gene (AUC=0.86)
57-gene.389	0.0122122	0.242661	RF 57-gene (AUC=0.86)
57-gene.390	0.0120053	0.240705	RF 57-gene (AUC=0.86)
57-gene.391	0.0118005	0.238748	RF 57-gene (AUC=0.86)
57-gene.392	0.0115978	0.236791	RF 57-gene (AUC=0.86)
57-gene.393	0.0113973	0.234834	RF 57-gene (AUC=0.86)
57-gene.394	0.0111989	0.232877	RF 57-gene (AUC=0.86)
57-gene.395	0.0110026	0.23092	RF 57-gene (AUC=0.86)
57-gene.396	0.0108083	0.228963	RF 57-gene (AUC=0.86)
57-gene.397	0.0106162	0.227006	RF 57-gene (AUC=0.86)
57-gene.398	0.0104261	0.225049	RF 57-gene (AUC=0.86)
57-gene.399	0.0102381	0.223092	RF 57-gene (AUC=0.86)
57-gene.400	0.0100521	0.221135	RF 57-gene (AUC=0.86)
57-gene.401	0.00986819	0.219178	RF 57-gene (AUC=0.86)
57-gene.402	0.00968627	0.217221	RF 57-gene (AUC=0.86)
57-gene.403	0.00950636	0.215264	RF 57-gene (AUC=0.86)
57-gene.404	0.00932845	0.213307	RF 57-gene (AUC=0.86)
57-gene.405	0.00915254	0.21135	RF 57-gene (AUC=0.86)
57-gene.406	0.0089786	0.209393	RF 57-gene (AUC=0.86)
57-gene.407	0.00880662	0.207436	RF 57-gene (AUC=0.86)
57-gene.408	0.00863661	0.205479	RF 57-gene (AUC=0.86)
57-gene.409	0.00846854	0.203523	RF 57-gene (AUC=0.86)
57-gene.410	0.0083024	0.201566	RF 57-gene (AUC=0.86)
57-gene.411	0.00813819	0.199609	RF 57-gene (AUC=0.86)
57-gene.412	0.0079759	0.197652	RF 57-gene (AUC=0.86)
57-gene.413	0.00781551	0.195695	RF 57-gene (AUC=0.86)
57-gene.414	0.00765701	0.193738	RF 57-gene (AUC=0.86)
57-gene.415	0.0075004	0.191781	RF 57-gene (AUC=0.86)
57-gene.416	0.00734566	0.189824	RF 57-gene (AUC=0.86)
57-gene.417	0.00719278	0.187867	RF 57-gene (AUC=0.86)
57-gene.418	0.00704176	0.18591	RF 57-gene (AUC=0.86)
57-gene.419	0.00689258	0.183953	RF 57-gene (AUC=0.86)
57-gene.420	0.00674523	0.181996	RF 57-gene (AUC=0.86)
57-gene.421	0.00659971	0.180039	RF 57-gene (AUC=0.86)
57-gene.422	0.00645601	0.178082	RF 57-gene (AUC=0.86)
57-gene.423	0.00631411	0.176125	RF 57-gene (AUC=0.86)
57-gene.424	0.006174	0.174168	RF 57-gene (AUC=0.86)
57-gene.425	0.00603569	0.172211	RF 57-gene (AUC=0.86)
57-gene.426	0.00589915	0.170254	RF 57-gene (AUC=0.86)
57-gene.427	0.00576437	0.168297	RF 57-gene (AUC=0.86)
57-gene.428	0.00563136	0.166341	RF 57-gene (AUC=0.86)
57-gene.429	0.00550009	0.164384	RF 57-gene (AUC=0.86)
57-gene.430	0.00537057	0.162427	RF 57-gene (AUC=0.86)
57-gene.431	0.00524277	0.16047	RF 57-gene (AUC=0.86)
57-gene.432	0.0051167	0.158513	RF 57-gene (AUC=0.86)
57-gene.433	0.00499234	0.156556	RF 57-gene (AUC=0.86)
57-gene.434	0.00486969	0.154599	RF 57-gene (AUC=0.86)
57-gene.435	0.00474874	0.152642	RF 57-gene (AUC=0.86)
57-gene.436	0.00462947	0.150685	RF 57-gene (AUC=0.86)
57-gene.437	0.00451188	0.148728	RF 57-gene (AUC=0.86)
57-gene.438	0.00439596	0.146771	RF 57-gene (AUC=0.86)
57-gene.439	0.00428171	0.144814	RF 57-gene (AUC=0.86)
57-gene.440	0.0041691	0.142857	RF 57-gene (AUC=0.86)
57-gene.441	0.00405815	0.1409	RF 57-gene (AUC=0.86)
57-gene.442	0.00394883	0.138943	RF 57-gene (AUC=0.86)
57-gene.443	0.00384114	0.136986	RF 57-gene (AUC=0.86)
57-gene.444	0.00373508	0.135029	RF 57-gene (AUC=0.86)
57-gene.445	0.00363063	0.133072	RF 57-gene (AUC=0.86)
57-gene.446	0.00352778	0.131115	RF 57-gene (AUC=0.86)
57-gene.447	0.00342653	0.129159	RF 57-gene (AUC=0.86)
57-gene.448	0.00332688	0.127202	RF 57-gene (AUC=0.86)
57-gene.449	0.0032288	0.125245	RF 57-gene (AUC=0.86)
57-gene.450	0.00313231	0.123288	RF 57-gene (AUC=0.86)
57-gene.451	0.00303738	0.121331	RF 57-gene (AUC=0.86)
57-gene.452	0.00294401	0.119374	RF 57-gene (AUC=0.86)
57-gene.453	0.00285219	0.117417	RF 57-gene (AUC=0.86)
57-gene.454	0.00276193	0.11546	RF 57-gene (AUC=0.86)
57-gene.455	0.0026732	0.113503	RF 57-gene (AUC=0.86)
57-gene.456	0.002586	0.111546	RF 57-gene (AUC=0.86)
57-gene.457	0.00250033	0.109589	RF 57-gene (AUC=0.86)
57-gene.458	0.00241618	0.107632	RF 57-gene (AUC=0.86)
57-gene.459	0.00233353	0.105675	RF 57-gene (AUC=0.86)
57-gene.460	0.0022524	0.103718	RF 57-gene (AUC=0.86)
57-gene.461	0.00217276	0.101761	RF 57-gene (AUC=0.86)
57-gene.462	0.00209462	0.0998043	RF 57-gene (AUC=0.86)
57-gene.463	0.00201796	0.0978474	RF 57-gene (AUC=0.86)
57-gene.464	0.00194278	0.0958904	RF 57-gene (AUC=0.86)
57-gene.465	0.00186908	0.0939335	RF 57-gene (AUC=0.86)
57-gene.466	0.00179684	0.0919765	RF 57-gene (AUC=0.86)
57-gene.467	0.00172606	0.0900196	RF 57-gene (AUC=0.86)
57-gene.468	0.00165674	0.0880626	RF 57-gene (AUC=0.86)
57-gene.469	0.00158887	0.0861057	RF 57-gene (AUC=0.86)
57-gene.470	0.00152245	0.0841487	RF 57-gene (AUC=0.86)
57-gene.471	0.00145746	0.0821918	RF 57-gene (AUC=0.86)
57-gene.472	0.00139391	0.0802348	RF 57-gene (AUC=0.86)
57-gene.473	0.00133179	0.0782779	RF 57-gene (AUC=0.86)
57-gene.474	0.00127109	0.0763209	RF 57-gene (AUC=0.86)
57-gene.475	0.00121181	0.074364	RF 57-gene (AUC=0.86)
57-gene.476	0.00115394	0.072407	RF 57-gene (AUC=0.86)
57-gene.477	0.00109749	0.0704501	RF 57-gene (AUC=0.86)
57-gene.478	0.00104243	0.0684932	RF 57-gene (AUC=0.86)
57-gene.479	0.000988786	0.0665362	RF 57-gene (AUC=0.86)
57-gene.480	0.000936533	0.0645793	RF 57-gene (AUC=0.86)
57-gene.481	0.000885674	0.0626223	RF 57-gene (AUC=0.86)
57-gene.482	0.000836205	0.0606654	RF 57-gene (AUC=0.86)
57-gene.483	0.000788123	0.0587084	RF 57-gene (AUC=0.86)
57-gene.484	0.000741425	0.0567515	RF 57-gene (AUC=0.86)
57-gene.485	0.000696107	0.0547945	RF 57-gene (AUC=0.86)
57-gene.486	0.000652168	0.0528376	RF 57-gene (AUC=0.86)
57-gene.487	0.000609606	0.0508806	RF 57-gene (AUC=0.86)
57-gene.488	0.000568418	0.0489237	RF 57-gene (AUC=0.86)
57-gene.489	0.000528603	0.0469667	RF 57-gene (AUC=0.86)
57-gene.490	0.000490161	0.0450098	RF 57-gene (AUC=0.86)
57-gene.491	0.00045309	0.0430528	RF 57-gene (AUC=0.86)
57-gene.492	0.000417391	0.0410959	RF 57-gene (AUC=0.86)
57-gene.493	0.000383065	0.0391389	RF 57-gene (AUC=0.86)
57-gene.494	0.000350112	0.037182	RF 57-gene (AUC=0.86)
57-gene.495	0.000318535	0.035225	RF 57-gene (AUC=0.86)
57-gene.496	0.000288337	0.0332681	RF 57-gene (AUC=0.86)
57-gene.497	0.000259521	0.0313112	RF 57-gene (AUC=0.86)
57-gene.498	0.000232092	0.0293542	RF 57-gene (AUC=0.86)
57-gene.499	0.000206056	0.0273973	RF 57-gene (AUC=0.86)
57-gene.500	0.000181421	0.0254403	RF 57-gene (AUC=0.86)
57-gene.501	0.000158196	0.0234834	RF 57-gene (AUC=0.86)
57-gene.502	0.000136393	0.0215264	RF 57-gene (AUC=0.86)
57-gene.503	0.000116025	0.0195695	RF 57-gene (AUC=0.86)
57-gene.504	9.71e-05	0.0176125	RF 57-gene (AUC=0.86)
57-gene.505	7.97e-05	0.0156556	RF 57-gene (AUC=0.86)
57-gene.506	6.37e-05	0.0136986	RF 57-gene (AUC=0.86)
57-gene.507	4.93e-05	0.0117417	RF 57-gene (AUC=0.86)
57-gene.508	3.65e-05	0.00978474	RF 57-gene (AUC=0.86)
57-gene.509	2.53e-05	0.00782779	RF 57-gene (AUC=0.86)
57-gene.510	1.59e-05	0.00587084	RF 57-gene (AUC=0.86)
57-gene.511	8.28e-06	0.00391389	RF 57-gene (AUC=0.86)
57-gene.512	2.77e-06	0.00195695	RF 57-gene (AUC=0.86)
57-gene.513	0	0	RF 57-gene (AUC=0.86)
57-gene.514	0	0	RF 57-gene (AUC=0.86)
57-gene.517	0.907154	0.998043	FIB-4 (AUC=0.76)
57-gene.518	0.873984	0.996086	FIB-4 (AUC=0.76)
57-gene.519	0.849733	0.994129	FIB-4 (AUC=0.76)
57-gene.520	0.829972	0.992172	FIB-4 (AUC=0.76)
57-gene.521	0.813021	0.990215	FIB-4 (AUC=0.76)
57-gene.522	0.798036	0.988258	FIB-4 (AUC=0.76)
57-gene.523	0.78452	0.986301	FIB-4 (AUC=0.76)
57-gene.524	0.772154	0.984344	FIB-4 (AUC=0.76)
57-gene.525	0.760718	0.982387	FIB-4 (AUC=0.76)
57-gene.526	0.750053	0.980431	FIB-4 (AUC=0.76)
57-gene.527	0.740041	0.978474	FIB-4 (AUC=0.76)
57-gene.528	0.73059	0.976517	FIB-4 (AUC=0.76)
57-gene.529	0.721627	0.97456	FIB-4 (AUC=0.76)
57-gene.530	0.713095	0.972603	FIB-4 (AUC=0.76)
57-gene.531	0.704945	0.970646	FIB-4 (AUC=0.76)
57-gene.532	0.697137	0.968689	FIB-4 (AUC=0.76)
57-gene.533	0.689639	0.966732	FIB-4 (AUC=0.76)
57-gene.534	0.682422	0.964775	FIB-4 (AUC=0.76)
57-gene.535	0.67546	0.962818	FIB-4 (AUC=0.76)
57-gene.536	0.668735	0.960861	FIB-4 (AUC=0.76)
57-gene.537	0.662225	0.958904	FIB-4 (AUC=0.76)
57-gene.538	0.655917	0.956947	FIB-4 (AUC=0.76)
57-gene.539	0.649794	0.95499	FIB-4 (AUC=0.76)
57-gene.540	0.643846	0.953033	FIB-4 (AUC=0.76)
57-gene.541	0.638059	0.951076	FIB-4 (AUC=0.76)
57-gene.542	0.632424	0.949119	FIB-4 (AUC=0.76)
57-gene.543	0.626931	0.947162	FIB-4 (AUC=0.76)
57-gene.544	0.621573	0.945205	FIB-4 (AUC=0.76)
57-gene.545	0.616341	0.943249	FIB-4 (AUC=0.76)
57-gene.546	0.61123	0.941292	FIB-4 (AUC=0.76)
57-gene.547	0.606231	0.939335	FIB-4 (AUC=0.76)
57-gene.548	0.601341	0.937378	FIB-4 (AUC=0.76)
57-gene.549	0.596553	0.935421	FIB-4 (AUC=0.76)
57-gene.550	0.591862	0.933464	FIB-4 (AUC=0.76)
57-gene.551	0.587264	0.931507	FIB-4 (AUC=0.76)
57-gene.552	0.582754	0.92955	FIB-4 (AUC=0.76)
57-gene.553	0.57833	0.927593	FIB-4 (AUC=0.76)
57-gene.554	0.573986	0.925636	FIB-4 (AUC=0.76)
57-gene.555	0.56972	0.923679	FIB-4 (AUC=0.76)
57-gene.556	0.565529	0.921722	FIB-4 (AUC=0.76)
57-gene.557	0.561409	0.919765	FIB-4 (AUC=0.76)
57-gene.558	0.557358	0.917808	FIB-4 (AUC=0.76)
57-gene.559	0.553373	0.915851	FIB-4 (AUC=0.76)
57-gene.560	0.549452	0.913894	FIB-4 (AUC=0.76)
57-gene.561	0.545592	0.911937	FIB-4 (AUC=0.76)
57-gene.562	0.541791	0.90998	FIB-4 (AUC=0.76)
57-gene.563	0.538048	0.908023	FIB-4 (AUC=0.76)
57-gene.564	0.53436	0.906067	FIB-4 (AUC=0.76)
57-gene.565	0.530725	0.90411	FIB-4 (AUC=0.76)
57-gene.566	0.527142	0.902153	FIB-4 (AUC=0.76)
57-gene.567	0.523609	0.900196	FIB-4 (AUC=0.76)
57-gene.568	0.520124	0.898239	FIB-4 (AUC=0.76)
57-gene.569	0.516686	0.896282	FIB-4 (AUC=0.76)
57-gene.570	0.513294	0.894325	FIB-4 (AUC=0.76)
57-gene.571	0.509946	0.892368	FIB-4 (AUC=0.76)
57-gene.572	0.506641	0.890411	FIB-4 (AUC=0.76)
57-gene.573	0.503377	0.888454	FIB-4 (AUC=0.76)
57-gene.574	0.500155	0.886497	FIB-4 (AUC=0.76)
57-gene.575	0.496971	0.88454	FIB-4 (AUC=0.76)
57-gene.576	0.493826	0.882583	FIB-4 (AUC=0.76)
57-gene.577	0.490718	0.880626	FIB-4 (AUC=0.76)
57-gene.578	0.487646	0.878669	FIB-4 (AUC=0.76)
57-gene.579	0.484609	0.876712	FIB-4 (AUC=0.76)
57-gene.580	0.481608	0.874755	FIB-4 (AUC=0.76)
57-gene.581	0.478639	0.872798	FIB-4 (AUC=0.76)
57-gene.582	0.475704	0.870841	FIB-4 (AUC=0.76)
57-gene.583	0.4728	0.868885	FIB-4 (AUC=0.76)
57-gene.584	0.469928	0.866928	FIB-4 (AUC=0.76)
57-gene.585	0.467086	0.864971	FIB-4 (AUC=0.76)
57-gene.586	0.464274	0.863014	FIB-4 (AUC=0.76)
57-gene.587	0.461491	0.861057	FIB-4 (AUC=0.76)
57-gene.588	0.458736	0.8591	FIB-4 (AUC=0.76)
57-gene.589	0.456009	0.857143	FIB-4 (AUC=0.76)
57-gene.590	0.45331	0.855186	FIB-4 (AUC=0.76)
57-gene.591	0.450636	0.853229	FIB-4 (AUC=0.76)
57-gene.592	0.447989	0.851272	FIB-4 (AUC=0.76)
57-gene.593	0.445368	0.849315	FIB-4 (AUC=0.76)
57-gene.594	0.442771	0.847358	FIB-4 (AUC=0.76)
57-gene.595	0.440199	0.845401	FIB-4 (AUC=0.76)
57-gene.596	0.43765	0.843444	FIB-4 (AUC=0.76)
57-gene.597	0.435126	0.841487	FIB-4 (AUC=0.76)
57-gene.598	0.432624	0.83953	FIB-4 (AUC=0.76)
57-gene.599	0.430144	0.837573	FIB-4 (AUC=0.76)
57-gene.600	0.427687	0.835616	FIB-4 (AUC=0.76)
57-gene.601	0.425251	0.833659	FIB-4 (AUC=0.76)
57-gene.602	0.422837	0.831703	FIB-4 (AUC=0.76)
57-gene.603	0.420443	0.829746	FIB-4 (AUC=0.76)
57-gene.604	0.41807	0.827789	FIB-4 (AUC=0.76)
57-gene.605	0.415717	0.825832	FIB-4 (AUC=0.76)
57-gene.606	0.413384	0.823875	FIB-4 (AUC=0.76)
57-gene.607	0.41107	0.821918	FIB-4 (AUC=0.76)
57-gene.608	0.408775	0.819961	FIB-4 (AUC=0.76)
57-gene.609	0.406499	0.818004	FIB-4 (AUC=0.76)
57-gene.610	0.404241	0.816047	FIB-4 (AUC=0.76)
57-gene.611	0.402001	0.81409	FIB-4 (AUC=0.76)
57-gene.612	0.399779	0.812133	FIB-4 (AUC=0.76)
57-gene.613	0.397575	0.810176	FIB-4 (AUC=0.76)
57-gene.614	0.395388	0.808219	FIB-4 (AUC=0.76)
57-gene.615	0.393217	0.806262	FIB-4 (AUC=0.76)
57-gene.616	0.391063	0.804305	FIB-4 (AUC=0.76)
57-gene.617	0.388926	0.802348	FIB-4 (AUC=0.76)
57-gene.618	0.386804	0.800391	FIB-4 (AUC=0.76)
57-gene.619	0.384699	0.798434	FIB-4 (AUC=0.76)
57-gene.620	0.382609	0.796477	FIB-4 (AUC=0.76)
57-gene.621	0.380534	0.794521	FIB-4 (AUC=0.76)
57-gene.622	0.378474	0.792564	FIB-4 (AUC=0.76)
57-gene.623	0.37643	0.790607	FIB-4 (AUC=0.76)
57-gene.624	0.3744	0.78865	FIB-4 (AUC=0.76)
57-gene.625	0.372384	0.786693	FIB-4 (AUC=0.76)
57-gene.626	0.370383	0.784736	FIB-4 (AUC=0.76)
57-gene.627	0.368395	0.782779	FIB-4 (AUC=0.76)
57-gene.628	0.366422	0.780822	FIB-4 (AUC=0.76)
57-gene.629	0.364462	0.778865	FIB-4 (AUC=0.76)
57-gene.630	0.362515	0.776908	FIB-4 (AUC=0.76)
57-gene.631	0.360582	0.774951	FIB-4 (AUC=0.76)
57-gene.632	0.358661	0.772994	FIB-4 (AUC=0.76)
57-gene.633	0.356754	0.771037	FIB-4 (AUC=0.76)
57-gene.634	0.354859	0.76908	FIB-4 (AUC=0.76)
57-gene.635	0.352977	0.767123	FIB-4 (AUC=0.76)
57-gene.636	0.351107	0.765166	FIB-4 (AUC=0.76)
57-gene.637	0.349249	0.763209	FIB-4 (AUC=0.76)
57-gene.638	0.347403	0.761252	FIB-4 (AUC=0.76)
57-gene.639	0.345569	0.759295	FIB-4 (AUC=0.76)
57-gene.640	0.343747	0.757339	FIB-4 (AUC=0.76)
57-gene.641	0.341936	0.755382	FIB-4 (AUC=0.76)
57-gene.642	0.340137	0.753425	FIB-4 (AUC=0.76)
57-gene.643	0.338349	0.751468	FIB-4 (AUC=0.76)
57-gene.644	0.336572	0.749511	FIB-4 (AUC=0.76)
57-gene.645	0.334806	0.747554	FIB-4 (AUC=0.76)
57-gene.646	0.33305	0.745597	FIB-4 (AUC=0.76)
57-gene.647	0.331306	0.74364	FIB-4 (AUC=0.76)
57-gene.648	0.329572	0.741683	FIB-4 (AUC=0.76)
57-gene.649	0.327848	0.739726	FIB-4 (AUC=0.76)
57-gene.650	0.326135	0.737769	FIB-4 (AUC=0.76)
57-gene.651	0.324432	0.735812	FIB-4 (AUC=0.76)
57-gene.652	0.322739	0.733855	FIB-4 (AUC=0.76)
57-gene.653	0.321056	0.731898	FIB-4 (AUC=0.76)
57-gene.654	0.319383	0.729941	FIB-4 (AUC=0.76)
57-gene.655	0.317719	0.727984	FIB-4 (AUC=0.76)
57-gene.656	0.316065	0.726027	FIB-4 (AUC=0.76)
57-gene.657	0.314421	0.72407	FIB-4 (AUC=0.76)
57-gene.658	0.312786	0.722114	FIB-4 (AUC=0.76)
57-gene.659	0.31116	0.720157	FIB-4 (AUC=0.76)
57-gene.660	0.309543	0.7182	FIB-4 (AUC=0.76)
57-gene.661	0.307936	0.716243	FIB-4 (AUC=0.76)
57-gene.662	0.306337	0.714286	FIB-4 (AUC=0.76)
57-gene.663	0.304747	0.712329	FIB-4 (AUC=0.76)
57-gene.664	0.303166	0.710372	FIB-4 (AUC=0.76)
57-gene.665	0.301594	0.708415	FIB-4 (AUC=0.76)
57-gene.666	0.30003	0.706458	FIB-4 (AUC=0.76)
57-gene.667	0.298475	0.704501	FIB-4 (AUC=0.76)
57-gene.668	0.296928	0.702544	FIB-4 (AUC=0.76)
57-gene.669	0.295389	0.700587	FIB-4 (AUC=0.76)
57-gene.670	0.293859	0.69863	FIB-4 (AUC=0.76)
57-gene.671	0.292337	0.696673	FIB-4 (AUC=0.76)
57-gene.672	0.290823	0.694716	FIB-4 (AUC=0.76)
57-gene.673	0.289316	0.692759	FIB-4 (AUC=0.76)
57-gene.674	0.287818	0.690802	FIB-4 (AUC=0.76)
57-gene.675	0.286327	0.688845	FIB-4 (AUC=0.76)
57-gene.676	0.284845	0.686888	FIB-4 (AUC=0.76)
57-gene.677	0.283369	0.684932	FIB-4 (AUC=0.76)
57-gene.678	0.281902	0.682975	FIB-4 (AUC=0.76)
57-gene.679	0.280442	0.681018	FIB-4 (AUC=0.76)
57-gene.680	0.278989	0.679061	FIB-4 (AUC=0.76)
57-gene.681	0.277543	0.677104	FIB-4 (AUC=0.76)
57-gene.682	0.276105	0.675147	FIB-4 (AUC=0.76)
57-gene.683	0.274674	0.67319	FIB-4 (AUC=0.76)
57-gene.684	0.273251	0.671233	FIB-4 (AUC=0.76)
57-gene.685	0.271834	0.669276	FIB-4 (AUC=0.76)
57-gene.686	0.270424	0.667319	FIB-4 (AUC=0.76)
57-gene.687	0.269021	0.665362	FIB-4 (AUC=0.76)
57-gene.688	0.267626	0.663405	FIB-4 (AUC=0.76)
57-gene.689	0.266236	0.661448	FIB-4 (AUC=0.76)
57-gene.690	0.264854	0.659491	FIB-4 (AUC=0.76)
57-gene.691	0.263478	0.657534	FIB-4 (AUC=0.76)
57-gene.692	0.262109	0.655577	FIB-4 (AUC=0.76)
57-gene.693	0.260747	0.65362	FIB-4 (AUC=0.76)
57-gene.694	0.259391	0.651663	FIB-4 (AUC=0.76)
57-gene.695	0.258041	0.649706	FIB-4 (AUC=0.76)
57-gene.696	0.256698	0.64775	FIB-4 (AUC=0.76)
57-gene.697	0.255361	0.645793	FIB-4 (AUC=0.76)
57-gene.698	0.25403	0.643836	FIB-4 (AUC=0.76)
57-gene.699	0.252706	0.641879	FIB-4 (AUC=0.76)
57-gene.700	0.251388	0.639922	FIB-4 (AUC=0.76)
57-gene.701	0.250075	0.637965	FIB-4 (AUC=0.76)
57-gene.702	0.248769	0.636008	FIB-4 (AUC=0.76)
57-gene.703	0.247469	0.634051	FIB-4 (AUC=0.76)
57-gene.704	0.246175	0.632094	FIB-4 (AUC=0.76)
57-gene.705	0.244887	0.630137	FIB-4 (AUC=0.76)
57-gene.706	0.243604	0.62818	FIB-4 (AUC=0.76)
57-gene.707	0.242328	0.626223	FIB-4 (AUC=0.76)
57-gene.708	0.241057	0.624266	FIB-4 (AUC=0.76)
57-gene.709	0.239792	0.622309	FIB-4 (AUC=0.76)
57-gene.710	0.238532	0.620352	FIB-4 (AUC=0.76)
57-gene.711	0.237278	0.618395	FIB-4 (AUC=0.76)
57-gene.712	0.23603	0.616438	FIB-4 (AUC=0.76)
57-gene.713	0.234787	0.614481	FIB-4 (AUC=0.76)
57-gene.714	0.233549	0.612524	FIB-4 (AUC=0.76)
57-gene.715	0.232317	0.610568	FIB-4 (AUC=0.76)
57-gene.716	0.231091	0.608611	FIB-4 (AUC=0.76)
57-gene.717	0.229869	0.606654	FIB-4 (AUC=0.76)
57-gene.718	0.228654	0.604697	FIB-4 (AUC=0.76)
57-gene.719	0.227443	0.60274	FIB-4 (AUC=0.76)
57-gene.720	0.226237	0.600783	FIB-4 (AUC=0.76)
57-gene.721	0.225037	0.598826	FIB-4 (AUC=0.76)
57-gene.722	0.223842	0.596869	FIB-4 (AUC=0.76)
57-gene.723	0.222652	0.594912	FIB-4 (AUC=0.76)
57-gene.724	0.221467	0.592955	FIB-4 (AUC=0.76)
57-gene.725	0.220286	0.590998	FIB-4 (AUC=0.76)
57-gene.726	0.219111	0.589041	FIB-4 (AUC=0.76)
57-gene.727	0.217941	0.587084	FIB-4 (AUC=0.76)
57-gene.728	0.216776	0.585127	FIB-4 (AUC=0.76)
57-gene.729	0.215616	0.58317	FIB-4 (AUC=0.76)
57-gene.730	0.21446	0.581213	FIB-4 (AUC=0.76)
57-gene.731	0.213309	0.579256	FIB-4 (AUC=0.76)
57-gene.732	0.212163	0.577299	FIB-4 (AUC=0.76)
57-gene.733	0.211022	0.575342	FIB-4 (AUC=0.76)
57-gene.734	0.209885	0.573386	FIB-4 (AUC=0.76)
57-gene.735	0.208753	0.571429	FIB-4 (AUC=0.76)
57-gene.736	0.207626	0.569472	FIB-4 (AUC=0.76)
57-gene.737	0.206503	0.567515	FIB-4 (AUC=0.76)
57-gene.738	0.205385	0.565558	FIB-4 (AUC=0.76)
57-gene.739	0.204271	0.563601	FIB-4 (AUC=0.76)
57-gene.740	0.203162	0.561644	FIB-4 (AUC=0.76)
57-gene.741	0.202057	0.559687	FIB-4 (AUC=0.76)
57-gene.742	0.200957	0.55773	FIB-4 (AUC=0.76)
57-gene.743	0.199861	0.555773	FIB-4 (AUC=0.76)
57-gene.744	0.19877	0.553816	FIB-4 (AUC=0.76)
57-gene.745	0.197682	0.551859	FIB-4 (AUC=0.76)
57-gene.746	0.196599	0.549902	FIB-4 (AUC=0.76)
57-gene.747	0.195521	0.547945	FIB-4 (AUC=0.76)
57-gene.748	0.194446	0.545988	FIB-4 (AUC=0.76)
57-gene.749	0.193376	0.544031	FIB-4 (AUC=0.76)
57-gene.750	0.19231	0.542074	FIB-4 (AUC=0.76)
57-gene.751	0.191248	0.540117	FIB-4 (AUC=0.76)
57-gene.752	0.19019	0.53816	FIB-4 (AUC=0.76)
57-gene.753	0.189137	0.536204	FIB-4 (AUC=0.76)
57-gene.754	0.188087	0.534247	FIB-4 (AUC=0.76)
57-gene.755	0.187041	0.53229	FIB-4 (AUC=0.76)
57-gene.756	0.186	0.530333	FIB-4 (AUC=0.76)
57-gene.757	0.184962	0.528376	FIB-4 (AUC=0.76)
57-gene.758	0.183929	0.526419	FIB-4 (AUC=0.76)
57-gene.759	0.182899	0.524462	FIB-4 (AUC=0.76)
57-gene.760	0.181873	0.522505	FIB-4 (AUC=0.76)
57-gene.761	0.180852	0.520548	FIB-4 (AUC=0.76)
57-gene.762	0.179834	0.518591	FIB-4 (AUC=0.76)
57-gene.763	0.178819	0.516634	FIB-4 (AUC=0.76)
57-gene.764	0.177809	0.514677	FIB-4 (AUC=0.76)
57-gene.765	0.176803	0.51272	FIB-4 (AUC=0.76)
57-gene.766	0.1758	0.510763	FIB-4 (AUC=0.76)
57-gene.767	0.174801	0.508806	FIB-4 (AUC=0.76)
57-gene.768	0.173806	0.506849	FIB-4 (AUC=0.76)
57-gene.769	0.172814	0.504892	FIB-4 (AUC=0.76)
57-gene.770	0.171826	0.502935	FIB-4 (AUC=0.76)
57-gene.771	0.170842	0.500978	FIB-4 (AUC=0.76)
57-gene.772	0.169861	0.499022	FIB-4 (AUC=0.76)
57-gene.773	0.168884	0.497065	FIB-4 (AUC=0.76)
57-gene.774	0.16791	0.495108	FIB-4 (AUC=0.76)
57-gene.775	0.166941	0.493151	FIB-4 (AUC=0.76)
57-gene.776	0.165974	0.491194	FIB-4 (AUC=0.76)
57-gene.777	0.165011	0.489237	FIB-4 (AUC=0.76)
57-gene.778	0.164052	0.48728	FIB-4 (AUC=0.76)
57-gene.779	0.163096	0.485323	FIB-4 (AUC=0.76)
57-gene.780	0.162144	0.483366	FIB-4 (AUC=0.76)
57-gene.781	0.161195	0.481409	FIB-4 (AUC=0.76)
57-gene.782	0.160249	0.479452	FIB-4 (AUC=0.76)
57-gene.783	0.159307	0.477495	FIB-4 (AUC=0.76)
57-gene.784	0.158368	0.475538	FIB-4 (AUC=0.76)
57-gene.785	0.157433	0.473581	FIB-4 (AUC=0.76)
57-gene.786	0.156501	0.471624	FIB-4 (AUC=0.76)
57-gene.787	0.155572	0.469667	FIB-4 (AUC=0.76)
57-gene.788	0.154646	0.46771	FIB-4 (AUC=0.76)
57-gene.789	0.153724	0.465753	FIB-4 (AUC=0.76)
57-gene.790	0.152805	0.463796	FIB-4 (AUC=0.76)
57-gene.791	0.151889	0.46184	FIB-4 (AUC=0.76)
57-gene.792	0.150977	0.459883	FIB-4 (AUC=0.76)
57-gene.793	0.150068	0.457926	FIB-4 (AUC=0.76)
57-gene.794	0.149162	0.455969	FIB-4 (AUC=0.76)
57-gene.795	0.148259	0.454012	FIB-4 (AUC=0.76)
57-gene.796	0.147359	0.452055	FIB-4 (AUC=0.76)
57-gene.797	0.146462	0.450098	FIB-4 (AUC=0.76)
57-gene.798	0.145569	0.448141	FIB-4 (AUC=0.76)
57-gene.799	0.144678	0.446184	FIB-4 (AUC=0.76)
57-gene.800	0.143791	0.444227	FIB-4 (AUC=0.76)
57-gene.801	0.142907	0.44227	FIB-4 (AUC=0.76)
57-gene.802	0.142025	0.440313	FIB-4 (AUC=0.76)
57-gene.803	0.141147	0.438356	FIB-4 (AUC=0.76)
57-gene.804	0.140272	0.436399	FIB-4 (AUC=0.76)
57-gene.805	0.1394	0.434442	FIB-4 (AUC=0.76)
57-gene.806	0.138531	0.432485	FIB-4 (AUC=0.76)
57-gene.807	0.137664	0.430528	FIB-4 (AUC=0.76)
57-gene.808	0.136801	0.428571	FIB-4 (AUC=0.76)
57-gene.809	0.135941	0.426614	FIB-4 (AUC=0.76)
57-gene.810	0.135083	0.424658	FIB-4 (AUC=0.76)
57-gene.811	0.134229	0.422701	FIB-4 (AUC=0.76)
57-gene.812	0.133377	0.420744	FIB-4 (AUC=0.76)
57-gene.813	0.132528	0.418787	FIB-4 (AUC=0.76)
57-gene.814	0.131683	0.41683	FIB-4 (AUC=0.76)
57-gene.815	0.13084	0.414873	FIB-4 (AUC=0.76)
57-gene.816	0.129999	0.412916	FIB-4 (AUC=0.76)
57-gene.817	0.129162	0.410959	FIB-4 (AUC=0.76)
57-gene.818	0.128327	0.409002	FIB-4 (AUC=0.76)
57-gene.819	0.127496	0.407045	FIB-4 (AUC=0.76)
57-gene.820	0.126667	0.405088	FIB-4 (AUC=0.76)
57-gene.821	0.12584	0.403131	FIB-4 (AUC=0.76)
57-gene.822	0.125017	0.401174	FIB-4 (AUC=0.76)
57-gene.823	0.124196	0.399217	FIB-4 (AUC=0.76)
57-gene.824	0.123378	0.39726	FIB-4 (AUC=0.76)
57-gene.825	0.122563	0.395303	FIB-4 (AUC=0.76)
57-gene.826	0.12175	0.393346	FIB-4 (AUC=0.76)
57-gene.827	0.12094	0.391389	FIB-4 (AUC=0.76)
57-gene.828	0.120133	0.389432	FIB-4 (AUC=0.76)
57-gene.829	0.119328	0.387476	FIB-4 (AUC=0.76)
57-gene.830	0.118526	0.385519	FIB-4 (AUC=0.76)
57-gene.831	0.117727	0.383562	FIB-4 (AUC=0.76)
57-gene.832	0.11693	0.381605	FIB-4 (AUC=0.76)
57-gene.833	0.116136	0.379648	FIB-4 (AUC=0.76)
57-gene.834	0.115345	0.377691	FIB-4 (AUC=0.76)
57-gene.835	0.114556	0.375734	FIB-4 (AUC=0.76)
57-gene.836	0.113769	0.373777	FIB-4 (AUC=0.76)
57-gene.837	0.112985	0.37182	FIB-4 (AUC=0.76)
57-gene.838	0.112204	0.369863	FIB-4 (AUC=0.76)
57-gene.839	0.111425	0.367906	FIB-4 (AUC=0.76)
57-gene.840	0.110649	0.365949	FIB-4 (AUC=0.76)
57-gene.841	0.109875	0.363992	FIB-4 (AUC=0.76)
57-gene.842	0.109104	0.362035	FIB-4 (AUC=0.76)
57-gene.843	0.108335	0.360078	FIB-4 (AUC=0.76)
57-gene.844	0.107569	0.358121	FIB-4 (AUC=0.76)
57-gene.845	0.106805	0.356164	FIB-4 (AUC=0.76)
57-gene.846	0.106044	0.354207	FIB-4 (AUC=0.76)
57-gene.847	0.105285	0.35225	FIB-4 (AUC=0.76)
57-gene.848	0.104529	0.350294	FIB-4 (AUC=0.76)
57-gene.849	0.103774	0.348337	FIB-4 (AUC=0.76)
57-gene.850	0.103023	0.34638	FIB-4 (AUC=0.76)
57-gene.851	0.102274	0.344423	FIB-4 (AUC=0.76)
57-gene.852	0.101527	0.342466	FIB-4 (AUC=0.76)
57-gene.853	0.100782	0.340509	FIB-4 (AUC=0.76)
57-gene.854	0.10004	0.338552	FIB-4 (AUC=0.76)
57-gene.855	0.0993003	0.336595	FIB-4 (AUC=0.76)
57-gene.856	0.0985629	0.334638	FIB-4 (AUC=0.76)
57-gene.857	0.0978278	0.332681	FIB-4 (AUC=0.76)
57-gene.858	0.097095	0.330724	FIB-4 (AUC=0.76)
57-gene.859	0.0963646	0.328767	FIB-4 (AUC=0.76)
57-gene.860	0.0956364	0.32681	FIB-4 (AUC=0.76)
57-gene.861	0.0949106	0.324853	FIB-4 (AUC=0.76)
57-gene.862	0.094187	0.322896	FIB-4 (AUC=0.76)
57-gene.863	0.0934658	0.320939	FIB-4 (AUC=0.76)
57-gene.864	0.0927467	0.318982	FIB-4 (AUC=0.76)
57-gene.865	0.09203	0.317025	FIB-4 (AUC=0.76)
57-gene.866	0.0913155	0.315068	FIB-4 (AUC=0.76)
57-gene.867	0.0906032	0.313112	FIB-4 (AUC=0.76)
57-gene.868	0.0898932	0.311155	FIB-4 (AUC=0.76)
57-gene.869	0.0891854	0.309198	FIB-4 (AUC=0.76)
57-gene.870	0.0884798	0.307241	FIB-4 (AUC=0.76)
57-gene.871	0.0877764	0.305284	FIB-4 (AUC=0.76)
57-gene.872	0.0870752	0.303327	FIB-4 (AUC=0.76)
57-gene.873	0.0863762	0.30137	FIB-4 (AUC=0.76)
57-gene.874	0.0856793	0.299413	FIB-4 (AUC=0.76)
57-gene.875	0.0849847	0.297456	FIB-4 (AUC=0.76)
57-gene.876	0.0842921	0.295499	FIB-4 (AUC=0.76)
57-gene.877	0.0836018	0.293542	FIB-4 (AUC=0.76)
57-gene.878	0.0829136	0.291585	FIB-4 (AUC=0.76)
57-gene.879	0.0822275	0.289628	FIB-4 (AUC=0.76)
57-gene.880	0.0815435	0.287671	FIB-4 (AUC=0.76)
57-gene.881	0.0808617	0.285714	FIB-4 (AUC=0.76)
57-gene.882	0.0801819	0.283757	FIB-4 (AUC=0.76)
57-gene.883	0.0795043	0.2818	FIB-4 (AUC=0.76)
57-gene.884	0.0788288	0.279843	FIB-4 (AUC=0.76)
57-gene.885	0.0781553	0.277886	FIB-4 (AUC=0.76)
57-gene.886	0.0774839	0.27593	FIB-4 (AUC=0.76)
57-gene.887	0.0768146	0.273973	FIB-4 (AUC=0.76)
57-gene.888	0.0761474	0.272016	FIB-4 (AUC=0.76)
57-gene.889	0.0754822	0.270059	FIB-4 (AUC=0.76)
57-gene.890	0.074819	0.268102	FIB-4 (AUC=0.76)
57-gene.891	0.0741579	0.266145	FIB-4 (AUC=0.76)
57-gene.892	0.0734988	0.264188	FIB-4 (AUC=0.76)
57-gene.893	0.0728418	0.262231	FIB-4 (AUC=0.76)
57-gene.894	0.0721867	0.260274	FIB-4 (AUC=0.76)
57-gene.895	0.0715337	0.258317	FIB-4 (AUC=0.76)
57-gene.896	0.0708826	0.25636	FIB-4 (AUC=0.76)
57-gene.897	0.0702336	0.254403	FIB-4 (AUC=0.76)
57-gene.898	0.0695865	0.252446	FIB-4 (AUC=0.76)
57-gene.899	0.0689415	0.250489	FIB-4 (AUC=0.76)
57-gene.900	0.0682984	0.248532	FIB-4 (AUC=0.76)
57-gene.901	0.0676572	0.246575	FIB-4 (AUC=0.76)
57-gene.902	0.067018	0.244618	FIB-4 (AUC=0.76)
57-gene.903	0.0663808	0.242661	FIB-4 (AUC=0.76)
57-gene.904	0.0657455	0.240705	FIB-4 (AUC=0.76)
57-gene.905	0.0651122	0.238748	FIB-4 (AUC=0.76)
57-gene.906	0.0644808	0.236791	FIB-4 (AUC=0.76)
57-gene.907	0.0638513	0.234834	FIB-4 (AUC=0.76)
57-gene.908	0.0632237	0.232877	FIB-4 (AUC=0.76)
57-gene.909	0.062598	0.23092	FIB-4 (AUC=0.76)
57-gene.910	0.0619742	0.228963	FIB-4 (AUC=0.76)
57-gene.911	0.0613524	0.227006	FIB-4 (AUC=0.76)
57-gene.912	0.0607324	0.225049	FIB-4 (AUC=0.76)
57-gene.913	0.0601143	0.223092	FIB-4 (AUC=0.76)
57-gene.914	0.0594981	0.221135	FIB-4 (AUC=0.76)
57-gene.915	0.0588838	0.219178	FIB-4 (AUC=0.76)
57-gene.916	0.0582713	0.217221	FIB-4 (AUC=0.76)
57-gene.917	0.0576607	0.215264	FIB-4 (AUC=0.76)
57-gene.918	0.0570519	0.213307	FIB-4 (AUC=0.76)
57-gene.919	0.056445	0.21135	FIB-4 (AUC=0.76)
57-gene.920	0.0558399	0.209393	FIB-4 (AUC=0.76)
57-gene.921	0.0552367	0.207436	FIB-4 (AUC=0.76)
57-gene.922	0.0546353	0.205479	FIB-4 (AUC=0.76)
57-gene.923	0.0540357	0.203523	FIB-4 (AUC=0.76)
57-gene.924	0.0534379	0.201566	FIB-4 (AUC=0.76)
57-gene.925	0.0528419	0.199609	FIB-4 (AUC=0.76)
57-gene.926	0.0522478	0.197652	FIB-4 (AUC=0.76)
57-gene.927	0.0516554	0.195695	FIB-4 (AUC=0.76)
57-gene.928	0.0510649	0.193738	FIB-4 (AUC=0.76)
57-gene.929	0.0504761	0.191781	FIB-4 (AUC=0.76)
57-gene.930	0.0498891	0.189824	FIB-4 (AUC=0.76)
57-gene.931	0.0493039	0.187867	FIB-4 (AUC=0.76)
57-gene.932	0.0487204	0.18591	FIB-4 (AUC=0.76)
57-gene.933	0.0481387	0.183953	FIB-4 (AUC=0.76)
57-gene.934	0.0475588	0.181996	FIB-4 (AUC=0.76)
57-gene.935	0.0469806	0.180039	FIB-4 (AUC=0.76)
57-gene.936	0.0464042	0.178082	FIB-4 (AUC=0.76)
57-gene.937	0.0458296	0.176125	FIB-4 (AUC=0.76)
57-gene.938	0.0452566	0.174168	FIB-4 (AUC=0.76)
57-gene.939	0.0446854	0.172211	FIB-4 (AUC=0.76)
57-gene.940	0.0441159	0.170254	FIB-4 (AUC=0.76)
57-gene.941	0.0435482	0.168297	FIB-4 (AUC=0.76)
57-gene.942	0.0429821	0.166341	FIB-4 (AUC=0.76)
57-gene.943	0.0424178	0.164384	FIB-4 (AUC=0.76)
57-gene.944	0.0418552	0.162427	FIB-4 (AUC=0.76)
57-gene.945	0.0412943	0.16047	FIB-4 (AUC=0.76)
57-gene.946	0.040735	0.158513	FIB-4 (AUC=0.76)
57-gene.947	0.0401775	0.156556	FIB-4 (AUC=0.76)
57-gene.948	0.0396216	0.154599	FIB-4 (AUC=0.76)
57-gene.949	0.0390675	0.152642	FIB-4 (AUC=0.76)
57-gene.950	0.038515	0.150685	FIB-4 (AUC=0.76)
57-gene.951	0.0379641	0.148728	FIB-4 (AUC=0.76)
57-gene.952	0.037415	0.146771	FIB-4 (AUC=0.76)
57-gene.953	0.0368674	0.144814	FIB-4 (AUC=0.76)
57-gene.954	0.0363216	0.142857	FIB-4 (AUC=0.76)
57-gene.955	0.0357774	0.1409	FIB-4 (AUC=0.76)
57-gene.956	0.0352348	0.138943	FIB-4 (AUC=0.76)
57-gene.957	0.0346939	0.136986	FIB-4 (AUC=0.76)
57-gene.958	0.0341546	0.135029	FIB-4 (AUC=0.76)
57-gene.959	0.0336169	0.133072	FIB-4 (AUC=0.76)
57-gene.960	0.0330809	0.131115	FIB-4 (AUC=0.76)
57-gene.961	0.0325465	0.129159	FIB-4 (AUC=0.76)
57-gene.962	0.0320136	0.127202	FIB-4 (AUC=0.76)
57-gene.963	0.0314824	0.125245	FIB-4 (AUC=0.76)
57-gene.964	0.0309528	0.123288	FIB-4 (AUC=0.76)
57-gene.965	0.0304248	0.121331	FIB-4 (AUC=0.76)
57-gene.966	0.0298984	0.119374	FIB-4 (AUC=0.76)
57-gene.967	0.0293735	0.117417	FIB-4 (AUC=0.76)
57-gene.968	0.0288503	0.11546	FIB-4 (AUC=0.76)
57-gene.969	0.0283286	0.113503	FIB-4 (AUC=0.76)
57-gene.970	0.0278085	0.111546	FIB-4 (AUC=0.76)
57-gene.971	0.0272899	0.109589	FIB-4 (AUC=0.76)
57-gene.972	0.0267729	0.107632	FIB-4 (AUC=0.76)
57-gene.973	0.0262574	0.105675	FIB-4 (AUC=0.76)
57-gene.974	0.0257435	0.103718	FIB-4 (AUC=0.76)
57-gene.975	0.0252312	0.101761	FIB-4 (AUC=0.76)
57-gene.976	0.0247203	0.0998043	FIB-4 (AUC=0.76)
57-gene.977	0.024211	0.0978474	FIB-4 (AUC=0.76)
57-gene.978	0.0237032	0.0958904	FIB-4 (AUC=0.76)
57-gene.979	0.0231969	0.0939335	FIB-4 (AUC=0.76)
57-gene.980	0.0226921	0.0919765	FIB-4 (AUC=0.76)
57-gene.981	0.0221888	0.0900196	FIB-4 (AUC=0.76)
57-gene.982	0.021687	0.0880626	FIB-4 (AUC=0.76)
57-gene.983	0.0211866	0.0861057	FIB-4 (AUC=0.76)
57-gene.984	0.0206878	0.0841487	FIB-4 (AUC=0.76)
57-gene.985	0.0201904	0.0821918	FIB-4 (AUC=0.76)
57-gene.986	0.0196944	0.0802348	FIB-4 (AUC=0.76)
57-gene.987	0.0191999	0.0782779	FIB-4 (AUC=0.76)
57-gene.988	0.0187069	0.0763209	FIB-4 (AUC=0.76)
57-gene.989	0.0182152	0.074364	FIB-4 (AUC=0.76)
57-gene.990	0.017725	0.072407	FIB-4 (AUC=0.76)
57-gene.991	0.0172361	0.0704501	FIB-4 (AUC=0.76)
57-gene.992	0.0167487	0.0684932	FIB-4 (AUC=0.76)
57-gene.993	0.0162626	0.0665362	FIB-4 (AUC=0.76)
57-gene.994	0.0157779	0.0645793	FIB-4 (AUC=0.76)
57-gene.995	0.0152945	0.0626223	FIB-4 (AUC=0.76)
57-gene.996	0.0148125	0.0606654	FIB-4 (AUC=0.76)
57-gene.997	0.0143317	0.0587084	FIB-4 (AUC=0.76)
57-gene.998	0.0138523	0.0567515	FIB-4 (AUC=0.76)
57-gene.999	0.0133741	0.0547945	FIB-4 (AUC=0.76)
57-gene.1000	0.0128971	0.0528376	FIB-4 (AUC=0.76)
57-gene.1001	0.0124214	0.0508806	FIB-4 (AUC=0.76)
57-gene.1002	0.0119469	0.0489237	FIB-4 (AUC=0.76)
57-gene.1003	0.0114735	0.0469667	FIB-4 (AUC=0.76)
57-gene.1004	0.0110013	0.0450098	FIB-4 (AUC=0.76)
57-gene.1005	0.0105301	0.0430528	FIB-4 (AUC=0.76)
57-gene.1006	0.01006	0.0410959	FIB-4 (AUC=0.76)
57-gene.1007	0.00959086	0.0391389	FIB-4 (AUC=0.76)
57-gene.1008	0.00912268	0.037182	FIB-4 (AUC=0.76)
57-gene.1009	0.00865538	0.035225	FIB-4 (AUC=0.76)
57-gene.1010	0.00818889	0.0332681	FIB-4 (AUC=0.76)
57-gene.1011	0.00772312	0.0313112	FIB-4 (AUC=0.76)
57-gene.1012	0.00725799	0.0293542	FIB-4 (AUC=0.76)
57-gene.1013	0.00679337	0.0273973	FIB-4 (AUC=0.76)
57-gene.1014	0.00632913	0.0254403	FIB-4 (AUC=0.76)
57-gene.1015	0.00586512	0.0234834	FIB-4 (AUC=0.76)
57-gene.1016	0.00540113	0.0215264	FIB-4 (AUC=0.76)
57-gene.1017	0.00493692	0.0195695	FIB-4 (AUC=0.76)
57-gene.1018	0.00447219	0.0176125	FIB-4 (AUC=0.76)
57-gene.1019	0.00400654	0.0156556	FIB-4 (AUC=0.76)
57-gene.1020	0.00353945	0.0136986	FIB-4 (AUC=0.76)
57-gene.1021	0.00307023	0.0117417	FIB-4 (AUC=0.76)
57-gene.1022	0.00259785	0.00978474	FIB-4 (AUC=0.76)
57-gene.1023	0.0021208	0.00782779	FIB-4 (AUC=0.76)
57-gene.1024	0.00163656	0.00587084	FIB-4 (AUC=0.76)
57-gene.1025	0.00114045	0.00391389	FIB-4 (AUC=0.76)
57-gene.1026	0.000621146	0.00195695	FIB-4 (AUC=0.76)
15-gene.1	1	1	RF 15-gene (AUC=0.85)
15-gene.2	1	1	RF 15-gene (AUC=0.85)
15-gene.3	0.965073	0.998043	RF 15-gene (AUC=0.85)
15-gene.4	0.939384	0.996086	RF 15-gene (AUC=0.85)
15-gene.5	0.917241	0.994129	RF 15-gene (AUC=0.85)
15-gene.6	0.897353	0.992172	RF 15-gene (AUC=0.85)
15-gene.7	0.879107	0.990215	RF 15-gene (AUC=0.85)
15-gene.8	0.862143	0.988258	RF 15-gene (AUC=0.85)
15-gene.9	0.846226	0.986301	RF 15-gene (AUC=0.85)
15-gene.10	0.831189	0.984344	RF 15-gene (AUC=0.85)
15-gene.11	0.816909	0.982387	RF 15-gene (AUC=0.85)
15-gene.12	0.80329	0.980431	RF 15-gene (AUC=0.85)
15-gene.13	0.790257	0.978474	RF 15-gene (AUC=0.85)
15-gene.14	0.777749	0.976517	RF 15-gene (AUC=0.85)
15-gene.15	0.765716	0.97456	RF 15-gene (AUC=0.85)
15-gene.16	0.754114	0.972603	RF 15-gene (AUC=0.85)
15-gene.17	0.742908	0.970646	RF 15-gene (AUC=0.85)
15-gene.18	0.732067	0.968689	RF 15-gene (AUC=0.85)
15-gene.19	0.721563	0.966732	RF 15-gene (AUC=0.85)
15-gene.20	0.711374	0.964775	RF 15-gene (AUC=0.85)
15-gene.21	0.701478	0.962818	RF 15-gene (AUC=0.85)
15-gene.22	0.691856	0.960861	RF 15-gene (AUC=0.85)
15-gene.23	0.682493	0.958904	RF 15-gene (AUC=0.85)
15-gene.24	0.673373	0.956947	RF 15-gene (AUC=0.85)
15-gene.25	0.664482	0.95499	RF 15-gene (AUC=0.85)
15-gene.26	0.65581	0.953033	RF 15-gene (AUC=0.85)
15-gene.27	0.647343	0.951076	RF 15-gene (AUC=0.85)
15-gene.28	0.639073	0.949119	RF 15-gene (AUC=0.85)
15-gene.29	0.630989	0.947162	RF 15-gene (AUC=0.85)
15-gene.30	0.623084	0.945205	RF 15-gene (AUC=0.85)
15-gene.31	0.615349	0.943249	RF 15-gene (AUC=0.85)
15-gene.32	0.607778	0.941292	RF 15-gene (AUC=0.85)
15-gene.33	0.600362	0.939335	RF 15-gene (AUC=0.85)
15-gene.34	0.593096	0.937378	RF 15-gene (AUC=0.85)
15-gene.35	0.585974	0.935421	RF 15-gene (AUC=0.85)
15-gene.36	0.57899	0.933464	RF 15-gene (AUC=0.85)
15-gene.37	0.572139	0.931507	RF 15-gene (AUC=0.85)
15-gene.38	0.565416	0.92955	RF 15-gene (AUC=0.85)
15-gene.39	0.558818	0.927593	RF 15-gene (AUC=0.85)
15-gene.40	0.552338	0.925636	RF 15-gene (AUC=0.85)
15-gene.41	0.545974	0.923679	RF 15-gene (AUC=0.85)
15-gene.42	0.539721	0.921722	RF 15-gene (AUC=0.85)
15-gene.43	0.533577	0.919765	RF 15-gene (AUC=0.85)
15-gene.44	0.527536	0.917808	RF 15-gene (AUC=0.85)
15-gene.45	0.521597	0.915851	RF 15-gene (AUC=0.85)
15-gene.46	0.515756	0.913894	RF 15-gene (AUC=0.85)
15-gene.47	0.51001	0.911937	RF 15-gene (AUC=0.85)
15-gene.48	0.504357	0.90998	RF 15-gene (AUC=0.85)
15-gene.49	0.498793	0.908023	RF 15-gene (AUC=0.85)
15-gene.50	0.493317	0.906067	RF 15-gene (AUC=0.85)
15-gene.51	0.487925	0.90411	RF 15-gene (AUC=0.85)
15-gene.52	0.482616	0.902153	RF 15-gene (AUC=0.85)
15-gene.53	0.477387	0.900196	RF 15-gene (AUC=0.85)
15-gene.54	0.472236	0.898239	RF 15-gene (AUC=0.85)
15-gene.55	0.467162	0.896282	RF 15-gene (AUC=0.85)
15-gene.56	0.462161	0.894325	RF 15-gene (AUC=0.85)
15-gene.57	0.457233	0.892368	RF 15-gene (AUC=0.85)
15-gene.58	0.452376	0.890411	RF 15-gene (AUC=0.85)
15-gene.59	0.447587	0.888454	RF 15-gene (AUC=0.85)
15-gene.60	0.442866	0.886497	RF 15-gene (AUC=0.85)
15-gene.61	0.43821	0.88454	RF 15-gene (AUC=0.85)
15-gene.62	0.433619	0.882583	RF 15-gene (AUC=0.85)
15-gene.63	0.42909	0.880626	RF 15-gene (AUC=0.85)
15-gene.64	0.424622	0.878669	RF 15-gene (AUC=0.85)
15-gene.65	0.420214	0.876712	RF 15-gene (AUC=0.85)
15-gene.66	0.415865	0.874755	RF 15-gene (AUC=0.85)
15-gene.67	0.411573	0.872798	RF 15-gene (AUC=0.85)
15-gene.68	0.407338	0.870841	RF 15-gene (AUC=0.85)
15-gene.69	0.403157	0.868885	RF 15-gene (AUC=0.85)
15-gene.70	0.399029	0.866928	RF 15-gene (AUC=0.85)
15-gene.71	0.394955	0.864971	RF 15-gene (AUC=0.85)
15-gene.72	0.390932	0.863014	RF 15-gene (AUC=0.85)
15-gene.73	0.38696	0.861057	RF 15-gene (AUC=0.85)
15-gene.74	0.383037	0.8591	RF 15-gene (AUC=0.85)
15-gene.75	0.379163	0.857143	RF 15-gene (AUC=0.85)
15-gene.76	0.375336	0.855186	RF 15-gene (AUC=0.85)
15-gene.77	0.371556	0.853229	RF 15-gene (AUC=0.85)
15-gene.78	0.367822	0.851272	RF 15-gene (AUC=0.85)
15-gene.79	0.364133	0.849315	RF 15-gene (AUC=0.85)
15-gene.80	0.360488	0.847358	RF 15-gene (AUC=0.85)
15-gene.81	0.356887	0.845401	RF 15-gene (AUC=0.85)
15-gene.82	0.353328	0.843444	RF 15-gene (AUC=0.85)
15-gene.83	0.34981	0.841487	RF 15-gene (AUC=0.85)
15-gene.84	0.346334	0.83953	RF 15-gene (AUC=0.85)
15-gene.85	0.342898	0.837573	RF 15-gene (AUC=0.85)
15-gene.86	0.339502	0.835616	RF 15-gene (AUC=0.85)
15-gene.87	0.336145	0.833659	RF 15-gene (AUC=0.85)
15-gene.88	0.332826	0.831703	RF 15-gene (AUC=0.85)
15-gene.89	0.329545	0.829746	RF 15-gene (AUC=0.85)
15-gene.90	0.3263	0.827789	RF 15-gene (AUC=0.85)
15-gene.91	0.323092	0.825832	RF 15-gene (AUC=0.85)
15-gene.92	0.31992	0.823875	RF 15-gene (AUC=0.85)
15-gene.93	0.316783	0.821918	RF 15-gene (AUC=0.85)
15-gene.94	0.313681	0.819961	RF 15-gene (AUC=0.85)
15-gene.95	0.310613	0.818004	RF 15-gene (AUC=0.85)
15-gene.96	0.307578	0.816047	RF 15-gene (AUC=0.85)
15-gene.97	0.304576	0.81409	RF 15-gene (AUC=0.85)
15-gene.98	0.301607	0.812133	RF 15-gene (AUC=0.85)
15-gene.99	0.29867	0.810176	RF 15-gene (AUC=0.85)
15-gene.100	0.295764	0.808219	RF 15-gene (AUC=0.85)
15-gene.101	0.29289	0.806262	RF 15-gene (AUC=0.85)
15-gene.102	0.290046	0.804305	RF 15-gene (AUC=0.85)
15-gene.103	0.287232	0.802348	RF 15-gene (AUC=0.85)
15-gene.104	0.284448	0.800391	RF 15-gene (AUC=0.85)
15-gene.105	0.281693	0.798434	RF 15-gene (AUC=0.85)
15-gene.106	0.278966	0.796477	RF 15-gene (AUC=0.85)
15-gene.107	0.276268	0.794521	RF 15-gene (AUC=0.85)
15-gene.108	0.273599	0.792564	RF 15-gene (AUC=0.85)
15-gene.109	0.270956	0.790607	RF 15-gene (AUC=0.85)
15-gene.110	0.268341	0.78865	RF 15-gene (AUC=0.85)
15-gene.111	0.265753	0.786693	RF 15-gene (AUC=0.85)
15-gene.112	0.263191	0.784736	RF 15-gene (AUC=0.85)
15-gene.113	0.260655	0.782779	RF 15-gene (AUC=0.85)
15-gene.114	0.258145	0.780822	RF 15-gene (AUC=0.85)
15-gene.115	0.25566	0.778865	RF 15-gene (AUC=0.85)
15-gene.116	0.2532	0.776908	RF 15-gene (AUC=0.85)
15-gene.117	0.250765	0.774951	RF 15-gene (AUC=0.85)
15-gene.118	0.248354	0.772994	RF 15-gene (AUC=0.85)
15-gene.119	0.245967	0.771037	RF 15-gene (AUC=0.85)
15-gene.120	0.243604	0.76908	RF 15-gene (AUC=0.85)
15-gene.121	0.241265	0.767123	RF 15-gene (AUC=0.85)
15-gene.122	0.238948	0.765166	RF 15-gene (AUC=0.85)
15-gene.123	0.236654	0.763209	RF 15-gene (AUC=0.85)
15-gene.124	0.234383	0.761252	RF 15-gene (AUC=0.85)
15-gene.125	0.232133	0.759295	RF 15-gene (AUC=0.85)
15-gene.126	0.229906	0.757339	RF 15-gene (AUC=0.85)
15-gene.127	0.227701	0.755382	RF 15-gene (AUC=0.85)
15-gene.128	0.225516	0.753425	RF 15-gene (AUC=0.85)
15-gene.129	0.223353	0.751468	RF 15-gene (AUC=0.85)
15-gene.130	0.221211	0.749511	RF 15-gene (AUC=0.85)
15-gene.131	0.219089	0.747554	RF 15-gene (AUC=0.85)
15-gene.132	0.216988	0.745597	RF 15-gene (AUC=0.85)
15-gene.133	0.214906	0.74364	RF 15-gene (AUC=0.85)
15-gene.134	0.212845	0.741683	RF 15-gene (AUC=0.85)
15-gene.135	0.210803	0.739726	RF 15-gene (AUC=0.85)
15-gene.136	0.20878	0.737769	RF 15-gene (AUC=0.85)
15-gene.137	0.206777	0.735812	RF 15-gene (AUC=0.85)
15-gene.138	0.204792	0.733855	RF 15-gene (AUC=0.85)
15-gene.139	0.202827	0.731898	RF 15-gene (AUC=0.85)
15-gene.140	0.200879	0.729941	RF 15-gene (AUC=0.85)
15-gene.141	0.19895	0.727984	RF 15-gene (AUC=0.85)
15-gene.142	0.197039	0.726027	RF 15-gene (AUC=0.85)
15-gene.143	0.195146	0.72407	RF 15-gene (AUC=0.85)
15-gene.144	0.19327	0.722114	RF 15-gene (AUC=0.85)
15-gene.145	0.191412	0.720157	RF 15-gene (AUC=0.85)
15-gene.146	0.189571	0.7182	RF 15-gene (AUC=0.85)
15-gene.147	0.187747	0.716243	RF 15-gene (AUC=0.85)
15-gene.148	0.18594	0.714286	RF 15-gene (AUC=0.85)
15-gene.149	0.18415	0.712329	RF 15-gene (AUC=0.85)
15-gene.150	0.182376	0.710372	RF 15-gene (AUC=0.85)
15-gene.151	0.180618	0.708415	RF 15-gene (AUC=0.85)
15-gene.152	0.178876	0.706458	RF 15-gene (AUC=0.85)
15-gene.153	0.177151	0.704501	RF 15-gene (AUC=0.85)
15-gene.154	0.175441	0.702544	RF 15-gene (AUC=0.85)
15-gene.155	0.173746	0.700587	RF 15-gene (AUC=0.85)
15-gene.156	0.172067	0.69863	RF 15-gene (AUC=0.85)
15-gene.157	0.170404	0.696673	RF 15-gene (AUC=0.85)
15-gene.158	0.168755	0.694716	RF 15-gene (AUC=0.85)
15-gene.159	0.167122	0.692759	RF 15-gene (AUC=0.85)
15-gene.160	0.165503	0.690802	RF 15-gene (AUC=0.85)
15-gene.161	0.163898	0.688845	RF 15-gene (AUC=0.85)
15-gene.162	0.162309	0.686888	RF 15-gene (AUC=0.85)
15-gene.163	0.160733	0.684932	RF 15-gene (AUC=0.85)
15-gene.164	0.159172	0.682975	RF 15-gene (AUC=0.85)
15-gene.165	0.157624	0.681018	RF 15-gene (AUC=0.85)
15-gene.166	0.156091	0.679061	RF 15-gene (AUC=0.85)
15-gene.167	0.154571	0.677104	RF 15-gene (AUC=0.85)
15-gene.168	0.153065	0.675147	RF 15-gene (AUC=0.85)
15-gene.169	0.151572	0.67319	RF 15-gene (AUC=0.85)
15-gene.170	0.150092	0.671233	RF 15-gene (AUC=0.85)
15-gene.171	0.148626	0.669276	RF 15-gene (AUC=0.85)
15-gene.172	0.147173	0.667319	RF 15-gene (AUC=0.85)
15-gene.173	0.145733	0.665362	RF 15-gene (AUC=0.85)
15-gene.174	0.144305	0.663405	RF 15-gene (AUC=0.85)
15-gene.175	0.14289	0.661448	RF 15-gene (AUC=0.85)
15-gene.176	0.141488	0.659491	RF 15-gene (AUC=0.85)
15-gene.177	0.140098	0.657534	RF 15-gene (AUC=0.85)
15-gene.178	0.13872	0.655577	RF 15-gene (AUC=0.85)
15-gene.179	0.137354	0.65362	RF 15-gene (AUC=0.85)
15-gene.180	0.136001	0.651663	RF 15-gene (AUC=0.85)
15-gene.181	0.134659	0.649706	RF 15-gene (AUC=0.85)
15-gene.182	0.133329	0.64775	RF 15-gene (AUC=0.85)
15-gene.183	0.132011	0.645793	RF 15-gene (AUC=0.85)
15-gene.184	0.130705	0.643836	RF 15-gene (AUC=0.85)
15-gene.185	0.12941	0.641879	RF 15-gene (AUC=0.85)
15-gene.186	0.128126	0.639922	RF 15-gene (AUC=0.85)
15-gene.187	0.126854	0.637965	RF 15-gene (AUC=0.85)
15-gene.188	0.125592	0.636008	RF 15-gene (AUC=0.85)
15-gene.189	0.124342	0.634051	RF 15-gene (AUC=0.85)
15-gene.190	0.123103	0.632094	RF 15-gene (AUC=0.85)
15-gene.191	0.121874	0.630137	RF 15-gene (AUC=0.85)
15-gene.192	0.120656	0.62818	RF 15-gene (AUC=0.85)
15-gene.193	0.119449	0.626223	RF 15-gene (AUC=0.85)
15-gene.194	0.118253	0.624266	RF 15-gene (AUC=0.85)
15-gene.195	0.117066	0.622309	RF 15-gene (AUC=0.85)
15-gene.196	0.11589	0.620352	RF 15-gene (AUC=0.85)
15-gene.197	0.114725	0.618395	RF 15-gene (AUC=0.85)
15-gene.198	0.113569	0.616438	RF 15-gene (AUC=0.85)
15-gene.199	0.112424	0.614481	RF 15-gene (AUC=0.85)
15-gene.200	0.111289	0.612524	RF 15-gene (AUC=0.85)
15-gene.201	0.110163	0.610568	RF 15-gene (AUC=0.85)
15-gene.202	0.109047	0.608611	RF 15-gene (AUC=0.85)
15-gene.203	0.107941	0.606654	RF 15-gene (AUC=0.85)
15-gene.204	0.106845	0.604697	RF 15-gene (AUC=0.85)
15-gene.205	0.105758	0.60274	RF 15-gene (AUC=0.85)
15-gene.206	0.10468	0.600783	RF 15-gene (AUC=0.85)
15-gene.207	0.103612	0.598826	RF 15-gene (AUC=0.85)
15-gene.208	0.102553	0.596869	RF 15-gene (AUC=0.85)
15-gene.209	0.101503	0.594912	RF 15-gene (AUC=0.85)
15-gene.210	0.100463	0.592955	RF 15-gene (AUC=0.85)
15-gene.211	0.0994311	0.590998	RF 15-gene (AUC=0.85)
15-gene.212	0.0984084	0.589041	RF 15-gene (AUC=0.85)
15-gene.213	0.0973947	0.587084	RF 15-gene (AUC=0.85)
15-gene.214	0.0963897	0.585127	RF 15-gene (AUC=0.85)
15-gene.215	0.0953934	0.58317	RF 15-gene (AUC=0.85)
15-gene.216	0.0944058	0.581213	RF 15-gene (AUC=0.85)
15-gene.217	0.0934267	0.579256	RF 15-gene (AUC=0.85)
15-gene.218	0.0924561	0.577299	RF 15-gene (AUC=0.85)
15-gene.219	0.0914939	0.575342	RF 15-gene (AUC=0.85)
15-gene.220	0.0905401	0.573386	RF 15-gene (AUC=0.85)
15-gene.221	0.0895945	0.571429	RF 15-gene (AUC=0.85)
15-gene.222	0.0886572	0.569472	RF 15-gene (AUC=0.85)
15-gene.223	0.087728	0.567515	RF 15-gene (AUC=0.85)
15-gene.224	0.0868068	0.565558	RF 15-gene (AUC=0.85)
15-gene.225	0.0858936	0.563601	RF 15-gene (AUC=0.85)
15-gene.226	0.0849884	0.561644	RF 15-gene (AUC=0.85)
15-gene.227	0.084091	0.559687	RF 15-gene (AUC=0.85)
15-gene.228	0.0832014	0.55773	RF 15-gene (AUC=0.85)
15-gene.229	0.0823196	0.555773	RF 15-gene (AUC=0.85)
15-gene.230	0.0814454	0.553816	RF 15-gene (AUC=0.85)
15-gene.231	0.0805788	0.551859	RF 15-gene (AUC=0.85)
15-gene.232	0.0797197	0.549902	RF 15-gene (AUC=0.85)
15-gene.233	0.0788681	0.547945	RF 15-gene (AUC=0.85)
15-gene.234	0.0780239	0.545988	RF 15-gene (AUC=0.85)
15-gene.235	0.0771871	0.544031	RF 15-gene (AUC=0.85)
15-gene.236	0.0763575	0.542074	RF 15-gene (AUC=0.85)
15-gene.237	0.0755352	0.540117	RF 15-gene (AUC=0.85)
15-gene.238	0.0747201	0.53816	RF 15-gene (AUC=0.85)
15-gene.239	0.073912	0.536204	RF 15-gene (AUC=0.85)
15-gene.240	0.073111	0.534247	RF 15-gene (AUC=0.85)
15-gene.241	0.072317	0.53229	RF 15-gene (AUC=0.85)
15-gene.242	0.07153	0.530333	RF 15-gene (AUC=0.85)
15-gene.243	0.0707498	0.528376	RF 15-gene (AUC=0.85)
15-gene.244	0.0699765	0.526419	RF 15-gene (AUC=0.85)
15-gene.245	0.0692099	0.524462	RF 15-gene (AUC=0.85)
15-gene.246	0.06845	0.522505	RF 15-gene (AUC=0.85)
15-gene.247	0.0676968	0.520548	RF 15-gene (AUC=0.85)
15-gene.248	0.0669502	0.518591	RF 15-gene (AUC=0.85)
15-gene.249	0.0662102	0.516634	RF 15-gene (AUC=0.85)
15-gene.250	0.0654766	0.514677	RF 15-gene (AUC=0.85)
15-gene.251	0.0647495	0.51272	RF 15-gene (AUC=0.85)
15-gene.252	0.0640288	0.510763	RF 15-gene (AUC=0.85)
15-gene.253	0.0633145	0.508806	RF 15-gene (AUC=0.85)
15-gene.254	0.0626064	0.506849	RF 15-gene (AUC=0.85)
15-gene.255	0.0619046	0.504892	RF 15-gene (AUC=0.85)
15-gene.256	0.061209	0.502935	RF 15-gene (AUC=0.85)
15-gene.257	0.0605195	0.500978	RF 15-gene (AUC=0.85)
15-gene.258	0.0598362	0.499022	RF 15-gene (AUC=0.85)
15-gene.259	0.0591588	0.497065	RF 15-gene (AUC=0.85)
15-gene.260	0.0584875	0.495108	RF 15-gene (AUC=0.85)
15-gene.261	0.0578222	0.493151	RF 15-gene (AUC=0.85)
15-gene.262	0.0571627	0.491194	RF 15-gene (AUC=0.85)
15-gene.263	0.0565092	0.489237	RF 15-gene (AUC=0.85)
15-gene.264	0.0558614	0.48728	RF 15-gene (AUC=0.85)
15-gene.265	0.0552194	0.485323	RF 15-gene (AUC=0.85)
15-gene.266	0.0545831	0.483366	RF 15-gene (AUC=0.85)
15-gene.267	0.0539526	0.481409	RF 15-gene (AUC=0.85)
15-gene.268	0.0533276	0.479452	RF 15-gene (AUC=0.85)
15-gene.269	0.0527083	0.477495	RF 15-gene (AUC=0.85)
15-gene.270	0.0520945	0.475538	RF 15-gene (AUC=0.85)
15-gene.271	0.0514862	0.473581	RF 15-gene (AUC=0.85)
15-gene.272	0.0508834	0.471624	RF 15-gene (AUC=0.85)
15-gene.273	0.050286	0.469667	RF 15-gene (AUC=0.85)
15-gene.274	0.049694	0.46771	RF 15-gene (AUC=0.85)
15-gene.275	0.0491073	0.465753	RF 15-gene (AUC=0.85)
15-gene.276	0.0485259	0.463796	RF 15-gene (AUC=0.85)
15-gene.277	0.0479498	0.46184	RF 15-gene (AUC=0.85)
15-gene.278	0.0473789	0.459883	RF 15-gene (AUC=0.85)
15-gene.279	0.0468132	0.457926	RF 15-gene (AUC=0.85)
15-gene.280	0.0462526	0.455969	RF 15-gene (AUC=0.85)
15-gene.281	0.0456972	0.454012	RF 15-gene (AUC=0.85)
15-gene.282	0.0451468	0.452055	RF 15-gene (AUC=0.85)
15-gene.283	0.0446014	0.450098	RF 15-gene (AUC=0.85)
15-gene.284	0.044061	0.448141	RF 15-gene (AUC=0.85)
15-gene.285	0.0435255	0.446184	RF 15-gene (AUC=0.85)
15-gene.286	0.042995	0.444227	RF 15-gene (AUC=0.85)
15-gene.287	0.0424694	0.44227	RF 15-gene (AUC=0.85)
15-gene.288	0.0419485	0.440313	RF 15-gene (AUC=0.85)
15-gene.289	0.0414325	0.438356	RF 15-gene (AUC=0.85)
15-gene.290	0.0409212	0.436399	RF 15-gene (AUC=0.85)
15-gene.291	0.0404147	0.434442	RF 15-gene (AUC=0.85)
15-gene.292	0.0399129	0.432485	RF 15-gene (AUC=0.85)
15-gene.293	0.0394157	0.430528	RF 15-gene (AUC=0.85)
15-gene.294	0.0389231	0.428571	RF 15-gene (AUC=0.85)
15-gene.295	0.0384352	0.426614	RF 15-gene (AUC=0.85)
15-gene.296	0.0379517	0.424658	RF 15-gene (AUC=0.85)
15-gene.297	0.0374729	0.422701	RF 15-gene (AUC=0.85)
15-gene.298	0.0369984	0.420744	RF 15-gene (AUC=0.85)
15-gene.299	0.0365285	0.418787	RF 15-gene (AUC=0.85)
15-gene.300	0.036063	0.41683	RF 15-gene (AUC=0.85)
15-gene.301	0.0356018	0.414873	RF 15-gene (AUC=0.85)
15-gene.302	0.035145	0.412916	RF 15-gene (AUC=0.85)
15-gene.303	0.0346926	0.410959	RF 15-gene (AUC=0.85)
15-gene.304	0.0342444	0.409002	RF 15-gene (AUC=0.85)
15-gene.305	0.0338005	0.407045	RF 15-gene (AUC=0.85)
15-gene.306	0.0333608	0.405088	RF 15-gene (AUC=0.85)
15-gene.307	0.0329253	0.403131	RF 15-gene (AUC=0.85)
15-gene.308	0.0324939	0.401174	RF 15-gene (AUC=0.85)
15-gene.309	0.0320667	0.399217	RF 15-gene (AUC=0.85)
15-gene.310	0.0316436	0.39726	RF 15-gene (AUC=0.85)
15-gene.311	0.0312246	0.395303	RF 15-gene (AUC=0.85)
15-gene.312	0.0308096	0.393346	RF 15-gene (AUC=0.85)
15-gene.313	0.0303987	0.391389	RF 15-gene (AUC=0.85)
15-gene.314	0.0299917	0.389432	RF 15-gene (AUC=0.85)
15-gene.315	0.0295887	0.387476	RF 15-gene (AUC=0.85)
15-gene.316	0.0291896	0.385519	RF 15-gene (AUC=0.85)
15-gene.317	0.0287944	0.383562	RF 15-gene (AUC=0.85)
15-gene.318	0.028403	0.381605	RF 15-gene (AUC=0.85)
15-gene.319	0.0280155	0.379648	RF 15-gene (AUC=0.85)
15-gene.320	0.0276319	0.377691	RF 15-gene (AUC=0.85)
15-gene.321	0.027252	0.375734	RF 15-gene (AUC=0.85)
15-gene.322	0.0268758	0.373777	RF 15-gene (AUC=0.85)
15-gene.323	0.0265034	0.37182	RF 15-gene (AUC=0.85)
15-gene.324	0.0261347	0.369863	RF 15-gene (AUC=0.85)
15-gene.325	0.0257697	0.367906	RF 15-gene (AUC=0.85)
15-gene.326	0.0254083	0.365949	RF 15-gene (AUC=0.85)
15-gene.327	0.0250505	0.363992	RF 15-gene (AUC=0.85)
15-gene.328	0.0246963	0.362035	RF 15-gene (AUC=0.85)
15-gene.329	0.0243457	0.360078	RF 15-gene (AUC=0.85)
15-gene.330	0.0239987	0.358121	RF 15-gene (AUC=0.85)
15-gene.331	0.0236551	0.356164	RF 15-gene (AUC=0.85)
15-gene.332	0.0233151	0.354207	RF 15-gene (AUC=0.85)
15-gene.333	0.0229785	0.35225	RF 15-gene (AUC=0.85)
15-gene.334	0.0226454	0.350294	RF 15-gene (AUC=0.85)
15-gene.335	0.0223156	0.348337	RF 15-gene (AUC=0.85)
15-gene.336	0.0219893	0.34638	RF 15-gene (AUC=0.85)
15-gene.337	0.0216663	0.344423	RF 15-gene (AUC=0.85)
15-gene.338	0.0213467	0.342466	RF 15-gene (AUC=0.85)
15-gene.339	0.0210304	0.340509	RF 15-gene (AUC=0.85)
15-gene.340	0.0207174	0.338552	RF 15-gene (AUC=0.85)
15-gene.341	0.0204076	0.336595	RF 15-gene (AUC=0.85)
15-gene.342	0.0201011	0.334638	RF 15-gene (AUC=0.85)
15-gene.343	0.0197978	0.332681	RF 15-gene (AUC=0.85)
15-gene.344	0.0194978	0.330724	RF 15-gene (AUC=0.85)
15-gene.345	0.0192009	0.328767	RF 15-gene (AUC=0.85)
15-gene.346	0.0189071	0.32681	RF 15-gene (AUC=0.85)
15-gene.347	0.0186165	0.324853	RF 15-gene (AUC=0.85)
15-gene.348	0.018329	0.322896	RF 15-gene (AUC=0.85)
15-gene.349	0.0180445	0.320939	RF 15-gene (AUC=0.85)
15-gene.350	0.0177632	0.318982	RF 15-gene (AUC=0.85)
15-gene.351	0.0174848	0.317025	RF 15-gene (AUC=0.85)
15-gene.352	0.0172095	0.315068	RF 15-gene (AUC=0.85)
15-gene.353	0.0169372	0.313112	RF 15-gene (AUC=0.85)
15-gene.354	0.0166679	0.311155	RF 15-gene (AUC=0.85)
15-gene.355	0.0164015	0.309198	RF 15-gene (AUC=0.85)
15-gene.356	0.016138	0.307241	RF 15-gene (AUC=0.85)
15-gene.357	0.0158775	0.305284	RF 15-gene (AUC=0.85)
15-gene.358	0.0156198	0.303327	RF 15-gene (AUC=0.85)
15-gene.359	0.015365	0.30137	RF 15-gene (AUC=0.85)
15-gene.360	0.0151131	0.299413	RF 15-gene (AUC=0.85)
15-gene.361	0.014864	0.297456	RF 15-gene (AUC=0.85)
15-gene.362	0.0146177	0.295499	RF 15-gene (AUC=0.85)
15-gene.363	0.0143741	0.293542	RF 15-gene (AUC=0.85)
15-gene.364	0.0141334	0.291585	RF 15-gene (AUC=0.85)
15-gene.365	0.0138953	0.289628	RF 15-gene (AUC=0.85)
15-gene.366	0.01366	0.287671	RF 15-gene (AUC=0.85)
15-gene.367	0.0134275	0.285714	RF 15-gene (AUC=0.85)
15-gene.368	0.0131976	0.283757	RF 15-gene (AUC=0.85)
15-gene.369	0.0129703	0.2818	RF 15-gene (AUC=0.85)
15-gene.370	0.0127457	0.279843	RF 15-gene (AUC=0.85)
15-gene.371	0.0125238	0.277886	RF 15-gene (AUC=0.85)
15-gene.372	0.0123044	0.27593	RF 15-gene (AUC=0.85)
15-gene.373	0.0120876	0.273973	RF 15-gene (AUC=0.85)
15-gene.374	0.0118734	0.272016	RF 15-gene (AUC=0.85)
15-gene.375	0.0116618	0.270059	RF 15-gene (AUC=0.85)
15-gene.376	0.0114527	0.268102	RF 15-gene (AUC=0.85)
15-gene.377	0.0112461	0.266145	RF 15-gene (AUC=0.85)
15-gene.378	0.0110419	0.264188	RF 15-gene (AUC=0.85)
15-gene.379	0.0108403	0.262231	RF 15-gene (AUC=0.85)
15-gene.380	0.0106411	0.260274	RF 15-gene (AUC=0.85)
15-gene.381	0.0104444	0.258317	RF 15-gene (AUC=0.85)
15-gene.382	0.0102501	0.25636	RF 15-gene (AUC=0.85)
15-gene.383	0.0100582	0.254403	RF 15-gene (AUC=0.85)
15-gene.384	0.00986867	0.252446	RF 15-gene (AUC=0.85)
15-gene.385	0.00968152	0.250489	RF 15-gene (AUC=0.85)
15-gene.386	0.00949672	0.248532	RF 15-gene (AUC=0.85)
15-gene.387	0.00931425	0.246575	RF 15-gene (AUC=0.85)
15-gene.388	0.00913411	0.244618	RF 15-gene (AUC=0.85)
15-gene.389	0.00895626	0.242661	RF 15-gene (AUC=0.85)
15-gene.390	0.00878069	0.240705	RF 15-gene (AUC=0.85)
15-gene.391	0.00860739	0.238748	RF 15-gene (AUC=0.85)
15-gene.392	0.00843634	0.236791	RF 15-gene (AUC=0.85)
15-gene.393	0.00826752	0.234834	RF 15-gene (AUC=0.85)
15-gene.394	0.00810092	0.232877	RF 15-gene (AUC=0.85)
15-gene.395	0.00793651	0.23092	RF 15-gene (AUC=0.85)
15-gene.396	0.00777429	0.228963	RF 15-gene (AUC=0.85)
15-gene.397	0.00761424	0.227006	RF 15-gene (AUC=0.85)
15-gene.398	0.00745633	0.225049	RF 15-gene (AUC=0.85)
15-gene.399	0.00730056	0.223092	RF 15-gene (AUC=0.85)
15-gene.400	0.0071469	0.221135	RF 15-gene (AUC=0.85)
15-gene.401	0.00699535	0.219178	RF 15-gene (AUC=0.85)
15-gene.402	0.00684588	0.217221	RF 15-gene (AUC=0.85)
15-gene.403	0.00669849	0.215264	RF 15-gene (AUC=0.85)
15-gene.404	0.00655314	0.213307	RF 15-gene (AUC=0.85)
15-gene.405	0.00640984	0.21135	RF 15-gene (AUC=0.85)
15-gene.406	0.00626856	0.209393	RF 15-gene (AUC=0.85)
15-gene.407	0.00612929	0.207436	RF 15-gene (AUC=0.85)
15-gene.408	0.00599201	0.205479	RF 15-gene (AUC=0.85)
15-gene.409	0.00585671	0.203523	RF 15-gene (AUC=0.85)
15-gene.410	0.00572337	0.201566	RF 15-gene (AUC=0.85)
15-gene.411	0.00559197	0.199609	RF 15-gene (AUC=0.85)
15-gene.412	0.00546251	0.197652	RF 15-gene (AUC=0.85)
15-gene.413	0.00533497	0.195695	RF 15-gene (AUC=0.85)
15-gene.414	0.00520933	0.193738	RF 15-gene (AUC=0.85)
15-gene.415	0.00508557	0.191781	RF 15-gene (AUC=0.85)
15-gene.416	0.00496369	0.189824	RF 15-gene (AUC=0.85)
15-gene.417	0.00484367	0.187867	RF 15-gene (AUC=0.85)
15-gene.418	0.0047255	0.18591	RF 15-gene (AUC=0.85)
15-gene.419	0.00460915	0.183953	RF 15-gene (AUC=0.85)
15-gene.420	0.00449462	0.181996	RF 15-gene (AUC=0.85)
15-gene.421	0.00438189	0.180039	RF 15-gene (AUC=0.85)
15-gene.422	0.00427094	0.178082	RF 15-gene (AUC=0.85)
15-gene.423	0.00416178	0.176125	RF 15-gene (AUC=0.85)
15-gene.424	0.00405436	0.174168	RF 15-gene (AUC=0.85)
15-gene.425	0.0039487	0.172211	RF 15-gene (AUC=0.85)
15-gene.426	0.00384476	0.170254	RF 15-gene (AUC=0.85)
15-gene.427	0.00374255	0.168297	RF 15-gene (AUC=0.85)
15-gene.428	0.00364204	0.166341	RF 15-gene (AUC=0.85)
15-gene.429	0.00354321	0.164384	RF 15-gene (AUC=0.85)
15-gene.430	0.00344606	0.162427	RF 15-gene (AUC=0.85)
15-gene.431	0.00335058	0.16047	RF 15-gene (AUC=0.85)
15-gene.432	0.00325675	0.158513	RF 15-gene (AUC=0.85)
15-gene.433	0.00316455	0.156556	RF 15-gene (AUC=0.85)
15-gene.434	0.00307398	0.154599	RF 15-gene (AUC=0.85)
15-gene.435	0.00298501	0.152642	RF 15-gene (AUC=0.85)
15-gene.436	0.00289764	0.150685	RF 15-gene (AUC=0.85)
15-gene.437	0.00281186	0.148728	RF 15-gene (AUC=0.85)
15-gene.438	0.00272765	0.146771	RF 15-gene (AUC=0.85)
15-gene.439	0.00264499	0.144814	RF 15-gene (AUC=0.85)
15-gene.440	0.00256388	0.142857	RF 15-gene (AUC=0.85)
15-gene.441	0.0024843	0.1409	RF 15-gene (AUC=0.85)
15-gene.442	0.00240623	0.138943	RF 15-gene (AUC=0.85)
15-gene.443	0.00232968	0.136986	RF 15-gene (AUC=0.85)
15-gene.444	0.00225462	0.135029	RF 15-gene (AUC=0.85)
15-gene.445	0.00218104	0.133072	RF 15-gene (AUC=0.85)
15-gene.446	0.00210892	0.131115	RF 15-gene (AUC=0.85)
15-gene.447	0.00203826	0.129159	RF 15-gene (AUC=0.85)
15-gene.448	0.00196905	0.127202	RF 15-gene (AUC=0.85)
15-gene.449	0.00190127	0.125245	RF 15-gene (AUC=0.85)
15-gene.450	0.0018349	0.123288	RF 15-gene (AUC=0.85)
15-gene.451	0.00176994	0.121331	RF 15-gene (AUC=0.85)
15-gene.452	0.00170638	0.119374	RF 15-gene (AUC=0.85)
15-gene.453	0.00164419	0.117417	RF 15-gene (AUC=0.85)
15-gene.454	0.00158338	0.11546	RF 15-gene (AUC=0.85)
15-gene.455	0.00152392	0.113503	RF 15-gene (AUC=0.85)
15-gene.456	0.00146581	0.111546	RF 15-gene (AUC=0.85)
15-gene.457	0.00140903	0.109589	RF 15-gene (AUC=0.85)
15-gene.458	0.00135357	0.107632	RF 15-gene (AUC=0.85)
15-gene.459	0.00129943	0.105675	RF 15-gene (AUC=0.85)
15-gene.460	0.00124658	0.103718	RF 15-gene (AUC=0.85)
15-gene.461	0.00119501	0.101761	RF 15-gene (AUC=0.85)
15-gene.462	0.00114472	0.0998043	RF 15-gene (AUC=0.85)
15-gene.463	0.00109569	0.0978474	RF 15-gene (AUC=0.85)
15-gene.464	0.00104791	0.0958904	RF 15-gene (AUC=0.85)
15-gene.465	0.00100137	0.0939335	RF 15-gene (AUC=0.85)
15-gene.466	0.00095606	0.0919765	RF 15-gene (AUC=0.85)
15-gene.467	0.000911962	0.0900196	RF 15-gene (AUC=0.85)
15-gene.468	0.000869068	0.0880626	RF 15-gene (AUC=0.85)
15-gene.469	0.000827365	0.0861057	RF 15-gene (AUC=0.85)
15-gene.470	0.000786843	0.0841487	RF 15-gene (AUC=0.85)
15-gene.471	0.000747491	0.0821918	RF 15-gene (AUC=0.85)
15-gene.472	0.000709296	0.0802348	RF 15-gene (AUC=0.85)
15-gene.473	0.000672246	0.0782779	RF 15-gene (AUC=0.85)
15-gene.474	0.000636332	0.0763209	RF 15-gene (AUC=0.85)
15-gene.475	0.000601541	0.074364	RF 15-gene (AUC=0.85)
15-gene.476	0.000567862	0.072407	RF 15-gene (AUC=0.85)
15-gene.477	0.000535283	0.0704501	RF 15-gene (AUC=0.85)
15-gene.478	0.000503793	0.0684932	RF 15-gene (AUC=0.85)
15-gene.479	0.000473381	0.0665362	RF 15-gene (AUC=0.85)
15-gene.480	0.000444036	0.0645793	RF 15-gene (AUC=0.85)
15-gene.481	0.000415746	0.0626223	RF 15-gene (AUC=0.85)
15-gene.482	0.000388499	0.0606654	RF 15-gene (AUC=0.85)
15-gene.483	0.000362286	0.0587084	RF 15-gene (AUC=0.85)
15-gene.484	0.000337093	0.0567515	RF 15-gene (AUC=0.85)
15-gene.485	0.000312911	0.0547945	RF 15-gene (AUC=0.85)
15-gene.486	0.000289728	0.0528376	RF 15-gene (AUC=0.85)
15-gene.487	0.000267532	0.0508806	RF 15-gene (AUC=0.85)
15-gene.488	0.000246312	0.0489237	RF 15-gene (AUC=0.85)
15-gene.489	0.000226058	0.0469667	RF 15-gene (AUC=0.85)
15-gene.490	0.000206757	0.0450098	RF 15-gene (AUC=0.85)
15-gene.491	0.000188399	0.0430528	RF 15-gene (AUC=0.85)
15-gene.492	0.000170971	0.0410959	RF 15-gene (AUC=0.85)
15-gene.493	0.000154464	0.0391389	RF 15-gene (AUC=0.85)
15-gene.494	0.000138865	0.037182	RF 15-gene (AUC=0.85)
15-gene.495	0.000124163	0.035225	RF 15-gene (AUC=0.85)
15-gene.496	0.000110347	0.0332681	RF 15-gene (AUC=0.85)
15-gene.497	9.74e-05	0.0313112	RF 15-gene (AUC=0.85)
15-gene.498	8.53e-05	0.0293542	RF 15-gene (AUC=0.85)
15-gene.499	7.41e-05	0.0273973	RF 15-gene (AUC=0.85)
15-gene.500	6.37e-05	0.0254403	RF 15-gene (AUC=0.85)
15-gene.501	5.42e-05	0.0234834	RF 15-gene (AUC=0.85)
15-gene.502	4.54e-05	0.0215264	RF 15-gene (AUC=0.85)
15-gene.503	3.75e-05	0.0195695	RF 15-gene (AUC=0.85)
15-gene.504	3.03e-05	0.0176125	RF 15-gene (AUC=0.85)
15-gene.505	2.4e-05	0.0156556	RF 15-gene (AUC=0.85)
15-gene.506	1.84e-05	0.0136986	RF 15-gene (AUC=0.85)
15-gene.507	1.35e-05	0.0117417	RF 15-gene (AUC=0.85)
15-gene.508	9.47e-06	0.00978474	RF 15-gene (AUC=0.85)
15-gene.509	6.12e-06	0.00782779	RF 15-gene (AUC=0.85)
15-gene.510	3.51e-06	0.00587084	RF 15-gene (AUC=0.85)
15-gene.511	1.61e-06	0.00391389	RF 15-gene (AUC=0.85)
15-gene.512	4.34e-07	0.00195695	RF 15-gene (AUC=0.85)
15-gene.513	0	0	RF 15-gene (AUC=0.85)
15-gene.514	0	0	RF 15-gene (AUC=0.85)
3-gene published panel.1	1	1	RF 3-gene published panel (AUC=0.63)
3-gene published panel.2	1	1	RF 3-gene published panel (AUC=0.63)
3-gene published panel.3	0.999207	0.998043	RF 3-gene published panel (AUC=0.63)
3-gene published panel.4	0.997907	0.996086	RF 3-gene published panel (AUC=0.63)
3-gene published panel.5	0.996334	0.994129	RF 3-gene published panel (AUC=0.63)
3-gene published panel.6	0.994565	0.992172	RF 3-gene published panel (AUC=0.63)
3-gene published panel.7	0.992641	0.990215	RF 3-gene published panel (AUC=0.63)
3-gene published panel.8	0.99059	0.988258	RF 3-gene published panel (AUC=0.63)
3-gene published panel.9	0.98843	0.986301	RF 3-gene published panel (AUC=0.63)
3-gene published panel.10	0.986176	0.984344	RF 3-gene published panel (AUC=0.63)
3-gene published panel.11	0.983839	0.982387	RF 3-gene published panel (AUC=0.63)
3-gene published panel.12	0.981428	0.980431	RF 3-gene published panel (AUC=0.63)
3-gene published panel.13	0.97895	0.978474	RF 3-gene published panel (AUC=0.63)
3-gene published panel.14	0.976412	0.976517	RF 3-gene published panel (AUC=0.63)
3-gene published panel.15	0.973819	0.97456	RF 3-gene published panel (AUC=0.63)
3-gene published panel.16	0.971176	0.972603	RF 3-gene published panel (AUC=0.63)
3-gene published panel.17	0.968486	0.970646	RF 3-gene published panel (AUC=0.63)
3-gene published panel.18	0.965754	0.968689	RF 3-gene published panel (AUC=0.63)
3-gene published panel.19	0.962982	0.966732	RF 3-gene published panel (AUC=0.63)
3-gene published panel.20	0.960173	0.964775	RF 3-gene published panel (AUC=0.63)
3-gene published panel.21	0.95733	0.962818	RF 3-gene published panel (AUC=0.63)
3-gene published panel.22	0.954455	0.960861	RF 3-gene published panel (AUC=0.63)
3-gene published panel.23	0.95155	0.958904	RF 3-gene published panel (AUC=0.63)
3-gene published panel.24	0.948617	0.956947	RF 3-gene published panel (AUC=0.63)
3-gene published panel.25	0.945658	0.95499	RF 3-gene published panel (AUC=0.63)
3-gene published panel.26	0.942674	0.953033	RF 3-gene published panel (AUC=0.63)
3-gene published panel.27	0.939667	0.951076	RF 3-gene published panel (AUC=0.63)
3-gene published panel.28	0.936639	0.949119	RF 3-gene published panel (AUC=0.63)
3-gene published panel.29	0.93359	0.947162	RF 3-gene published panel (AUC=0.63)
3-gene published panel.30	0.930522	0.945205	RF 3-gene published panel (AUC=0.63)
3-gene published panel.31	0.927435	0.943249	RF 3-gene published panel (AUC=0.63)
3-gene published panel.32	0.924332	0.941292	RF 3-gene published panel (AUC=0.63)
3-gene published panel.33	0.921213	0.939335	RF 3-gene published panel (AUC=0.63)
3-gene published panel.34	0.918078	0.937378	RF 3-gene published panel (AUC=0.63)
3-gene published panel.35	0.914929	0.935421	RF 3-gene published panel (AUC=0.63)
3-gene published panel.36	0.911767	0.933464	RF 3-gene published panel (AUC=0.63)
3-gene published panel.37	0.908592	0.931507	RF 3-gene published panel (AUC=0.63)
3-gene published panel.38	0.905406	0.92955	RF 3-gene published panel (AUC=0.63)
3-gene published panel.39	0.902207	0.927593	RF 3-gene published panel (AUC=0.63)
3-gene published panel.40	0.898999	0.925636	RF 3-gene published panel (AUC=0.63)
3-gene published panel.41	0.89578	0.923679	RF 3-gene published panel (AUC=0.63)
3-gene published panel.42	0.892552	0.921722	RF 3-gene published panel (AUC=0.63)
3-gene published panel.43	0.889315	0.919765	RF 3-gene published panel (AUC=0.63)
3-gene published panel.44	0.88607	0.917808	RF 3-gene published panel (AUC=0.63)
3-gene published panel.45	0.882817	0.915851	RF 3-gene published panel (AUC=0.63)
3-gene published panel.46	0.879557	0.913894	RF 3-gene published panel (AUC=0.63)
3-gene published panel.47	0.87629	0.911937	RF 3-gene published panel (AUC=0.63)
3-gene published panel.48	0.873017	0.90998	RF 3-gene published panel (AUC=0.63)
3-gene published panel.49	0.869738	0.908023	RF 3-gene published panel (AUC=0.63)
3-gene published panel.50	0.866453	0.906067	RF 3-gene published panel (AUC=0.63)
3-gene published panel.51	0.863163	0.90411	RF 3-gene published panel (AUC=0.63)
3-gene published panel.52	0.859869	0.902153	RF 3-gene published panel (AUC=0.63)
3-gene published panel.53	0.85657	0.900196	RF 3-gene published panel (AUC=0.63)
3-gene published panel.54	0.853267	0.898239	RF 3-gene published panel (AUC=0.63)
3-gene published panel.55	0.849961	0.896282	RF 3-gene published panel (AUC=0.63)
3-gene published panel.56	0.846651	0.894325	RF 3-gene published panel (AUC=0.63)
3-gene published panel.57	0.843338	0.892368	RF 3-gene published panel (AUC=0.63)
3-gene published panel.58	0.840022	0.890411	RF 3-gene published panel (AUC=0.63)
3-gene published panel.59	0.836704	0.888454	RF 3-gene published panel (AUC=0.63)
3-gene published panel.60	0.833384	0.886497	RF 3-gene published panel (AUC=0.63)
3-gene published panel.61	0.830061	0.88454	RF 3-gene published panel (AUC=0.63)
3-gene published panel.62	0.826738	0.882583	RF 3-gene published panel (AUC=0.63)
3-gene published panel.63	0.823412	0.880626	RF 3-gene published panel (AUC=0.63)
3-gene published panel.64	0.820086	0.878669	RF 3-gene published panel (AUC=0.63)
3-gene published panel.65	0.816759	0.876712	RF 3-gene published panel (AUC=0.63)
3-gene published panel.66	0.813431	0.874755	RF 3-gene published panel (AUC=0.63)
3-gene published panel.67	0.810102	0.872798	RF 3-gene published panel (AUC=0.63)
3-gene published panel.68	0.806774	0.870841	RF 3-gene published panel (AUC=0.63)
3-gene published panel.69	0.803445	0.868885	RF 3-gene published panel (AUC=0.63)
3-gene published panel.70	0.800117	0.866928	RF 3-gene published panel (AUC=0.63)
3-gene published panel.71	0.796788	0.864971	RF 3-gene published panel (AUC=0.63)
3-gene published panel.72	0.793461	0.863014	RF 3-gene published panel (AUC=0.63)
3-gene published panel.73	0.790134	0.861057	RF 3-gene published panel (AUC=0.63)
3-gene published panel.74	0.786808	0.8591	RF 3-gene published panel (AUC=0.63)
3-gene published panel.75	0.783483	0.857143	RF 3-gene published panel (AUC=0.63)
3-gene published panel.76	0.78016	0.855186	RF 3-gene published panel (AUC=0.63)
3-gene published panel.77	0.776837	0.853229	RF 3-gene published panel (AUC=0.63)
3-gene published panel.78	0.773517	0.851272	RF 3-gene published panel (AUC=0.63)
3-gene published panel.79	0.770198	0.849315	RF 3-gene published panel (AUC=0.63)
3-gene published panel.80	0.766881	0.847358	RF 3-gene published panel (AUC=0.63)
3-gene published panel.81	0.763566	0.845401	RF 3-gene published panel (AUC=0.63)
3-gene published panel.82	0.760253	0.843444	RF 3-gene published panel (AUC=0.63)
3-gene published panel.83	0.756942	0.841487	RF 3-gene published panel (AUC=0.63)
3-gene published panel.84	0.753634	0.83953	RF 3-gene published panel (AUC=0.63)
3-gene published panel.85	0.750328	0.837573	RF 3-gene published panel (AUC=0.63)
3-gene published panel.86	0.747025	0.835616	RF 3-gene published panel (AUC=0.63)
3-gene published panel.87	0.743725	0.833659	RF 3-gene published panel (AUC=0.63)
3-gene published panel.88	0.740428	0.831703	RF 3-gene published panel (AUC=0.63)
3-gene published panel.89	0.737134	0.829746	RF 3-gene published panel (AUC=0.63)
3-gene published panel.90	0.733843	0.827789	RF 3-gene published panel (AUC=0.63)
3-gene published panel.91	0.730555	0.825832	RF 3-gene published panel (AUC=0.63)
3-gene published panel.92	0.727271	0.823875	RF 3-gene published panel (AUC=0.63)
3-gene published panel.93	0.72399	0.821918	RF 3-gene published panel (AUC=0.63)
3-gene published panel.94	0.720713	0.819961	RF 3-gene published panel (AUC=0.63)
3-gene published panel.95	0.717439	0.818004	RF 3-gene published panel (AUC=0.63)
3-gene published panel.96	0.714169	0.816047	RF 3-gene published panel (AUC=0.63)
3-gene published panel.97	0.710903	0.81409	RF 3-gene published panel (AUC=0.63)
3-gene published panel.98	0.707641	0.812133	RF 3-gene published panel (AUC=0.63)
3-gene published panel.99	0.704383	0.810176	RF 3-gene published panel (AUC=0.63)
3-gene published panel.100	0.70113	0.808219	RF 3-gene published panel (AUC=0.63)
3-gene published panel.101	0.69788	0.806262	RF 3-gene published panel (AUC=0.63)
3-gene published panel.102	0.694635	0.804305	RF 3-gene published panel (AUC=0.63)
3-gene published panel.103	0.691394	0.802348	RF 3-gene published panel (AUC=0.63)
3-gene published panel.104	0.688158	0.800391	RF 3-gene published panel (AUC=0.63)
3-gene published panel.105	0.684926	0.798434	RF 3-gene published panel (AUC=0.63)
3-gene published panel.106	0.681699	0.796477	RF 3-gene published panel (AUC=0.63)
3-gene published panel.107	0.678477	0.794521	RF 3-gene published panel (AUC=0.63)
3-gene published panel.108	0.675259	0.792564	RF 3-gene published panel (AUC=0.63)
3-gene published panel.109	0.672047	0.790607	RF 3-gene published panel (AUC=0.63)
3-gene published panel.110	0.668839	0.78865	RF 3-gene published panel (AUC=0.63)
3-gene published panel.111	0.665636	0.786693	RF 3-gene published panel (AUC=0.63)
3-gene published panel.112	0.662439	0.784736	RF 3-gene published panel (AUC=0.63)
3-gene published panel.113	0.659246	0.782779	RF 3-gene published panel (AUC=0.63)
3-gene published panel.114	0.656059	0.780822	RF 3-gene published panel (AUC=0.63)
3-gene published panel.115	0.652877	0.778865	RF 3-gene published panel (AUC=0.63)
3-gene published panel.116	0.6497	0.776908	RF 3-gene published panel (AUC=0.63)
3-gene published panel.117	0.646529	0.774951	RF 3-gene published panel (AUC=0.63)
3-gene published panel.118	0.643363	0.772994	RF 3-gene published panel (AUC=0.63)
3-gene published panel.119	0.640203	0.771037	RF 3-gene published panel (AUC=0.63)
3-gene published panel.120	0.637048	0.76908	RF 3-gene published panel (AUC=0.63)
3-gene published panel.121	0.633899	0.767123	RF 3-gene published panel (AUC=0.63)
3-gene published panel.122	0.630756	0.765166	RF 3-gene published panel (AUC=0.63)
3-gene published panel.123	0.627618	0.763209	RF 3-gene published panel (AUC=0.63)
3-gene published panel.124	0.624486	0.761252	RF 3-gene published panel (AUC=0.63)
3-gene published panel.125	0.62136	0.759295	RF 3-gene published panel (AUC=0.63)
3-gene published panel.126	0.61824	0.757339	RF 3-gene published panel (AUC=0.63)
3-gene published panel.127	0.615126	0.755382	RF 3-gene published panel (AUC=0.63)
3-gene published panel.128	0.612018	0.753425	RF 3-gene published panel (AUC=0.63)
3-gene published panel.129	0.608916	0.751468	RF 3-gene published panel (AUC=0.63)
3-gene published panel.130	0.60582	0.749511	RF 3-gene published panel (AUC=0.63)
3-gene published panel.131	0.60273	0.747554	RF 3-gene published panel (AUC=0.63)
3-gene published panel.132	0.599646	0.745597	RF 3-gene published panel (AUC=0.63)
3-gene published panel.133	0.596569	0.74364	RF 3-gene published panel (AUC=0.63)
3-gene published panel.134	0.593497	0.741683	RF 3-gene published panel (AUC=0.63)
3-gene published panel.135	0.590432	0.739726	RF 3-gene published panel (AUC=0.63)
3-gene published panel.136	0.587374	0.737769	RF 3-gene published panel (AUC=0.63)
3-gene published panel.137	0.584322	0.735812	RF 3-gene published panel (AUC=0.63)
3-gene published panel.138	0.581276	0.733855	RF 3-gene published panel (AUC=0.63)
3-gene published panel.139	0.578236	0.731898	RF 3-gene published panel (AUC=0.63)
3-gene published panel.140	0.575204	0.729941	RF 3-gene published panel (AUC=0.63)
3-gene published panel.141	0.572177	0.727984	RF 3-gene published panel (AUC=0.63)
3-gene published panel.142	0.569158	0.726027	RF 3-gene published panel (AUC=0.63)
3-gene published panel.143	0.566144	0.72407	RF 3-gene published panel (AUC=0.63)
3-gene published panel.144	0.563138	0.722114	RF 3-gene published panel (AUC=0.63)
3-gene published panel.145	0.560138	0.720157	RF 3-gene published panel (AUC=0.63)
3-gene published panel.146	0.557145	0.7182	RF 3-gene published panel (AUC=0.63)
3-gene published panel.147	0.554159	0.716243	RF 3-gene published panel (AUC=0.63)
3-gene published panel.148	0.551179	0.714286	RF 3-gene published panel (AUC=0.63)
3-gene published panel.149	0.548207	0.712329	RF 3-gene published panel (AUC=0.63)
3-gene published panel.150	0.545241	0.710372	RF 3-gene published panel (AUC=0.63)
3-gene published panel.151	0.542282	0.708415	RF 3-gene published panel (AUC=0.63)
3-gene published panel.152	0.53933	0.706458	RF 3-gene published panel (AUC=0.63)
3-gene published panel.153	0.536385	0.704501	RF 3-gene published panel (AUC=0.63)
3-gene published panel.154	0.533447	0.702544	RF 3-gene published panel (AUC=0.63)
3-gene published panel.155	0.530516	0.700587	RF 3-gene published panel (AUC=0.63)
3-gene published panel.156	0.527591	0.69863	RF 3-gene published panel (AUC=0.63)
3-gene published panel.157	0.524674	0.696673	RF 3-gene published panel (AUC=0.63)
3-gene published panel.158	0.521764	0.694716	RF 3-gene published panel (AUC=0.63)
3-gene published panel.159	0.518862	0.692759	RF 3-gene published panel (AUC=0.63)
3-gene published panel.160	0.515966	0.690802	RF 3-gene published panel (AUC=0.63)
3-gene published panel.161	0.513077	0.688845	RF 3-gene published panel (AUC=0.63)
3-gene published panel.162	0.510196	0.686888	RF 3-gene published panel (AUC=0.63)
3-gene published panel.163	0.507322	0.684932	RF 3-gene published panel (AUC=0.63)
3-gene published panel.164	0.504455	0.682975	RF 3-gene published panel (AUC=0.63)
3-gene published panel.165	0.501595	0.681018	RF 3-gene published panel (AUC=0.63)
3-gene published panel.166	0.498743	0.679061	RF 3-gene published panel (AUC=0.63)
3-gene published panel.167	0.495898	0.677104	RF 3-gene published panel (AUC=0.63)
3-gene published panel.168	0.49306	0.675147	RF 3-gene published panel (AUC=0.63)
3-gene published panel.169	0.490229	0.67319	RF 3-gene published panel (AUC=0.63)
3-gene published panel.170	0.487406	0.671233	RF 3-gene published panel (AUC=0.63)
3-gene published panel.171	0.484591	0.669276	RF 3-gene published panel (AUC=0.63)
3-gene published panel.172	0.481783	0.667319	RF 3-gene published panel (AUC=0.63)
3-gene published panel.173	0.478982	0.665362	RF 3-gene published panel (AUC=0.63)
3-gene published panel.174	0.476188	0.663405	RF 3-gene published panel (AUC=0.63)
3-gene published panel.175	0.473403	0.661448	RF 3-gene published panel (AUC=0.63)
3-gene published panel.176	0.470624	0.659491	RF 3-gene published panel (AUC=0.63)
3-gene published panel.177	0.467853	0.657534	RF 3-gene published panel (AUC=0.63)
3-gene published panel.178	0.46509	0.655577	RF 3-gene published panel (AUC=0.63)
3-gene published panel.179	0.462334	0.65362	RF 3-gene published panel (AUC=0.63)
3-gene published panel.180	0.459586	0.651663	RF 3-gene published panel (AUC=0.63)
3-gene published panel.181	0.456845	0.649706	RF 3-gene published panel (AUC=0.63)
3-gene published panel.182	0.454112	0.64775	RF 3-gene published panel (AUC=0.63)
3-gene published panel.183	0.451387	0.645793	RF 3-gene published panel (AUC=0.63)
3-gene published panel.184	0.448669	0.643836	RF 3-gene published panel (AUC=0.63)
3-gene published panel.185	0.445959	0.641879	RF 3-gene published panel (AUC=0.63)
3-gene published panel.186	0.443257	0.639922	RF 3-gene published panel (AUC=0.63)
3-gene published panel.187	0.440562	0.637965	RF 3-gene published panel (AUC=0.63)
3-gene published panel.188	0.437875	0.636008	RF 3-gene published panel (AUC=0.63)
3-gene published panel.189	0.435196	0.634051	RF 3-gene published panel (AUC=0.63)
3-gene published panel.190	0.432524	0.632094	RF 3-gene published panel (AUC=0.63)
3-gene published panel.191	0.42986	0.630137	RF 3-gene published panel (AUC=0.63)
3-gene published panel.192	0.427204	0.62818	RF 3-gene published panel (AUC=0.63)
3-gene published panel.193	0.424556	0.626223	RF 3-gene published panel (AUC=0.63)
3-gene published panel.194	0.421915	0.624266	RF 3-gene published panel (AUC=0.63)
3-gene published panel.195	0.419283	0.622309	RF 3-gene published panel (AUC=0.63)
3-gene published panel.196	0.416658	0.620352	RF 3-gene published panel (AUC=0.63)
3-gene published panel.197	0.414041	0.618395	RF 3-gene published panel (AUC=0.63)
3-gene published panel.198	0.411432	0.616438	RF 3-gene published panel (AUC=0.63)
3-gene published panel.199	0.40883	0.614481	RF 3-gene published panel (AUC=0.63)
3-gene published panel.200	0.406237	0.612524	RF 3-gene published panel (AUC=0.63)
3-gene published panel.201	0.403651	0.610568	RF 3-gene published panel (AUC=0.63)
3-gene published panel.202	0.401074	0.608611	RF 3-gene published panel (AUC=0.63)
3-gene published panel.203	0.398504	0.606654	RF 3-gene published panel (AUC=0.63)
3-gene published panel.204	0.395942	0.604697	RF 3-gene published panel (AUC=0.63)
3-gene published panel.205	0.393388	0.60274	RF 3-gene published panel (AUC=0.63)
3-gene published panel.206	0.390842	0.600783	RF 3-gene published panel (AUC=0.63)
3-gene published panel.207	0.388304	0.598826	RF 3-gene published panel (AUC=0.63)
3-gene published panel.208	0.385774	0.596869	RF 3-gene published panel (AUC=0.63)
3-gene published panel.209	0.383252	0.594912	RF 3-gene published panel (AUC=0.63)
3-gene published panel.210	0.380738	0.592955	RF 3-gene published panel (AUC=0.63)
3-gene published panel.211	0.378232	0.590998	RF 3-gene published panel (AUC=0.63)
3-gene published panel.212	0.375734	0.589041	RF 3-gene published panel (AUC=0.63)
3-gene published panel.213	0.373244	0.587084	RF 3-gene published panel (AUC=0.63)
3-gene published panel.214	0.370762	0.585127	RF 3-gene published panel (AUC=0.63)
3-gene published panel.215	0.368288	0.58317	RF 3-gene published panel (AUC=0.63)
3-gene published panel.216	0.365822	0.581213	RF 3-gene published panel (AUC=0.63)
3-gene published panel.217	0.363364	0.579256	RF 3-gene published panel (AUC=0.63)
3-gene published panel.218	0.360914	0.577299	RF 3-gene published panel (AUC=0.63)
3-gene published panel.219	0.358472	0.575342	RF 3-gene published panel (AUC=0.63)
3-gene published panel.220	0.356039	0.573386	RF 3-gene published panel (AUC=0.63)
3-gene published panel.221	0.353613	0.571429	RF 3-gene published panel (AUC=0.63)
3-gene published panel.222	0.351195	0.569472	RF 3-gene published panel (AUC=0.63)
3-gene published panel.223	0.348786	0.567515	RF 3-gene published panel (AUC=0.63)
3-gene published panel.224	0.346385	0.565558	RF 3-gene published panel (AUC=0.63)
3-gene published panel.225	0.343992	0.563601	RF 3-gene published panel (AUC=0.63)
3-gene published panel.226	0.341607	0.561644	RF 3-gene published panel (AUC=0.63)
3-gene published panel.227	0.33923	0.559687	RF 3-gene published panel (AUC=0.63)
3-gene published panel.228	0.336861	0.55773	RF 3-gene published panel (AUC=0.63)
3-gene published panel.229	0.3345	0.555773	RF 3-gene published panel (AUC=0.63)
3-gene published panel.230	0.332148	0.553816	RF 3-gene published panel (AUC=0.63)
3-gene published panel.231	0.329804	0.551859	RF 3-gene published panel (AUC=0.63)
3-gene published panel.232	0.327467	0.549902	RF 3-gene published panel (AUC=0.63)
3-gene published panel.233	0.32514	0.547945	RF 3-gene published panel (AUC=0.63)
3-gene published panel.234	0.32282	0.545988	RF 3-gene published panel (AUC=0.63)
3-gene published panel.235	0.320508	0.544031	RF 3-gene published panel (AUC=0.63)
3-gene published panel.236	0.318205	0.542074	RF 3-gene published panel (AUC=0.63)
3-gene published panel.237	0.31591	0.540117	RF 3-gene published panel (AUC=0.63)
3-gene published panel.238	0.313623	0.53816	RF 3-gene published panel (AUC=0.63)
3-gene published panel.239	0.311344	0.536204	RF 3-gene published panel (AUC=0.63)
3-gene published panel.240	0.309074	0.534247	RF 3-gene published panel (AUC=0.63)
3-gene published panel.241	0.306811	0.53229	RF 3-gene published panel (AUC=0.63)
3-gene published panel.242	0.304557	0.530333	RF 3-gene published panel (AUC=0.63)
3-gene published panel.243	0.302311	0.528376	RF 3-gene published panel (AUC=0.63)
3-gene published panel.244	0.300074	0.526419	RF 3-gene published panel (AUC=0.63)
3-gene published panel.245	0.297845	0.524462	RF 3-gene published panel (AUC=0.63)
3-gene published panel.246	0.295623	0.522505	RF 3-gene published panel (AUC=0.63)
3-gene published panel.247	0.293411	0.520548	RF 3-gene published panel (AUC=0.63)
3-gene published panel.248	0.291206	0.518591	RF 3-gene published panel (AUC=0.63)
3-gene published panel.249	0.28901	0.516634	RF 3-gene published panel (AUC=0.63)
3-gene published panel.250	0.286822	0.514677	RF 3-gene published panel (AUC=0.63)
3-gene published panel.251	0.284642	0.51272	RF 3-gene published panel (AUC=0.63)
3-gene published panel.252	0.282471	0.510763	RF 3-gene published panel (AUC=0.63)
3-gene published panel.253	0.280307	0.508806	RF 3-gene published panel (AUC=0.63)
3-gene published panel.254	0.278153	0.506849	RF 3-gene published panel (AUC=0.63)
3-gene published panel.255	0.276006	0.504892	RF 3-gene published panel (AUC=0.63)
3-gene published panel.256	0.273868	0.502935	RF 3-gene published panel (AUC=0.63)
3-gene published panel.257	0.271738	0.500978	RF 3-gene published panel (AUC=0.63)
3-gene published panel.258	0.269616	0.499022	RF 3-gene published panel (AUC=0.63)
3-gene published panel.259	0.267503	0.497065	RF 3-gene published panel (AUC=0.63)
3-gene published panel.260	0.265397	0.495108	RF 3-gene published panel (AUC=0.63)
3-gene published panel.261	0.263301	0.493151	RF 3-gene published panel (AUC=0.63)
3-gene published panel.262	0.261212	0.491194	RF 3-gene published panel (AUC=0.63)
3-gene published panel.263	0.259132	0.489237	RF 3-gene published panel (AUC=0.63)
3-gene published panel.264	0.25706	0.48728	RF 3-gene published panel (AUC=0.63)
3-gene published panel.265	0.254997	0.485323	RF 3-gene published panel (AUC=0.63)
3-gene published panel.266	0.252942	0.483366	RF 3-gene published panel (AUC=0.63)
3-gene published panel.267	0.250895	0.481409	RF 3-gene published panel (AUC=0.63)
3-gene published panel.268	0.248856	0.479452	RF 3-gene published panel (AUC=0.63)
3-gene published panel.269	0.246826	0.477495	RF 3-gene published panel (AUC=0.63)
3-gene published panel.270	0.244804	0.475538	RF 3-gene published panel (AUC=0.63)
3-gene published panel.271	0.242791	0.473581	RF 3-gene published panel (AUC=0.63)
3-gene published panel.272	0.240786	0.471624	RF 3-gene published panel (AUC=0.63)
3-gene published panel.273	0.238789	0.469667	RF 3-gene published panel (AUC=0.63)
3-gene published panel.274	0.236801	0.46771	RF 3-gene published panel (AUC=0.63)
3-gene published panel.275	0.234821	0.465753	RF 3-gene published panel (AUC=0.63)
3-gene published panel.276	0.232849	0.463796	RF 3-gene published panel (AUC=0.63)
3-gene published panel.277	0.230885	0.46184	RF 3-gene published panel (AUC=0.63)
3-gene published panel.278	0.22893	0.459883	RF 3-gene published panel (AUC=0.63)
3-gene published panel.279	0.226984	0.457926	RF 3-gene published panel (AUC=0.63)
3-gene published panel.280	0.225046	0.455969	RF 3-gene published panel (AUC=0.63)
3-gene published panel.281	0.223116	0.454012	RF 3-gene published panel (AUC=0.63)
3-gene published panel.282	0.221194	0.452055	RF 3-gene published panel (AUC=0.63)
3-gene published panel.283	0.219281	0.450098	RF 3-gene published panel (AUC=0.63)
3-gene published panel.284	0.217376	0.448141	RF 3-gene published panel (AUC=0.63)
3-gene published panel.285	0.21548	0.446184	RF 3-gene published panel (AUC=0.63)
3-gene published panel.286	0.213592	0.444227	RF 3-gene published panel (AUC=0.63)
3-gene published panel.287	0.211712	0.44227	RF 3-gene published panel (AUC=0.63)
3-gene published panel.288	0.20984	0.440313	RF 3-gene published panel (AUC=0.63)
3-gene published panel.289	0.207978	0.438356	RF 3-gene published panel (AUC=0.63)
3-gene published panel.290	0.206123	0.436399	RF 3-gene published panel (AUC=0.63)
3-gene published panel.291	0.204277	0.434442	RF 3-gene published panel (AUC=0.63)
3-gene published panel.292	0.202439	0.432485	RF 3-gene published panel (AUC=0.63)
3-gene published panel.293	0.200609	0.430528	RF 3-gene published panel (AUC=0.63)
3-gene published panel.294	0.198788	0.428571	RF 3-gene published panel (AUC=0.63)
3-gene published panel.295	0.196976	0.426614	RF 3-gene published panel (AUC=0.63)
3-gene published panel.296	0.195171	0.424658	RF 3-gene published panel (AUC=0.63)
3-gene published panel.297	0.193375	0.422701	RF 3-gene published panel (AUC=0.63)
3-gene published panel.298	0.191588	0.420744	RF 3-gene published panel (AUC=0.63)
3-gene published panel.299	0.189809	0.418787	RF 3-gene published panel (AUC=0.63)
3-gene published panel.300	0.188038	0.41683	RF 3-gene published panel (AUC=0.63)
3-gene published panel.301	0.186276	0.414873	RF 3-gene published panel (AUC=0.63)
3-gene published panel.302	0.184522	0.412916	RF 3-gene published panel (AUC=0.63)
3-gene published panel.303	0.182776	0.410959	RF 3-gene published panel (AUC=0.63)
3-gene published panel.304	0.181039	0.409002	RF 3-gene published panel (AUC=0.63)
3-gene published panel.305	0.17931	0.407045	RF 3-gene published panel (AUC=0.63)
3-gene published panel.306	0.177589	0.405088	RF 3-gene published panel (AUC=0.63)
3-gene published panel.307	0.175877	0.403131	RF 3-gene published panel (AUC=0.63)
3-gene published panel.308	0.174174	0.401174	RF 3-gene published panel (AUC=0.63)
3-gene published panel.309	0.172478	0.399217	RF 3-gene published panel (AUC=0.63)
3-gene published panel.310	0.170791	0.39726	RF 3-gene published panel (AUC=0.63)
3-gene published panel.311	0.169113	0.395303	RF 3-gene published panel (AUC=0.63)
3-gene published panel.312	0.167443	0.393346	RF 3-gene published panel (AUC=0.63)
3-gene published panel.313	0.165781	0.391389	RF 3-gene published panel (AUC=0.63)
3-gene published panel.314	0.164128	0.389432	RF 3-gene published panel (AUC=0.63)
3-gene published panel.315	0.162483	0.387476	RF 3-gene published panel (AUC=0.63)
3-gene published panel.316	0.160846	0.385519	RF 3-gene published panel (AUC=0.63)
3-gene published panel.317	0.159218	0.383562	RF 3-gene published panel (AUC=0.63)
3-gene published panel.318	0.157598	0.381605	RF 3-gene published panel (AUC=0.63)
3-gene published panel.319	0.155987	0.379648	RF 3-gene published panel (AUC=0.63)
3-gene published panel.320	0.154384	0.377691	RF 3-gene published panel (AUC=0.63)
3-gene published panel.321	0.152789	0.375734	RF 3-gene published panel (AUC=0.63)
3-gene published panel.322	0.151203	0.373777	RF 3-gene published panel (AUC=0.63)
3-gene published panel.323	0.149625	0.37182	RF 3-gene published panel (AUC=0.63)
3-gene published panel.324	0.148055	0.369863	RF 3-gene published panel (AUC=0.63)
3-gene published panel.325	0.146494	0.367906	RF 3-gene published panel (AUC=0.63)
3-gene published panel.326	0.144941	0.365949	RF 3-gene published panel (AUC=0.63)
3-gene published panel.327	0.143397	0.363992	RF 3-gene published panel (AUC=0.63)
3-gene published panel.328	0.141861	0.362035	RF 3-gene published panel (AUC=0.63)
3-gene published panel.329	0.140333	0.360078	RF 3-gene published panel (AUC=0.63)
3-gene published panel.330	0.138814	0.358121	RF 3-gene published panel (AUC=0.63)
3-gene published panel.331	0.137303	0.356164	RF 3-gene published panel (AUC=0.63)
3-gene published panel.332	0.1358	0.354207	RF 3-gene published panel (AUC=0.63)
3-gene published panel.333	0.134306	0.35225	RF 3-gene published panel (AUC=0.63)
3-gene published panel.334	0.132821	0.350294	RF 3-gene published panel (AUC=0.63)
3-gene published panel.335	0.131343	0.348337	RF 3-gene published panel (AUC=0.63)
3-gene published panel.336	0.129874	0.34638	RF 3-gene published panel (AUC=0.63)
3-gene published panel.337	0.128413	0.344423	RF 3-gene published panel (AUC=0.63)
3-gene published panel.338	0.126961	0.342466	RF 3-gene published panel (AUC=0.63)
3-gene published panel.339	0.125517	0.340509	RF 3-gene published panel (AUC=0.63)
3-gene published panel.340	0.124082	0.338552	RF 3-gene published panel (AUC=0.63)
3-gene published panel.341	0.122655	0.336595	RF 3-gene published panel (AUC=0.63)
3-gene published panel.342	0.121236	0.334638	RF 3-gene published panel (AUC=0.63)
3-gene published panel.343	0.119825	0.332681	RF 3-gene published panel (AUC=0.63)
3-gene published panel.344	0.118423	0.330724	RF 3-gene published panel (AUC=0.63)
3-gene published panel.345	0.117029	0.328767	RF 3-gene published panel (AUC=0.63)
3-gene published panel.346	0.115644	0.32681	RF 3-gene published panel (AUC=0.63)
3-gene published panel.347	0.114267	0.324853	RF 3-gene published panel (AUC=0.63)
3-gene published panel.348	0.112898	0.322896	RF 3-gene published panel (AUC=0.63)
3-gene published panel.349	0.111538	0.320939	RF 3-gene published panel (AUC=0.63)
3-gene published panel.350	0.110186	0.318982	RF 3-gene published panel (AUC=0.63)
3-gene published panel.351	0.108842	0.317025	RF 3-gene published panel (AUC=0.63)
3-gene published panel.352	0.107507	0.315068	RF 3-gene published panel (AUC=0.63)
3-gene published panel.353	0.10618	0.313112	RF 3-gene published panel (AUC=0.63)
3-gene published panel.354	0.104862	0.311155	RF 3-gene published panel (AUC=0.63)
3-gene published panel.355	0.103551	0.309198	RF 3-gene published panel (AUC=0.63)
3-gene published panel.356	0.102249	0.307241	RF 3-gene published panel (AUC=0.63)
3-gene published panel.357	0.100956	0.305284	RF 3-gene published panel (AUC=0.63)
3-gene published panel.358	0.0996707	0.303327	RF 3-gene published panel (AUC=0.63)
3-gene published panel.359	0.0983938	0.30137	RF 3-gene published panel (AUC=0.63)
3-gene published panel.360	0.0971252	0.299413	RF 3-gene published panel (AUC=0.63)
3-gene published panel.361	0.095865	0.297456	RF 3-gene published panel (AUC=0.63)
3-gene published panel.362	0.0946131	0.295499	RF 3-gene published panel (AUC=0.63)
3-gene published panel.363	0.0933696	0.293542	RF 3-gene published panel (AUC=0.63)
3-gene published panel.364	0.0921344	0.291585	RF 3-gene published panel (AUC=0.63)
3-gene published panel.365	0.0909075	0.289628	RF 3-gene published panel (AUC=0.63)
3-gene published panel.366	0.0896889	0.287671	RF 3-gene published panel (AUC=0.63)
3-gene published panel.367	0.0884786	0.285714	RF 3-gene published panel (AUC=0.63)
3-gene published panel.368	0.0872767	0.283757	RF 3-gene published panel (AUC=0.63)
3-gene published panel.369	0.0860831	0.2818	RF 3-gene published panel (AUC=0.63)
3-gene published panel.370	0.0848978	0.279843	RF 3-gene published panel (AUC=0.63)
3-gene published panel.371	0.0837208	0.277886	RF 3-gene published panel (AUC=0.63)
3-gene published panel.372	0.0825521	0.27593	RF 3-gene published panel (AUC=0.63)
3-gene published panel.373	0.0813917	0.273973	RF 3-gene published panel (AUC=0.63)
3-gene published panel.374	0.0802396	0.272016	RF 3-gene published panel (AUC=0.63)
3-gene published panel.375	0.0790959	0.270059	RF 3-gene published panel (AUC=0.63)
3-gene published panel.376	0.0779604	0.268102	RF 3-gene published panel (AUC=0.63)
3-gene published panel.377	0.0768333	0.266145	RF 3-gene published panel (AUC=0.63)
3-gene published panel.378	0.0757144	0.264188	RF 3-gene published panel (AUC=0.63)
3-gene published panel.379	0.0746038	0.262231	RF 3-gene published panel (AUC=0.63)
3-gene published panel.380	0.0735016	0.260274	RF 3-gene published panel (AUC=0.63)
3-gene published panel.381	0.0724076	0.258317	RF 3-gene published panel (AUC=0.63)
3-gene published panel.382	0.0713219	0.25636	RF 3-gene published panel (AUC=0.63)
3-gene published panel.383	0.0702445	0.254403	RF 3-gene published panel (AUC=0.63)
3-gene published panel.384	0.0691754	0.252446	RF 3-gene published panel (AUC=0.63)
3-gene published panel.385	0.0681145	0.250489	RF 3-gene published panel (AUC=0.63)
3-gene published panel.386	0.067062	0.248532	RF 3-gene published panel (AUC=0.63)
3-gene published panel.387	0.0660177	0.246575	RF 3-gene published panel (AUC=0.63)
3-gene published panel.388	0.0649817	0.244618	RF 3-gene published panel (AUC=0.63)
3-gene published panel.389	0.063954	0.242661	RF 3-gene published panel (AUC=0.63)
3-gene published panel.390	0.0629345	0.240705	RF 3-gene published panel (AUC=0.63)
3-gene published panel.391	0.0619233	0.238748	RF 3-gene published panel (AUC=0.63)
3-gene published panel.392	0.0609204	0.236791	RF 3-gene published panel (AUC=0.63)
3-gene published panel.393	0.0599257	0.234834	RF 3-gene published panel (AUC=0.63)
3-gene published panel.394	0.0589393	0.232877	RF 3-gene published panel (AUC=0.63)
3-gene published panel.395	0.0579612	0.23092	RF 3-gene published panel (AUC=0.63)
3-gene published panel.396	0.0569913	0.228963	RF 3-gene published panel (AUC=0.63)
3-gene published panel.397	0.0560297	0.227006	RF 3-gene published panel (AUC=0.63)
3-gene published panel.398	0.0550763	0.225049	RF 3-gene published panel (AUC=0.63)
3-gene published panel.399	0.0541312	0.223092	RF 3-gene published panel (AUC=0.63)
3-gene published panel.400	0.0531943	0.221135	RF 3-gene published panel (AUC=0.63)
3-gene published panel.401	0.0522656	0.219178	RF 3-gene published panel (AUC=0.63)
3-gene published panel.402	0.0513452	0.217221	RF 3-gene published panel (AUC=0.63)
3-gene published panel.403	0.0504331	0.215264	RF 3-gene published panel (AUC=0.63)
3-gene published panel.404	0.0495291	0.213307	RF 3-gene published panel (AUC=0.63)
3-gene published panel.405	0.0486334	0.21135	RF 3-gene published panel (AUC=0.63)
3-gene published panel.406	0.047746	0.209393	RF 3-gene published panel (AUC=0.63)
3-gene published panel.407	0.0468667	0.207436	RF 3-gene published panel (AUC=0.63)
3-gene published panel.408	0.0459957	0.205479	RF 3-gene published panel (AUC=0.63)
3-gene published panel.409	0.0451329	0.203523	RF 3-gene published panel (AUC=0.63)
3-gene published panel.410	0.0442784	0.201566	RF 3-gene published panel (AUC=0.63)
3-gene published panel.411	0.043432	0.199609	RF 3-gene published panel (AUC=0.63)
3-gene published panel.412	0.0425939	0.197652	RF 3-gene published panel (AUC=0.63)
3-gene published panel.413	0.041764	0.195695	RF 3-gene published panel (AUC=0.63)
3-gene published panel.414	0.0409423	0.193738	RF 3-gene published panel (AUC=0.63)
3-gene published panel.415	0.0401288	0.191781	RF 3-gene published panel (AUC=0.63)
3-gene published panel.416	0.0393235	0.189824	RF 3-gene published panel (AUC=0.63)
3-gene published panel.417	0.0385264	0.187867	RF 3-gene published panel (AUC=0.63)
3-gene published panel.418	0.0377375	0.18591	RF 3-gene published panel (AUC=0.63)
3-gene published panel.419	0.0369569	0.183953	RF 3-gene published panel (AUC=0.63)
3-gene published panel.420	0.0361844	0.181996	RF 3-gene published panel (AUC=0.63)
3-gene published panel.421	0.0354201	0.180039	RF 3-gene published panel (AUC=0.63)
3-gene published panel.422	0.034664	0.178082	RF 3-gene published panel (AUC=0.63)
3-gene published panel.423	0.0339161	0.176125	RF 3-gene published panel (AUC=0.63)
3-gene published panel.424	0.0331763	0.174168	RF 3-gene published panel (AUC=0.63)
3-gene published panel.425	0.0324448	0.172211	RF 3-gene published panel (AUC=0.63)
3-gene published panel.426	0.0317214	0.170254	RF 3-gene published panel (AUC=0.63)
3-gene published panel.427	0.0310062	0.168297	RF 3-gene published panel (AUC=0.63)
3-gene published panel.428	0.0302992	0.166341	RF 3-gene published panel (AUC=0.63)
3-gene published panel.429	0.0296004	0.164384	RF 3-gene published panel (AUC=0.63)
3-gene published panel.430	0.0289097	0.162427	RF 3-gene published panel (AUC=0.63)
3-gene published panel.431	0.0282272	0.16047	RF 3-gene published panel (AUC=0.63)
3-gene published panel.432	0.0275529	0.158513	RF 3-gene published panel (AUC=0.63)
3-gene published panel.433	0.0268867	0.156556	RF 3-gene published panel (AUC=0.63)
3-gene published panel.434	0.0262287	0.154599	RF 3-gene published panel (AUC=0.63)
3-gene published panel.435	0.0255789	0.152642	RF 3-gene published panel (AUC=0.63)
3-gene published panel.436	0.0249372	0.150685	RF 3-gene published panel (AUC=0.63)
3-gene published panel.437	0.0243037	0.148728	RF 3-gene published panel (AUC=0.63)
3-gene published panel.438	0.0236783	0.146771	RF 3-gene published panel (AUC=0.63)
3-gene published panel.439	0.0230611	0.144814	RF 3-gene published panel (AUC=0.63)
3-gene published panel.440	0.022452	0.142857	RF 3-gene published panel (AUC=0.63)
3-gene published panel.441	0.0218511	0.1409	RF 3-gene published panel (AUC=0.63)
3-gene published panel.442	0.0212583	0.138943	RF 3-gene published panel (AUC=0.63)
3-gene published panel.443	0.0206737	0.136986	RF 3-gene published panel (AUC=0.63)
3-gene published panel.444	0.0200972	0.135029	RF 3-gene published panel (AUC=0.63)
3-gene published panel.445	0.0195288	0.133072	RF 3-gene published panel (AUC=0.63)
3-gene published panel.446	0.0189686	0.131115	RF 3-gene published panel (AUC=0.63)
3-gene published panel.447	0.0184165	0.129159	RF 3-gene published panel (AUC=0.63)
3-gene published panel.448	0.0178726	0.127202	RF 3-gene published panel (AUC=0.63)
3-gene published panel.449	0.0173367	0.125245	RF 3-gene published panel (AUC=0.63)
3-gene published panel.450	0.016809	0.123288	RF 3-gene published panel (AUC=0.63)
3-gene published panel.451	0.0162895	0.121331	RF 3-gene published panel (AUC=0.63)
3-gene published panel.452	0.015778	0.119374	RF 3-gene published panel (AUC=0.63)
3-gene published panel.453	0.0152747	0.117417	RF 3-gene published panel (AUC=0.63)
3-gene published panel.454	0.0147795	0.11546	RF 3-gene published panel (AUC=0.63)
3-gene published panel.455	0.0142925	0.113503	RF 3-gene published panel (AUC=0.63)
3-gene published panel.456	0.0138135	0.111546	RF 3-gene published panel (AUC=0.63)
3-gene published panel.457	0.0133427	0.109589	RF 3-gene published panel (AUC=0.63)
3-gene published panel.458	0.01288	0.107632	RF 3-gene published panel (AUC=0.63)
3-gene published panel.459	0.0124254	0.105675	RF 3-gene published panel (AUC=0.63)
3-gene published panel.460	0.0119789	0.103718	RF 3-gene published panel (AUC=0.63)
3-gene published panel.461	0.0115405	0.101761	RF 3-gene published panel (AUC=0.63)
[truncated: 53 more rows]

## Sheet: Source_data_Fig5D
Metric	Model	Value	RF_Set	CI_low	CI_high	fill_group
Accuracy	RF_Model	0.758	57-gene	NA	NA	57-gene.RF_Model
Accuracy	FIB-4	0.683	57-gene	NA	NA	57-gene.FIB-4
Sensitivity	RF_Model	0.744	57-gene	NA	NA	57-gene.RF_Model
Sensitivity	FIB-4	0.697	57-gene	NA	NA	57-gene.FIB-4
Specificity	RF_Model	0.789	57-gene	NA	NA	57-gene.RF_Model
Specificity	FIB-4	0.655	57-gene	NA	NA	57-gene.FIB-4
AUC	RF_Model	0.86	57-gene	0.800596	0.918702	57-gene.RF_Model
AUC	FIB-4	0.765	57-gene	0.69222	0.837055	57-gene.FIB-4
Accuracy	RF_Model	0.792	15-gene	NA	NA	15-gene.RF_Model
Sensitivity	RF_Model	0.826	15-gene	NA	NA	15-gene.RF_Model
Specificity	RF_Model	0.719	15-gene	NA	NA	15-gene.RF_Model
AUC	RF_Model	0.851	15-gene	0.789317	0.913307	15-gene.RF_Model
Accuracy	RF_Model	0.348	3-gene published panel	NA	NA	3-gene published panel.RF_Model
Sensitivity	RF_Model	0.099	3-gene published panel	NA	NA	3-gene published panel.RF_Model
Specificity	RF_Model	0.877	3-gene published panel	NA	NA	3-gene published panel.RF_Model
AUC	RF_Model	0.63	3-gene published panel	0.54378	0.716913	3-gene published panel.RF_Model

## Sheet: Source_data_Fig5E
FPR	TPR	Model
0	0	15 genes
0	0	15 genes
1.30526e-11	0.001001	15 genes
1.3825e-10	0.002002	15 genes
5.54816e-10	0.003003	15 genes
1.49369e-09	0.004004	15 genes
3.22897e-09	0.00500501	15 genes
6.07336e-09	0.00600601	15 genes
1.03752e-08	0.00700701	15 genes
1.65164e-08	0.00800801	15 genes
2.49107e-08	0.00900901	15 genes
3.60025e-08	0.01001	15 genes
5.0266e-08	0.011011	15 genes
6.82038e-08	0.012012	15 genes
9.03469e-08	0.013013	15 genes
1.17253e-07	0.014014	15 genes
1.49509e-07	0.015015	15 genes
1.87724e-07	0.016016	15 genes
2.32538e-07	0.017017	15 genes
2.84612e-07	0.018018	15 genes
3.44636e-07	0.019019	15 genes
4.13324e-07	0.02002	15 genes
4.91413e-07	0.021021	15 genes
5.79666e-07	0.022022	15 genes
6.7887e-07	0.023023	15 genes
7.89838e-07	0.024024	15 genes
9.13403e-07	0.025025	15 genes
1.05042e-06	0.026026	15 genes
1.20179e-06	0.027027	15 genes
1.36839e-06	0.028028	15 genes
1.55117e-06	0.029029	15 genes
1.75108e-06	0.03003	15 genes
1.96909e-06	0.031031	15 genes
2.2062e-06	0.032032	15 genes
2.46344e-06	0.033033	15 genes
2.74184e-06	0.034034	15 genes
3.04248e-06	0.035035	15 genes
3.36644e-06	0.036036	15 genes
3.71484e-06	0.037037	15 genes
4.08881e-06	0.038038	15 genes
4.48951e-06	0.039039	15 genes
4.91812e-06	0.04004	15 genes
5.37584e-06	0.041041	15 genes
5.86389e-06	0.042042	15 genes
6.38353e-06	0.043043	15 genes
6.93603e-06	0.044044	15 genes
7.52266e-06	0.045045	15 genes
8.14476e-06	0.046046	15 genes
8.80365e-06	0.047047	15 genes
9.50069e-06	0.048048	15 genes
1.02373e-05	0.049049	15 genes
1.10148e-05	0.0500501	15 genes
1.18346e-05	0.0510511	15 genes
1.26983e-05	0.0520521	15 genes
1.36073e-05	0.0530531	15 genes
1.4563e-05	0.0540541	15 genes
1.5567e-05	0.0550551	15 genes
1.66208e-05	0.0560561	15 genes
1.7726e-05	0.0570571	15 genes
1.88841e-05	0.0580581	15 genes
2.00968e-05	0.0590591	15 genes
2.13656e-05	0.0600601	15 genes
2.26923e-05	0.0610611	15 genes
2.40785e-05	0.0620621	15 genes
2.55258e-05	0.0630631	15 genes
2.7036e-05	0.0640641	15 genes
2.86109e-05	0.0650651	15 genes
3.02521e-05	0.0660661	15 genes
3.19614e-05	0.0670671	15 genes
3.37408e-05	0.0680681	15 genes
3.55918e-05	0.0690691	15 genes
3.75166e-05	0.0700701	15 genes
3.95167e-05	0.0710711	15 genes
4.15943e-05	0.0720721	15 genes
4.37512e-05	0.0730731	15 genes
4.59892e-05	0.0740741	15 genes
4.83104e-05	0.0750751	15 genes
5.07168e-05	0.0760761	15 genes
5.32103e-05	0.0770771	15 genes
5.5793e-05	0.0780781	15 genes
5.84669e-05	0.0790791	15 genes
6.12341e-05	0.0800801	15 genes
6.40966e-05	0.0810811	15 genes
6.70566e-05	0.0820821	15 genes
7.01162e-05	0.0830831	15 genes
7.32775e-05	0.0840841	15 genes
7.65428e-05	0.0850851	15 genes
7.99143e-05	0.0860861	15 genes
8.3394e-05	0.0870871	15 genes
8.69844e-05	0.0880881	15 genes
9.06877e-05	0.0890891	15 genes
9.45061e-05	0.0900901	15 genes
9.8442e-05	0.0910911	15 genes
0.000102498	0.0920921	15 genes
0.000106676	0.0930931	15 genes
0.000110978	0.0940941	15 genes
0.000115407	0.0950951	15 genes
0.000119966	0.0960961	15 genes
0.000124657	0.0970971	15 genes
0.000129481	0.0980981	15 genes
0.000134443	0.0990991	15 genes
0.000139544	0.1001	15 genes
0.000144787	0.101101	15 genes
0.000150174	0.102102	15 genes
0.000155708	0.103103	15 genes
0.000161392	0.104104	15 genes
0.000167228	0.105105	15 genes
0.000173218	0.106106	15 genes
0.000179367	0.107107	15 genes
0.000185675	0.108108	15 genes
0.000192147	0.109109	15 genes
0.000198784	0.11011	15 genes
0.00020559	0.111111	15 genes
0.000212567	0.112112	15 genes
0.000219718	0.113113	15 genes
0.000227046	0.114114	15 genes
0.000234554	0.115115	15 genes
0.000242245	0.116116	15 genes
0.000250121	0.117117	15 genes
0.000258185	0.118118	15 genes
0.000266442	0.119119	15 genes
0.000274892	0.12012	15 genes
0.00028354	0.121121	15 genes
0.000292389	0.122122	15 genes
0.000301441	0.123123	15 genes
0.000310699	0.124124	15 genes
0.000320168	0.125125	15 genes
0.000329849	0.126126	15 genes
0.000339746	0.127127	15 genes
0.000349862	0.128128	15 genes
0.000360201	0.129129	15 genes
0.000370765	0.13013	15 genes
0.000381558	0.131131	15 genes
0.000392583	0.132132	15 genes
0.000403843	0.133133	15 genes
0.000415342	0.134134	15 genes
0.000427083	0.135135	15 genes
0.000439069	0.136136	15 genes
0.000451304	0.137137	15 genes
0.000463791	0.138138	15 genes
0.000476534	0.139139	15 genes
0.000489535	0.14014	15 genes
0.000502799	0.141141	15 genes
0.000516329	0.142142	15 genes
0.000530129	0.143143	15 genes
0.000544202	0.144144	15 genes
0.000558551	0.145145	15 genes
0.000573181	0.146146	15 genes
0.000588094	0.147147	15 genes
0.000603295	0.148148	15 genes
0.000618787	0.149149	15 genes
0.000634574	0.15015	15 genes
0.00065066	0.151151	15 genes
0.000667048	0.152152	15 genes
0.000683743	0.153153	15 genes
0.000700747	0.154154	15 genes
0.000718065	0.155155	15 genes
0.000735701	0.156156	15 genes
0.000753658	0.157157	15 genes
0.000771941	0.158158	15 genes
0.000790553	0.159159	15 genes
0.000809498	0.16016	15 genes
0.000828781	0.161161	15 genes
0.000848405	0.162162	15 genes
0.000868374	0.163163	15 genes
0.000888692	0.164164	15 genes
0.000909364	0.165165	15 genes
0.000930394	0.166166	15 genes
0.000951785	0.167167	15 genes
0.000973541	0.168168	15 genes
0.000995668	0.169169	15 genes
0.00101817	0.17017	15 genes
0.00104105	0.171171	15 genes
0.00106431	0.172172	15 genes
0.00108796	0.173173	15 genes
0.001112	0.174174	15 genes
0.00113644	0.175175	15 genes
0.00116127	0.176176	15 genes
0.00118651	0.177177	15 genes
0.00121216	0.178178	15 genes
0.00123822	0.179179	15 genes
0.0012647	0.18018	15 genes
0.00129161	0.181181	15 genes
0.00131893	0.182182	15 genes
0.00134669	0.183183	15 genes
0.00137489	0.184184	15 genes
0.00140352	0.185185	15 genes
0.00143261	0.186186	15 genes
0.00146214	0.187187	15 genes
0.00149212	0.188188	15 genes
0.00152256	0.189189	15 genes
0.00155347	0.19019	15 genes
0.00158485	0.191191	15 genes
0.0016167	0.192192	15 genes
0.00164902	0.193193	15 genes
0.00168183	0.194194	15 genes
0.00171513	0.195195	15 genes
0.00174892	0.196196	15 genes
0.00178321	0.197197	15 genes
0.001818	0.198198	15 genes
0.0018533	0.199199	15 genes
0.00188911	0.2002	15 genes
0.00192544	0.201201	15 genes
0.00196229	0.202202	15 genes
0.00199967	0.203203	15 genes
0.00203758	0.204204	15 genes
0.00207602	0.205205	15 genes
0.00211502	0.206206	15 genes
0.00215456	0.207207	15 genes
0.00219465	0.208208	15 genes
0.0022353	0.209209	15 genes
0.00227652	0.21021	15 genes
0.0023183	0.211211	15 genes
0.00236066	0.212212	15 genes
0.0024036	0.213213	15 genes
0.00244712	0.214214	15 genes
0.00249124	0.215215	15 genes
0.00253595	0.216216	15 genes
0.00258126	0.217217	15 genes
0.00262718	0.218218	15 genes
0.00267371	0.219219	15 genes
0.00272086	0.22022	15 genes
0.00276864	0.221221	15 genes
0.00281704	0.222222	15 genes
0.00286608	0.223223	15 genes
0.00291576	0.224224	15 genes
0.00296608	0.225225	15 genes
0.00301706	0.226226	15 genes
0.00306869	0.227227	15 genes
0.00312099	0.228228	15 genes
0.00317396	0.229229	15 genes
0.0032276	0.23023	15 genes
0.00328192	0.231231	15 genes
0.00333693	0.232232	15 genes
0.00339264	0.233233	15 genes
0.00344904	0.234234	15 genes
0.00350614	0.235235	15 genes
0.00356396	0.236236	15 genes
0.00362249	0.237237	15 genes
0.00368175	0.238238	15 genes
0.00374174	0.239239	15 genes
0.00380246	0.24024	15 genes
0.00386392	0.241241	15 genes
0.00392613	0.242242	15 genes
0.00398909	0.243243	15 genes
0.00405281	0.244244	15 genes
0.0041173	0.245245	15 genes
0.00418256	0.246246	15 genes
0.0042486	0.247247	15 genes
0.00431542	0.248248	15 genes
0.00438304	0.249249	15 genes
0.00445145	0.25025	15 genes
0.00452067	0.251251	15 genes
0.0045907	0.252252	15 genes
0.00466154	0.253253	15 genes
0.00473321	0.254254	15 genes
0.00480571	0.255255	15 genes
0.00487905	0.256256	15 genes
0.00495323	0.257257	15 genes
0.00502826	0.258258	15 genes
0.00510414	0.259259	15 genes
0.00518089	0.26026	15 genes
0.00525851	0.261261	15 genes
0.00533701	0.262262	15 genes
0.00541639	0.263263	15 genes
0.00549667	0.264264	15 genes
0.00557784	0.265265	15 genes
0.00565991	0.266266	15 genes
0.0057429	0.267267	15 genes
0.0058268	0.268268	15 genes
0.00591163	0.269269	15 genes
0.00599739	0.27027	15 genes
0.00608409	0.271271	15 genes
0.00617174	0.272272	15 genes
0.00626034	0.273273	15 genes
0.0063499	0.274274	15 genes
0.00644043	0.275275	15 genes
0.00653194	0.276276	15 genes
0.00662443	0.277277	15 genes
0.0067179	0.278278	15 genes
0.00681238	0.279279	15 genes
0.00690786	0.28028	15 genes
0.00700435	0.281281	15 genes
0.00710186	0.282282	15 genes
0.00720039	0.283283	15 genes
0.00729996	0.284284	15 genes
0.00740057	0.285285	15 genes
0.00750223	0.286286	15 genes
0.00760495	0.287287	15 genes
0.00770873	0.288288	15 genes
0.00781358	0.289289	15 genes
0.00791951	0.29029	15 genes
0.00802653	0.291291	15 genes
0.00813464	0.292292	15 genes
0.00824385	0.293293	15 genes
0.00835418	0.294294	15 genes
0.00846562	0.295295	15 genes
0.00857819	0.296296	15 genes
0.00869189	0.297297	15 genes
0.00880674	0.298298	15 genes
0.00892273	0.299299	15 genes
0.00903988	0.3003	15 genes
0.0091582	0.301301	15 genes
0.00927769	0.302302	15 genes
0.00939836	0.303303	15 genes
0.00952023	0.304304	15 genes
0.00964328	0.305305	15 genes
0.00976755	0.306306	15 genes
0.00989303	0.307307	15 genes
0.0100197	0.308308	15 genes
0.0101477	0.309309	15 genes
0.0102768	0.31031	15 genes
0.0104073	0.311311	15 genes
0.0105389	0.312312	15 genes
0.0106719	0.313313	15 genes
0.0108061	0.314314	15 genes
0.0109416	0.315315	15 genes
0.0110784	0.316316	15 genes
0.0112164	0.317317	15 genes
0.0113558	0.318318	15 genes
0.0114965	0.319319	15 genes
0.0116385	0.32032	15 genes
0.0117819	0.321321	15 genes
0.0119266	0.322322	15 genes
0.0120727	0.323323	15 genes
0.0122201	0.324324	15 genes
0.0123688	0.325325	15 genes
0.012519	0.326326	15 genes
0.0126705	0.327327	15 genes
0.0128234	0.328328	15 genes
0.0129778	0.329329	15 genes
0.0131335	0.33033	15 genes
0.0132907	0.331331	15 genes
0.0134493	0.332332	15 genes
0.0136093	0.333333	15 genes
0.0137708	0.334334	15 genes
0.0139337	0.335335	15 genes
0.0140981	0.336336	15 genes
0.014264	0.337337	15 genes
0.0144314	0.338338	15 genes
0.0146003	0.339339	15 genes
0.0147706	0.34034	15 genes
0.0149425	0.341341	15 genes
0.0151159	0.342342	15 genes
0.0152908	0.343343	15 genes
0.0154673	0.344344	15 genes
0.0156453	0.345345	15 genes
0.0158249	0.346346	15 genes
0.0160061	0.347347	15 genes
0.0161888	0.348348	15 genes
0.0163731	0.349349	15 genes
0.016559	0.35035	15 genes
0.0167465	0.351351	15 genes
0.0169357	0.352352	15 genes
0.0171265	0.353353	15 genes
0.0173189	0.354354	15 genes
0.0175129	0.355355	15 genes
0.0177086	0.356356	15 genes
0.017906	0.357357	15 genes
0.0181051	0.358358	15 genes
0.0183058	0.359359	15 genes
0.0185083	0.36036	15 genes
0.0187124	0.361361	15 genes
0.0189183	0.362362	15 genes
0.0191259	0.363363	15 genes
0.0193352	0.364364	15 genes
0.0195463	0.365365	15 genes
0.0197591	0.366366	15 genes
0.0199737	0.367367	15 genes
0.0201901	0.368368	15 genes
0.0204083	0.369369	15 genes
0.0206282	0.37037	15 genes
0.02085	0.371371	15 genes
0.0210736	0.372372	15 genes
0.0212991	0.373373	15 genes
0.0215263	0.374374	15 genes
0.0217554	0.375375	15 genes
0.0219864	0.376376	15 genes
0.0222193	0.377377	15 genes
0.022454	0.378378	15 genes
0.0226907	0.379379	15 genes
0.0229292	0.38038	15 genes
0.0231697	0.381381	15 genes
0.023412	0.382382	15 genes
0.0236564	0.383383	15 genes
0.0239026	0.384384	15 genes
0.0241508	0.385385	15 genes
0.024401	0.386386	15 genes
0.0246532	0.387387	15 genes
0.0249074	0.388388	15 genes
0.0251636	0.389389	15 genes
0.0254217	0.39039	15 genes
0.025682	0.391391	15 genes
0.0259442	0.392392	15 genes
0.0262085	0.393393	15 genes
0.0264749	0.394394	15 genes
0.0267433	0.395395	15 genes
0.0270138	0.396396	15 genes
0.0272864	0.397397	15 genes
0.0275611	0.398398	15 genes
0.0278379	0.399399	15 genes
0.0281169	0.4004	15 genes
0.028398	0.401401	15 genes
0.0286812	0.402402	15 genes
0.0289666	0.403403	15 genes
0.0292542	0.404404	15 genes
0.0295439	0.405405	15 genes
0.0298359	0.406406	15 genes
0.03013	0.407407	15 genes
0.0304264	0.408408	15 genes
0.030725	0.409409	15 genes
0.0310259	0.41041	15 genes
0.031329	0.411411	15 genes
0.0316344	0.412412	15 genes
0.0319421	0.413413	15 genes
0.032252	0.414414	15 genes
0.0325643	0.415415	15 genes
0.0328789	0.416416	15 genes
0.0331958	0.417417	15 genes
0.033515	0.418418	15 genes
0.0338366	0.419419	15 genes
0.0341606	0.42042	15 genes
0.0344869	0.421421	15 genes
0.0348156	0.422422	15 genes
0.0351468	0.423423	15 genes
0.0354803	0.424424	15 genes
0.0358163	0.425425	15 genes
0.0361547	0.426426	15 genes
0.0364956	0.427427	15 genes
0.0368389	0.428428	15 genes
0.0371847	0.429429	15 genes
0.037533	0.43043	15 genes
0.0378838	0.431431	15 genes
0.0382371	0.432432	15 genes
0.0385929	0.433433	15 genes
0.0389513	0.434434	15 genes
0.0393123	0.435435	15 genes
0.0396758	0.436436	15 genes
0.0400418	0.437437	15 genes
0.0404105	0.438438	15 genes
0.0407818	0.439439	15 genes
0.0411557	0.44044	15 genes
0.0415322	0.441441	15 genes
0.0419113	0.442442	15 genes
0.0422932	0.443443	15 genes
0.0426777	0.444444	15 genes
0.0430648	0.445445	15 genes
0.0434547	0.446446	15 genes
0.0438473	0.447447	15 genes
0.0442426	0.448448	15 genes
0.0446406	0.449449	15 genes
0.0450414	0.45045	15 genes
0.045445	0.451451	15 genes
0.0458513	0.452452	15 genes
0.0462605	0.453453	15 genes
0.0466724	0.454454	15 genes
0.0470871	0.455455	15 genes
0.0475047	0.456456	15 genes
0.0479251	0.457457	15 genes
0.0483484	0.458458	15 genes
0.0487746	0.459459	15 genes
0.0492036	0.46046	15 genes
0.0496355	0.461461	15 genes
0.0500704	0.462462	15 genes
0.0505082	0.463463	15 genes
0.0509489	0.464464	15 genes
0.0513926	0.465465	15 genes
0.0518392	0.466466	15 genes
0.0522888	0.467467	15 genes
0.0527415	0.468468	15 genes
0.0531971	0.469469	15 genes
0.0536558	0.47047	15 genes
0.0541175	0.471471	15 genes
0.0545823	0.472472	15 genes
0.0550501	0.473473	15 genes
0.055521	0.474474	15 genes
0.055995	0.475475	15 genes
0.0564722	0.476476	15 genes
0.0569524	0.477477	15 genes
0.0574358	0.478478	15 genes
0.0579224	0.479479	15 genes
0.0584121	0.48048	15 genes
0.058905	0.481481	15 genes
0.0594011	0.482482	15 genes
0.0599004	0.483483	15 genes
0.060403	0.484484	15 genes
0.0609087	0.485485	15 genes
0.0614178	0.486486	15 genes
0.0619301	0.487487	15 genes
0.0624457	0.488488	15 genes
0.0629646	0.489489	15 genes
0.0634869	0.49049	15 genes
0.0640125	0.491491	15 genes
0.0645414	0.492492	15 genes
0.0650736	0.493493	15 genes
0.0656093	0.494494	15 genes
0.0661484	0.495495	15 genes
0.0666908	0.496496	15 genes
0.0672367	0.497497	15 genes
0.067786	0.498498	15 genes
0.0683388	0.499499	15 genes
0.0688951	0.500501	15 genes
0.0694548	0.501502	15 genes
0.070018	0.502503	15 genes
0.0705848	0.503504	15 genes
0.0711551	0.504505	15 genes
0.0717289	0.505506	15 genes
0.0723063	0.506507	15 genes
0.0728873	0.507508	15 genes
0.0734718	0.508509	15 genes
0.07406	0.50951	15 genes
0.0746518	0.510511	15 genes
0.0752473	0.511512	15 genes
0.0758464	0.512513	15 genes
0.0764492	0.513514	15 genes
0.0770556	0.514515	15 genes
0.0776658	0.515516	15 genes
0.0782797	0.516517	15 genes
0.0788973	0.517518	15 genes
0.0795187	0.518519	15 genes
0.0801439	0.51952	15 genes
0.0807728	0.520521	15 genes
0.0814055	0.521522	15 genes
0.0820421	0.522523	15 genes
0.0826825	0.523524	15 genes
0.0833267	0.524525	15 genes
0.0839748	0.525526	15 genes
0.0846268	0.526527	15 genes
0.0852827	0.527528	15 genes
0.0859425	0.528529	15 genes
0.0866063	0.52953	15 genes
0.087274	0.530531	15 genes
0.0879456	0.531532	15 genes
0.0886213	0.532533	15 genes
0.0893009	0.533534	15 genes
0.0899846	0.534535	15 genes
0.0906722	0.535536	15 genes
0.091364	0.536537	15 genes
0.0920598	0.537538	15 genes
0.0927597	0.538539	15 genes
0.0934636	0.53954	15 genes
0.0941717	0.540541	15 genes
0.094884	0.541542	15 genes
0.0956003	0.542543	15 genes
0.0963209	0.543544	15 genes
0.0970456	0.544545	15 genes
0.0977746	0.545546	15 genes
0.0985077	0.546547	15 genes
0.0992451	0.547548	15 genes
0.0999867	0.548549	15 genes
0.100733	0.54955	15 genes
0.101483	0.550551	15 genes
0.102237	0.551552	15 genes
0.102996	0.552553	15 genes
0.103759	0.553554	15 genes
0.104527	0.554555	15 genes
0.105299	0.555556	15 genes
0.106075	0.556557	15 genes
0.106856	0.557558	15 genes
0.107641	0.558559	15 genes
0.10843	0.55956	15 genes
0.109224	0.560561	15 genes
0.110023	0.561562	15 genes
0.110826	0.562563	15 genes
0.111633	0.563564	15 genes
0.112445	0.564565	15 genes
0.113262	0.565566	15 genes
0.114083	0.566567	15 genes
0.114909	0.567568	15 genes
0.115739	0.568569	15 genes
0.116574	0.56957	15 genes
0.117414	0.570571	15 genes
0.118258	0.571572	15 genes
0.119107	0.572573	15 genes
0.119961	0.573574	15 genes
0.120819	0.574575	15 genes
0.121682	0.575576	15 genes
0.12255	0.576577	15 genes
0.123422	0.577578	15 genes
0.1243	0.578579	15 genes
0.125182	0.57958	15 genes
0.126069	0.580581	15 genes
0.126961	0.581582	15 genes
0.127857	0.582583	15 genes
0.128759	0.583584	15 genes
0.129665	0.584585	15 genes
0.130577	0.585586	15 genes
0.131493	0.586587	15 genes
0.132414	0.587588	15 genes
0.13334	0.588589	15 genes
0.134272	0.58959	15 genes
0.135208	0.590591	15 genes
0.136149	0.591592	15 genes
0.137095	0.592593	15 genes
0.138047	0.593594	15 genes
0.139003	0.594595	15 genes
0.139964	0.595596	15 genes
0.140931	0.596597	15 genes
0.141903	0.597598	15 genes
0.14288	0.598599	15 genes
0.143862	0.5996	15 genes
0.144849	0.600601	15 genes
0.145841	0.601602	15 genes
0.146839	0.602603	15 genes
0.147842	0.603604	15 genes
0.14885	0.604605	15 genes
0.149864	0.605606	15 genes
0.150883	0.606607	15 genes
0.151907	0.607608	15 genes
0.152936	0.608609	15 genes
0.153971	0.60961	15 genes
0.155011	0.610611	15 genes
0.156057	0.611612	15 genes
0.157108	0.612613	15 genes
0.158164	0.613614	15 genes
0.159226	0.614615	15 genes
0.160293	0.615616	15 genes
0.161366	0.616617	15 genes
0.162445	0.617618	15 genes
0.163528	0.618619	15 genes
0.164618	0.61962	15 genes
0.165713	0.620621	15 genes
0.166813	0.621622	15 genes
0.16792	0.622623	15 genes
0.169032	0.623624	15 genes
0.170149	0.624625	15 genes
0.171272	0.625626	15 genes
0.172401	0.626627	15 genes
0.173536	0.627628	15 genes
0.174676	0.628629	15 genes
0.175822	0.62963	15 genes
0.176974	0.630631	15 genes
0.178131	0.631632	15 genes
0.179295	0.632633	15 genes
0.180464	0.633634	15 genes
0.181639	0.634635	15 genes
0.18282	0.635636	15 genes
0.184006	0.636637	15 genes
0.185199	0.637638	15 genes
0.186398	0.638639	15 genes
0.187602	0.63964	15 genes
0.188813	0.640641	15 genes
0.190029	0.641642	15 genes
0.191252	0.642643	15 genes
0.19248	0.643644	15 genes
0.193714	0.644645	15 genes
0.194955	0.645646	15 genes
0.196202	0.646647	15 genes
0.197454	0.647648	15 genes
0.198713	0.648649	15 genes
0.199978	0.64965	15 genes
0.201249	0.650651	15 genes
0.202526	0.651652	15 genes
0.20381	0.652653	15 genes
0.2051	0.653654	15 genes
0.206396	0.654655	15 genes
0.207698	0.655656	15 genes
0.209006	0.656657	15 genes
0.210321	0.657658	15 genes
0.211642	0.658659	15 genes
0.212969	0.65966	15 genes
0.214303	0.660661	15 genes
0.215643	0.661662	15 genes
0.216989	0.662663	15 genes
0.218342	0.663664	15 genes
0.219701	0.664665	15 genes
0.221067	0.665666	15 genes
0.222439	0.666667	15 genes
0.223818	0.667668	15 genes
0.225203	0.668669	15 genes
0.226595	0.66967	15 genes
0.227993	0.670671	15 genes
0.229398	0.671672	15 genes
0.230809	0.672673	15 genes
0.232227	0.673674	15 genes
0.233652	0.674675	15 genes
0.235083	0.675676	15 genes
0.236521	0.676677	15 genes
0.237965	0.677678	15 genes
0.239416	0.678679	15 genes
0.240874	0.67968	15 genes
0.242339	0.680681	15 genes
0.24381	0.681682	15 genes
0.245289	0.682683	15 genes
0.246774	0.683684	15 genes
0.248265	0.684685	15 genes
0.249764	0.685686	15 genes
0.251269	0.686687	15 genes
0.252782	0.687688	15 genes
0.254301	0.688689	15 genes
0.255827	0.68969	15 genes
0.25736	0.690691	15 genes
0.2589	0.691692	15 genes
0.260447	0.692693	15 genes
0.262001	0.693694	15 genes
0.263562	0.694695	15 genes
0.265129	0.695696	15 genes
0.266704	0.696697	15 genes
0.268286	0.697698	15 genes
0.269875	0.698699	15 genes
0.271472	0.6997	15 genes
0.273075	0.700701	15 genes
0.274685	0.701702	15 genes
0.276303	0.702703	15 genes
0.277927	0.703704	15 genes
0.279559	0.704705	15 genes
0.281198	0.705706	15 genes
0.282845	0.706707	15 genes
0.284498	0.707708	15 genes
0.286159	0.708709	15 genes
0.287827	0.70971	15 genes
0.289502	0.710711	15 genes
0.291185	0.711712	15 genes
0.292875	0.712713	15 genes
0.294572	0.713714	15 genes
0.296276	0.714715	15 genes
0.297988	0.715716	15 genes
0.299708	0.716717	15 genes
0.301435	0.717718	15 genes
0.303169	0.718719	15 genes
0.30491	0.71972	15 genes
0.30666	0.720721	15 genes
0.308416	0.721722	15 genes
0.31018	0.722723	15 genes
0.311952	0.723724	15 genes
0.313731	0.724725	15 genes
0.315517	0.725726	15 genes
0.317312	0.726727	15 genes
0.319113	0.727728	15 genes
0.320923	0.728729	15 genes
0.32274	0.72973	15 genes
0.324564	0.730731	15 genes
0.326397	0.731732	15 genes
0.328237	0.732733	15 genes
0.330084	0.733734	15 genes
0.331939	0.734735	15 genes
0.333802	0.735736	15 genes
0.335673	0.736737	15 genes
0.337551	0.737738	15 genes
0.339437	0.738739	15 genes
0.341331	0.73974	15 genes
0.343233	0.740741	15 genes
0.345142	0.741742	15 genes
0.34706	0.742743	15 genes
0.348985	0.743744	15 genes
0.350918	0.744745	15 genes
0.352858	0.745746	15 genes
0.354807	0.746747	15 genes
0.356763	0.747748	15 genes
0.358728	0.748749	15 genes
0.3607	0.74975	15 genes
0.36268	0.750751	15 genes
0.364668	0.751752	15 genes
0.366664	0.752753	15 genes
0.368668	0.753754	15 genes
0.37068	0.754755	15 genes
0.3727	0.755756	15 genes
0.374728	0.756757	15 genes
0.376764	0.757758	15 genes
0.378808	0.758759	15 genes
0.38086	0.75976	15 genes
0.38292	0.760761	15 genes
0.384988	0.761762	15 genes
0.387064	0.762763	15 genes
0.389148	0.763764	15 genes
0.39124	0.764765	15 genes
0.39334	0.765766	15 genes
0.395449	0.766767	15 genes
0.397565	0.767768	15 genes
0.39969	0.768769	15 genes
0.401822	0.76977	15 genes
0.403963	0.770771	15 genes
0.406112	0.771772	15 genes
0.408269	0.772773	15 genes
0.410435	0.773774	15 genes
0.412608	0.774775	15 genes
0.41479	0.775776	15 genes
0.41698	0.776777	15 genes
0.419177	0.777778	15 genes
0.421384	0.778779	15 genes
0.423598	0.77978	15 genes
0.425821	0.780781	15 genes
0.428051	0.781782	15 genes
0.43029	0.782783	15 genes
0.432538	0.783784	15 genes
0.434793	0.784785	15 genes
0.437057	0.785786	15 genes
0.439329	0.786787	15 genes
0.441609	0.787788	15 genes
0.443897	0.788789	15 genes
0.446194	0.78979	15 genes
0.448499	0.790791	15 genes
0.450812	0.791792	15 genes
0.453133	0.792793	15 genes
0.455463	0.793794	15 genes
0.457801	0.794795	15 genes
0.460147	0.795796	15 genes
0.462501	0.796797	15 genes
0.464864	0.797798	15 genes
0.467235	0.798799	15 genes
0.469614	0.7998	15 genes
0.472001	0.800801	15 genes
0.474397	0.801802	15 genes
0.476801	0.802803	15 genes
0.479213	0.803804	15 genes
0.481633	0.804805	15 genes
0.484062	0.805806	15 genes
0.486499	0.806807	15 genes
0.488944	0.807808	15 genes
0.491397	0.808809	15 genes
0.493859	0.80981	15 genes
0.496328	0.810811	15 genes
0.498806	0.811812	15 genes
0.501292	0.812813	15 genes
0.503787	0.813814	15 genes
0.506289	0.814815	15 genes
0.5088	0.815816	15 genes
0.511319	0.816817	15 genes
0.513845	0.817818	15 genes
0.51638	0.818819	15 genes
0.518924	0.81982	15 genes
0.521475	0.820821	15 genes
0.524034	0.821822	15 genes
0.526602	0.822823	15 genes
0.529177	0.823824	15 genes
0.531761	0.824825	15 genes
0.534353	0.825826	15 genes
0.536952	0.826827	15 genes
0.53956	0.827828	15 genes
0.542176	0.828829	15 genes
0.544799	0.82983	15 genes
0.547431	0.830831	15 genes
0.55007	0.831832	15 genes
0.552718	0.832833	15 genes
0.555373	0.833834	15 genes
0.558036	0.834835	15 genes
0.560707	0.835836	15 genes
0.563386	0.836837	15 genes
0.566072	0.837838	15 genes
0.568766	0.838839	15 genes
0.571468	0.83984	15 genes
0.574178	0.840841	15 genes
0.576895	0.841842	15 genes
0.57962	0.842843	15 genes
0.582353	0.843844	15 genes
0.585093	0.844845	15 genes
0.587841	0.845846	15 genes
0.590596	0.846847	15 genes
0.593359	0.847848	15 genes
0.596129	0.848849	15 genes
0.598906	0.84985	15 genes
0.601691	0.850851	15 genes
0.604483	0.851852	15 genes
0.607283	0.852853	15 genes
0.610089	0.853854	15 genes
0.612903	0.854855	15 genes
0.615724	0.855856	15 genes
0.618552	0.856857	15 genes
0.621387	0.857858	15 genes
0.624229	0.858859	15 genes
0.627078	0.85986	15 genes
0.629934	0.860861	15 genes
0.632796	0.861862	15 genes
0.635666	0.862863	15 genes
0.638542	0.863864	15 genes
0.641425	0.864865	15 genes
0.644314	0.865866	15 genes
0.64721	0.866867	15 genes
0.650112	0.867868	15 genes
0.653021	0.868869	15 genes
0.655936	0.86987	15 genes
0.658857	0.870871	15 genes
0.661784	0.871872	15 genes
0.664718	0.872873	15 genes
0.667658	0.873874	15 genes
0.670603	0.874875	15 genes
0.673554	0.875876	15 genes
0.676512	0.876877	15 genes
0.679474	0.877878	15 genes
0.682443	0.878879	15 genes
0.685417	0.87988	15 genes
0.688396	0.880881	15 genes
0.691381	0.881882	15 genes
0.694371	0.882883	15 genes
0.697366	0.883884	15 genes
0.700366	0.884885	15 genes
0.703371	0.885886	15 genes
0.706381	0.886887	15 genes
0.709396	0.887888	15 genes
0.712415	0.888889	15 genes
0.715439	0.88989	15 genes
0.718467	0.890891	15 genes
0.721499	0.891892	15 genes
0.724535	0.892893	15 genes
0.727576	0.893894	15 genes
0.73062	0.894895	15 genes
0.733668	0.895896	15 genes
0.73672	0.896897	15 genes
0.739775	0.897898	15 genes
0.742833	0.898899	15 genes
0.745895	0.8999	15 genes
0.748959	0.900901	15 genes
0.752026	0.901902	15 genes
0.755096	0.902903	15 genes
0.758169	0.903904	15 genes
0.761244	0.904905	15 genes
0.764321	0.905906	15 genes
0.7674	0.906907	15 genes
0.770481	0.907908	15 genes
0.773563	0.908909	15 genes
0.776647	0.90991	15 genes
0.779732	0.910911	15 genes
0.782818	0.911912	15 genes
0.785905	0.912913	15 genes
0.788993	0.913914	15 genes
0.79208	0.914915	15 genes
0.795168	0.915916	15 genes
0.798256	0.916917	15 genes
0.801344	0.917918	15 genes
0.804431	0.918919	15 genes
0.807517	0.91992	15 genes
0.810602	0.920921	15 genes
0.813686	0.921922	15 genes
0.816768	0.922923	15 genes
0.819849	0.923924	15 genes
0.822927	0.924925	15 genes
0.826002	0.925926	15 genes
0.829075	0.926927	15 genes
0.832145	0.927928	15 genes
0.835211	0.928929	15 genes
0.838273	0.92993	15 genes
0.841332	0.930931	15 genes
0.844385	0.931932	15 genes
0.847434	0.932933	15 genes
0.850478	0.933934	15 genes
0.853517	0.934935	15 genes
0.856549	0.935936	15 genes
0.859575	0.936937	15 genes
0.862594	0.937938	15 genes
0.865606	0.938939	15 genes
0.86861	0.93994	15 genes
0.871606	0.940941	15 genes
0.874593	0.941942	15 genes
0.877572	0.942943	15 genes
0.88054	0.943944	15 genes
0.883499	0.944945	15 genes
0.886447	0.945946	15 genes
0.889383	0.946947	15 genes
0.892308	0.947948	15 genes
0.895221	0.948949	15 genes
0.89812	0.94995	15 genes
0.901006	0.950951	15 genes
0.903877	0.951952	15 genes
0.906734	0.952953	15 genes
0.909574	0.953954	15 genes
0.912399	0.954955	15 genes
0.915206	0.955956	15 genes
0.917995	0.956957	15 genes
0.920765	0.957958	15 genes
0.923516	0.958959	15 genes
0.926247	0.95996	15 genes
0.928955	0.960961	15 genes
0.931642	0.961962	15 genes
0.934305	0.962963	15 genes
0.936944	0.963964	15 genes
0.939557	0.964965	15 genes
0.942144	0.965966	15 genes
0.944703	0.966967	15 genes
0.947233	0.967968	15 genes
0.949733	0.968969	15 genes
0.952201	0.96997	15 genes
0.954637	0.970971	15 genes
0.957038	0.971972	15 genes
0.959403	0.972973	15 genes
0.96173	0.973974	15 genes
0.964018	0.974975	15 genes
0.966265	0.975976	15 genes
0.968469	0.976977	15 genes
0.970629	0.977978	15 genes
0.972741	0.978979	15 genes
0.974804	0.97998	15 genes
0.976815	0.980981	15 genes
0.978772	0.981982	15 genes
0.980672	0.982983	15 genes
0.982513	0.983984	15 genes
0.98429	0.984985	15 genes
0.986001	0.985986	15 genes
0.987642	0.986987	15 genes
0.98921	0.987988	15 genes
0.990699	0.988989	15 genes
0.992105	0.98999	15 genes
0.993423	0.990991	15 genes
0.994648	0.991992	15 genes
0.995772	0.992993	15 genes
0.996788	0.993994	15 genes
0.997688	0.994995	15 genes
0.998462	0.995996	15 genes
0.999097	0.996997	15 genes
0.99958	0.997998	15 genes
0.99989	0.998999	15 genes
1	1	15 genes
1	1	15 genes
0	0	3 genes
0	0	3 genes
3.94393e-07	0.001001	3 genes
1.37566e-06	0.002002	3 genes
2.87839e-06	0.003003	3 genes
4.87831e-06	0.004004	3 genes
7.36198e-06	0.00500501	3 genes
1.03209e-05	0.00600601	3 genes
1.37494e-05	0.00700701	3 genes
1.76436e-05	0.00800801	3 genes
2.20006e-05	0.00900901	3 genes
2.68187e-05	0.01001	3 genes
3.20966e-05	0.011011	3 genes
3.78334e-05	0.012012	3 genes
4.40288e-05	0.013013	3 genes
5.06827e-05	0.014014	3 genes
5.77951e-05	0.015015	3 genes
6.53664e-05	0.016016	3 genes
7.33972e-05	0.017017	3 genes
8.1888e-05	0.018018	3 genes
9.08396e-05	0.019019	3 genes
0.000100253	0.02002	3 genes
0.000110129	0.021021	3 genes
0.000120468	0.022022	3 genes
0.000131272	0.023023	3 genes
0.000142542	0.024024	3 genes
0.000154279	0.025025	3 genes
0.000166485	0.026026	3 genes
0.00017916	0.027027	3 genes
0.000192305	0.028028	3 genes
0.000205923	0.029029	3 genes
0.000220015	0.03003	3 genes
0.000234582	0.031031	3 genes
0.000249625	0.032032	3 genes
0.000265146	0.033033	3 genes
0.000281147	0.034034	3 genes
0.000297629	0.035035	3 genes
0.000314593	0.036036	3 genes
0.000332041	0.037037	3 genes
0.000349975	0.038038	3 genes
0.000368396	0.039039	3 genes
0.000387305	0.04004	3 genes
0.000406705	0.041041	3 genes
0.000426597	0.042042	3 genes
0.000446983	0.043043	3 genes
0.000467863	0.044044	3 genes
0.00048924	0.045045	3 genes
0.000511116	0.046046	3 genes
0.000533492	0.047047	3 genes
0.000556369	0.048048	3 genes
0.00057975	0.049049	3 genes
0.000603636	0.0500501	3 genes
0.000628029	0.0510511	3 genes
0.00065293	0.0520521	3 genes
0.000678342	0.0530531	3 genes
0.000704265	0.0540541	3 genes
0.000730702	0.0550551	3 genes
0.000757654	0.0560561	3 genes
0.000785123	0.0570571	3 genes
0.00081311	0.0580581	3 genes
0.000841618	0.0590591	3 genes
0.000870649	0.0600601	3 genes
0.000900203	0.0610611	3 genes
0.000930283	0.0620621	3 genes
0.00096089	0.0630631	3 genes
0.000992026	0.0640641	3 genes
0.00102369	0.0650651	3 genes
0.00105589	0.0660661	3 genes
0.00108863	0.0670671	3 genes
0.0011219	0.0680681	3 genes
0.00115571	0.0690691	3 genes
0.00119005	0.0700701	3 genes
0.00122494	0.0710711	3 genes
0.00126038	0.0720721	3 genes
0.00129635	0.0730731	3 genes
0.00133288	0.0740741	3 genes
0.00136995	0.0750751	3 genes
0.00140758	0.0760761	3 genes
0.00144575	0.0770771	3 genes
0.00148448	0.0780781	3 genes
0.00152377	0.0790791	3 genes
0.00156361	0.0800801	3 genes
0.00160401	0.0810811	3 genes
0.00164498	0.0820821	3 genes
0.00168651	0.0830831	3 genes
0.0017286	0.0840841	3 genes
0.00177126	0.0850851	3 genes
0.00181449	0.0860861	3 genes
0.00185828	0.0870871	3 genes
0.00190265	0.0880881	3 genes
0.0019476	0.0890891	3 genes
0.00199312	0.0900901	3 genes
0.00203922	0.0910911	3 genes
0.0020859	0.0920921	3 genes
0.00213316	0.0930931	3 genes
0.002181	0.0940941	3 genes
0.00222943	0.0950951	3 genes
0.00227844	0.0960961	3 genes
0.00232805	0.0970971	3 genes
0.00237824	0.0980981	3 genes
0.00242903	0.0990991	3 genes
0.00248041	0.1001	3 genes
0.00253239	0.101101	3 genes
0.00258497	0.102102	3 genes
0.00263814	0.103103	3 genes
0.00269192	0.104104	3 genes
0.00274631	0.105105	3 genes
0.0028013	0.106106	3 genes
0.00285689	0.107107	3 genes
0.0029131	0.108108	3 genes
0.00296992	0.109109	3 genes
0.00302735	0.11011	3 genes
0.0030854	0.111111	3 genes
0.00314406	0.112112	3 genes
0.00320335	0.113113	3 genes
0.00326325	0.114114	3 genes
0.00332378	0.115115	3 genes
0.00338494	0.116116	3 genes
0.00344672	0.117117	3 genes
0.00350913	0.118118	3 genes
0.00357217	0.119119	3 genes
0.00363584	0.12012	3 genes
0.00370015	0.121121	3 genes
0.0037651	0.122122	3 genes
0.00383068	0.123123	3 genes
0.0038969	0.124124	3 genes
0.00396377	0.125125	3 genes
0.00403128	0.126126	3 genes
0.00409944	0.127127	3 genes
0.00416825	0.128128	3 genes
0.00423771	0.129129	3 genes
0.00430782	0.13013	3 genes
0.00437859	0.131131	3 genes
0.00445001	0.132132	3 genes
0.00452209	0.133133	3 genes
0.00459483	0.134134	3 genes
0.00466823	0.135135	3 genes
0.0047423	0.136136	3 genes
0.00481704	0.137137	3 genes
0.00489244	0.138138	3 genes
0.00496851	0.139139	3 genes
0.00504526	0.14014	3 genes
0.00512268	0.141141	3 genes
0.00520078	0.142142	3 genes
0.00527956	0.143143	3 genes
0.00535901	0.144144	3 genes
0.00543915	0.145145	3 genes
0.00551998	0.146146	3 genes
0.00560149	0.147147	3 genes
0.00568369	0.148148	3 genes
0.00576659	0.149149	3 genes
0.00585017	0.15015	3 genes
0.00593445	0.151151	3 genes
0.00601943	0.152152	3 genes
0.00610511	0.153153	3 genes
0.00619149	0.154154	3 genes
0.00627857	0.155155	3 genes
0.00636636	0.156156	3 genes
0.00645486	0.157157	3 genes
0.00654406	0.158158	3 genes
0.00663398	0.159159	3 genes
0.00672461	0.16016	3 genes
0.00681596	0.161161	3 genes
0.00690803	0.162162	3 genes
0.00700082	0.163163	3 genes
0.00709433	0.164164	3 genes
0.00718856	0.165165	3 genes
0.00728352	0.166166	3 genes
0.00737921	0.167167	3 genes
0.00747564	0.168168	3 genes
0.00757279	0.169169	3 genes
0.00767068	0.17017	3 genes
0.00776931	0.171171	3 genes
0.00786868	0.172172	3 genes
0.00796879	0.173173	3 genes
0.00806964	0.174174	3 genes
0.00817124	0.175175	3 genes
0.00827359	0.176176	3 genes
0.00837669	0.177177	3 genes
0.00848054	0.178178	3 genes
0.00858515	0.179179	3 genes
0.00869052	0.18018	3 genes
0.00879664	0.181181	3 genes
0.00890353	0.182182	3 genes
0.00901118	0.183183	3 genes
0.00911959	0.184184	3 genes
0.00922878	0.185185	3 genes
0.00933874	0.186186	3 genes
0.00944946	0.187187	3 genes
0.00956097	0.188188	3 genes
0.00967325	0.189189	3 genes
0.00978631	0.19019	3 genes
0.00990015	0.191191	3 genes
0.0100148	0.192192	3 genes
0.0101302	0.193193	3 genes
0.0102464	0.194194	3 genes
0.0103634	0.195195	3 genes
0.0104812	0.196196	3 genes
0.0105998	0.197197	3 genes
0.0107191	0.198198	3 genes
0.0108393	0.199199	3 genes
0.0109603	0.2002	3 genes
0.0110821	0.201201	3 genes
0.0112047	0.202202	3 genes
0.0113281	0.203203	3 genes
0.0114523	0.204204	3 genes
0.0115773	0.205205	3 genes
0.0117032	0.206206	3 genes
0.0118299	0.207207	3 genes
0.0119574	0.208208	3 genes
0.0120857	0.209209	3 genes
0.0122148	0.21021	3 genes
0.0123448	0.211211	3 genes
0.0124756	0.212212	3 genes
0.0126072	0.213213	3 genes
0.0127397	0.214214	3 genes
0.012873	0.215215	3 genes
0.0130071	0.216216	3 genes
0.0131421	0.217217	3 genes
0.0132779	0.218218	3 genes
0.0134146	0.219219	3 genes
0.0135521	0.22022	3 genes
0.0136905	0.221221	3 genes
0.0138298	0.222222	3 genes
0.0139699	0.223223	3 genes
0.0141108	0.224224	3 genes
0.0142526	0.225225	3 genes
0.0143953	0.226226	3 genes
0.0145389	0.227227	3 genes
0.0146833	0.228228	3 genes
0.0148286	0.229229	3 genes
0.0149748	0.23023	3 genes
0.0151218	0.231231	3 genes
0.0152697	0.232232	3 genes
0.0154185	0.233233	3 genes
0.0155682	0.234234	3 genes
0.0157188	0.235235	3 genes
0.0158703	0.236236	3 genes
0.0160226	0.237237	3 genes
0.0161759	0.238238	3 genes
0.01633	0.239239	3 genes
0.0164851	0.24024	3 genes
0.016641	0.241241	3 genes
0.0167979	0.242242	3 genes
0.0169557	0.243243	3 genes
0.0171144	0.244244	3 genes
0.0172739	0.245245	3 genes
0.0174345	0.246246	3 genes
0.0175959	0.247247	3 genes
0.0177582	0.248248	3 genes
0.0179215	0.249249	3 genes
0.0180857	0.25025	3 genes
0.0182508	0.251251	3 genes
0.0184169	0.252252	3 genes
0.0185839	0.253253	3 genes
0.0187518	0.254254	3 genes
0.0189207	0.255255	3 genes
0.0190905	0.256256	3 genes
0.0192612	0.257257	3 genes
0.0194329	0.258258	3 genes
0.0196056	0.259259	3 genes
0.0197792	0.26026	3 genes
0.0199537	0.261261	3 genes
0.0201292	0.262262	3 genes
0.0203057	0.263263	3 genes
0.0204832	0.264264	3 genes
0.0206616	0.265265	3 genes
0.020841	0.266266	3 genes
0.0210213	0.267267	3 genes
0.0212026	0.268268	3 genes
0.0213849	0.269269	3 genes
0.0215682	0.27027	3 genes
0.0217525	0.271271	3 genes
0.0219377	0.272272	3 genes
0.022124	0.273273	3 genes
0.0223112	0.274274	3 genes
0.0224994	0.275275	3 genes
0.0226886	0.276276	3 genes
0.0228789	0.277277	3 genes
0.0230701	0.278278	3 genes
0.0232623	0.279279	3 genes
0.0234555	0.28028	3 genes
0.0236498	0.281281	3 genes
0.0238451	0.282282	3 genes
0.0240413	0.283283	3 genes
0.0242386	0.284284	3 genes
0.024437	0.285285	3 genes
0.0246363	0.286286	3 genes
0.0248367	0.287287	3 genes
0.0250381	0.288288	3 genes
0.0252405	0.289289	3 genes
0.025444	0.29029	3 genes
0.0256485	0.291291	3 genes
0.0258541	0.292292	3 genes
0.0260607	0.293293	3 genes
0.0262684	0.294294	3 genes
0.0264771	0.295295	3 genes
0.0266869	0.296296	3 genes
0.0268977	0.297297	3 genes
0.0271096	0.298298	3 genes
0.0273225	0.299299	3 genes
0.0275365	0.3003	3 genes
0.0277516	0.301301	3 genes
0.0279678	0.302302	3 genes
0.028185	0.303303	3 genes
0.0284033	0.304304	3 genes
0.0286227	0.305305	3 genes
0.0288432	0.306306	3 genes
0.0290648	0.307307	3 genes
0.0292875	0.308308	3 genes
0.0295112	0.309309	3 genes
0.0297361	0.31031	3 genes
0.0299621	0.311311	3 genes
0.0301891	0.312312	3 genes
0.0304173	0.313313	3 genes
0.0306466	0.314314	3 genes
0.030877	0.315315	3 genes
0.0311085	0.316316	3 genes
0.0313411	0.317317	3 genes
0.0315749	0.318318	3 genes
0.0318098	0.319319	3 genes
0.0320458	0.32032	3 genes
0.032283	0.321321	3 genes
0.0325212	0.322322	3 genes
0.0327607	0.323323	3 genes
0.0330012	0.324324	3 genes
0.033243	0.325325	3 genes
0.0334858	0.326326	3 genes
0.0337298	0.327327	3 genes
0.033975	0.328328	3 genes
0.0342213	0.329329	3 genes
0.0344688	0.33033	3 genes
0.0347175	0.331331	3 genes
0.0349673	0.332332	3 genes
0.0352183	0.333333	3 genes
0.0354705	0.334334	3 genes
0.0357239	0.335335	3 genes
0.0359784	0.336336	3 genes
0.0362341	0.337337	3 genes
0.0364911	0.338338	3 genes
0.0367492	0.339339	3 genes
0.0370085	0.34034	3 genes
0.037269	0.341341	3 genes
0.0375307	0.342342	3 genes
0.0377936	0.343343	3 genes
0.0380578	0.344344	3 genes
0.0383231	0.345345	3 genes
0.0385897	0.346346	3 genes
0.0388574	0.347347	3 genes
0.0391264	0.348348	3 genes
0.0393967	0.349349	3 genes
0.0396681	0.35035	3 genes
0.0399408	0.351351	3 genes
0.0402148	0.352352	3 genes
0.0404899	0.353353	3 genes
0.0407664	0.354354	3 genes
0.041044	0.355355	3 genes
0.041323	0.356356	3 genes
0.0416032	0.357357	3 genes
0.0418846	0.358358	3 genes
0.0421673	0.359359	3 genes
0.0424513	0.36036	3 genes
0.0427365	0.361361	3 genes
0.0430231	0.362362	3 genes
0.0433109	0.363363	3 genes
0.0435999	0.364364	3 genes
0.0438903	0.365365	3 genes
0.044182	0.366366	3 genes
0.0444749	0.367367	3 genes
0.0447692	0.368368	3 genes
0.0450647	0.369369	3 genes
0.0453616	0.37037	3 genes
0.0456597	0.371371	3 genes
0.0459592	0.372372	3 genes
0.04626	0.373373	3 genes
0.0465621	0.374374	3 genes
0.0468655	0.375375	3 genes
0.0471703	0.376376	3 genes
0.0474764	0.377377	3 genes
0.0477838	0.378378	3 genes
0.0480926	0.379379	3 genes
0.0484027	0.38038	3 genes
0.0487142	0.381381	3 genes
0.049027	0.382382	3 genes
0.0493412	0.383383	3 genes
0.0496567	0.384384	3 genes
0.0499736	0.385385	3 genes
0.0502918	0.386386	3 genes
0.0506115	0.387387	3 genes
0.0509325	0.388388	3 genes
0.0512548	0.389389	3 genes
0.0515786	0.39039	3 genes
0.0519038	0.391391	3 genes
0.0522303	0.392392	3 genes
0.0525582	0.393393	3 genes
0.0528876	0.394394	3 genes
0.0532183	0.395395	3 genes
0.0535505	0.396396	3 genes
0.053884	0.397397	3 genes
0.054219	0.398398	3 genes
0.0545554	0.399399	3 genes
0.0548932	0.4004	3 genes
0.0552325	0.401401	3 genes
0.0555732	0.402402	3 genes
0.0559153	0.403403	3 genes
0.0562589	0.404404	3 genes
0.0566039	0.405405	3 genes
0.0569503	0.406406	3 genes
0.0572982	0.407407	3 genes
0.0576476	0.408408	3 genes
0.0579985	0.409409	3 genes
0.0583508	0.41041	3 genes
0.0587045	0.411411	3 genes
0.0590598	0.412412	3 genes
0.0594165	0.413413	3 genes
0.0597747	0.414414	3 genes
0.0601344	0.415415	3 genes
0.0604956	0.416416	3 genes
0.0608583	0.417417	3 genes
0.0612225	0.418418	3 genes
0.0615883	0.419419	3 genes
0.0619555	0.42042	3 genes
0.0623242	0.421421	3 genes
0.0626945	0.422422	3 genes
0.0630663	0.423423	3 genes
0.0634396	0.424424	3 genes
0.0638144	0.425425	3 genes
0.0641908	0.426426	3 genes
0.0645687	0.427427	3 genes
0.0649482	0.428428	3 genes
0.0653293	0.429429	3 genes
0.0657119	0.43043	3 genes
0.066096	0.431431	3 genes
0.0664817	0.432432	3 genes
0.066869	0.433433	3 genes
0.0672579	0.434434	3 genes
0.0676484	0.435435	3 genes
0.0680404	0.436436	3 genes
0.068434	0.437437	3 genes
0.0688292	0.438438	3 genes
0.0692261	0.439439	3 genes
0.0696245	0.44044	3 genes
0.0700246	0.441441	3 genes
0.0704262	0.442442	3 genes
0.0708295	0.443443	3 genes
0.0712344	0.444444	3 genes
0.0716409	0.445445	3 genes
0.0720491	0.446446	3 genes
0.0724589	0.447447	3 genes
0.0728704	0.448448	3 genes
0.0732835	0.449449	3 genes
0.0736983	0.45045	3 genes
0.0741147	0.451451	3 genes
0.0745328	0.452452	3 genes
0.0749525	0.453453	3 genes
0.075374	0.454454	3 genes
0.0757971	0.455455	3 genes
0.0762219	0.456456	3 genes
0.0766484	0.457457	3 genes
0.0770766	0.458458	3 genes
0.0775065	0.459459	3 genes
0.0779381	0.46046	3 genes
0.0783714	0.461461	3 genes
0.0788064	0.462462	3 genes
0.0792432	0.463463	3 genes
0.0796817	0.464464	3 genes
0.0801219	0.465465	3 genes
0.0805639	0.466466	3 genes
0.0810076	0.467467	3 genes
0.081453	0.468468	3 genes
0.0819002	0.469469	3 genes
0.0823492	0.47047	3 genes
0.0827999	0.471471	3 genes
0.0832524	0.472472	3 genes
0.0837067	0.473473	3 genes
0.0841628	0.474474	3 genes
0.0846207	0.475475	3 genes
0.0850803	0.476476	3 genes
0.0855418	0.477477	3 genes
0.086005	0.478478	3 genes
0.0864701	0.479479	3 genes
0.086937	0.48048	3 genes
0.0874057	0.481481	3 genes
0.0878762	0.482482	3 genes
0.0883486	0.483483	3 genes
0.0888228	0.484484	3 genes
0.0892989	0.485485	3 genes
0.0897768	0.486486	3 genes
0.0902566	0.487487	3 genes
0.0907382	0.488488	3 genes
0.0912217	0.489489	3 genes
0.0917071	0.49049	3 genes
0.0921943	0.491491	3 genes
0.0926835	0.492492	3 genes
0.0931745	0.493493	3 genes
0.0936675	0.494494	3 genes
0.0941623	0.495495	3 genes
0.0946591	0.496496	3 genes
0.0951578	0.497497	3 genes
0.0956584	0.498498	3 genes
0.0961609	0.499499	3 genes
0.0966654	0.500501	3 genes
0.0971718	0.501502	3 genes
0.0976801	0.502503	3 genes
0.0981904	0.503504	3 genes
0.0987027	0.504505	3 genes
0.099217	0.505506	3 genes
0.0997332	0.506507	3 genes
0.100251	0.507508	3 genes
0.100772	0.508509	3 genes
0.101294	0.50951	3 genes
0.101818	0.510511	3 genes
0.102344	0.511512	3 genes
0.102872	0.512513	3 genes
0.103403	0.513514	3 genes
0.103935	0.514515	3 genes
0.104469	0.515516	3 genes
0.105005	0.516517	3 genes
0.105544	0.517518	3 genes
0.106084	0.518519	3 genes
0.106627	0.51952	3 genes
0.107171	0.520521	3 genes
0.107718	0.521522	3 genes
0.108266	0.522523	3 genes
0.108817	0.523524	3 genes
0.10937	0.524525	3 genes
0.109925	0.525526	3 genes
0.110482	0.526527	3 genes
0.111041	0.527528	3 genes
0.111603	0.528529	3 genes
0.112166	0.52953	3 genes
0.112732	0.530531	3 genes
0.1133	0.531532	3 genes
0.113869	0.532533	3 genes
0.114441	0.533534	3 genes
0.115016	0.534535	3 genes
0.115592	0.535536	3 genes
0.116171	0.536537	3 genes
0.116751	0.537538	3 genes
0.117334	0.538539	3 genes
0.117919	0.53954	3 genes
0.118507	0.540541	3 genes
0.119096	0.541542	3 genes
0.119688	0.542543	3 genes
0.120282	0.543544	3 genes
0.120878	0.544545	3 genes
0.121477	0.545546	3 genes
0.122078	0.546547	3 genes
0.122681	0.547548	3 genes
0.123286	0.548549	3 genes
0.123893	0.54955	3 genes
0.124503	0.550551	3 genes
0.125115	0.551552	3 genes
0.12573	0.552553	3 genes
0.126347	0.553554	3 genes
0.126966	0.554555	3 genes
0.127587	0.555556	3 genes
0.128211	0.556557	3 genes
0.128837	0.557558	3 genes
0.129465	0.558559	3 genes
0.130096	0.55956	3 genes
0.130729	0.560561	3 genes
0.131365	0.561562	3 genes
0.132003	0.562563	3 genes
0.132643	0.563564	3 genes
0.133286	0.564565	3 genes
0.133931	0.565566	3 genes
0.134578	0.566567	3 genes
0.135228	0.567568	3 genes
0.13588	0.568569	3 genes
0.136535	0.56957	3 genes
0.137192	0.570571	3 genes
0.137852	0.571572	3 genes
0.138514	0.572573	3 genes
0.139179	0.573574	3 genes
0.139846	0.574575	3 genes
0.140516	0.575576	3 genes
0.141188	0.576577	3 genes
0.141862	0.577578	3 genes
0.14254	0.578579	3 genes
0.143219	0.57958	3 genes
0.143901	0.580581	3 genes
0.144586	0.581582	3 genes
0.145274	0.582583	3 genes
0.145963	0.583584	3 genes
0.146656	0.584585	3 genes
0.147351	0.585586	3 genes
0.148048	0.586587	3 genes
0.148749	0.587588	3 genes
0.149452	0.588589	3 genes
0.150157	0.58959	3 genes
0.150865	0.590591	3 genes
0.151576	0.591592	3 genes
0.152289	0.592593	3 genes
0.153005	0.593594	3 genes
0.153724	0.594595	3 genes
0.154445	0.595596	3 genes
0.155169	0.596597	3 genes
0.155896	0.597598	3 genes
0.156626	0.598599	3 genes
0.157358	0.5996	3 genes
0.158093	0.600601	3 genes
0.15883	0.601602	3 genes
0.159571	0.602603	3 genes
0.160314	0.603604	3 genes
0.16106	0.604605	3 genes
0.161808	0.605606	3 genes
0.16256	0.606607	3 genes
0.163314	0.607608	3 genes
0.164071	0.608609	3 genes
0.164831	0.60961	3 genes
0.165594	0.610611	3 genes
0.16636	0.611612	3 genes
0.167128	0.612613	3 genes
0.167899	0.613614	3 genes
0.168673	0.614615	3 genes
0.169451	0.615616	3 genes
0.170231	0.616617	3 genes
0.171013	0.617618	3 genes
0.171799	0.618619	3 genes
0.172588	0.61962	3 genes
0.173379	0.620621	3 genes
0.174174	0.621622	3 genes
0.174972	0.622623	3 genes
0.175772	0.623624	3 genes
0.176576	0.624625	3 genes
0.177382	0.625626	3 genes
0.178192	0.626627	3 genes
0.179004	0.627628	3 genes
0.17982	0.628629	3 genes
0.180638	0.62963	3 genes
0.18146	0.630631	3 genes
0.182285	0.631632	3 genes
0.183113	0.632633	3 genes
0.183943	0.633634	3 genes
0.184777	0.634635	3 genes
0.185615	0.635636	3 genes
0.186455	0.636637	3 genes
0.187298	0.637638	3 genes
0.188145	0.638639	3 genes
0.188994	0.63964	3 genes
0.189847	0.640641	3 genes
0.190703	0.641642	3 genes
0.191563	0.642643	3 genes
0.192425	0.643644	3 genes
0.193291	0.644645	3 genes
0.19416	0.645646	3 genes
0.195032	0.646647	3 genes
0.195907	0.647648	3 genes
0.196786	0.648649	3 genes
0.197668	0.64965	3 genes
0.198553	0.650651	3 genes
0.199442	0.651652	3 genes
0.200334	0.652653	3 genes
0.201229	0.653654	3 genes
0.202128	0.654655	3 genes
0.20303	0.655656	3 genes
0.203936	0.656657	3 genes
0.204844	0.657658	3 genes
0.205757	0.658659	3 genes
0.206672	0.65966	3 genes
0.207591	0.660661	3 genes
0.208514	0.661662	3 genes
0.20944	0.662663	3 genes
0.21037	0.663664	3 genes
0.211303	0.664665	3 genes
0.212239	0.665666	3 genes
0.213179	0.666667	3 genes
0.214123	0.667668	3 genes
0.21507	0.668669	3 genes
0.216021	0.66967	3 genes
0.216975	0.670671	3 genes
0.217933	0.671672	3 genes
0.218895	0.672673	3 genes
0.21986	0.673674	3 genes
0.220829	0.674675	3 genes
0.221801	0.675676	3 genes
0.222778	0.676677	3 genes
0.223757	0.677678	3 genes
0.224741	0.678679	3 genes
0.225728	0.67968	3 genes
0.22672	0.680681	3 genes
0.227714	0.681682	3 genes
0.228713	0.682683	3 genes
0.229715	0.683684	3 genes
0.230722	0.684685	3 genes
0.231732	0.685686	3 genes
0.232746	0.686687	3 genes
0.233763	0.687688	3 genes
0.234785	0.688689	3 genes
0.23581	0.68969	3 genes
0.23684	0.690691	3 genes
0.237873	0.691692	3 genes
0.238911	0.692693	3 genes
0.239952	0.693694	3 genes
0.240997	0.694695	3 genes
0.242046	0.695696	3 genes
0.2431	0.696697	3 genes
0.244157	0.697698	3 genes
0.245218	0.698699	3 genes
0.246284	0.6997	3 genes
0.247353	0.700701	3 genes
0.248427	0.701702	3 genes
0.249505	0.702703	3 genes
0.250586	0.703704	3 genes
0.251673	0.704705	3 genes
0.252763	0.705706	3 genes
0.253857	0.706707	3 genes
0.254956	0.707708	3 genes
0.256059	0.708709	3 genes
0.257166	0.70971	3 genes
0.258277	0.710711	3 genes
0.259393	0.711712	3 genes
0.260513	0.712713	3 genes
0.261637	0.713714	3 genes
0.262766	0.714715	3 genes
0.263899	0.715716	3 genes
0.265037	0.716717	3 genes
0.266179	0.717718	3 genes
0.267325	0.718719	3 genes
0.268476	0.71972	3 genes
0.269631	0.720721	3 genes
0.270791	0.721722	3 genes
0.271956	0.722723	3 genes
0.273125	0.723724	3 genes
0.274298	0.724725	3 genes
0.275476	0.725726	3 genes
0.276659	0.726727	3 genes
0.277846	0.727728	3 genes
0.279038	0.728729	3 genes
0.280235	0.72973	3 genes
0.281436	0.730731	3 genes
0.282642	0.731732	3 genes
0.283853	0.732733	3 genes
0.285069	0.733734	3 genes
0.286289	0.734735	3 genes
0.287515	0.735736	3 genes
0.288745	0.736737	3 genes
0.28998	0.737738	3 genes
0.29122	0.738739	3 genes
0.292465	0.73974	3 genes
0.293714	0.740741	3 genes
0.294969	0.741742	3 genes
0.296229	0.742743	3 genes
0.297493	0.743744	3 genes
0.298763	0.744745	3 genes
0.300038	0.745746	3 genes
0.301318	0.746747	3 genes
0.302603	0.747748	3 genes
0.303893	0.748749	3 genes
0.305189	0.74975	3 genes
0.306489	0.750751	3 genes
0.307795	0.751752	3 genes
0.309106	0.752753	3 genes
0.310423	0.753754	3 genes
0.311744	0.754755	3 genes
0.313071	0.755756	3 genes
0.314404	0.756757	3 genes
0.315741	0.757758	3 genes
0.317085	0.758759	3 genes
0.318433	0.75976	3 genes
0.319788	0.760761	3 genes
0.321147	0.761762	3 genes
0.322512	0.762763	3 genes
0.323883	0.763764	3 genes
0.32526	0.764765	3 genes
0.326642	0.765766	3 genes
0.328029	0.766767	3 genes
0.329423	0.767768	3 genes
0.330822	0.768769	3 genes
0.332227	0.76977	3 genes
0.333637	0.770771	3 genes
0.335054	0.771772	3 genes
0.336476	0.772773	3 genes
0.337904	0.773774	3 genes
0.339339	0.774775	3 genes
0.340779	0.775776	3 genes
0.342225	0.776777	3 genes
0.343677	0.777778	3 genes
0.345135	0.778779	3 genes
0.346599	0.77978	3 genes
0.34807	0.780781	3 genes
0.349546	0.781782	3 genes
0.351029	0.782783	3 genes
0.352518	0.783784	3 genes
0.354013	0.784785	3 genes
0.355515	0.785786	3 genes
0.357023	0.786787	3 genes
0.358537	0.787788	3 genes
0.360058	0.788789	3 genes
0.361585	0.78979	3 genes
0.363119	0.790791	3 genes
0.364659	0.791792	3 genes
0.366205	0.792793	3 genes
0.367759	0.793794	3 genes
0.369319	0.794795	3 genes
0.370886	0.795796	3 genes
0.372459	0.796797	3 genes
0.374039	0.797798	3 genes
0.375626	0.798799	3 genes
0.37722	0.7998	3 genes
0.378821	0.800801	3 genes
0.380429	0.801802	3 genes
0.382043	0.802803	3 genes
0.383665	0.803804	3 genes
0.385294	0.804805	3 genes
0.38693	0.805806	3 genes
0.388573	0.806807	3 genes
0.390223	0.807808	3 genes
0.391881	0.808809	3 genes
0.393546	0.80981	3 genes
0.395218	0.810811	3 genes
0.396898	0.811812	3 genes
0.398585	0.812813	3 genes
0.400279	0.813814	3 genes
0.401982	0.814815	3 genes
0.403691	0.815816	3 genes
0.405409	0.816817	3 genes
0.407134	0.817818	3 genes
0.408866	0.818819	3 genes
0.410607	0.81982	3 genes
0.412356	0.820821	3 genes
0.414112	0.821822	3 genes
0.415876	0.822823	3 genes
0.417649	0.823824	3 genes
0.419429	0.824825	3 genes
0.421217	0.825826	3 genes
0.423014	0.826827	3 genes
0.424819	0.827828	3 genes
0.426632	0.828829	3 genes
0.428454	0.82983	3 genes
0.430284	0.830831	3 genes
0.432122	0.831832	3 genes
0.433969	0.832833	3 genes
0.435825	0.833834	3 genes
0.437689	0.834835	3 genes
0.439562	0.835836	3 genes
0.441444	0.836837	3 genes
0.443335	0.837838	3 genes
0.445234	0.838839	3 genes
0.447143	0.83984	3 genes
0.44906	0.840841	3 genes
0.450987	0.841842	3 genes
0.452923	0.842843	3 genes
0.454868	0.843844	3 genes
0.456822	0.844845	3 genes
0.458786	0.845846	3 genes
0.46076	0.846847	3 genes
0.462742	0.847848	3 genes
0.464735	0.848849	3 genes
0.466737	0.84985	3 genes
0.468749	0.850851	3 genes
0.470771	0.851852	3 genes
0.472802	0.852853	3 genes
0.474844	0.853854	3 genes
0.476896	0.854855	3 genes
0.478957	0.855856	3 genes
0.48103	0.856857	3 genes
0.483112	0.857858	3 genes
0.485205	0.858859	3 genes
0.487308	0.85986	3 genes
0.489422	0.860861	3 genes
0.491547	0.861862	3 genes
0.493682	0.862863	3 genes
0.495829	0.863864	3 genes
0.497986	0.864865	3 genes
0.500154	0.865866	3 genes
0.502334	0.866867	3 genes
0.504524	0.867868	3 genes
0.506726	0.868869	3 genes
0.50894	0.86987	3 genes
0.511165	0.870871	3 genes
0.513401	0.871872	3 genes
0.515649	0.872873	3 genes
0.51791	0.873874	3 genes
0.520182	0.874875	3 genes
0.522466	0.875876	3 genes
0.524762	0.876877	3 genes
0.527071	0.877878	3 genes
0.529392	0.878879	3 genes
0.531726	0.87988	3 genes
0.534072	0.880881	3 genes
0.536431	0.881882	3 genes
0.538803	0.882883	3 genes
0.541188	0.883884	3 genes
0.543586	0.884885	3 genes
0.545997	0.885886	3 genes
0.548422	0.886887	3 genes
0.55086	0.887888	3 genes
0.553312	0.888889	3 genes
0.555778	0.88989	3 genes
0.558258	0.890891	3 genes
0.560752	0.891892	3 genes
0.56326	0.892893	3 genes
0.565782	0.893894	3 genes
0.568319	0.894895	3 genes
0.570871	0.895896	3 genes
0.573438	0.896897	3 genes
0.576019	0.897898	3 genes
0.578616	0.898899	3 genes
0.581228	0.8999	3 genes
0.583856	0.900901	3 genes
0.586499	0.901902	3 genes
0.589159	0.902903	3 genes
0.591834	0.903904	3 genes
0.594525	0.904905	3 genes
0.597233	0.905906	3 genes
0.599958	0.906907	3 genes
0.602699	0.907908	3 genes
0.605458	0.908909	3 genes
0.608234	0.90991	3 genes
0.611027	0.910911	3 genes
0.613838	0.911912	3 genes
0.616666	0.912913	3 genes
0.619513	0.913914	3 genes
0.622378	0.914915	3 genes
0.625262	0.915916	3 genes
0.628164	0.916917	3 genes
0.631086	0.917918	3 genes
0.634027	0.918919	3 genes
0.636987	0.91992	3 genes
0.639967	0.920921	3 genes
0.642968	0.921922	3 genes
0.645988	0.922923	3 genes
0.64903	0.923924	3 genes
0.652092	0.924925	3 genes
0.655176	0.925926	3 genes
0.658281	0.926927	3 genes
0.661408	0.927928	3 genes
0.664557	0.928929	3 genes
0.667729	0.92993	3 genes
0.670924	0.930931	3 genes
0.674142	0.931932	3 genes
0.677383	0.932933	3 genes
0.680649	0.933934	3 genes
0.683938	0.934935	3 genes
0.687253	0.935936	3 genes
0.690593	0.936937	3 genes
0.693958	0.937938	3 genes
0.697349	0.938939	3 genes
0.700767	0.93994	3 genes
0.704212	0.940941	3 genes
0.707684	0.941942	3 genes
0.711184	0.942943	3 genes
0.714713	0.943944	3 genes
0.71827	0.944945	3 genes
0.721857	0.945946	3 genes
0.725474	0.946947	3 genes
0.729122	0.947948	3 genes
0.7328	0.948949	3 genes
0.736511	0.94995	3 genes
0.740254	0.950951	3 genes
0.744031	0.951952	3 genes
0.747841	0.952953	3 genes
0.751686	0.953954	3 genes
0.755566	0.954955	3 genes
0.759483	0.955956	3 genes
0.763437	0.956957	3 genes
0.767428	0.957958	3 genes
0.771459	0.958959	3 genes
0.775529	0.95996	3 genes
0.77964	0.960961	3 genes
0.783793	0.961962	3 genes
0.787989	0.962963	3 genes
0.792229	0.963964	3 genes
0.796514	0.964965	3 genes
0.800846	0.965966	3 genes
0.805226	0.966967	3 genes
0.809656	0.967968	3 genes
0.814136	0.968969	3 genes
0.818669	0.96997	3 genes
0.823256	0.970971	3 genes
0.827899	0.971972	3 genes
0.8326	0.972973	3 genes
0.837361	0.973974	3 genes
0.842184	0.974975	3 genes
0.847073	0.975976	3 genes
0.852028	0.976977	3 genes
0.857054	0.977978	3 genes
0.862153	0.978979	3 genes
0.867328	0.97998	3 genes
0.872583	0.980981	3 genes
0.877922	0.981982	3 genes
0.88335	0.982983	3 genes
0.888871	0.983984	3 genes
0.89449	0.984985	3 genes
0.900214	0.985986	3 genes
0.906049	0.986987	3 genes
0.912003	0.987988	3 genes
0.918086	0.988989	3 genes
0.924307	0.98999	3 genes
0.930679	0.990991	3 genes
0.937217	0.991992	3 genes
0.943938	0.992993	3 genes
0.950865	0.993994	3 genes
0.958028	0.994995	3 genes
0.965465	0.995996	3 genes
[truncated: 1,007 more rows]

## Sheet: Source_data_Fig5F
	real trajectory	predicted trajectory	disease.ch1
X0894	0.516248	0.572854	obese
X0887	0.556218	0.750382	healthy
X0890	0.45904	0.323386	obese
X0879	0.532105	0.62208	healthy
X0869	0.565278	0.29578	healthy
X0877	0.84953	0.86279	healthy
X0873	0.606604	0.502851	healthy
X0896	0.569707	0.449674	obese
X0888	0.646133	0.498765	obese
X2693	0.917057	0.725064	NAFLD
X0910	0.150324	0.3486	healthy
X0889	0.318531	0.199655	healthy
X0885	0.581424	0.732852	healthy
X0899	0.579165	0.287453	obese
X0886	0.412596	0.639913	obese
X0897	0.750571	0.304497	healthy
X0875	0.343833	0.596813	healthy
X0878	0.295578	0.227975	obese
X0874	0	0	obese
X0881	0.534372	0.340383	healthy
X0891	0.376186	0.476324	healthy
X0872	0.624927	0.591214	obese
X2703	0.941498	0.90593	NAFLD
X0898	0.344641	0.340534	obese
X2701	0.704863	0.769731	NAFLD
X2685	0.879366	0.751494	NAFLD
X0876	0.293016	0.233632	obese
X0883	0.535343	0.56871	healthy
X0892	0.108663	0.0567183	obese
X4000	0.515607	0.332028	NASH
X0893	0.333864	0.269082	healthy
X2696	0.838033	0.659364	NASH
X2692	0.894171	0.754767	NASH
X3995	0.937402	0.660687	NAFLD
X4006	0.360584	0.337402	NASH
X2698	0.827378	0.628764	NASH
X2691	0.825996	0.774816	NAFLD
X4002	0.771227	0.8107	NAFLD
X2705	0.890867	0.875425	NASH
X4007	0.909371	0.955709	NAFLD
X2688	0.969912	0.926686	NASH
X2684	0.883554	0.83222	NASH
X3994	0.735643	0.74218	NASH
X4008	0.437272	0.377324	NASH
X2697	0.771533	0.88492	NAFLD
X2687	0.926122	0.87976	NAFLD
X2683	0.835756	0.886438	NAFLD
X4004	0.432703	0.356916	NASH
X3993	0.846948	0.761656	NAFLD
X2689	0.791805	0.766679	NAFLD
X4010	0.828101	0.864407	NAFLD
X3992	0.81201	0.800803	NASH
X3997	0.930635	0.854156	NASH
X3998	0.794383	0.814647	NAFLD
X2704	1	1	NASH
X4005	0.531187	0.727366	NASH
X3996	0.807899	0.813884	NASH

## Sheet: Source_data_Fig5G
	pseudotime_(whole_proteome)	stage_(whole_proteome)
1023791979	3.19672	0
1023791117	-63.3964	0
1028971531	8.53976	0
1028971836	-27.7903	0
1023791454	-25.8467	1
1023791155	-10.7097	1
1023791986	1.08812	0
1023792872	22.4995	1
1028937845	19.2697	1
1023791774	29.0369	1
1023791188	-14.9364	1
1023791110	3.89396	0
1023790471	8.90948	1
1028957572	-5.9355	0
1023791130	-10.4704	1
1023792896	35.1114	1
1023791990	-7.73446	0
1026698304	13.2381	0
1028957667	17.3761	1
1023791444	-34.5691	1
1028938030	-2.83618	0
1026698427	-26.0616	0
1023791936	-2.34906	1
1026694087	12.7876	0
1023791159	-12.2214	1
1026694358	14.5599	0
1023789360	-12.1206	0
1028969682	26.6176	0
1023791475	-7.50808	0
1023791141	-36.6565	0
1028938011	6.40076	0
1028957697	-5.74308	0
1028969696	-21.1112	0
1023789307	12.9476	0
1028937960	-22.6964	0
1028971473	-18.3758	1
1023789520	9.04784	0
1023789331	-65.1841	0
1028937885	-30.4626	0
1028971479	-29.0354	1
1028938245	-32.9555	0
1028957656	25.7678	0
1023789295	28.0816	0
1023791736	22.6547	1
1026695764	-33.571	0
1028937999	-20.899	0
1023791964	20.2001	1
1023790801	25.0392	1
1023791461	15.9448	1
1023790729	18.8178	1
1023789281	-1.51027	0
1028969678	-17.583	1
1023791960	24.3887	0
1026694379	14.6766	0
1026694317	-13.4273	0
1028937871	28.6699	1
1023792053	20.34	0
1023791312	-19.2813	1
1023791968	20.7812	1
1028957759	18.719	0
1023789303	30.1925	0
1028957770	-5.7259	0
1028957673	8.86673	1
1028971487	-6.37303	0
1028939808	14.4996	0
1028957698	24.5554	1
1023791164	-8.06117	0
1023791460	-42.3305	1
1023789353	25.3353	0
1023791422	22.7365	0
1023792840	23.0281	0
1023790911	-60.7097	0
1028940079	17.8417	0
1023791767	22.8966	1
1023789335	38.1259	1
1026694220	-57.1979	0
1023789338	25.5708	0
1023791484	12.9063	0
1026694414	3.11854	0
1028971462	17.4947	0
1026697541	18.6164	0
1028957782	-3.17048	1
1026694350	2.48142	0
1026695707	-88.2561	0
1023791411	4.45936	1
1023791173	4.99066	0
1023791189	-23.3971	1
1023792046	-0.20645	1
1028938317	6.17124	0
1028939975	12.0667	0
1023789528	8.21971	0
1028969621	-21.7929	0
1023791769	-3.61751	1
1026698262	-44.5255	0
1028969648	-4.73981	0
1026695404	4.45413	1
1028957542	33.3904	0
1023791166	-5.15302	1
1023790761	29.9841	1
1028969710	20.3264	1
1028971850	1.79058	0
1028938313	6.32439	1
1023791119	10.2208	1
1023791392	32.9134	1
1026694262	12.0585	0
1023791133	-18.3949	1
1023791187	-3.24547	1
1028971457	-41.7373	0
1028969688	29.9455	1
1023791190	-13.7928	0
1023791197	-17.623	0
1023791984	1.46392	0
1023791121	18.2523	1
1026695744	-6.05622	1
1026698403	-36.3023	1
1026694328	2.17977	1
1028971475	-10.5743	1
1028957675	15.3468	1
1028971602	15.3384	1
1023791136	12.7757	1
1023791415	-24.9518	0
1023791930	29.765	1
1023791875	-18.1545	0
1026694088	32.116	1
1023791462	25.1762	0
1023791971	23.768	1
1028957716	29.8652	0
1028957773	16.7596	0
1028938144	-18.7261	0
1023791126	-15.9676	1
1026694398	26.7663	0
1028971915	-3.4976	1
1028969684	2.3203	0
1023791182	4.79483	0
1028957712	5.69119	1
1028971547	19.5885	1
1023791124	-37.7642	0
1023791198	8.97299	1
1023791434	-59.8108	1
1023791153	-61.6056	0
1028971757	36.4338	1
1023791140	-0.0379874	1
1028938295	12.7802	0
1023791743	16.4775	0
1023791111	-31.3914	0
1028957766	-3.16597	0
1023791142	11.8714	1
1028971484	-17.1357	0
1028939836	-47.3761	0
1028971768	17.1963	1
1026694369	2.67952	0
1023790777	5.09097	0
1023792888	32.9878	0
1028969751	25.5166	1
1028969745	3.10507	0
1028971890	-5.94392	0
1028971834	-19.3243	0
1028971543	32.0265	0
1028957668	34.6504	0
1023791148	-22.1787	0
1023791485	22.0248	0
1028969644	-21.6601	0
1028938148	-26.4989	0
1023791152	-3.48647	0
1023791158	-18.7795	1
1023791400	-8.91	0
1023791156	-54.1665	0
1023789344	-11.2727	1
1026698264	-10.2082	0
1023791123	-0.744428	0
1026698687	19.6165	0
1026698361	-15.1621	0
1026694356	16.4348	0
1028957755	-2.07189	0
1028971546	16.6138	1
1028971795	33.9327	0
1023790753	-33.1126	1
1026694257	-36.1357	0
1023791682	4.38915	1
1028971455	11.6255	1
1028939765	36.2519	1
1026694336	-17.4594	0
1023791150	-6.52469	1
1028957711	23.8246	0
1028969660	24.2739	0
1028939829	32.6294	1
1028938246	2.12307	1
1026694123	-23.1785	1
1023791128	14.9886	1
1028938017	-35.2795	1
1026694074	32.9741	0

## Sheet: Source_data_Fig5H
	pseudotime_(57_biomarkers_only)	stage_(57_biomarkers_only)
1023791979	0.832543	0
1023791117	1.10905	0
1028971531	-0.679748	0
1028971836	0.232708	0
1023791454	-0.421053	1
1023791155	-0.823292	1
1023791986	2.01618	0
1023792872	-0.137561	1
1028937845	0.624256	1
1023791774	-3.64465	1
1023791188	-3.70802	1
1023791110	1.45654	0
1023790471	-0.821403	1
1028957572	2.20524	0
1023791130	1.47322	1
1023792896	-1.17729	1
1023791990	0.236811	0
1026698304	2.11254	0
1028957667	-0.515327	1
1023791444	-1.49234	1
1028938030	0.862312	0
1026698427	1.8499	0
1023791936	-2.99562	1
1026694087	-0.509076	0
1023791159	-0.377723	1
1026694358	2.91291	0
1023789360	0.88079	0
1028969682	-1.5667	0
1023791475	0.930475	0
1023791141	1.7171	0
1028938011	0.733769	0
1028957697	1.29971	0
1028969696	1.13039	0
1023789307	0.970927	0
1028937960	0.664978	0
1028971473	0.105881	1
1023789520	0.898418	0
1023789331	1.5406	0
1028937885	0.864042	0
1028971479	-2.48666	1
1028938245	1.74744	0
1028957656	-0.73522	0
1023789295	0.660036	0
1023791736	-2.93378	1
1026695764	0.145145	0
1028937999	2.13269	0
1023791964	-2.81264	1
1023790801	-0.903919	1
1023791461	-1.50003	1
1023790729	-6.40681	1
1023789281	0.828265	0
1028969678	0.127988	1
1023791960	0.980466	0
1026694379	1.3336	0
1026694317	-1.33458	0
1028937871	-0.318533	1
1023792053	0.176596	0
1023791312	-0.286609	1
1023791968	-5.91531	1
1028957759	0.375139	0
1023789303	1.21348	0
1028957770	0.56799	0
1028957673	0.184821	1
1028971487	-0.0300801	0
1028939808	1.54458	0
1028957698	-0.341919	1
1023791164	-1.14303	0
1023791460	0.978123	1
1023789353	0.516615	0
1023791422	1.00603	0
1023792840	1.45774	0
1023790911	2.09724	0
1028940079	1.11707	0
1023791767	-3.21793	1
1023789335	-3.21755	1
1026694220	2.55359	0
1023789338	1.04407	0
1023791484	1.46011	0
1026694414	0.187373	0
1028971462	1.36668	0
1026697541	0.451647	0
1028957782	2.3713	1
1026694350	0.199774	0
1026695707	2.11997	0
1023791411	-1.05927	1
1023791173	0.711185	0
1023791189	-2.7917	1
1023792046	-0.400492	1
1028938317	2.15862	0
1028939975	1.97662	0
1023789528	0.617446	0
1028969621	0.88519	0
1023791769	-0.68382	1
1026698262	2.01432	0
1028969648	1.73595	0
1026695404	-5.00642	1
1028957542	1.58017	0
1023791166	0.252555	1
1023790761	0.5985	1
1028969710	-1.64393	1
1028971850	-0.178893	0
1028938313	-0.463564	1
1023791119	-0.775786	1
1023791392	-2.29903	1
1026694262	-2.37644	0
1023791133	-5.65675	1
1023791187	2.07917	1
1028971457	1.34168	0
1028969688	-0.921543	1
1023791190	1.83071	0
1023791197	2.4903	0
1023791984	1.17788	0
1023791121	-1.05672	1
1026695744	-1.63648	1
1026698403	0.497599	1
1026694328	0.320422	1
1028971475	-1.2135	1
1028957675	-0.318771	1
1028971602	-0.70348	1
1023791136	-3.33139	1
1023791415	1.8256	0
1023791930	0.3236	1
1023791875	-0.777314	0
1026694088	-4.76824	1
1023791462	1.48379	0
1023791971	-3.92782	1
1028957716	1.21067	0
1028957773	2.42603	0
1028938144	0.435718	0
1023791126	0.943954	1
1026694398	1.86709	0
1028971915	-0.319252	1
1028969684	2.07853	0
1023791182	1.48854	0
1028957712	-0.482117	1
1028971547	-0.644452	1
1023791124	1.36977	0
1023791198	-2.50337	1
1023791434	0.726221	1
1023791153	-0.926036	0
1028971757	-5.74124	1
1023791140	-2.66669	1
1028938295	1.0846	0
1023791743	-0.139712	0
1023791111	1.01872	0
1028957766	0.364095	0
1023791142	0.586369	1
1028971484	0.467423	0
1028939836	1.61504	0
1028971768	0.486424	1
1026694369	2.06148	0
1023790777	-0.443525	0
1023792888	0.183552	0
1028969751	-2.36517	1
1028969745	0.514323	0
1028971890	1.72714	0
1028971834	1.52304	0
1028971543	-0.16972	0
1028957668	-0.246517	0
1023791148	0.883498	0
1023791485	1.64966	0
1028969644	1.92367	0
1028938148	2.30758	0
1023791152	2.7033	0
1023791158	2.36165	1
1023791400	0.104184	0
1023791156	0.909976	0
1023789344	-0.871539	1
1026698264	1.73647	0
1023791123	1.08082	0
1026698687	-0.800129	0
1026698361	0.918733	0
1026694356	-0.0311307	0
1028957755	2.62921	0
1028971546	-3.58583	1
1028971795	0.262145	0
1023790753	-0.468879	1
1026694257	2.69717	0
1023791682	-2.59745	1
1028971455	-3.3991	1
1028939765	-4.62727	1
1026694336	1.16882	0
1023791150	0.916937	1
1028957711	1.87058	0
1028969660	1.48981	0
1028939829	-2.01369	1
1028938246	-4.58377	1
1026694123	-0.890792	1
1023791128	-0.882895	1
1028938017	-3.11361	1
1026694074	0.658528	0

## Sheet: Source_data_Fig5I
Category	OR	p_value	FDR
Metabolic	Inf	3.32747e-06	2.32923e-05
Cardiovascular	Inf	0.000604073	0.00211426
Liver	Inf	0.00136179	0.0031775
Other	Inf	0.0520878	0.0911537
Cancer	Inf	0.575591	0.671523
Neurological	Inf	0.575591	0.671523
Inflammatory	Inf	1	1
