# Supplementary material for: A data-driven framework reconstructs the molecular continuum of human MASLD progression
Source: Nat Metab. 2026 Jul 14;8(7):1545–62. doi: 10.1038/s42255-026-01543-7 (PMC13400313; doi:10.1038/s42255-026-01543-7)
Supplement: Supplementary file 11 — Positions of the patients on the disease trajectory (pseudotimes; x_points), and colours used for each patient according to the NAS, steatosis, ballooning, inflammation and fibrosis scores, as well as symbols (pch) and size (cex) used to produce the respective plots, and additional statistics describing Extended Data Fig. 1c. [file 42255_2026_1543_MOESM11_ESM.zip]

Archive with 2 entries (2 files):
- SourceData_Extended_Figure1.xlsx
- __MACOSX/._SourceData_Extended_Figure1.xlsx
