# Supplementary material for: A data-driven framework reconstructs the molecular continuum of human MASLD progression
Source: Nat Metab. 2026 Jul 14;8(7):1545–62. doi: 10.1038/s42255-026-01543-7 (PMC13400313; doi:10.1038/s42255-026-01543-7)
Supplement: Supplementary file 11 — Positions of the patients on the disease trajectory (pseudotimes; x_points), and colours used for each patient according to the NAS, steatosis, ballooning, inflammation and fibrosis scores, as well as symbols (pch) and size (cex) used to produce the respective plots, and additional statistics describing Extended Data Fig. 1c. [file 42255_2026_1543_MOESM11_ESM.zip › SourceData_Extended_Figure1.xlsx]

## Sheet: Source_data_Extended_data_Fig1
NAS							Steatosis							Ballooning							Inflammation							Fibrosis
	x_points	y_points	final_color	final_pch	final_cex			x_points	y_points	final_color	final_pch	final_cex			x_points	y_points	final_color	final_pch	final_cex			x_points	y_points	final_color	final_pch	final_cex			x_points	y_points	final_color	final_pch	final_cex
Sample 1	34.005	-2.06207	#7fcdbb	16	1		Sample 1	34.005	-2.06207	#41b6c4	16	1		Sample 1	34.005	-2.06207	#41b6c4	16	1		Sample 1	34.005	-2.06207	#225ea8	16	1		Sample 1	34.005	-2.06207	#c7e9b4	16	1
Sample 2	2.70983	-0.753597	#41b6c4	16	1		Sample 2	2.70983	-0.753597	#225ea8	16	1		Sample 2	2.70983	-0.753597	#41b6c4	16	1		Sample 2	2.70983	-0.753597	#225ea8	16	1		Sample 2	2.70983	-0.753597	#c7e9b4	16	1
Sample 3	23.0549	2.90861	#7fcdbb	16	1		Sample 3	23.0549	2.90861	#41b6c4	16	1		Sample 3	23.0549	2.90861	#41b6c4	16	1		Sample 3	23.0549	2.90861	#225ea8	16	1		Sample 3	23.0549	2.90861	#c7e9b4	16	1
Sample 4	9.18777	1.06096	#7fcdbb	16	1		Sample 4	9.18777	1.06096	#41b6c4	16	1		Sample 4	9.18777	1.06096	#41b6c4	16	1		Sample 4	9.18777	1.06096	#225ea8	16	1		Sample 4	9.18777	1.06096	#c7e9b4	16	1
Sample 6	18.0041	-5.32904	#c7e9b4	16	1		Sample 6	18.0041	-5.32904	#41b6c4	16	1		Sample 6	18.0041	-5.32904	#41b6c4	16	1		Sample 6	18.0041	-5.32904	#41b6c4	16	1		Sample 6	18.0041	-5.32904	#c7e9b4	16	1
Sample 7	69.0866	-5.71099	#7fcdbb	16	1		Sample 7	69.0866	-5.71099	#c7e9b4	16	1		Sample 7	69.0866	-5.71099	#225ea8	16	1		Sample 7	69.0866	-5.71099	#225ea8	16	1		Sample 7	69.0866	-5.71099	#c7e9b4	16	1
Sample 8	50.4372	-5.68826	#c7e9b4	16	1		Sample 8	50.4372	-5.68826	#c7e9b4	16	1		Sample 8	50.4372	-5.68826	#41b6c4	16	1		Sample 8	50.4372	-5.68826	#225ea8	16	1		Sample 8	50.4372	-5.68826	#c7e9b4	16	1
Sample 9	10.1546	4.01904	#41b6c4	16	1		Sample 9	10.1546	4.01904	#225ea8	16	1		Sample 9	10.1546	4.01904	#41b6c4	16	1		Sample 9	10.1546	4.01904	#225ea8	16	1		Sample 9	10.1546	4.01904	#c7e9b4	16	1
Sample 10	-13.2941	-2.76492	#41b6c4	16	1		Sample 10	-13.2941	-2.76492	#41b6c4	16	1		Sample 10	-13.2941	-2.76492	#225ea8	16	1		Sample 10	-13.2941	-2.76492	#225ea8	16	1		Sample 10	-13.2941	-2.76492	#c7e9b4	16	1
Sample 11	-15.8585	4.25625	#41b6c4	16	1		Sample 11	-15.8585	4.25625	#225ea8	16	1		Sample 11	-15.8585	4.25625	#225ea8	16	1		Sample 11	-15.8585	4.25625	#41b6c4	16	1		Sample 11	-15.8585	4.25625	#c7e9b4	16	1
Sample 12	10.7417	-3.604	#7fcdbb	16	1		Sample 12	10.7417	-3.604	#41b6c4	16	1		Sample 12	10.7417	-3.604	#41b6c4	16	1		Sample 12	10.7417	-3.604	#225ea8	16	1		Sample 12	10.7417	-3.604	#41b6c4	16	1
Sample 13	15.5091	-4.77623	#7fcdbb	16	1		Sample 13	15.5091	-4.77623	#41b6c4	16	1		Sample 13	15.5091	-4.77623	#41b6c4	16	1		Sample 13	15.5091	-4.77623	#225ea8	16	1		Sample 13	15.5091	-4.77623	#225ea8	16	1
Sample 14	18.3115	2.06815	#7fcdbb	16	1		Sample 14	18.3115	2.06815	#41b6c4	16	1		Sample 14	18.3115	2.06815	#41b6c4	16	1		Sample 14	18.3115	2.06815	#225ea8	16	1		Sample 14	18.3115	2.06815	#41b6c4	16	1
Sample 15	-10.9097	-3.07635	#7fcdbb	16	1		Sample 15	-10.9097	-3.07635	#225ea8	16	1		Sample 15	-10.9097	-3.07635	#41b6c4	16	1		Sample 15	-10.9097	-3.07635	#41b6c4	16	1		Sample 15	-10.9097	-3.07635	#41b6c4	16	1
Sample 16	2.64672	-3.51161	#1d91c0	16	1		Sample 16	2.64672	-3.51161	#41b6c4	16	1		Sample 16	2.64672	-3.51161	#081d58	16	1		Sample 16	2.64672	-3.51161	#225ea8	16	1		Sample 16	2.64672	-3.51161	#41b6c4	16	1
Sample 17	14.7539	4.31281	#41b6c4	16	1		Sample 17	14.7539	4.31281	#41b6c4	16	1		Sample 17	14.7539	4.31281	#225ea8	16	1		Sample 17	14.7539	4.31281	#225ea8	16	1		Sample 17	14.7539	4.31281	#41b6c4	16	1
Sample 18	6.6815	-4.08821	#7fcdbb	16	1		Sample 18	6.6815	-4.08821	#41b6c4	16	1		Sample 18	6.6815	-4.08821	#41b6c4	16	1		Sample 18	6.6815	-4.08821	#225ea8	16	1		Sample 18	6.6815	-4.08821	#225ea8	16	1
Sample 19	4.36216	-4.51952	#41b6c4	16	1		Sample 19	4.36216	-4.51952	#c7e9b4	16	1		Sample 19	4.36216	-4.51952	#081d58	16	1		Sample 19	4.36216	-4.51952	#225ea8	16	1		Sample 19	4.36216	-4.51952	#225ea8	16	1
Sample 20	-24.6535	0.140463	#1d91c0	16	1		Sample 20	-24.6535	0.140463	#225ea8	16	1		Sample 20	-24.6535	0.140463	#225ea8	16	1		Sample 20	-24.6535	0.140463	#225ea8	16	1		Sample 20	-24.6535	0.140463	#41b6c4	16	1
Sample 21	-3.81924	-2.2811	#1d91c0	16	1		Sample 21	-3.81924	-2.2811	#225ea8	16	1		Sample 21	-3.81924	-2.2811	#225ea8	16	1		Sample 21	-3.81924	-2.2811	#225ea8	16	1		Sample 21	-3.81924	-2.2811	#225ea8	16	1
Sample 22	-0.545438	2.45359	#1d91c0	16	1		Sample 22	-0.545438	2.45359	#225ea8	16	1		Sample 22	-0.545438	2.45359	#225ea8	16	1		Sample 22	-0.545438	2.45359	#225ea8	16	1		Sample 22	-0.545438	2.45359	#41b6c4	16	1
Sample 23	-15.5478	-2.83313	#1d91c0	16	1		Sample 23	-15.5478	-2.83313	#41b6c4	16	1		Sample 23	-15.5478	-2.83313	#081d58	16	1		Sample 23	-15.5478	-2.83313	#225ea8	16	1		Sample 23	-15.5478	-2.83313	#225ea8	16	1
Sample 24	-4.97128	3.09445	#225ea8	16	1		Sample 24	-4.97128	3.09445	#081d58	16	1		Sample 24	-4.97128	3.09445	#081d58	16	1		Sample 24	-4.97128	3.09445	#41b6c4	16	1		Sample 24	-4.97128	3.09445	#41b6c4	16	1
Sample 25	13.5563	3.51869	#225ea8	16	1		Sample 25	13.5563	3.51869	#225ea8	16	1		Sample 25	13.5563	3.51869	#081d58	16	1		Sample 25	13.5563	3.51869	#225ea8	16	1		Sample 25	13.5563	3.51869	#225ea8	16	1
Sample 26	16.6164	-0.0398926	#7fcdbb	16	1		Sample 26	16.6164	-0.0398926	#c7e9b4	16	1		Sample 26	16.6164	-0.0398926	#225ea8	16	1		Sample 26	16.6164	-0.0398926	#225ea8	16	1		Sample 26	16.6164	-0.0398926	#41b6c4	16	1
Sample 27	6.02394	4.64306	#41b6c4	16	1		Sample 27	6.02394	4.64306	#225ea8	16	1		Sample 27	6.02394	4.64306	#41b6c4	16	1		Sample 27	6.02394	4.64306	#225ea8	16	1		Sample 27	6.02394	4.64306	#c7e9b4	16	1
Sample 28	1.24897	3.61047	#1d91c0	16	1		Sample 28	1.24897	3.61047	#225ea8	16	1		Sample 28	1.24897	3.61047	#225ea8	16	1		Sample 28	1.24897	3.61047	#225ea8	16	1		Sample 28	1.24897	3.61047	#c7e9b4	16	1
Sample 29	50.1276	3.06635	#1d91c0	16	1		Sample 29	50.1276	3.06635	#225ea8	16	1		Sample 29	50.1276	3.06635	#081d58	16	1		Sample 29	50.1276	3.06635	#41b6c4	16	1		Sample 29	50.1276	3.06635	#edf8b1	16	1
Sample 30	35.4186	2.83312	#7fcdbb	16	1		Sample 30	35.4186	2.83312	#225ea8	16	1		Sample 30	35.4186	2.83312	#41b6c4	16	1		Sample 30	35.4186	2.83312	#41b6c4	16	1		Sample 30	35.4186	2.83312	#edf8b1	16	1
Sample 31	-11.5632	-1.14174	#1d91c0	16	1		Sample 31	-11.5632	-1.14174	#225ea8	16	1		Sample 31	-11.5632	-1.14174	#225ea8	16	1		Sample 31	-11.5632	-1.14174	#225ea8	16	1		Sample 31	-11.5632	-1.14174	#081d58	16	1
Sample 32	-8.56055	-3.64445	#7fcdbb	16	1		Sample 32	-8.56055	-3.64445	#41b6c4	16	1		Sample 32	-8.56055	-3.64445	#225ea8	16	1		Sample 32	-8.56055	-3.64445	#41b6c4	16	1		Sample 32	-8.56055	-3.64445	#225ea8	16	1
Sample 33	-22.7376	-2.60621	#1d91c0	16	1		Sample 33	-22.7376	-2.60621	#225ea8	16	1		Sample 33	-22.7376	-2.60621	#225ea8	16	1		Sample 33	-22.7376	-2.60621	#225ea8	16	1		Sample 33	-22.7376	-2.60621	#081d58	16	1
Sample 34	3.71336	-4.41681	#1d91c0	16	1		Sample 34	3.71336	-4.41681	#41b6c4	16	1		Sample 34	3.71336	-4.41681	#225ea8	16	1		Sample 34	3.71336	-4.41681	#081d58	16	1		Sample 34	3.71336	-4.41681	#225ea8	16	1
Sample 35	-2.09423	2.809	#253494	16	1		Sample 35	-2.09423	2.809	#081d58	16	1		Sample 35	-2.09423	2.809	#225ea8	16	1		Sample 35	-2.09423	2.809	#081d58	16	1		Sample 35	-2.09423	2.809	#081d58	16	1
Sample 36	-3.96382	-2.55101	#c7e9b4	16	1		Sample 36	-3.96382	-2.55101	#c7e9b4	16	1		Sample 36	-3.96382	-2.55101	#41b6c4	16	1		Sample 36	-3.96382	-2.55101	#225ea8	16	1		Sample 36	-3.96382	-2.55101	#225ea8	16	1
Sample 37	-31.3856	1.44967	#41b6c4	16	1		Sample 37	-31.3856	1.44967	#c7e9b4	16	1		Sample 37	-31.3856	1.44967	#081d58	16	1		Sample 37	-31.3856	1.44967	#225ea8	16	1		Sample 37	-31.3856	1.44967	#081d58	16	1
Sample 38	-13.2375	-4.46618	#1d91c0	16	1		Sample 38	-13.2375	-4.46618	#41b6c4	16	1		Sample 38	-13.2375	-4.46618	#081d58	16	1		Sample 38	-13.2375	-4.46618	#225ea8	16	1		Sample 38	-13.2375	-4.46618	#081d58	16	1
Sample 39	-24.9343	-4.34595	#1d91c0	16	1		Sample 39	-24.9343	-4.34595	#41b6c4	16	1		Sample 39	-24.9343	-4.34595	#081d58	16	1		Sample 39	-24.9343	-4.34595	#225ea8	16	1		Sample 39	-24.9343	-4.34595	#081d58	16	1
Sample 40	-13.615	-1.50427	#225ea8	16	1		Sample 40	-13.615	-1.50427	#225ea8	16	1		Sample 40	-13.615	-1.50427	#081d58	16	1		Sample 40	-13.615	-1.50427	#225ea8	16	1		Sample 40	-13.615	-1.50427	#081d58	16	1
Sample 41	-1.00794	5.64795	#225ea8	16	1		Sample 41	-1.00794	5.64795	#225ea8	16	1		Sample 41	-1.00794	5.64795	#081d58	16	1		Sample 41	-1.00794	5.64795	#225ea8	16	1		Sample 41	-1.00794	5.64795	#081d58	16	1
Sample 42	-9.4052	-2.43121	#41b6c4	16	1		Sample 42	-9.4052	-2.43121	#41b6c4	16	1		Sample 42	-9.4052	-2.43121	#225ea8	16	1		Sample 42	-9.4052	-2.43121	#225ea8	16	1		Sample 42	-9.4052	-2.43121	#081d58	16	1
Sample 43	-1.88894	8.26788	#1d91c0	16	1		Sample 43	-1.88894	8.26788	#225ea8	16	1		Sample 43	-1.88894	8.26788	#225ea8	16	1		Sample 43	-1.88894	8.26788	#225ea8	16	1		Sample 43	-1.88894	8.26788	#081d58	16	1
Sample 44	0.78266	-2.73366	#225ea8	16	1		Sample 44	0.78266	-2.73366	#225ea8	16	1		Sample 44	0.78266	-2.73366	#081d58	16	1		Sample 44	0.78266	-2.73366	#225ea8	16	1		Sample 44	0.78266	-2.73366	#081d58	16	1
Sample 45	11.6384	-2.93834	#41b6c4	16	1		Sample 45	11.6384	-2.93834	#225ea8	16	1		Sample 45	11.6384	-2.93834	#225ea8	16	1		Sample 45	11.6384	-2.93834	#41b6c4	16	1		Sample 45	11.6384	-2.93834	#081d58	16	1
Sample 46	-22.3969	1.37913	#41b6c4	16	1		Sample 46	-22.3969	1.37913	#c7e9b4	16	1		Sample 46	-22.3969	1.37913	#081d58	16	1		Sample 46	-22.3969	1.37913	#225ea8	16	1		Sample 46	-22.3969	1.37913	#081d58	16	1
Sample 47	14.7088	-4.7463	#7fcdbb	16	1		Sample 47	14.7088	-4.7463	#c7e9b4	16	1		Sample 47	14.7088	-4.7463	#081d58	16	1		Sample 47	14.7088	-4.7463	#41b6c4	16	1		Sample 47	14.7088	-4.7463	#081d58	16	1
Sample 48	-3.73378	0.0960577	#1d91c0	16	1		Sample 48	-3.73378	0.0960577	#41b6c4	16	1		Sample 48	-3.73378	0.0960577	#081d58	16	1		Sample 48	-3.73378	0.0960577	#225ea8	16	1		Sample 48	-3.73378	0.0960577	#081d58	16	1
Sample 49	-22.0223	-0.272299	#225ea8	16	1		Sample 49	-22.0223	-0.272299	#41b6c4	16	1		Sample 49	-22.0223	-0.272299	#081d58	16	1		Sample 49	-22.0223	-0.272299	#081d58	16	1		Sample 49	-22.0223	-0.272299	#081d58	16	1
Sample 50	-20.1492	-2.81816	#225ea8	16	1		Sample 50	-20.1492	-2.81816	#225ea8	16	1		Sample 50	-20.1492	-2.81816	#081d58	16	1		Sample 50	-20.1492	-2.81816	#225ea8	16	1		Sample 50	-20.1492	-2.81816	#081d58	16	1
Sample 51	-5.46963	-1.13108	#253494	16	1		Sample 51	-5.46963	-1.13108	#225ea8	16	1		Sample 51	-5.46963	-1.13108	#081d58	16	1		Sample 51	-5.46963	-1.13108	#081d58	16	1		Sample 51	-5.46963	-1.13108	#081d58	16	1
Sample 52	-0.40359	2.47741	#225ea8	16	1		Sample 52	-0.40359	2.47741	#225ea8	16	1		Sample 52	-0.40359	2.47741	#081d58	16	1		Sample 52	-0.40359	2.47741	#225ea8	16	1		Sample 52	-0.40359	2.47741	#081d58	16	1
Sample 53	11.7292	3.8861	#41b6c4	16	1		Sample 53	11.7292	3.8861	#225ea8	16	1		Sample 53	11.7292	3.8861	#41b6c4	16	1		Sample 53	11.7292	3.8861	#225ea8	16	1		Sample 53	11.7292	3.8861	#225ea8	16	1
Sample 54	12.6149	4.22545	#41b6c4	16	1		Sample 54	12.6149	4.22545	#225ea8	16	1		Sample 54	12.6149	4.22545	#41b6c4	16	1		Sample 54	12.6149	4.22545	#225ea8	16	1		Sample 54	12.6149	4.22545	#225ea8	16	1
Sample 55	2.37217	-3.40545	#41b6c4	16	1		Sample 55	2.37217	-3.40545	#225ea8	16	1		Sample 55	2.37217	-3.40545	#41b6c4	16	1		Sample 55	2.37217	-3.40545	#225ea8	16	1		Sample 55	2.37217	-3.40545	#225ea8	16	1
Sample 56	-5.38024	-4.01287	#7fcdbb	16	1		Sample 56	-5.38024	-4.01287	#c7e9b4	16	1		Sample 56	-5.38024	-4.01287	#225ea8	16	1		Sample 56	-5.38024	-4.01287	#225ea8	16	1		Sample 56	-5.38024	-4.01287	#225ea8	16	1
Sample 57	-8.283	2.24161	#1d91c0	16	1		Sample 57	-8.283	2.24161	#41b6c4	16	1		Sample 57	-8.283	2.24161	#081d58	16	1		Sample 57	-8.283	2.24161	#225ea8	16	1		Sample 57	-8.283	2.24161	#225ea8	16	1
Sample 58	-3.5882	-3.70267	#41b6c4	16	1		Sample 58	-3.5882	-3.70267	#225ea8	16	1		Sample 58	-3.5882	-3.70267	#41b6c4	16	1		Sample 58	-3.5882	-3.70267	#225ea8	16	1		Sample 58	-3.5882	-3.70267	#225ea8	16	1
Sample 59	-11.3388	0.108659	#1d91c0	16	1		Sample 59	-11.3388	0.108659	#41b6c4	16	1		Sample 59	-11.3388	0.108659	#081d58	16	1		Sample 59	-11.3388	0.108659	#225ea8	16	1		Sample 59	-11.3388	0.108659	#225ea8	16	1
Sample 60	-17.5221	0.404629	#225ea8	16	1		Sample 60	-17.5221	0.404629	#225ea8	16	1		Sample 60	-17.5221	0.404629	#081d58	16	1		Sample 60	-17.5221	0.404629	#225ea8	16	1		Sample 60	-17.5221	0.404629	#225ea8	16	1
Sample 61	-2.21187	4.12587	#7fcdbb	16	1		Sample 61	-2.21187	4.12587	#41b6c4	16	1		Sample 61	-2.21187	4.12587	#41b6c4	16	1		Sample 61	-2.21187	4.12587	#225ea8	16	1		Sample 61	-2.21187	4.12587	#225ea8	16	1
Sample 62	4.20579	-3.62749	#7fcdbb	16	1		Sample 62	4.20579	-3.62749	#41b6c4	16	1		Sample 62	4.20579	-3.62749	#41b6c4	16	1		Sample 62	4.20579	-3.62749	#225ea8	16	1		Sample 62	4.20579	-3.62749	#225ea8	16	1
Sample 63	-34.3633	-2.95047	#253494	16	1		Sample 63	-34.3633	-2.95047	#225ea8	16	1		Sample 63	-34.3633	-2.95047	#081d58	16	1		Sample 63	-34.3633	-2.95047	#081d58	16	1		Sample 63	-34.3633	-2.95047	#225ea8	16	1
Sample 64	-3.13225	1.83372	#7fcdbb	16	1		Sample 64	-3.13225	1.83372	#c7e9b4	16	1		Sample 64	-3.13225	1.83372	#225ea8	16	1		Sample 64	-3.13225	1.83372	#225ea8	16	1		Sample 64	-3.13225	1.83372	#225ea8	16	1
Sample 65	29.092	-2.86129	#c7e9b4	16	1		Sample 65	29.092	-2.86129	#c7e9b4	16	1		Sample 65	29.092	-2.86129	#225ea8	16	1		Sample 65	29.092	-2.86129	#41b6c4	16	1		Sample 65	29.092	-2.86129	#225ea8	16	1
Sample 66	-16.4957	4.07729	#41b6c4	16	1		Sample 66	-16.4957	4.07729	#41b6c4	16	1		Sample 66	-16.4957	4.07729	#225ea8	16	1		Sample 66	-16.4957	4.07729	#225ea8	16	1		Sample 66	-16.4957	4.07729	#225ea8	16	1
Sample 67	-32.5641	-2.05583	#1d91c0	16	1		Sample 67	-32.5641	-2.05583	#41b6c4	16	1		Sample 67	-32.5641	-2.05583	#081d58	16	1		Sample 67	-32.5641	-2.05583	#225ea8	16	1		Sample 67	-32.5641	-2.05583	#225ea8	16	1
Sample 68	-3.50673	3.72694	#c7e9b4	16	1		Sample 68	-3.50673	3.72694	#c7e9b4	16	1		Sample 68	-3.50673	3.72694	#41b6c4	16	1		Sample 68	-3.50673	3.72694	#225ea8	16	1		Sample 68	-3.50673	3.72694	#225ea8	16	1
Sample 69	-19.7729	3.63015	#253494	16	1		Sample 69	-19.7729	3.63015	#081d58	16	1		Sample 69	-19.7729	3.63015	#081d58	16	1		Sample 69	-19.7729	3.63015	#225ea8	16	1		Sample 69	-19.7729	3.63015	#081d58	16	1
Sample 70	3.30354	-1.67159	#253494	16	1		Sample 70	3.30354	-1.67159	#081d58	16	1		Sample 70	3.30354	-1.67159	#081d58	16	1		Sample 70	3.30354	-1.67159	#225ea8	16	1		Sample 70	3.30354	-1.67159	#081d58	16	1
Sample 71	-42.418	-3.37013	#081d58	16	1		Sample 71	-42.418	-3.37013	#081d58	16	1		Sample 71	-42.418	-3.37013	#081d58	16	1		Sample 71	-42.418	-3.37013	#081d58	16	1		Sample 71	-42.418	-3.37013	#081d58	16	1
Sample 72	-36.3232	0.803077	#081d58	16	1		Sample 72	-36.3232	0.803077	#081d58	16	1		Sample 72	-36.3232	0.803077	#081d58	16	1		Sample 72	-36.3232	0.803077	#081d58	16	1		Sample 72	-36.3232	0.803077	#081d58	16	1
Sample 73	-27.418	3.77924	#081d58	16	1		Sample 73	-27.418	3.77924	#081d58	16	1		Sample 73	-27.418	3.77924	#081d58	16	1		Sample 73	-27.418	3.77924	#081d58	16	1		Sample 73	-27.418	3.77924	#081d58	16	1
Sample 74	2.91593	-1.82311	#c7e9b4	16	1		Sample 74	2.91593	-1.82311	#c7e9b4	16	1		Sample 74	2.91593	-1.82311	#225ea8	16	1		Sample 74	2.91593	-1.82311	#41b6c4	16	1		Sample 74	2.91593	-1.82311	#c7e9b4	16	1
Sample 75	-6.01646	3.13623	#c7e9b4	16	1		Sample 75	-6.01646	3.13623	#c7e9b4	16	1		Sample 75	-6.01646	3.13623	#41b6c4	16	1		Sample 75	-6.01646	3.13623	#225ea8	16	1		Sample 75	-6.01646	3.13623	#225ea8	16	1
Sample 76	-11.5989	3.40803	#7fcdbb	16	1		Sample 76	-11.5989	3.40803	#41b6c4	16	1		Sample 76	-11.5989	3.40803	#41b6c4	16	1		Sample 76	-11.5989	3.40803	#225ea8	16	1		Sample 76	-11.5989	3.40803	#225ea8	16	1
Sample 77	-26.9357	2.64537	#1d91c0	16	1		Sample 77	-26.9357	2.64537	#225ea8	16	1		Sample 77	-26.9357	2.64537	#225ea8	16	1		Sample 77	-26.9357	2.64537	#225ea8	16	1		Sample 77	-26.9357	2.64537	#225ea8	16	1
Sample 78	-12.2703	5.05619	#081d58	16	1		Sample 78	-12.2703	5.05619	#081d58	16	1		Sample 78	-12.2703	5.05619	#081d58	16	1		Sample 78	-12.2703	5.05619	#081d58	16	1		Sample 78	-12.2703	5.05619	#081d58	16	1
D708_D504	-16.7428	-4.65405	#253494	16	1		D708_D504	-16.7428	-4.65405	#081d58	16	1		D708_D504	-16.7428	-4.65405	#081d58	16	1		D708_D504	-16.7428	-4.65405	#225ea8	16	1		D708_D504	-16.7428	-4.65405	#081d58	16	1
D709_D501	-2.77208	-2.76211	#225ea8	16	1		D709_D501	-2.77208	-2.76211	#225ea8	16	1		D709_D501	-2.77208	-2.76211	#081d58	16	1		D709_D501	-2.77208	-2.76211	#225ea8	16	1		D709_D501	-2.77208	-2.76211	#081d58	16	1
D701_D506	-17.7645	-2.90155	#225ea8	16	1		D701_D506	-17.7645	-2.90155	#225ea8	16	1		D701_D506	-17.7645	-2.90155	#081d58	16	1		D701_D506	-17.7645	-2.90155	#225ea8	16	1		D701_D506	-17.7645	-2.90155	#081d58	16	1
D703_D503	-27.1049	-4.7358	#253494	16	1		D703_D503	-27.1049	-4.7358	#081d58	16	1		D703_D503	-27.1049	-4.7358	#081d58	16	1		D703_D503	-27.1049	-4.7358	#225ea8	16	1		D703_D503	-27.1049	-4.7358	#081d58	16	1
D706_D504	-2.66634	-1.27219	#225ea8	16	1		D706_D504	-2.66634	-1.27219	#225ea8	16	1		D706_D504	-2.66634	-1.27219	#081d58	16	1		D706_D504	-2.66634	-1.27219	#225ea8	16	1		D706_D504	-2.66634	-1.27219	#225ea8	16	1
D708_D501	-17.662	3.12102	#081d58	16	1		D708_D501	-17.662	3.12102	#081d58	16	1		D708_D501	-17.662	3.12102	#081d58	16	1		D708_D501	-17.662	3.12102	#081d58	16	1		D708_D501	-17.662	3.12102	#225ea8	16	1
D702_D506	4.10508	-1.75392	#225ea8	16	1		D702_D506	4.10508	-1.75392	#225ea8	16	1		D702_D506	4.10508	-1.75392	#081d58	16	1		D702_D506	4.10508	-1.75392	#225ea8	16	1		D702_D506	4.10508	-1.75392	#225ea8	16	1
D703_D506	9.59573	2.55161	#41b6c4	16	1		D703_D506	9.59573	2.55161	#c7e9b4	16	1		D703_D506	9.59573	2.55161	#225ea8	16	1		D703_D506	9.59573	2.55161	#081d58	16	1		D703_D506	9.59573	2.55161	#225ea8	16	1
D705_D503	17.1308	-3.69955	#41b6c4	16	1		D705_D503	17.1308	-3.69955	#41b6c4	16	1		D705_D503	17.1308	-3.69955	#225ea8	16	1		D705_D503	17.1308	-3.69955	#225ea8	16	1		D705_D503	17.1308	-3.69955	#225ea8	16	1
D707_D503	-20.8959	-4.82396	#253494	16	1		D707_D503	-20.8959	-4.82396	#225ea8	16	1		D707_D503	-20.8959	-4.82396	#081d58	16	1		D707_D503	-20.8959	-4.82396	#081d58	16	1		D707_D503	-20.8959	-4.82396	#081d58	16	1
D708_D503	-11.9841	-4.83319	#41b6c4	16	1		D708_D503	-11.9841	-4.83319	#41b6c4	16	1		D708_D503	-11.9841	-4.83319	#225ea8	16	1		D708_D503	-11.9841	-4.83319	#225ea8	16	1		D708_D503	-11.9841	-4.83319	#225ea8	16	1
D701_D502	-23.5003	-2.41787	#225ea8	16	1		D701_D502	-23.5003	-2.41787	#225ea8	16	1		D701_D502	-23.5003	-2.41787	#081d58	16	1		D701_D502	-23.5003	-2.41787	#225ea8	16	1		D701_D502	-23.5003	-2.41787	#225ea8	16	1
D711_D503	-26.2154	-4.48434	#253494	16	1		D711_D503	-26.2154	-4.48434	#081d58	16	1		D711_D503	-26.2154	-4.48434	#081d58	16	1		D711_D503	-26.2154	-4.48434	#225ea8	16	1		D711_D503	-26.2154	-4.48434	#081d58	16	1
D702_D505	-8.58795	-2.6325	#7fcdbb	16	1		D702_D505	-8.58795	-2.6325	#c7e9b4	16	1		D702_D505	-8.58795	-2.6325	#225ea8	16	1		D702_D505	-8.58795	-2.6325	#225ea8	16	1		D702_D505	-8.58795	-2.6325	#225ea8	16	1
D703_D502	-10.3277	3.78965	#7fcdbb	16	1		D703_D502	-10.3277	3.78965	#c7e9b4	16	1		D703_D502	-10.3277	3.78965	#225ea8	16	1		D703_D502	-10.3277	3.78965	#225ea8	16	1		D703_D502	-10.3277	3.78965	#225ea8	16	1
D703_D505	-2.44181	-2.71072	#1d91c0	16	1		D703_D505	-2.44181	-2.71072	#225ea8	16	1		D703_D505	-2.44181	-2.71072	#225ea8	16	1		D703_D505	-2.44181	-2.71072	#225ea8	16	1		D703_D505	-2.44181	-2.71072	#225ea8	16	1
D705_D502	-2.21064	-0.154468	#1d91c0	16	1		D705_D502	-2.21064	-0.154468	#41b6c4	16	1		D705_D502	-2.21064	-0.154468	#225ea8	16	1		D705_D502	-2.21064	-0.154468	#081d58	16	1		D705_D502	-2.21064	-0.154468	#225ea8	16	1
D706_D505	8.62803	4.05979	#41b6c4	16	1		D706_D505	8.62803	4.05979	#41b6c4	16	1		D706_D505	8.62803	4.05979	#225ea8	16	1		D706_D505	8.62803	4.05979	#225ea8	16	1		D706_D505	8.62803	4.05979	#225ea8	16	1
D711_D505	-14.9374	-3.77541	#41b6c4	16	1		D711_D505	-14.9374	-3.77541	#41b6c4	16	1		D711_D505	-14.9374	-3.77541	#225ea8	16	1		D711_D505	-14.9374	-3.77541	#225ea8	16	1		D711_D505	-14.9374	-3.77541	#225ea8	16	1
D703_D504	11.585	-1.09412	#7fcdbb	16	1		D703_D504	11.585	-1.09412	#c7e9b4	16	1		D703_D504	11.585	-1.09412	#41b6c4	16	1		D703_D504	11.585	-1.09412	#081d58	16	1		D703_D504	11.585	-1.09412	#225ea8	16	1
D702_D501	-2.01513	-2.572	#7fcdbb	16	1		D702_D501	-2.01513	-2.572	#41b6c4	16	1		D702_D501	-2.01513	-2.572	#225ea8	16	1		D702_D501	-2.01513	-2.572	#41b6c4	16	1		D702_D501	-2.01513	-2.572	#225ea8	16	1
D704_D504	17.7237	2.76595	#edf8b1	16	1		D704_D504	17.7237	2.76595	#c7e9b4	16	1		D704_D504	17.7237	2.76595	#41b6c4	16	1		D704_D504	17.7237	2.76595	#41b6c4	16	1		D704_D504	17.7237	2.76595	#41b6c4	16	1
D705_D504	12.7837	-3.90146	#41b6c4	16	1		D705_D504	12.7837	-3.90146	#41b6c4	16	1		D705_D504	12.7837	-3.90146	#081d58	16	1		D705_D504	12.7837	-3.90146	#41b6c4	16	1		D705_D504	12.7837	-3.90146	#225ea8	16	1
D706_D501	10.6241	4.26268	#7fcdbb	16	1		D706_D501	10.6241	4.26268	#c7e9b4	16	1		D706_D501	10.6241	4.26268	#225ea8	16	1		D706_D501	10.6241	4.26268	#225ea8	16	1		D706_D501	10.6241	4.26268	#41b6c4	16	1
D711_D506	3.42932	1.88833	#1d91c0	16	1		D711_D506	3.42932	1.88833	#41b6c4	16	1		D711_D506	3.42932	1.88833	#081d58	16	1		D711_D506	3.42932	1.88833	#225ea8	16	1		D711_D506	3.42932	1.88833	#41b6c4	16	1
D712_D506	6.69537	0.0974184	#41b6c4	16	1		D712_D506	6.69537	0.0974184	#41b6c4	16	1		D712_D506	6.69537	0.0974184	#225ea8	16	1		D712_D506	6.69537	0.0974184	#225ea8	16	1		D712_D506	6.69537	0.0974184	#41b6c4	16	1
D712_D505	2.7757	-3.0271	#41b6c4	16	1		D712_D505	2.7757	-3.0271	#41b6c4	16	1		D712_D505	2.7757	-3.0271	#225ea8	16	1		D712_D505	2.7757	-3.0271	#225ea8	16	1		D712_D505	2.7757	-3.0271	#41b6c4	16	1
D711_D501	12.7077	1.03086	#41b6c4	16	1		D711_D501	12.7077	1.03086	#225ea8	16	1		D711_D501	12.7077	1.03086	#225ea8	16	1		D711_D501	12.7077	1.03086	#41b6c4	16	1		D711_D501	12.7077	1.03086	#41b6c4	16	1
D702_D503	3.65604	1.68873	#7fcdbb	16	1		D702_D503	3.65604	1.68873	#41b6c4	16	1		D702_D503	3.65604	1.68873	#225ea8	16	1		D702_D503	3.65604	1.68873	#41b6c4	16	1		D702_D503	3.65604	1.68873	#225ea8	16	1
D704_D506	1.84743	-2.84796	#1d91c0	16	1		D704_D506	1.84743	-2.84796	#225ea8	16	1		D704_D506	1.84743	-2.84796	#081d58	16	1		D704_D506	1.84743	-2.84796	#41b6c4	16	1		D704_D506	1.84743	-2.84796	#225ea8	16	1
D710_D504	21.4852	-0.886879	#edf8b1	16	1		D710_D504	21.4852	-0.886879	#c7e9b4	16	1		D710_D504	21.4852	-0.886879	#41b6c4	16	1		D710_D504	21.4852	-0.886879	#41b6c4	16	1		D710_D504	21.4852	-0.886879	#41b6c4	16	1
D705_D506	4.8103	0.58631	#41b6c4	16	1		D705_D506	4.8103	0.58631	#225ea8	16	1		D705_D506	4.8103	0.58631	#225ea8	16	1		D705_D506	4.8103	0.58631	#41b6c4	16	1		D705_D506	4.8103	0.58631	#225ea8	16	1
D704_D503	-2.23631	-1.63312	#7fcdbb	16	1		D704_D503	-2.23631	-1.63312	#41b6c4	16	1		D704_D503	-2.23631	-1.63312	#225ea8	16	1		D704_D503	-2.23631	-1.63312	#41b6c4	16	1		D704_D503	-2.23631	-1.63312	#41b6c4	16	1
D707_D506	9.45587	-3.63062	#41b6c4	16	1		D707_D506	9.45587	-3.63062	#41b6c4	16	1		D707_D506	9.45587	-3.63062	#081d58	16	1		D707_D506	9.45587	-3.63062	#41b6c4	16	1		D707_D506	9.45587	-3.63062	#225ea8	16	1
D708_D506	0.353401	1.24007	#7fcdbb	16	1		D708_D506	0.353401	1.24007	#41b6c4	16	1		D708_D506	0.353401	1.24007	#225ea8	16	1		D708_D506	0.353401	1.24007	#41b6c4	16	1		D708_D506	0.353401	1.24007	#41b6c4	16	1
D712_D501	36.0694	4.06565	#edf8b1	16	1		D712_D501	36.0694	4.06565	#c7e9b4	16	1		D712_D501	36.0694	4.06565	#41b6c4	16	1		D712_D501	36.0694	4.06565	#41b6c4	16	1		D712_D501	36.0694	4.06565	#41b6c4	16	1
D701_D505	-19.2255	-1.36487	#1d91c0	16	1		D701_D505	-19.2255	-1.36487	#225ea8	16	1		D701_D505	-19.2255	-1.36487	#081d58	16	1		D701_D505	-19.2255	-1.36487	#41b6c4	16	1		D701_D505	-19.2255	-1.36487	#081d58	16	1
D704_D505	1.5327	1.35695	#41b6c4	16	1		D704_D505	1.5327	1.35695	#41b6c4	16	1		D704_D505	1.5327	1.35695	#225ea8	16	1		D704_D505	1.5327	1.35695	#225ea8	16	1		D704_D505	1.5327	1.35695	#41b6c4	16	1
D710_D502	0.507362	-4.39141	#1d91c0	16	1		D710_D502	0.507362	-4.39141	#225ea8	16	1		D710_D502	0.507362	-4.39141	#225ea8	16	1		D710_D502	0.507362	-4.39141	#225ea8	16	1		D710_D502	0.507362	-4.39141	#41b6c4	16	1
D706_D502	-7.45292	-2.79652	#41b6c4	16	1		D706_D502	-7.45292	-2.79652	#225ea8	16	1		D706_D502	-7.45292	-2.79652	#225ea8	16	1		D706_D502	-7.45292	-2.79652	#41b6c4	16	1		D706_D502	-7.45292	-2.79652	#225ea8	16	1
D707_D505	7.93809	-3.86222	#1d91c0	16	1		D707_D505	7.93809	-3.86222	#225ea8	16	1		D707_D505	7.93809	-3.86222	#081d58	16	1		D707_D505	7.93809	-3.86222	#41b6c4	16	1		D707_D505	7.93809	-3.86222	#225ea8	16	1
D711_D502	-6.98166	2.85176	#41b6c4	16	1		D711_D502	-6.98166	2.85176	#41b6c4	16	1		D711_D502	-6.98166	2.85176	#225ea8	16	1		D711_D502	-6.98166	2.85176	#225ea8	16	1		D711_D502	-6.98166	2.85176	#41b6c4	16	1
D708_D505	-0.107706	3.17812	#41b6c4	16	1		D708_D505	-0.107706	3.17812	#41b6c4	16	1		D708_D505	-0.107706	3.17812	#225ea8	16	1		D708_D505	-0.107706	3.17812	#225ea8	16	1		D708_D505	-0.107706	3.17812	#41b6c4	16	1
D701_D504	29.7181	4.20971	#7fcdbb	16	1		D701_D504	29.7181	4.20971	#41b6c4	16	1		D701_D504	29.7181	4.20971	#225ea8	16	1		D701_D504	29.7181	4.20971	#41b6c4	16	1		D701_D504	29.7181	4.20971	#c7e9b4	16	1
D702_D504	6.60322	-0.982553	#7fcdbb	16	1		D702_D504	6.60322	-0.982553	#41b6c4	16	1		D702_D504	6.60322	-0.982553	#225ea8	16	1		D702_D504	6.60322	-0.982553	#41b6c4	16	1		D702_D504	6.60322	-0.982553	#c7e9b4	16	1
D703_D501	28.3366	4.42272	#c7e9b4	16	1		D703_D501	28.3366	4.42272	#225ea8	16	1		D703_D501	28.3366	4.42272	#41b6c4	16	1		D703_D501	28.3366	4.42272	#c7e9b4	16	1		D703_D501	28.3366	4.42272	#c7e9b4	16	1
D709_D506	18.8956	1.54806	#41b6c4	16	1		D709_D506	18.8956	1.54806	#41b6c4	16	1		D709_D506	18.8956	1.54806	#225ea8	16	1		D709_D506	18.8956	1.54806	#225ea8	16	1		D709_D506	18.8956	1.54806	#edf8b1	16	1
D707_D504	26.4136	4.51107	#7fcdbb	16	1		D707_D504	26.4136	4.51107	#41b6c4	16	1		D707_D504	26.4136	4.51107	#225ea8	16	1		D707_D504	26.4136	4.51107	#41b6c4	16	1		D707_D504	26.4136	4.51107	#c7e9b4	16	1
D701_D503	14.353	-4.08963	#41b6c4	16	1		D701_D503	14.353	-4.08963	#225ea8	16	1		D701_D503	14.353	-4.08963	#41b6c4	16	1		D701_D503	14.353	-4.08963	#225ea8	16	1		D701_D503	14.353	-4.08963	#edf8b1	16	1
D709_D504	8.28682	0.731887	#41b6c4	16	1		D709_D504	8.28682	0.731887	#41b6c4	16	1		D709_D504	8.28682	0.731887	#225ea8	16	1		D709_D504	8.28682	0.731887	#225ea8	16	1		D709_D504	8.28682	0.731887	#c7e9b4	16	1
D706_D506	-23.9593	1.59888	#1d91c0	16	1		D706_D506	-23.9593	1.59888	#225ea8	16	1		D706_D506	-23.9593	1.59888	#225ea8	16	1		D706_D506	-23.9593	1.59888	#225ea8	16	1		D706_D506	-23.9593	1.59888	#c7e9b4	16	1
D711_D504	35.0592	4.55176	#7fcdbb	16	1		D711_D504	35.0592	4.55176	#41b6c4	16	1		D711_D504	35.0592	4.55176	#225ea8	16	1		D711_D504	35.0592	4.55176	#41b6c4	16	1		D711_D504	35.0592	4.55176	#edf8b1	16	1
D712_D504	-1.85416	-4.45286	#41b6c4	16	1		D712_D504	-1.85416	-4.45286	#41b6c4	16	1		D712_D504	-1.85416	-4.45286	#225ea8	16	1		D712_D504	-1.85416	-4.45286	#225ea8	16	1		D712_D504	-1.85416	-4.45286	#c7e9b4	16	1
D710_D503	8.22694	-0.508425	#41b6c4	16	1		D710_D503	8.22694	-0.508425	#41b6c4	16	1		D710_D503	8.22694	-0.508425	#225ea8	16	1		D710_D503	8.22694	-0.508425	#225ea8	16	1		D710_D503	8.22694	-0.508425	#c7e9b4	16	1
D704_D502	-23.3176	-3.48241	#7fcdbb	16	1		D704_D502	-23.3176	-3.48241	#41b6c4	16	1		D704_D502	-23.3176	-3.48241	#225ea8	16	1		D704_D502	-23.3176	-3.48241	#41b6c4	16	1		D704_D502	-23.3176	-3.48241	#c7e9b4	16	1
D707_D502	16.0463	4.66571	#edf8b1	16	1		D707_D502	16.0463	4.66571	#c7e9b4	16	1		D707_D502	16.0463	4.66571	#41b6c4	16	1		D707_D502	16.0463	4.66571	#41b6c4	16	1		D707_D502	16.0463	4.66571	#edf8b1	16	1
D712_D502	-9.41289	3.79494	#c7e9b4	16	1		D712_D502	-9.41289	3.79494	#41b6c4	16	1		D712_D502	-9.41289	3.79494	#41b6c4	16	1		D712_D502	-9.41289	3.79494	#41b6c4	16	1		D712_D502	-9.41289	3.79494	#c7e9b4	16	1
D708_D502	24.5915	2.64414	#7fcdbb	16	1		D708_D502	24.5915	2.64414	#225ea8	16	1		D708_D502	24.5915	2.64414	#41b6c4	16	1		D708_D502	24.5915	2.64414	#41b6c4	16	1		D708_D502	24.5915	2.64414	#edf8b1	16	1
Mean_NAS_0	-27.2183	-20	#081d58	17	2		Mean_Steatosis_0	-19.1408	-20	#081d58	17	2		Mean_Ballooning_0	-10.1446	-20	#081d58	17	2		Mean_Inflammation_0	-14.161	-20	#081d58	17	2		Mean_Fibrosis_0	-13.8917	-20	#081d58	17	2
Mean_NAS_1	-16.5951	-20	#253494	17	2		Mean_Steatosis_1	-1.66246	-20	#225ea8	17	2		Mean_Ballooning_1	1.3662	-20	#225ea8	17	2		Mean_Inflammation_1	-1.80571	-20	#225ea8	17	2		Mean_Fibrosis_1	-2.46485	-20	#225ea8	17	2
Mean_NAS_2	-7.71077	-20	#225ea8	17	2		Mean_Steatosis_2	1.73914	-20	#41b6c4	17	2		Mean_Ballooning_2	11.8225	-20	#41b6c4	17	2		Mean_Inflammation_2	9.56494	-20	#41b6c4	17	2		Mean_Fibrosis_2	5.50298	-20	#41b6c4	17	2
Mean_NAS_3	-6.85236	-20	#1d91c0	17	2		Mean_Steatosis_3	9.37612	-20	#c7e9b4	17	2									Mean_Inflammation_3	28.3366	-20	#c7e9b4	17	2		Mean_Fibrosis_3	10.7269	-20	#c7e9b4	17	2
Mean_NAS_4	1.56931	-20	#41b6c4	17	2																							Mean_Fibrosis_4	27.7846	-20	#edf8b1	17	2
Mean_NAS_5	9.93292	-20	#7fcdbb	17	2
Mean_NAS_6	11.7651	-20	#c7e9b4	17	2
Mean_NAS_7	22.8312	-20	#edf8b1	17	2

## Sheet: statistics_Extended_data_Fig1c
Histological Score	pvalue (ANOVA)	TukeyHSD
Steatosis	0.004	diff lwr upr p adj
		1-0 27.959220 -3.934192 59.85263 0.1076979
		2-0 33.805556 2.335393 65.27572 0.0300208
		3-0 49.264493 14.149385 84.37960 0.0021067
		2-1 5.846336 -13.824798 25.51747 0.8663697
		3-1 21.305273 -3.787618 46.39816 0.1260386
		3-2 15.458937 -9.093753 40.01163 0.3608418
Ballooning	2.59e-09	diff lwr upr p adj
		1-0 25.66227 9.508929 41.81560 0.0007231
		2-0 52.16752 33.807982 70.52706 0.0000000
		2-1 26.50525 8.856138 44.15437 0.0014879
Inflammation	0.000265	diff lwr upr p adj
		1-0 17.34053 -10.467478 45.14854 0.3695233
		2-0 42.88571 12.372838 73.39859 0.0020589
		3-0 87.14286 -12.733974 187.01969 0.1103088
		2-1 25.54518 6.199121 44.89124 0.0043455
		3-1 69.80233 -27.247228 166.85188 0.2453238
		3-2 44.25714 -53.601766 142.11605 0.6425332
Fibrosis	1.42e-11	diff lwr upr p adj
		1-0 23.056250 2.850595 43.26191 0.0166837
		2-0 50.417120 26.018321 74.81592 0.0000007
		3-0 53.197917 29.096675 77.29916 0.0000001
		4-0 82.870536 45.628424 120.11265 0.0000001
		2-1 27.360870 4.873507 49.84823 0.0087397
		3-1 30.141667 7.977508 52.30583 0.0023212
		4-1 59.814286 23.795471 95.83310 0.0000978
		3-2 2.780797 -23.263066 28.82466 0.9983213
		4-2 32.453416 -6.074338 70.98117 0.1420272
		4-3 29.672619 -8.667390 68.01263 0.2092900
NAS	6.54e-08	diff lwr upr p adj
		1-0 19.822222 -38.344849 77.98929 0.9655302
		2-0 27.028571 -27.302368 81.35951 0.7881307
		3-0 30.830769 -20.093946 81.75548 0.5767886
		4-0 53.016667 3.245810 102.78752 0.0281058
		5-0 65.693750 15.544977 115.84252 0.0022994
		6-0 76.700000 19.581070 133.81893 0.0015846
		7-0 101.350000 31.393883 171.30612 0.0004527
		2-1 7.206349 -37.348818 51.76152 0.9996518
		3-1 11.008547 -29.323060 51.34015 0.9903330
		4-1 33.194444 -5.670065 72.05895 0.1542172
		5-1 45.871528 6.524211 85.21884 0.0106830
		6-1 56.877778 8.962393 104.79316 0.0086108
		7-1 81.527778 18.860640 144.19492 0.0025432
		3-2 3.802198 -30.767751 38.37215 0.9999741
		4-2 25.988095 -6.858410 58.83460 0.2322883
		5-2 38.665179 5.248803 72.08155 0.0116612
		6-2 49.671429 6.493576 92.84928 0.0124636
		7-2 74.321429 15.197719 133.44514 0.0041195
		4-3 22.185897 -4.653784 49.02558 0.1855601
		5-3 34.862981 7.328825 62.39714 0.0037313
		6-3 45.869231 7.064559 84.67390 0.0090617
		7-3 70.519231 14.509512 126.52895 0.0040311
		5-4 12.677083 -12.659477 38.01364 0.7831911
		6-4 23.683333 -13.594194 60.96086 0.5142677
		7-4 48.333333 -6.629383 103.29605 0.1290693
		6-5 11.006250 -26.774371 48.78687 0.9857966
		7-5 35.656250 -19.648916 90.96142 0.4947993
		7-6 24.650000 -37.045496 86.34550 0.9210845
