# Supplementary material for: A data-driven framework reconstructs the molecular continuum of human MASLD progression
Source: Nat Metab. 2026 Jul 14;8(7):1545–62. doi: 10.1038/s42255-026-01543-7 (PMC13400313; doi:10.1038/s42255-026-01543-7)
Supplement: Supplementary file 12 — Data showing the trajectory positions (pseudotimes) of the patients for the external validation (EPoS and GUBRA) datasets. The data supporting the Fujiwara longitudinal dataset show the shift in the patients’ trajectory positions between the two biopsies. [file 42255_2026_1543_MOESM12_ESM.zip]

Archive with 2 entries (2 files):
- SourceData_Extended_Figure2.xlsx
- __MACOSX/._SourceData_Extended_Figure2.xlsx
