# Supplementary material for: A data-driven framework reconstructs the molecular continuum of human MASLD progression
Source: Nat Metab. 2026 Jul 14;8(7):1545–62. doi: 10.1038/s42255-026-01543-7 (PMC13400313; doi:10.1038/s42255-026-01543-7)
Supplement: Supplementary file 12 — Data showing the trajectory positions (pseudotimes) of the patients for the external validation (EPoS and GUBRA) datasets. The data supporting the Fujiwara longitudinal dataset show the shift in the patients’ trajectory positions between the two biopsies. [file 42255_2026_1543_MOESM12_ESM.zip › SourceData_Extended_Figure2.xlsx]

## Sheet: Source_data_Extended_data_Fig2A
	x_points	y_points	final_color	final_pch	final_cex
GSM3998167	-0.474695	-9.30723	#41b6c4	16	1
GSM3998168	-18.1931	23.8507	#7fcdbb	16	1
GSM3998169	-12.428	7.89698	#41b6c4	16	1
GSM3998170	-1.74794	5.54603	#7fcdbb	16	1
GSM3998171	7.90579	-5.848	#225ea8	16	1
GSM3998172	-47.9313	2.82203	#225ea8	16	1
GSM3998173	11.9114	-3.24703	#7fcdbb	16	1
GSM3998174	24.5369	-7.8982	#41b6c4	16	1
GSM3998175	-6.59737	-9.60628	#253494	16	1
GSM3998176	-18.1822	-8.73032	#41b6c4	16	1
GSM3998177	-8.28085	-10.3583	#253494	16	1
GSM3998178	-14.5152	-1.18259	#41b6c4	16	1
GSM3998179	-19.7991	15.883	#7fcdbb	16	1
GSM3998180	-5.94491	-3.06406	#41b6c4	16	1
GSM3998181	-4.34656	-15.1127	#225ea8	16	1
GSM3998182	-5.86732	-11.8426	#41b6c4	16	1
GSM3998183	4.54983	-6.96739	#225ea8	16	1
GSM3998184	-31.0513	6.55288	#41b6c4	16	1
GSM3998185	-27.5949	22.2438	#7fcdbb	16	1
GSM3998186	-8.94471	-22.6447	#41b6c4	16	1
GSM3998187	-28.9458	-3.55017	#41b6c4	16	1
GSM3998188	-37.9179	21.9291	#7fcdbb	16	1
GSM3998189	-23.7907	7.18957	#253494	16	1
GSM3998190	-7.60568	-5.42908	#7fcdbb	16	1
GSM3998191	-48.8307	13.9544	#edf8b1	16	1
GSM3998192	-26.7322	-0.820833	#253494	16	1
GSM3998193	-46.755	-0.28459	#7fcdbb	16	1
GSM3998194	-40.1528	-14.4874	#253494	16	1
GSM3998195	3.71549	4.30318	#7fcdbb	16	1
GSM3998196	12.0076	7.27724	#253494	16	1
GSM3998197	-2.39694	5.08189	#253494	16	1
GSM3998198	-8.49141	-0.306333	#253494	16	1
GSM3998199	-13.6442	20.9115	#41b6c4	16	1
GSM3998200	4.33819	-6.88568	#7fcdbb	16	1
GSM3998201	-1.3756	29.5985	#edf8b1	16	1
GSM3998202	53.6625	-6.48305	#253494	16	1
GSM3998203	38.1366	-0.447086	#7fcdbb	16	1
GSM3998204	15.0998	-3.04048	#225ea8	16	1
GSM3998205	6.20019	-16.8202	#253494	16	1
GSM3998206	9.588	-21.675	#225ea8	16	1
GSM3998207	-15.1686	6.50198	#7fcdbb	16	1
GSM3998208	-6.58804	-5.08877	#edf8b1	16	1
GSM3998209	-39.5373	-1.50844	#7fcdbb	16	1
GSM3998210	9.8294	15.0074	#7fcdbb	16	1
GSM3998211	11.7353	-4.44158	#41b6c4	16	1
GSM3998212	-3.5609	-20.0858	#225ea8	16	1
GSM3998213	-23.573	6.31755	#253494	16	1
GSM3998214	13.0064	23.7674	#edf8b1	16	1
GSM3998215	-35.1159	-7.90946	#41b6c4	16	1
GSM3998219	-8.94464	-8.9468	#253494	16	1
GSM3998225	27.801	31.0833	#7fcdbb	16	1
GSM3998226	-12.5028	22.4102	#edf8b1	16	1
GSM3998227	20.2458	14.2705	#edf8b1	16	1
GSM3998228	-13.2621	-2.57432	#225ea8	16	1
GSM3998229	8.50162	11.3499	#7fcdbb	16	1
GSM3998230	57.3661	24.7819	#edf8b1	16	1
GSM3998231	-23.5528	-13.7592	#225ea8	16	1
GSM3998232	123.448	-9.1718	#253494	16	1
GSM3998233	21.7224	23.8842	#7fcdbb	16	1
GSM3998234	-18.4288	-1.37814	#225ea8	16	1
GSM3998235	-42.3234	-2.14856	#41b6c4	16	1
GSM3998236	-27.8907	4.65622	#253494	16	1
GSM3998237	-19.2319	-3.45033	#41b6c4	16	1
GSM3998238	-13.6055	8.44724	#41b6c4	16	1
GSM3998239	-45.1845	10.3739	#7fcdbb	16	1
GSM3998240	-18.2427	1.63869	#41b6c4	16	1
GSM3998241	-37.5549	0.388122	#7fcdbb	16	1
GSM3998242	45.4529	28.313	#edf8b1	16	1
GSM3998243	12.8108	0.587179	#41b6c4	16	1
GSM3998244	9.7544	-13.9719	#253494	16	1
GSM3998245	-12.8105	-6.6827	#41b6c4	16	1
GSM3998246	-2.16936	-13.7759	#41b6c4	16	1
GSM3998247	0.503622	-8.648	#253494	16	1
GSM3998248	-30.6689	7.72632	#41b6c4	16	1
GSM3998249	-27.0307	-24.4585	#253494	16	1
GSM3998250	-26.7696	-8.45288	#edf8b1	16	1
GSM3998251	2.05664	12.1368	#7fcdbb	16	1
GSM3998252	-21.1661	-9.28325	#41b6c4	16	1
GSM3998253	-9.375	29.2777	#7fcdbb	16	1
GSM3998254	-8.34639	-5.64565	#253494	16	1
GSM3998255	-40.8241	-20.1467	#225ea8	16	1
GSM3998256	31.3314	-15.2661	#41b6c4	16	1
GSM3998257	-24.7663	4.24079	#41b6c4	16	1
GSM3998258	-24.1318	23.0697	#edf8b1	16	1
GSM3998259	106.052	-10.6495	#41b6c4	16	1
GSM3998260	118.178	-9.6195	#41b6c4	16	1
GSM3998261	-23.235	-0.409254	#7fcdbb	16	1
GSM3998262	-1.4811	-2.04932	#7fcdbb	16	1
GSM3998263	-4.77704	-11.3146	#41b6c4	16	1
GSM3998264	1.04762	10.0645	#41b6c4	16	1
GSM3998265	-12.3845	-0.0473459	#7fcdbb	16	1
GSM3998266	-0.931861	-16.7361	#225ea8	16	1
GSM3998267	-5.46456	-16.9697	#253494	16	1
GSM3998268	48.004	18.4851	#7fcdbb	16	1
GSM3998269	-7.53258	-14.2053	#41b6c4	16	1
GSM3998270	-9.26973	-17.2415	#253494	16	1
GSM3998271	8.57593	-14.7294	#225ea8	16	1
GSM3998272	40.0162	-13.4436	#253494	16	1
GSM3998273	47.889	21.3122	#225ea8	16	1
GSM3998274	2.30098	9.1623	#7fcdbb	16	1
GSM3998275	7.06101	14.2103	#edf8b1	16	1
GSM3998276	39.2598	14.3341	#253494	16	1
GSM3998277	3.97961	-14.6519	#41b6c4	16	1
GSM3998278	40.3893	-7.50975	#41b6c4	16	1
GSM3998279	-22.5714	-6.23028	#253494	16	1
GSM3998280	99.5186	26.5099	#7fcdbb	16	1
GSM3998281	-19.8108	9.3718	#253494	16	1
GSM3998282	-44.954	3.40208	#7fcdbb	16	1
GSM3998283	9.44182	-7.1025	#253494	16	1
GSM3998284	64.4984	10.4272	#41b6c4	16	1
GSM3998285	79.5258	31.0252	#edf8b1	16	1
GSM3998286	-9.39052	-17.9169	#253494	16	1
GSM3998287	-11.3394	-2.70038	#41b6c4	16	1
GSM3998288	8.82006	-24.1638	#253494	16	1
GSM3998289	-10.1873	2.13195	#253494	16	1
GSM3998290	-6.08052	13.1568	#253494	16	1
GSM3998291	-2.56844	1.76465	#225ea8	16	1
GSM3998292	4.64341	-3.78058	#225ea8	16	1
GSM3998293	37.3122	-1.65671	#253494	16	1
GSM3998294	3.37192	-6.90343	#253494	16	1
GSM3998295	-2.103	-12.4957	#253494	16	1
GSM3998296	-10.8568	-11.7753	#225ea8	16	1
GSM3998297	1.85323	-7.2732	#41b6c4	16	1
GSM3998298	-7.05163	-7.74913	#7fcdbb	16	1
GSM3998299	6.39059	-12.292	#41b6c4	16	1
GSM3998300	-5.92996	-1.78444	#225ea8	16	1
GSM3998301	-39.3376	23.6417	#7fcdbb	16	1
GSM3998302	37.0924	7.38757	#253494	16	1
GSM3998303	83.2518	-11.6261	#253494	16	1
GSM3998304	89.017	-2.1606	#253494	16	1
GSM3998305	17.2069	-18.5233	#253494	16	1
GSM3998306	34.8354	-13.227	#225ea8	16	1
GSM3998307	20.8523	-19.8235	#253494	16	1
GSM3998308	-7.78515	-5.15913	#7fcdbb	16	1
GSM3998309	-36.9356	2.11452	#7fcdbb	16	1
GSM3998310	-22.6503	-9.33862	#253494	16	1
GSM3998311	4.61243	-12.0147	#225ea8	16	1
GSM3998312	17.3331	5.26145	#41b6c4	16	1
GSM3998313	-14.2502	-8.52637	#41b6c4	16	1
GSM3998314	-29.7149	12.9164	#7fcdbb	16	1
GSM3998315	-39.8175	-7.3386	#225ea8	16	1
GSM3998316	-8.30154	-20.2283	#225ea8	16	1
GSM3998317	-16.7528	-14.1276	#225ea8	16	1
GSM3998318	-31.8662	-0.92688	#41b6c4	16	1
GSM3998319	21.0048	0.614072	#7fcdbb	16	1
GSM3998320	1.56281	-5.15591	#225ea8	16	1
GSM3998321	-11.6566	-16.5451	#225ea8	16	1
GSM3998322	-17.858	4.37092	#7fcdbb	16	1
GSM3998323	-36.8503	-7.85244	#253494	16	1
GSM3998324	-44.5011	22.4106	#7fcdbb	16	1
GSM3998325	2.96648	-30.0064	#253494	16	1
GSM3998326	-6.39928	-16.6126	#253494	16	1
GSM3998327	-49.9595	40.9902	#7fcdbb	16	1
GSM3998328	-29.6993	10.0671	#7fcdbb	16	1
GSM3998329	-64.9382	12.7905	#7fcdbb	16	1
GSM3998330	-57.6741	-7.93759	#7fcdbb	16	1
GSM3998331	31.3125	-10.7961	#225ea8	16	1
GSM3998332	11.3568	27.7997	#edf8b1	16	1
GSM3998333	33.6988	15.1464	#7fcdbb	16	1
GSM3998334	-6.84815	10.6316	#7fcdbb	16	1
GSM3998335	5.62978	10.6912	#41b6c4	16	1
GSM3998336	-2.52507	-14.7769	#253494	16	1
GSM3998337	7.27112	-8.85713	#41b6c4	16	1
GSM3998338	38.12	8.03158	#7fcdbb	16	1
GSM3998339	71.8575	-6.17728	#225ea8	16	1
GSM3998340	73.3809	1.56485	#7fcdbb	16	1
GSM3998370	17.1436	17.6404	#41b6c4	16	1
GSM3998371	-39.7478	19.2737	#41b6c4	16	1
Mean_MASL	5.44417	-7.32535	#253494	17	2
Mean_MASHF01	-0.232945	-8.85575	#225ea8	17	2
Mean_MASHF2	0.0135428	-2.57963	#41b6c4	17	2
Mean_MASHF3	-7.65343	9.44216	#7fcdbb	17	2
Mean_MASHF4	8.75511	18.4353	#edf8b1	17	2

## Sheet: Source_data_Extended_data_Fig2B
	x_points	y_points	final_color	final_pch	final_cex
X0869	-1.93761	1.2718	dark green	16	1
X0872	-1.99868	-0.767694	#253494	16	1
X0873	-2.42223	-1.27765	dark green	16	1
X0874	-1.58798	-0.149184	#253494	16	1
X0875	-2.17495	0.601742	dark green	16	1
X0876	-2.28451	-0.688447	#253494	16	1
X0877	-1.09671	-0.198652	dark green	16	1
X0878	-1.23275	0.950457	#253494	16	1
X0879	-1.96455	-0.377992	dark green	16	1
X0881	-2.5025	1.76343	dark green	16	1
X0883	-2.15838	-2.23319	dark green	16	1
X0885	-1.89743	0.695054	dark green	16	1
X0886	-1.90896	-0.787281	#253494	16	1
X0887	-2.57337	0.204465	dark green	16	1
X0888	-1.46107	0.282128	#253494	16	1
X0889	-2.51992	0.315886	dark green	16	1
X0890	-2.21067	-2.20736	#253494	16	1
X0891	-1.0518	-0.553161	dark green	16	1
X0892	-1.91173	-1.30677	#253494	16	1
X0893	-1.74934	0.00839384	dark green	16	1
X0894	-3.54585	0.770837	#253494	16	1
X0896	-2.207	-0.667983	#253494	16	1
X0897	-3.40837	0.804899	dark green	16	1
X0898	0.339932	-1.48816	#253494	16	1
X0899	-1.72915	0.00631074	#253494	16	1
X0910	-1.48578	-1.12167	dark green	16	1
X2683	1.26085	-1.43666	#1d91c0	16	1
X2684	1.58742	0.671972	#7fcdbb	16	1
X2685	1.23558	1.98365	#1d91c0	16	1
X2687	1.9621	0.957724	#1d91c0	16	1
X2688	1.87906	1.2112	#7fcdbb	16	1
X2689	1.10794	-1.13631	#1d91c0	16	1
X2691	-0.00344772	0.808675	#1d91c0	16	1
X2692	2.09861	1.59852	#7fcdbb	16	1
X2693	-1.5334	-0.702363	#1d91c0	16	1
X2696	0.280425	1.1682	#7fcdbb	16	1
X2697	1.08683	-1.50165	#1d91c0	16	1
X2698	0.377868	2.808	#7fcdbb	16	1
X2701	-0.70677	0.986745	#1d91c0	16	1
X2703	0.533352	1.08589	#1d91c0	16	1
X2704	2.45603	-0.232159	#7fcdbb	16	1
X2705	2.20885	1.6161	#7fcdbb	16	1
X3992	3.66284	-0.453562	#7fcdbb	16	1
X3993	1.08712	-2.7693	#1d91c0	16	1
X3994	3.10095	-0.845825	#7fcdbb	16	1
X3995	2.01039	0.257629	#1d91c0	16	1
X3996	3.78594	0.0965556	#7fcdbb	16	1
X3997	3.05884	-0.205714	#7fcdbb	16	1
X3998	2.97034	-1.58033	#1d91c0	16	1
X4000	1.40791	1.57446	#7fcdbb	16	1
X4002	-0.152782	1.9569	#1d91c0	16	1
X4004	1.76603	-0.275473	#7fcdbb	16	1
X4005	3.8977	-2.16526	#7fcdbb	16	1
X4006	2.14687	0.988451	#7fcdbb	16	1
X4007	0.94835	0.256242	#1d91c0	16	1
X4008	3.65892	-0.387289	#7fcdbb	16	1
X4010	1.50063	-0.185229	#1d91c0	16	1

## Sheet: Source_data_Extended_data_Fig2C
Biopsy	Sample.name	Fibrosis	Steatosis	Ballooning	Inflammation	NAS	Sex	Age	NEW.DIVISION.GROUP	traj_position	NAS_change	NAS_change_group
1	HUnafld038	2	2	2	2	6	M	42	MASH_F12	0.638996	-3	Negative (< -2)
2	HUnafld038	2	1	1	1	3	M	42	MASH_F12	-4.02077	-3	Negative (< -2)
1	HUnafld039	2	1	1	1	3	M	55	MASH_F12	3.9496	-2	Negative (< -2)
2	HUnafld039	2	0	0	1	1	M	55	MASH_F12	-2.69789	-2	Negative (< -2)
1	HUnafld047	1	2	2	1	5	M	50	MASH_F12	-2.51248	-1	Negative (0 to -2)
2	HUnafld047	1	2	1	1	4	M	50	MASH_F12	-5.52284	-1	Negative (0 to -2)
1	HUnafld048	1	1	1	1	3	M	46	MASH_F12	1.54796	-1	Negative (0 to -2)
2	HUnafld048	1	0	1	1	2	M	46	MASH_F12	-5.4941	-1	Negative (0 to -2)
1	HUnafld050	3	2	1	1	4	M	69	MASH_F34	21.2661	-1	Negative (0 to -2)
2	HUnafld050	3	1	1	1	3	M	69	MASH_F34	11.5076	-1	Negative (0 to -2)
1	HUnafld052	3	1	0	1	2	M	69	MASH_F34	-2.72779	-1	Negative (0 to -2)
2	HUnafld052	1	0	0	1	1	M	69	MASH_F12	-6.22323	-1	Negative (0 to -2)
1	HUnafld054	2	1	1	1	3	F	45	MASH_F12	7.69273	-1	Negative (0 to -2)
2	HUnafld054	2	0	1	1	2	F	45	MASH_F12	-8.44298	-1	Negative (0 to -2)
1	HUnafld056	3	2	2	3	7	M	60	MASH_F34	13.5261	-4	Negative (< -2)
2	HUnafld056	2	0	1	2	3	M	60	MASH_F12	6.1293	-4	Negative (< -2)
1	HUnafld057	3	1	1	2	4	F	68	MASH_F34	12.4757	-2	Negative (< -2)
2	HUnafld057	3	0	1	1	2	F	68	MASH_F34	-0.903335	-2	Negative (< -2)
1	HUnafld058	2	1	1	2	4	F	74	MASH_F12	1.92791	-1	Negative (0 to -2)
2	HUnafld058	2	1	1	1	3	F	74	MASH_F12	-0.365909	-1	Negative (0 to -2)
1	HUnafld059	3	3	2	2	7	F	62	MASH_F34	2.71605	-4	Negative (< -2)
2	HUnafld059	3	1	1	1	3	F	62	MASH_F34	0.441594	-4	Negative (< -2)
1	HUnafld060	2	2	1	1	4	M	33	MASH_F12	2.36113	-1	Negative (0 to -2)
2	HUnafld060	1	1	1	1	3	M	33	MASH_F12	-3.80728	-1	Negative (0 to -2)
1	HUnafld064	2	2	1	2	5	M	51	MASH_F12	1.52175	-2	Negative (< -2)
2	HUnafld064	2	1	1	1	3	M	51	MASH_F12	-1.42727	-2	Negative (< -2)
1	HUnafld066	3	3	2	3	8	M	53	MASH_F34	10.3038	-4	Negative (< -2)
2	HUnafld066	3	1	1	2	4	M	53	MASH_F34	16.2523	-4	Negative (< -2)
1	HUnafld067	3	1	1	2	4	F	73	MASH_F34	7.61696	-1	Negative (0 to -2)
2	HUnafld067	3	1	1	1	3	F	73	MASH_F34	1.95118	-1	Negative (0 to -2)
1	HUnafld069	3	3	2	2	7	F	50	MASH_F34	10.0444	-4	Negative (< -2)
2	HUnafld069	2	1	1	1	3	F	50	MASH_F12	-7.02208	-4	Negative (< -2)
1	HUnafld070	3	3	2	2	7	M	55	MASH_F34	13.0824	-4	Negative (< -2)
2	HUnafld070	2	1	1	1	3	M	55	MASH_F12	-4.00558	-4	Negative (< -2)
1	HUnafld074	2	3	2	1	6	M	44	MASH_F12	2.17787	-3	Negative (< -2)
2	HUnafld074	2	1	1	1	3	M	44	MASH_F12	-0.904592	-3	Negative (< -2)
1	HUnafld075	3	3	2	1	6	M	46	MASH_F34	-3.10797	-4	Negative (< -2)
2	HUnafld075	1	1	1	0	2	M	46	MASH_F12	-9.54316	-4	Negative (< -2)
1	HUnafld076	3	3	2	3	8	F	59	MASH_F34	0.657594	-3	Negative (< -2)
2	HUnafld076	2	1	2	2	5	F	59	MASH_F12	-5.59588	-3	Negative (< -2)
1	HUnafld077	2	3	2	1	6	F	37	MASH_F12	14.6275	-4	Negative (< -2)
2	HUnafld077	2	1	1	0	2	F	37	MASH_F12	-4.06446	-4	Negative (< -2)
1	HUnafld080	3	1	2	1	4	M	46	MASH_F34	-7.51128	-1	Negative (0 to -2)
2	HUnafld080	2	1	1	1	3	M	46	MASH_F12	-7.44573	-1	Negative (0 to -2)
1	HUnafld082	2	2	1	2	5	M	48	MASH_F12	-3.41485	-2	Negative (< -2)
2	HUnafld082	2	1	1	1	3	M	48	MASH_F12	-1.21887	-2	Negative (< -2)
1	HUnafld085	3	3	2	2	7	M	32	MASH_F34	10.1932	-2	Negative (< -2)
2	HUnafld085	2	3	1	1	5	M	32	MASH_F12	2.15406	-2	Negative (< -2)
1	HUnafld087	2	2	1	1	4	F	63	MASH_F12	-0.135713	-1	Negative (0 to -2)
2	HUnafld087	2	1	1	1	3	F	63	MASH_F12	-7.08371	-1	Negative (0 to -2)
1	HUnafld088	1	2	1	1	4	M	61	MASH_F12	-0.821073	-1	Negative (0 to -2)
2	HUnafld088	3	1	1	1	3	M	61	MASH_F34	2.83796	-1	Negative (0 to -2)
1	HUnafld090	1	1	1	2	4	M	31	MASH_F12	-0.0782771	-1	Negative (0 to -2)
2	HUnafld090	2	0	1	2	3	M	31	MASH_F12	-5.93268	-1	Negative (0 to -2)
1	HUnafld092	3	1	1	0	2	F	69	MASH_F34	-7.20729	1	Positive (0 to +2)
2	HUnafld092	1	1	1	1	3	F	69	MASH_F12	-8.09078	1	Positive (0 to +2)
1	HUnafld093	1	2	2	1	5	F	61	MASH_F12	-6.91223	-2	Negative (< -2)
2	HUnafld093	2	1	1	1	3	F	61	MASH_F12	-5.29866	-2	Negative (< -2)
1	HUnafld094	2	3	2	1	6	M	63	MASH_F12	7.10295	-3	Negative (< -2)
2	HUnafld094	3	1	1	1	3	M	63	MASH_F34	-2.98405	-3	Negative (< -2)
1	HUnafld096	2	2	2	1	5	M	34	MASH_F12	-2.27493	-2	Negative (< -2)
2	HUnafld096	3	1	1	1	3	M	34	MASH_F34	-2.8933	-2	Negative (< -2)
1	HUnafld097	1	2	1	1	4	M	33	MASH_F12	-3.96332	-1	Negative (0 to -2)
2	HUnafld097	2	1	1	1	3	M	33	MASH_F12	-5.09837	-1	Negative (0 to -2)
1	HUnafld101	3	1	1	2	4	F	64	MASH_F34	3.95516	1	Positive (0 to +2)
2	HUnafld101	2	1	1	3	5	F	64	MASH_F12	1.91018	1	Positive (0 to +2)
1	HUnafld102	2	2	2	3	7	F	73	MASH_F12	8.59522	-4	Negative (< -2)
2	HUnafld102	3	1	1	1	3	F	73	MASH_F34	3.94131	-4	Negative (< -2)
1	HUnafld103	1	2	2	2	6	M	35	MASH_F12	-4.42555	-2	Negative (< -2)
2	HUnafld103	2	1	2	1	4	M	35	MASH_F12	-9.75913	-2	Negative (< -2)
1	HUnafld106	3	1	1	1	3	F	74	MASH_F34	7.36249	2	Positive (0 to +2)
2	HUnafld106	3	2	2	1	5	F	74	MASH_F34	12.0423	2	Positive (0 to +2)
1	HUnafld107	3	1	1	1	3	F	43	MASH_F34	16.0105	1	Positive (0 to +2)
2	HUnafld107	3	1	2	1	4	F	43	MASH_F34	12.6105	1	Positive (0 to +2)
1	HUnafld108	1	2	2	2	6	F	48	MASH_F12	-6.87581	-1	Negative (0 to -2)
2	HUnafld108	2	2	2	1	5	F	48	MASH_F12	-3.73246	-1	Negative (0 to -2)
1	HUnafld109	3	1	1	1	3	F	71	MASH_F34	12.5891	2	Positive (0 to +2)
2	HUnafld109	3	1	2	2	5	F	71	MASH_F34	14.5361	2	Positive (0 to +2)
1	HUnafld110	3	1	1	1	3	F	61	MASH_F34	-2.43861	1	Positive (0 to +2)
2	HUnafld110	2	1	1	2	4	F	61	MASH_F12	-1.97466	1	Positive (0 to +2)
1	HUnafld111	1	1	1	1	3	M	33	MASH_F12	-2.16479	1	Positive (0 to +2)
2	HUnafld111	2	2	1	1	4	M	33	MASH_F12	-3.9632	1	Positive (0 to +2)

## Sheet: Source_data_Extended_data_Fig2D
Sample.name	Sex	Age	NEW.DIVISION.GROUP	traj_position	traj_change	NAS_change	NAS_direction
HUnafld038	M	42	MASH_F12	-4.02077	-4.65977	-3	Decrease
HUnafld039	M	55	MASH_F12	-2.69789	-6.64749	-2	Decrease
HUnafld047	M	50	MASH_F12	-5.52284	-3.01036	-1	Decrease
HUnafld048	M	46	MASH_F12	-5.4941	-7.04207	-1	Decrease
HUnafld050	M	69	MASH_F34	11.5076	-9.75853	-1	Decrease
HUnafld052	M	69	MASH_F12	-6.22323	-3.49544	-1	Decrease
HUnafld054	F	45	MASH_F12	-8.44298	-16.1357	-1	Decrease
HUnafld056	M	60	MASH_F12	6.1293	-7.39684	-4	Decrease
HUnafld057	F	68	MASH_F34	-0.903335	-13.3791	-2	Decrease
HUnafld058	F	74	MASH_F12	-0.365909	-2.29382	-1	Decrease
HUnafld059	F	62	MASH_F34	0.441594	-2.27446	-4	Decrease
HUnafld060	M	33	MASH_F12	-3.80728	-6.16841	-1	Decrease
HUnafld064	M	51	MASH_F12	-1.42727	-2.94902	-2	Decrease
HUnafld066	M	53	MASH_F34	16.2523	5.94855	-4	Decrease
HUnafld067	F	73	MASH_F34	1.95118	-5.66578	-1	Decrease
HUnafld069	F	50	MASH_F12	-7.02208	-17.0664	-4	Decrease
HUnafld070	M	55	MASH_F12	-4.00558	-17.0879	-4	Decrease
HUnafld074	M	44	MASH_F12	-0.904592	-3.08246	-3	Decrease
HUnafld075	M	46	MASH_F12	-9.54316	-6.43518	-4	Decrease
HUnafld076	F	59	MASH_F12	-5.59588	-6.25347	-3	Decrease
HUnafld077	F	37	MASH_F12	-4.06446	-18.692	-4	Decrease
HUnafld080	M	46	MASH_F12	-7.44573	0.0655452	-1	Decrease
HUnafld082	M	48	MASH_F12	-1.21887	2.19599	-2	Decrease
HUnafld085	M	32	MASH_F12	2.15406	-8.03917	-2	Decrease
HUnafld087	F	63	MASH_F12	-7.08371	-6.94799	-1	Decrease
HUnafld088	M	61	MASH_F34	2.83796	3.65904	-1	Decrease
HUnafld090	M	31	MASH_F12	-5.93268	-5.85441	-1	Decrease
HUnafld092	F	69	MASH_F12	-8.09078	-0.883499	1	Increase
HUnafld093	F	61	MASH_F12	-5.29866	1.61357	-2	Decrease
HUnafld094	M	63	MASH_F34	-2.98405	-10.087	-3	Decrease
HUnafld096	M	34	MASH_F34	-2.8933	-0.618375	-2	Decrease
HUnafld097	M	33	MASH_F12	-5.09837	-1.13506	-1	Decrease
HUnafld101	F	64	MASH_F12	1.91018	-2.04498	1	Increase
HUnafld102	F	73	MASH_F34	3.94131	-4.65391	-4	Decrease
HUnafld103	M	35	MASH_F12	-9.75913	-5.33358	-2	Decrease
HUnafld106	F	74	MASH_F34	12.0423	4.67986	2	Increase
HUnafld107	F	43	MASH_F34	12.6105	-3.40007	1	Increase
HUnafld108	F	48	MASH_F12	-3.73246	3.14335	-1	Decrease
HUnafld109	F	71	MASH_F34	14.5361	1.94692	2	Increase
HUnafld110	F	61	MASH_F12	-1.97466	0.463949	1	Increase
HUnafld111	M	33	MASH_F12	-3.9632	-1.79841	1	Increase

## Sheet: Source_data_Extended_data_Fig2E
Sample.name	Sex	Age	NEW.DIVISION.GROUP	traj_position	traj_change	Fibrosis_change	Fibrosis_direction
HUnafld052	M	69	MASH_F12	-6.22323	-3.49544	-2	Decrease
HUnafld056	M	60	MASH_F12	6.1293	-7.39684	-1	Decrease
HUnafld060	M	33	MASH_F12	-3.80728	-6.16841	-1	Decrease
HUnafld069	F	50	MASH_F12	-7.02208	-17.0664	-1	Decrease
HUnafld070	M	55	MASH_F12	-4.00558	-17.0879	-1	Decrease
HUnafld071	F	50	MASH_F12	-7.53411	-4.08335	-1	Decrease
HUnafld072	M	59	MASH_F12	-5.64345	-17.3428	-1	Decrease
HUnafld075	M	46	MASH_F12	-9.54316	-6.43518	-2	Decrease
HUnafld076	F	59	MASH_F12	-5.59588	-6.25347	-1	Decrease
HUnafld079	M	60	MASH_F12	-4.18724	0.503887	-2	Decrease
HUnafld080	M	46	MASH_F12	-7.44573	0.0655452	-1	Decrease
HUnafld085	M	32	MASH_F12	2.15406	-8.03917	-1	Decrease
HUnafld088	M	61	MASH_F34	2.83796	3.65904	2	Increase
HUnafld089	M	58	MASH_F12	3.85699	-2.26492	1	Increase
HUnafld090	M	31	MASH_F12	-5.93268	-5.85441	1	Increase
HUnafld091	M	73	MASH_F12	-4.65121	-5.7827	1	Increase
HUnafld092	F	69	MASH_F12	-8.09078	-0.883499	-2	Decrease
HUnafld093	F	61	MASH_F12	-5.29866	1.61357	1	Increase
HUnafld094	M	63	MASH_F34	-2.98405	-10.087	1	Increase
HUnafld095	F	79	MASH_F34	17.8628	0.916634	1	Increase
HUnafld096	M	34	MASH_F34	-2.8933	-0.618375	1	Increase
HUnafld097	M	33	MASH_F12	-5.09837	-1.13506	1	Increase
HUnafld098	M	38	MASH_F34	5.45372	0.733221	1	Increase
HUnafld101	F	64	MASH_F12	1.91018	-2.04498	-1	Decrease
HUnafld102	F	73	MASH_F34	3.94131	-4.65391	1	Increase
HUnafld103	M	35	MASH_F12	-9.75913	-5.33358	1	Increase
HUnafld108	F	48	MASH_F12	-3.73246	3.14335	1	Increase
HUnafld110	F	61	MASH_F12	-1.97466	0.463949	-1	Decrease
HUnafld111	M	33	MASH_F12	-3.9632	-1.79841	1	Increase
HUnafld112	F	57	MASH_F34	-4.04428	-0.196893	2	Increase
