# Supplementary material for: A data-driven framework reconstructs the molecular continuum of human MASLD progression
Source: Nat Metab. 2026 Jul 14;8(7):1545–62. doi: 10.1038/s42255-026-01543-7 (PMC13400313; doi:10.1038/s42255-026-01543-7)
Supplement: Supplementary file 13 — Data showing the association, represented as a one-hot encoded matrix, between the 57 TFs commonly identified as deregulated across SW-, SAF- and NAS-based patient stratifications and enriched Reactome pathways. [file 42255_2026_1543_MOESM13_ESM.zip]

Archive with 2 entries (2 files):
- SourceData_Extended_Figure4.xlsx
- __MACOSX/._SourceData_Extended_Figure4.xlsx
