# Supplementary material for: A data-driven framework reconstructs the molecular continuum of human MASLD progression
Source: Nat Metab. 2026 Jul 14;8(7):1545–62. doi: 10.1038/s42255-026-01543-7 (PMC13400313; doi:10.1038/s42255-026-01543-7)
Supplement: Supplementary file 14 — Data derived from the network analysis in the UCAM/VCU and EPoS datasets for the SW-based patient stratification. The data illustrate Pearson correlation coefficients of cumulative TF activation scores, both at the individual TF level and across each SW. [file 42255_2026_1543_MOESM14_ESM.zip]

Archive with 2 entries (2 files):
- SourceData_Extended_Figure5.xlsx
- __MACOSX/._SourceData_Extended_Figure5.xlsx
