# Supplementary material for: A data-driven framework reconstructs the molecular continuum of human MASLD progression
Source: Nat Metab. 2026 Jul 14;8(7):1545–62. doi: 10.1038/s42255-026-01543-7 (PMC13400313; doi:10.1038/s42255-026-01543-7)
Supplement: Supplementary file 14 — Data derived from the network analysis in the UCAM/VCU and EPoS datasets for the SW-based patient stratification. The data illustrate Pearson correlation coefficients of cumulative TF activation scores, both at the individual TF level and across each SW. [file 42255_2026_1543_MOESM14_ESM.zip › SourceData_Extended_Figure5.xlsx]

## Sheet: Ext.Fig. 5A - Correlation per T
tf	pearsonr
ELF4	0
GATA4	0.910014
REL	0.762838
YBX1	-0.594179
HSF1	0.748802
SMAD7	0.76886
MAF	0.693118
MEF2A	-0.421222
LEF1	0.818565
MYOD1	-0.34089
RELA	0.862048
STAT5B	0.724348
TCF7L2	0.889109
NFAT5	0.869909
HDAC1	0.785014
TAL1	0.475337
MEF2C	0.010771
NKX2-5	0.403669
TCF3	0.71041
STAT3	0.855695
IRF2	0.323153
CEBPB	0.711333
TWIST1	0.796413
ID1	0.7299
NCOA3	0.743518
FLI1	0.822471
NR1I3	0.445657
MYB	0.909881
GLI1	0.608596
IRF8	-0.0703624
CTNNB1	0.748124
FOXP3	-0.21553
IRF3	0.669012
TBX21	0
GATA1	-0.162392
RELB	0.832601
EGR1	0.898306
SMAD1	0.780847
ERG	0.699247
FOS	0.879363
HNF1A	0.711246
TP73	0.787935
HNF4A	0.101142
KLF5	0.826361
ETS2	0.850023
CEBPG	0.574239
CUX1	0.678831
JUNB	0.888684
TBP	0.62897
HOXA10	-0.517156
VDR	0.754611
SP3	0.896295
ESR1	0.55846
FOXM1	-0.271363
MYOG	-0.595079
KLF2	0.786037
E2F1	0.839606
STAT2	0.865033
SOX2	0.257959
NFE2L2	-0.36456
HR	0.804865
NFATC2	0.868279
NFKB1	0.882667
MAX	-0.368125
ESR2	0.697348
USF1	0.802323
PITX2	0.907135
DDIT3	0.85318
PPARA	0.237327
SREBF2	0.398373
NFKB	0.87296
PPARG	0.826239
TCF4	0.870292
IRF4	0
USF2	0.829689
MYC	0.475311
POU2F1	0.822999
RUNX1	0.825633
RXRA	0.546203
NR2F2	0.627362
NCOR2	0.661861
ARNT	0.415406
TP53	0.925489
NR2C2	-0.0770773
ZBTB17	0.650959
RARA	0.85483
SMAD4	0.872271
ETV4	0.905418
SNAI2	0.212688
TFAP2A	0.570393
SMAD2	0.911914
ATF2	0.900936
HIF1A	0.826455
CREB1	0.895519
HMGA1	0.879182
SMAD3	0.806924
SSRP1	0.797457
MTA1	0.677185
CEBPA	0.456384
NKX3-1	0.916238
SRF	0.804409
AP1	0.837736
ATF6	-0.39343
NR0B2	-0.756818
JUN	0.821848
JUND	0.959031
PGR	0.595014
GATA2	0.659987
AR	0.667094
ATF4	0.776915
PAX3	0.607716
STAT5A	0.880207
BCL6	0.725903
GATA6	0.871141
NFKB2	0.802305
DNMT1	0.821337
CDX2	0.0590486
SP1	0.898918
FOXO3	0.323335
ASCL1	0.612017
IRF1	0.809919
ETS1	0.903325
NR3C1	-0.373096
RUNX2	0.764712
SREBF1	-0.16649
SPI1	0.737585
ELK1	0.377713
SOX9	0.423103
NFATC1	0.33836
STAT1	0.86594
POU2F2	0
ELF1	-0.210161
E2F4	0.562791
AHR	0.745699

## Sheet: Ext.Fig. 5B - Correlation per S
tf	UCAM_VCU_SW2	EPoS_SW2	UCAM_VCU_SW3	EPoS_SW3	UCAM_VCU_SW4	EPoS_SW4	UCAM_VCU_SW5	EPoS_SW5	UCAM_VCU_SW6	EPoS_SW6	UCAM_VCU_SW7	EPoS_SW7	UCAM_VCU_SW8	EPoS_SW8	UCAM_VCU_SW9	EPoS_SW9	UCAM_VCU_SW10	EPoS_SW10	UCAM_VCU_SW11	EPoS_SW11	UCAM_VCU_SW12	EPoS_SW12	UCAM_VCU_SW13	EPoS_SW13
ELF4	2.38622	0	2.27927	0	2.5707	0	3.08645	0	3.32549	0	3.34386	0	3.31884	0	3.36689	0	3.4248	0	3.42159	0	5.12657	0	6.94753	0
GATA4	0.658735	0.7958	0.305786	0.761947	0.400533	0.773713	0.675948	0.790996	1.25152	0.774297	0.644727	0.781568	2.06099	1.11924	2.01293	1.91502	2.04223	1.98829	2.03903	1.63993	2.09052	1.66805	3.66137	3.97744
REL	9.39491	-0.0361011	9.9783	0.150896	10.7011	0.054627	11.2372	0.0530771	7.44431	-0.0344408	11.8814	-0.0271693	12.0381	0.158591	12.0862	0.762447	12.8164	0.805759	12.8196	6.40808	15.6476	6.99507	19.0126	5.93926
YBX1	-0.0524158	-0.115537	-0.173075	-1.05792	-0.00664714	-1.18511	0.0120646	-1.16783	0.0649703	-1.20018	0.0434221	-1.19291	-0.264611	0.389851	-0.239251	0.705114	-0.146686	0.562234	-0.143481	-0.154565	-0.0561288	0.00766464	-0.538143	-0.017752
HSF1	0.76512	0.247581	0.877013	0.270537	0.778038	0.139823	0.860784	0.157106	0.75181	0.170673	0.904779	0.163402	0.896352	0.843898	1.18653	0.838959	1.38006	0.835851	1.37685	0.97597	3.03434	1.1382	3.15326	1.03081
SMAD7	-2.07459	-0.640218	-2.42754	-0.844848	-2.39383	-1.11443	-2.42905	-1.09715	-2.37614	-0.799027	-2.25996	-0.791756	-3.17541	-0.834838	-3.1408	-0.942476	-3.12276	-0.995383	-3.12071	-2.48907	-3.43559	-2.60014	-3.99496	-2.95011
MAF	0.640217	0.00362223	0.287268	-0.676712	0.391008	-0.742557	0.482734	-0.725275	0.805487	-0.839055	0.616857	-0.831783	1.42349	-0.989675	1.24445	0.698756	1.25653	0.555875	1.25333	0.756249	1.60521	0.93973	2.20234	0.799509
MEF2A	1.37256	-0.0687509	1.48445	-0.695395	1.44045	-0.751383	4.95194	-0.7341	8.74485	-0.717401	0.917334	-0.71013	1.46638	-0.52437	1.4468	0.777822	1.48474	0.690628	1.48794	0.283237	1.0215	0.405787	0.939496	0.755766
LEF1	0.290634	-0.064127	-0.230271	-0.0440608	0.0515338	0.22552	0.383706	0.22707	0.353764	0.205144	0.45344	0.212415	0.790501	0.263361	0.754222	1.56555	0.762771	1.65562	0.759566	1.85599	1.20793	2.06011	2.18715	2.35812
MYOD1	0.794355	0.0345651	0.565844	-0.449645	0.718566	-0.507345	1.98648	-0.490062	3.69412	-0.316658	0.684019	-0.309386	0.86871	0.13584	0.760884	1.04418	0.915678	0.901301	0.918882	-0.0254209	0.30921	-0.0103225	0.213006	0.99378
RELA	17.7922	0.618415	18.3955	0.629555	19.6413	0.387227	20.8669	0.404509	19.2694	0.666278	20.158	0.659006	21.6942	1.80442	21.5668	3.0303	24.1549	3.58215	24.1569	5.23959	26.4739	5.25006	33.6356	5.61883
STAT5B	0.513259	0.583437	0.424211	0.549584	0.267656	0.482302	0.302876	0.46502	0.310545	0.844379	0.606733	0.837107	0.542938	1.08983	0.536352	1.13885	0.537542	1.1444	0.540747	1.27718	2.52717	1.39128	2.72388	1.56569
TCF7L2	3.12099	1.33047	3.09626	1.63875	3.81909	1.36143	5.0447	1.34414	4.99179	1.8568	4.96123	1.86407	5.47159	1.92332	5.51572	2.20211	5.62013	2.70998	5.61693	2.86066	6.3529	3.04414	8.25011	4.76453
NFAT5	3.12099	1.12162	3.41595	1.45875	3.53075	1.18917	3.66808	1.17188	3.74427	1.55124	3.85808	1.54397	3.89243	2.48951	4.03721	2.44348	4.09512	2.89657	4.09832	3.24492	5.14462	3.19403	6.54947	4.303
HDAC1	-1.44282	-0.735794	-1.33065	-0.951066	-1.66742	-0.862303	-1.74573	-0.879585	-1.17015	-1.39224	-2.21159	-1.38497	-2.24028	-1.61541	-2.49773	-1.66442	-2.53272	-1.70944	-2.53476	-1.44432	-3.75685	-1.43385	-4.30227	-2.48967
TAL1	1.36983	0.250795	1.6707	0.0325343	2.02414	-0.0347477	2.22409	-0.037416	2.17119	0.0203399	1.93832	0.0276114	3.92358	-0.000289063	3.66613	0.314974	3.68724	0.457855	3.69044	0.109503	2.74943	0.0979892	3.87708	0.344205
MEF2C	0.0216986	0.023316	-0.342592	-0.185688	-0.0950629	-0.0889982	2.37367	-0.0717159	4.13539	-0.0852836	0.137943	-0.0780121	0.3174	-0.156203	0.589484	0.263623	0.543487	0.336892	0.545529	-0.370365	0.305528	-0.256259	0.678681	0.307018
NKX2-5	0.189648	0.140426	0.214379	-0.455472	0.273066	-0.577644	0.890811	-0.560361	2.56079	-0.546794	-1.34983	-0.539522	-0.119785	-0.153868	-0.206563	0.641904	-0.205373	0.658774	-0.208578	-2.67662	-1.81145	-2.79917	-1.32327	-2.10397
TCF3	2.23849	-0.0613095	2.12851	-2.94333	2.0968	-2.75336	2.23413	-2.73608	2.63604	-3.0342	2.46014	-3.02692	2.63479	-2.2404	2.58674	1.01151	2.98135	0.472074	2.98339	1.00332	3.29826	1.2165	3.80275	1.17466
STAT3	6.59799	1.43875	6.82298	1.25175	6.65656	0.98217	6.59996	0.999453	6.02439	1.46143	7.52333	1.4687	7.96419	1.92251	7.81941	2.11246	8.69817	2.65236	8.69497	2.44109	10.6814	2.46921	12.5885	2.89875
IRF2	1.46155	0.0361011	2.06285	0.100285	2.17465	-0.169296	2.25296	-0.186579	1.10488	0.0231242	2.1722	0.0303957	2.2474	0.0880857	1.06846	-0.0195521	2.33836	0.0333544	2.34157	0.127426	2.55897	0.112328	3.49351	0.160033
CEBPB	5.13745	2.51309	4.93258	2.24051	5.61727	1.90241	5.54455	1.9197	5.65353	1.93326	6.01662	1.92599	6.07236	6.41681	5.81491	6.3678	6.76668	6.35227	6.76348	5.99503	7.43742	5.88781	7.90072	6.23779
TWIST1	0.852129	0.7958	0.869107	0.79543	0.883715	0.739442	1.09956	0.756725	1.20805	0.770292	0.941035	0.777564	1.17086	0.836809	1.51207	1.06735	1.54137	1.37781	1.53817	1.14061	1.72589	1.01219	1.94956	2.36365
ID1	1.45535	0.0443105	1.31505	-0.16032	1.2203	-0.144271	1.65434	-0.126989	1.66388	-0.11029	1.87306	-0.103018	2.14437	-0.031782	1.74323	0.388044	1.8335	0.343031	1.8367	0.416202	2.0959	0.4313	2.47513	1.06096
NCOA3	0.499819	1.00909	0.463604	1.32834	1.07621	0.950617	0.9979	0.933335	0.587148	1.44599	1.49177	1.43872	1.52022	2.53505	1.35949	2.85031	1.69553	2.77929	1.69757	2.60737	3.07917	2.5969	2.57469	3.36351
FLI1	2.29737	0.608792	2.27801	0.39352	2.59944	-0.101727	2.64334	-0.11901	2.65101	0.17911	2.63721	0.171839	4.55909	0.705708	4.51496	1.10727	4.54426	1.32024	4.54222	0.969713	4.75963	0.972719	6.76377	1.26858
NR1I3	0.0216986	0.7958	-0.16642	1.42244	-0.210417	1.08676	-2.67915	1.06948	-2.56326	1.11448	-2.44707	1.10721	-2.63685	1.35766	-2.60057	-0.321531	-2.44578	-0.248262	-2.44899	-0.933637	-2.17574	-1.11035	-3.71113	-0.770582
MYB	5.41806	2.51309	5.3987	2.72837	5.88614	2.35456	5.83919	2.37184	6.07823	2.46455	6.08626	2.47182	7.30977	2.76634	7.14199	3.09599	7.84563	3.23167	7.84243	3.22819	8.90547	3.06596	10.4409	4.18082
GLI1	2.31597	0.0699583	1.60442	-0.108807	2.76039	0.226875	2.84359	0.244157	2.9731	0.126839	2.78447	0.13411	2.80811	0.10621	2.87121	1.79464	2.86465	1.84755	2.86785	2.20478	2.85277	2.45605	4.26797	2.67697
IRF8	1.66566	-0.158091	1.7658	-0.181047	2.48863	-0.0386486	2.69086	-0.0559309	2.88057	-0.0392319	2.74161	-0.0465034	3.9439	0.0988888	3.65373	0.0528555	4.60549	0.0697254	4.60229	-0.150558	5.61184	-0.13546	7.59412	-0.170148
CTNNB1	2.45537	0.624763	2.10242	0.841993	2.82525	0.699595	2.9244	0.716877	3.06425	0.865895	2.9055	0.873167	2.92677	1.72144	2.83999	2.67003	2.99478	3.0041	2.99158	3.10823	4.54551	3.27046	6.51125	4.38532
FOXP3	1.46155	-0.0454992	1.48628	-0.0664734	1.45456	0.239721	1.42272	0.222438	1.40521	0.244365	1.50488	0.251636	1.61045	-0.0428861	1.60316	-0.0889194	1.58206	-0.111713	1.58526	-0.0664146	1.58297	-0.081513	2.24409	0.0587079
IRF3	1.61629	-0.608792	1.82117	-0.608421	1.69429	-0.607502	1.74768	-0.624784	1.25993	-0.695619	2.42167	-0.688348	2.38733	-0.588328	2.03219	-0.48069	2.95314	-0.427784	2.95635	0.0401092	3.5903	0.108785	5.37894	-0.241194
TBX21	1.72689	0	1.81594	0	2.03499	0	1.97717	0	0.433974	0	1.0001	0	2.5557	0	2.29825	0	2.35927	0	2.36248	0	2.76942	0	3.30652	0
GATA1	1.3456	-0.337041	1.58843	-0.460632	1.55018	-0.154438	1.54869	-0.137156	1.68855	-0.34975	1.65798	-0.342479	1.0833	0.516647	1.23463	1.6486	1.47257	1.31452	1.47461	1.28478	1.44045	1.46826	1.89056	1.50295
RELB	4.28597	0.2735	4.05746	0.488773	5.30321	0.400009	5.92095	0.406959	4.15923	0.919617	5.96361	0.926888	6.40289	0.986134	6.24639	1.80985	6.33898	1.91703	6.33578	3.57447	9.59685	3.77859	10.9315	3.91696
EGR1	6.48628	1.27798	6.58642	1.01035	7.015	0.79836	7.53075	0.815642	7.42178	1.02824	7.80804	1.03551	9.79329	1.52847	9.35155	2.74183	9.44182	2.72496	9.43862	2.75967	10.9925	2.82996	12.9583	3.94482
SMAD1	1.18363	0.0613095	0.580308	-0.905809	1.2478	-0.398878	1.76356	-0.381596	1.97049	-0.364897	1.58369	-0.357625	2.02455	-0.343186	1.73438	1.43882	2.11552	1.40932	2.11232	1.55014	2.77439	2.14287	3.87532	2.31988
ERG	2.55197	0.532874	2.39718	-0.222955	2.68517	-0.227909	2.78432	-0.210626	3.54252	-0.178273	3.30998	-0.171002	4.46709	0.306266	4.44296	2.13192	3.7114	2.2748	3.71461	1.98617	3.93201	2.0934	5.26665	2.52294
FOS	5.50536	1.43875	5.68931	1.46685	5.85573	0.906934	5.94746	0.924216	5.83849	1.01693	6.67731	1.0242	7.61834	3.19556	7.36089	3.61662	8.23965	3.70669	8.23645	4.85942	11.1198	4.92426	13.0856	5.4598
HNF1A	-0.21492	2.44725	-1.52634	2.75553	-1.46766	2.38172	-5.86061	2.36444	-5.91352	2.29722	-4.87208	2.28995	-5.81311	3.79556	-5.25592	-2.56275	-5.19801	-2.05488	-10.5407	-3.41031	-8.80577	-3.61443	-11.3648	-3.36821
TP73	1.76381	0.158091	1.47803	0.117799	1.64446	0.220694	2.3742	0.203411	2.94977	0.35243	2.88348	0.359701	2.95558	0.587976	2.6835	1.00904	2.73325	1.00348	2.73004	1.06337	4.11164	1.11449	6.07738	1.4506
HNF4A	0.499819	1.57656	-0.459	1.52498	-0.473608	1.2554	-2.10812	1.27268	-2.05131	1.35711	-1.55705	1.36439	-1.41695	2.48922	-1.1595	2.06815	-2.03826	1.97809	-2.04147	1.91644	0.630096	2.09992	-0.277159	1.93294
KLF5	3.37724	0.0954984	3.23828	0.0482688	4.39426	-0.221312	4.40124	-0.20403	3.68642	-0.182104	5.08938	-0.174832	5.20604	0.566843	5.28305	1.43452	5.3167	1.41765	5.31349	1.78458	6.62829	1.96807	6.83271	2.33684
ETS2	4.19508	0.736035	3.61169	0.541203	4.598	0.271622	5.11376	0.288904	4.9734	0.586242	5.22859	0.593513	9.13457	0.636596	9.07147	1.43754	9.04628	1.4785	9.04308	1.54395	9.3399	1.66099	10.677	2.239
CEBPG	4.54888	1.43875	4.15523	1.25081	4.10068	1.3068	4.21787	1.28952	4.61658	1.27282	4.76509	1.28009	4.80843	2.86285	4.72831	2.58076	4.82087	2.67083	4.81883	2.63613	6.60686	2.63057	6.40405	2.45617
CUX1	3.8396	0.7958	4.12538	0.731617	4.1591	0.241431	5.3847	0.258713	5.33555	0.372493	5.35003	0.378404	6.22089	0.945811	5.96344	1.87091	5.99844	1.94418	6.00164	1.4293	6.51672	1.43977	6.80172	2.50876
JUNB	1.72689	0.612982	1.81594	0.287574	2.12151	0.772929	2.14023	0.790211	2.6466	0.776644	2.41431	0.783915	2.35052	0.862106	2.34322	1.46596	2.96946	1.60884	2.9715	1.55037	3.14135	1.7126	3.42635	1.887
TBP	1.59877	0.823677	1.69891	1.55826	1.56889	1.05522	1.64528	1.07251	1.55121	1.18571	2.07353	1.19298	1.4181	2.05431	1.69018	1.60043	2.53279	1.60144	2.52958	1.9498	4.70846	1.92168	4.92795	2.21766
HOXA10	0.30873	1.71293	0.341405	2.17054	0.829231	1.52594	0.661553	1.51463	0.542481	1.89399	0.658664	1.88672	0.73387	2.29781	0.461786	2.34525	0.403881	2.36999	0.400676	2.3101	-0.215956	2.14787	0.0639445	2.99626
VDR	2.03698	-0.0445741	1.95985	-0.0449449	2.05883	-0.102644	2.04011	-0.0853619	2.46984	-0.0530087	2.43927	-0.0602802	2.49861	0.787993	2.31957	0.98827	2.39907	1.00514	2.39703	0.931969	3.07464	1.0942	4.89827	1.75633
SP3	4.16739	1.43875	4.26753	1.41705	4.99036	1.11086	5.46914	1.12814	5.70818	1.59012	5.32967	1.59739	7.07906	2.30467	6.82161	4.27977	7.70037	4.22686	7.70358	3.59127	8.33754	3.77475	10.3033	5.12628
ESR1	3.62596	2.11606	3.5339	2.07577	3.70451	1.59042	6.10828	1.6077	6.16118	2.28861	6.045	2.28134	5.99098	3.04498	5.73354	3.11516	6.74236	3.15611	6.73916	2.27961	8.46252	2.25149	9.07855	3.60303
FOXM1	0.483611	1.56383	0.458881	2.50842	0.572779	1.86382	0.419237	1.8811	-0.0871414	2.03012	0.976045	2.03739	0.796588	2.88037	1.06867	2.05665	1.09386	2.09761	-0.375614	2.29739	0.0727545	2.18329	-1.74736	2.53327
MYOG	0.0524158	-0.115883	-0.131527	-0.331631	-0.032552	-0.14166	1.59739	-0.158942	5.22613	-0.272722	-1.69317	-0.279993	-1.35611	0.179196	-1.60925	1.4326	-1.60806	1.3797	-1.60485	0.744101	-2.34083	0.906331	-2.27501	1.25631
KLF2	0.306222	0.0613095	0.286375	-0.0814036	0.262447	-0.147801	0.778202	-0.130518	0.73965	-0.144086	0.697261	-0.151357	1.2803	0.11935	1.31491	1.83086	1.31377	1.77796	1.31582	1.31775	1.06998	1.39779	1.38096	1.53802
E2F1	3.37501	0.608792	3.44344	2.71618	4.35385	2.07157	4.52078	2.08886	2.72172	2.76977	6.31175	2.76249	6.13229	3.09809	5.87484	3.59369	7.69815	3.61056	7.70136	4.71354	11.9831	4.53006	12.4074	5.55179
STAT2	3.36022	-0.0717334	4.28251	-0.223129	4.23851	0.279907	4.29511	0.29719	4.17922	0.313889	4.62922	0.32116	4.55401	0.340051	4.52899	0.447689	4.98661	0.722642	4.98341	1.12544	5.72149	1.32956	6.47652	1.21191
SOX2	0.232145	-0.1572	-0.16151	-0.106331	0.00491752	-0.101378	-0.010658	-0.0840954	0.711816	-0.039535	0.277854	-0.0322635	0.699988	0.0677561	0.44254	0.445387	0.477534	0.898476	0.480739	-0.396885	-1.59966	-0.368474	-1.21156	0.222663
NFE2L2	2.61296	1.33047	2.61809	2.27285	1.99286	1.73988	1.65373	1.7226	2.01886	1.83658	2.8586	1.82931	-0.12686	2.2885	-0.119568	1.83462	0.611994	1.85149	0.608789	1.13469	3.54348	0.930575	2.55693	1.5927
HR	3.11813	0.78308	3.22085	0.823372	3.51227	0.76431	3.59929	0.781592	3.61681	0.991295	3.75419	0.984024	3.79966	2.16997	4.05711	3.31466	4.14737	3.26176	4.14417	3.61011	5.37398	3.77234	6.19622	3.94841
NFATC2	0.83061	0.113865	0.718718	0.279376	1.0504	-0.218279	1.10378	-0.200996	1.08627	0.178363	1.34374	0.180757	2.50086	1.05142	2.35607	0.989771	2.35726	1.0053	2.35406	2.37793	3.57726	2.31498	5.00659	2.34967
NFKB1	16.7928	0.141394	16.8818	0.188727	18.6161	0.0463282	21.0848	0.0636106	19.6492	0.273313	20.0753	0.266042	22.4766	1.06465	22.4403	2.0027	25.4045	2.51058	25.4077	5.60226	29.5683	5.80637	36.7299	5.87327
MAX	1.33117	0.200836	1.20829	-0.0144363	1.16782	-0.0104485	1.12735	-0.0277308	1.11968	-0.0444298	1.4932	-0.0371583	1.77616	-0.0286415	1.73988	-0.0677047	1.88835	-0.0832344	1.89156	-0.0797576	2.10436	-0.150055	2.23136	0.0169276
ESR2	2.40346	0.946957	2.51535	0.860893	2.25573	0.59334	2.88218	0.590236	3.29293	0.852004	2.96051	0.859276	3.07939	2.55328	3.08724	2.71238	3.12088	2.69551	3.11768	2.40688	3.61013	2.42198	4.52025	3.14471
USF1	4.52063	1.17827	4.31303	0.991273	4.56988	0.935286	6.05153	0.952568	6.06107	1.10159	6.19736	1.10886	6.41074	1.40338	6.39385	2.05044	6.76868	2.04734	6.77189	2.33309	6.93454	2.49532	8.25944	2.68824
PITX2	0.696286	1.21687	0.76121	1.43215	0.647311	1.09405	0.621375	1.07677	0.697561	1.09034	0.906737	1.08306	1.3476	1.8467	1.27059	1.56082	1.31659	1.57769	1.31455	1.59546	1.48939	1.43323	3.15351	2.31892
DDIT3	1.44282	0.583437	1.66781	0.809883	1.73658	0.667484	1.3723	0.664816	1.3035	1.04418	2.62434	1.0369	2.1478	1.33143	2.22793	1.2982	2.68555	1.31507	2.68234	3.64318	3.92256	3.53212	3.98019	3.70652
PPARA	-0.218911	0.322093	-0.612565	-0.135522	-0.670695	-0.68471	-1.18645	-0.667427	-1.5092	-0.65386	-1.10939	-0.661131	-1.24949	1.40388	-1.32556	0.101689	-1.41583	0.0487827	-1.41903	-0.318148	-0.683056	-0.389541	-5.38289	-0.665573
SREBF2	0.569543	-0.00362223	0.480495	-0.386236	1.63647	-0.391189	1.01873	-0.398139	0.702625	-0.547157	1.31159	-0.554429	1.5356	-0.53969	8.62592	-0.432052	6.92552	-0.983894	6.92872	0.70486	7.92761	0.54263	6.05259	0.541793
NFKB	17.0002	1.33047	17.025	1.1152	18.1809	0.55987	19.8155	0.577152	19.7065	0.956511	20.5453	0.963783	21.6434	3.39828	21.0773	4.17579	24.7778	4.22869	24.7746	5.60133	29.0563	5.71543	34.6437	6.518
PPARG	-0.246977	0.152841	-0.210762	0.101972	-0.502192	-0.0177434	-0.537514	-0.00046108	-0.6137	-0.0836824	-0.547404	-0.0909539	-0.884465	0.235282	-0.919073	0.0398957	-0.92563	-0.050173	-0.928835	-0.123344	-0.877348	-0.300054	-3.55786	-0.650033
TCF4	2.63831	0.618421	2.64885	1.23416	3.84054	0.964582	4.26438	0.981864	4.12713	1.36122	4.14093	1.35395	5.08196	1.58223	5.23846	1.68986	5.20915	1.83274	5.20595	1.97356	5.78468	1.95846	6.48953	3.07332
IRF4	2.78653	0	3.6836	0	4.2962	0	4.49843	0	3.78361	0	4.29035	0	5.49765	0	5.09651	0	5.60152	0	5.60472	0	5.75822	0	8.0339	0
USF2	0.694741	1.85467	0.5376	1.763	0.334548	1.69716	0.99241	1.69739	1.10138	1.71932	1.14201	1.72659	1.45803	1.95822	1.433	2.69548	1.59388	2.67861	1.59183	2.53407	1.82235	2.56166	2.01467	2.91163
MYC	3.07058	0.769434	3.09886	1.08814	1.3646	0.443535	1.56683	0.460818	1.67531	0.482744	10.6	0.475472	6.03943	1.71239	6.00483	1.75842	6.37966	1.15921	6.37645	1.44785	18.0953	1.26436	18.3857	1.65438
POU2F1	2.78336	0.608792	2.80809	1.28913	3.04877	1.28417	4.39914	1.26689	4.45204	1.56501	3.92973	1.57228	4.41134	2.31396	4.45547	2.70845	4.49341	2.72532	4.4902	2.69231	4.59337	2.80338	5.25449	3.39451
RUNX1	6.82689	0.585248	7.19119	0.386667	7.91402	0.221397	9.76087	0.23868	9.81002	0.193095	9.32029	0.191973	13.8602	0.669241	13.1126	1.76059	13.2029	1.77746	13.2061	1.504	13.6725	1.61123	19.1497	2.14029
RXRA	0.100533	0.323686	-0.0107997	0.0154129	0.248821	0.257741	0.0637847	0.275023	0.0239645	0.245478	0.162	0.238206	0.395846	1.34373	0.482624	1.44114	0.457432	1.42427	0.348941	1.17222	1.76208	1.1441	1.48405	1.04972
NR2F2	1.19762	1.09148	1.30951	1.21508	1.42341	0.938099	2.34775	0.949406	2.16319	1.06672	2.563	1.05945	2.6268	1.14243	2.22566	1.17535	2.4281	1.65328	2.43014	1.12203	3.10961	0.959804	4.43497	2.07466
NCOR2	-0.640217	0.0613095	-2.06663	0.0139767	-1.97188	-0.414031	-3.19749	-0.396749	-4.12947	-0.364395	-3.62424	-0.357124	-3.8202	-0.418267	-3.77728	-0.369251	-3.77609	-0.386121	-3.7793	-0.793334	-3.30579	-0.679228	-5.59345	-0.557031
ARNT	0.192065	0.834678	0.172705	1.29229	0.0737299	1.34999	0.0208195	1.33271	0.776557	1.66864	0.40303	1.66136	0.0789312	2.20205	0.197486	2.09442	0.042693	2.12678	0.0394883	2.15652	1.43854	2.08236	1.54537	2.47237
TP53	3.38439	1.33047	3.39493	0.947859	3.75858	1.12391	3.89388	1.14119	4.46946	1.3509	4.70056	1.35817	5.12269	2.2195	5.04568	2.55967	5.12169	2.57654	5.11849	2.70931	7.1892	2.77226	9.67231	4.49266
NR2C2	0.475929	0.247581	0.683432	0.135937	0.778179	0.0695404	0.945993	0.0868227	-0.804519	0.235841	-0.331275	0.22857	0.243758	0.40096	0.20915	0.582282	0.411591	0.492213	0.408387	0.419042	0.479324	0.34488	0.912682	0.511863
ZBTB17	1.79282	0.113865	1.54999	-0.205378	1.80961	-0.138981	2.00957	-0.121699	2.58514	-0.209217	2.63699	-0.201945	2.70078	-0.189512	2.70301	1.07134	2.63136	1.08821	2.63456	1.15654	2.79079	1.17935	3.678	1.35375
RARA	3.93988	0.233566	3.95042	0.0539995	4.67325	0.169403	4.67176	0.186685	4.79084	0.154332	4.85558	0.14706	6.41118	0.990037	6.32441	1.44392	6.4792	1.39891	6.47599	1.50145	8.21096	1.66509	10.9781	1.74092
SMAD4	6.27022	0.585248	6.08942	-0.0304939	6.81225	0.235851	7.328	0.253133	8.05357	0.302363	7.70879	0.309635	8.61768	1.05131	8.36023	2.83332	9.63013	2.90659	9.62693	3.83331	11.4068	4.4203	17.2037	5.53516
ETV4	2.68287	0.7958	2.18972	0.748468	2.91255	0.753421	3.33638	0.770704	3.39182	0.919722	3.37293	0.926993	5.35819	1.77527	5.42128	3.12135	5.50079	3.17425	5.49758	3.5226	6.91072	3.70608	11.6754	4.81505
SNAI2	-0.0585254	-1.43875	-0.0337946	-2.19458	0.689036	-2.02931	0.934168	-2.01203	1.07452	-2.12934	0.865347	-2.12207	1.24701	-2.05084	1.50446	-1.97708	1.47516	-2.06715	1.47195	-1.55227	1.38244	-1.36879	2.39431	-1.61048
TFAP2A	5.9889	0.221404	5.76391	0.060075	5.93033	0.0650287	6.39701	0.082311	6.58157	0.103916	6.71997	0.0966447	6.87927	1.72034	6.24283	2.64544	6.41044	2.55537	6.41365	2.55189	7.32351	2.71553	7.5755	2.88252
SMAD2	1.33117	0.1572	1.02429	0.0655305	1.29719	0.371724	1.22037	0.389007	1.91596	0.506326	1.68666	0.513597	2.21628	1.10277	1.95883	1.74327	2.88977	1.69037	2.88656	2.53761	2.91675	2.68465	4.89813	3.24213
ATF2	1.76354	0.789422	1.73881	1.1213	1.95742	1.0636	2.12524	1.05229	2.01675	1.16961	2.75072	1.17688	3.34996	2.00221	3.49475	2.18353	3.5128	2.22854	3.50959	3.07578	6.62721	3.14446	7.03515	3.49444
HIF1A	5.45146	1.43875	5.4321	0.842851	5.67962	0.837897	6.15841	0.855179	7.64688	0.912935	7.59154	0.920207	8.17458	2.50297	8.13045	4.25228	8.12926	4.26915	8.12606	4.23614	9.69632	4.39978	10.1184	5.50875
CREB1	4.09249	1.562	4.07313	1.51113	4.10684	1.20494	4.24417	1.22222	4.00513	1.43192	4.43115	1.42465	5.15383	1.96588	5.15582	2.43892	5.24609	2.44203	5.24813	3.24977	7.10953	3.23467	7.95847	3.62468
HMGA1	3.01202	1.1946	3.12391	1.00116	3.84674	1.01721	4.31341	1.03449	4.28174	1.05642	4.29622	1.04914	6.01152	1.89212	5.89747	3.40317	6.2723	3.42004	6.2691	3.70868	6.51493	3.83123	9.14785	4.13694
SMAD3	9.54144	0.617399	9.34427	-0.349719	9.6657	0.135494	11.0161	0.152776	12.6942	0.163006	12.3074	0.170278	13.863	0.911953	13.6828	4.16386	14.71	4.16697	14.7132	5.68064	15.5113	6.26763	25.8895	7.3766
SSRP1	2.71981	0.323686	2.55264	-0.356647	3.27547	-0.626229	3.61606	-0.608946	2.89049	-0.641299	3.2773	-0.634028	4.21833	0.551914	4.13155	1.41845	4.14363	1.40158	4.14043	1.99528	6.10049	2.15751	6.90913	2.15834
MTA1	0.216169	0.141394	0.0819827	0.188623	0.285035	-0.0482514	0.384184	-0.0369439	-0.0265682	0.0109978	0.274429	0.0182693	0.506814	0.133338	0.472206	0.100411	0.551708	0.0993489	0.549666	1.44174	0.795499	1.51591	1.27705	1.12589
CEBPA	3.00441	0.618421	2.41436	0.629716	1.69153	0.573729	1.5542	0.556446	1.68371	0.0437888	1.91481	0.0510603	2.48948	1.63382	2.44143	0.914662	2.42566	0.91777	2.42245	0.465277	2.57408	0.536671	2.07607	0.306367
NKX3-1	1.61629	0.158091	1.82117	0.137116	1.91359	0.148882	2.00531	0.166165	2.02283	0.375868	2.13664	0.368596	2.0809	0.446787	2.01781	0.576491	2.74937	0.559834	2.74616	0.851299	2.79972	0.737194	3.32741	1.43924
SRF	2.97581	0.608792	2.58215	0.39352	2.85505	0.451219	3.16902	0.451456	5.21301	0.42953	2.87163	0.436802	4.64827	1.4732	4.60021	3.83149	4.80266	3.8844	4.79945	3.9174	4.73468	4.12152	6.78774	6.08455
AP1	12.3383	2.41667	12.5265	2.22967	13.2493	1.6967	13.765	1.71398	13.818	1.82718	14.0466	1.83445	16.1287	5.57464	15.4029	6.08861	16.3239	6.17867	16.3206	6.63904	19.4383	6.82252	23.8464	7.93149
ATF6	0.329735	0.200836	3.66755	-0.428902	2.99715	-0.242081	0.98024	-0.224798	0.861168	-0.317508	1.92435	-0.324779	1.90072	-0.0965042	8.12403	-0.0131691	7.61699	-0.49109	7.61378	-0.239042	8.88962	-0.401271	8.35252	-0.400434
NR0B2	1.18135	-0.0760158	1.57501	0.0058279	1.55108	0.0132908	2.22109	-0.00399157	2.32601	0.0296362	1.98123	0.0369077	3.40961	-0.704767	3.33072	-0.642496	3.42331	-0.569227	3.42651	-0.33439	3.32889	-0.306271	4.42129	-0.347684
JUN	16.6104	2.51309	17.004	2.51346	17.7268	2.00653	18.3533	2.02382	18.4623	2.23352	18.9846	2.24079	20.7621	6.99801	20.7555	7.79379	21.7644	8.27467	21.7612	9.66862	28.523	9.83085	34.0001	10.9457
JUND	4.38929	0.950056	4.35308	0.927099	4.32915	0.963445	4.25521	0.971931	4.23769	0.985498	4.46636	0.99277	5.33722	1.86322	5.29309	1.93698	5.48662	2.01025	5.37509	2.85749	6.00905	3.01972	6.36132	3.25002
PGR	0.513259	2.17753	0.477044	2.51466	0.911915	1.87006	1.0291	1.85277	1.08201	2.53368	1.10356	2.52641	1.31694	3.37469	0.194171	3.40135	0.485265	3.94124	0.482061	3.22444	0.416329	2.81932	2.38207	6.51372
GATA2	2.1132	0.236343	1.61267	-0.0362419	1.72748	0.449114	1.82663	0.466396	2.02812	0.449697	1.89676	0.456968	2.37899	1.02438	2.12154	2.78496	2.20104	2.73206	2.19784	2.50901	2.17087	2.67265	3.57572	3.23593
AR	0.240656	1.85467	-0.123634	1.87536	-0.249756	1.38518	-0.328069	1.40246	0.0426647	1.78182	0.240602	1.77455	0.546612	3.25617	0.176914	3.09001	0.211908	3.23289	0.208703	2.88236	1.94366	2.75794	2.2217	3.86691
ATF4	3.49352	0.0443105	3.58558	0.00401875	2.91809	-0.0847443	2.87412	-0.0734368	2.92703	-0.190756	3.76585	-0.198027	3.70648	0.663309	3.96393	0.699851	3.96512	0.698789	3.96191	1.38416	4.17932	1.36907	3.9749	1.40375
PAX3	1.82091	-0.0613095	1.73186	-0.319872	1.67731	-0.378934	2.54703	-0.361652	2.65195	-0.478971	2.46332	-0.471699	3.68683	0.269976	3.28569	0.373216	3.25287	0.374278	3.24967	-0.287709	3.2227	-0.176645	3.70472	0.0970792
STAT5A	2.24374	0.815424	2.26358	0.531477	3.2499	0.473778	3.7421	0.49106	3.59046	0.870419	3.53861	0.877691	5.07487	1.10232	5.06758	1.73006	5.05087	1.82013	5.04767	1.62904	6.28789	1.64414	7.38882	2.2977
BCL6	0.0894286	-0.0687509	0.178477	-0.089725	0.38839	0.165349	0.466703	0.182631	0.903381	0.160705	0.884494	0.167976	1.22155	0.153237	1.17742	0.104221	1.33222	0.157128	1.32901	0.576159	1.35597	0.561061	2.6931	0.501158
GATA6	2.14821	0.0760158	1.94334	0.104119	2.40233	0.226291	2.48935	0.243573	2.6292	0.260272	2.66983	0.267544	2.67812	1.45349	2.9683	2.16528	3.06086	2.18215	3.05766	1.86637	2.86601	1.94054	4.20117	3.04951
NFKB2	2.92061	0.0571665	2.95683	-0.0646042	3.51833	-0.131886	4.74393	-0.114604	3.90096	-0.207313	4.28776	-0.200042	4.66943	0.0645098	4.62137	1.49327	4.6874	1.46852	4.68536	4.80392	6.86423	5.39091	8.73925	5.40881
DNMT1	1.98341	1.106	1.73738	1.00843	2.05518	0.911739	2.13792	0.929021	2.83351	1.01654	2.75035	1.02381	3.08741	1.06364	3.00063	2.77516	3.03346	3.22825	3.03025	3.27355	3.54894	3.36463	4.53569	4.47949
CDX2	0.412978	1.18716	0.996369	2.12954	1.0114	1.98714	0.924391	1.96986	0.93206	2.0437	0.962626	2.03643	1.01702	2.32535	1.0533	1.78728	1.21417	2.33912	1.21622	0.825451	1.12671	0.663221	1.07443	1.63145
SP1	14.3384	2.51309	14.3423	1.57071	14.9254	1.56643	16.0599	1.58371	16.6439	1.55606	16.6584	1.56334	18.3737	7.30179	17.9726	11.9687	19.7959	11.9391	19.7927	11.4243	21.8109	11.6077	24.336	15.9122
FOXO3	0.0862293	0.633552	-0.199552	0.41828	-0.376481	0.484126	-0.298169	0.466844	0.0245839	0.676546	-0.128385	0.669275	0.158034	0.684014	-0.132139	-1.098	-0.122365	-0.620075	-0.230856	-0.590338	-0.310467	-0.794455	-0.0968348	-0.513247
ASCL1	1.57921	-0.141394	1.55448	-1.08598	2.27731	-0.816397	2.89505	-0.799114	3.20579	-0.886632	2.58718	-0.879361	2.88426	-0.660857	2.9284	2.27644	3.08319	2.282	3.07998	2.50228	3.32582	2.90741	6.31674	3.08181
IRF1	4.38164	-0.152841	5.69307	-0.196988	5.79204	-0.263385	6.3078	-0.246102	5.37161	-0.256333	6.21043	-0.263604	7.83353	0.922338	7.1007	0.951271	8.10953	1.18352	8.11273	2.72319	8.61396	2.61596	12.8473	2.51153
ETS1	10.2059	1.81628	10.3807	1.7135	11.1036	1.5711	11.6193	1.58838	11.3051	1.76733	12.3682	1.7746	15.2206	2.62287	15.1765	5.87478	15.5011	5.87789	15.4979	6.39411	18.5411	6.59822	21.5023	7.71308
NR3C1	0.272555	0.585248	-1.03887	0.949183	-1.25792	1.19151	-1.77368	1.19418	0.671954	0.932411	0.413538	0.925139	-0.512298	2.12356	-1.23046	1.66283	0.344982	2.14372	0.341777	0.604054	0.738864	0.619152	1.04208	0.710304
RUNX2	1.81219	0.508156	1.61684	0.321159	2.33967	0.325146	2.40743	0.342429	1.88851	0.364355	2.37972	0.371627	2.40099	1.51704	2.54592	1.93686	2.58158	1.93792	2.57837	1.95109	3.43702	2.21049	4.15715	2.35071
SREBF1	0.635252	0.152841	0.0319323	-0.229773	1.76619	-0.715128	1.66704	-0.697846	1.42929	-0.649904	1.87282	-0.657176	2.29495	-0.179908	3.96625	-0.0626119	3.01448	-0.602507	3.01769	-0.57277	3.39107	-0.77899	1.42533	-0.778153
SPI1	14.1371	0.247581	14.6461	-1.4709	14.6701	-1.46594	17.3369	-1.44866	16.3959	-1.78472	17.0048	-1.77745	24.7207	-0.562727	21.8482	0.528624	27.016	0.559059	27.0128	0.367972	27.6749	0.572088	36.331	0.762812
ELK1	0.754227	-0.407435	0.759356	-0.851404	0.803354	-0.581823	0.704205	-0.56454	-0.786001	-1.0772	-0.294793	-1.08447	0.28024	-0.394207	0.324372	0.0275402	0.323182	-0.425549	0.319977	0.441392	1.15933	0.700786	-0.185073	0.350807
SOX9	0.176552	0.646952	0.201283	0.500669	0.845284	0.194475	1.10939	0.211757	1.19016	0.390703	0.816629	0.397974	2.12093	0.497994	2.04486	1.82892	1.1661	1.82336	1.16814	1.79786	1.16584	1.63563	1.62914	2.79419
NFATC1	1.73423	0.250795	1.34057	0.118459	2.0634	-0.526142	2.26547	-0.50886	1.83575	-0.299157	1.74766	-0.291886	2.64313	-0.0733822	2.47535	-0.0444493	2.50466	-0.0197031	2.50145	0.010034	3.03187	0.124139	3.5986	0.291122
STAT1	7.5129	-0.0122793	9.30199	0.0519043	9.27027	-0.0153777	9.60749	-0.0127094	6.921	0.101277	11.9051	0.108549	11.8375	1.29449	11.8179	1.4242	13.6413	1.49747	13.6445	2.75728	15.3942	2.74219	20.1589	2.85983
POU2F2	4.45386	0	4.84752	0	5.46012	0	5.49535	0	5.17259	0	5.50501	0	6.44604	0	6.18859	0	6.2465	0	6.2497	0	6.34903	0	7.47668	0
ELF1	1.72956	0.2735	1.83953	0.126437	1.81704	-0.358918	2.28371	-0.376201	2.23081	0.00315841	2.24918	-0.00411308	2.60061	0.563295	2.5236	-0.0405618	2.52479	0.00445068	2.52683	-0.343901	2.52011	-0.50613	3.08906	-0.312559
E2F4	0.232145	0.152841	0.0649789	2.5824	0.732475	2.29353	0.396445	2.27625	-0.318375	2.57437	2.54229	2.5671	1.33499	2.81754	1.5406	2.76853	2.54943	2.78435	2.54622	3.25225	5.23281	3.01514	4.76952	3.52663
AHR	1.69151	1.81628	1.44868	2.03155	1.7083	1.5462	1.19254	1.52891	0.953504	2.20982	1.84211	2.20255	1.81709	2.58821	1.85337	1.75835	2.05581	1.77522	2.05261	3.63952	5.89013	3.52541	5.68571	3.70149
