# Supplementary material for: A data-driven framework reconstructs the molecular continuum of human MASLD progression
Source: Nat Metab. 2026 Jul 14;8(7):1545–62. doi: 10.1038/s42255-026-01543-7 (PMC13400313; doi:10.1038/s42255-026-01543-7)
Supplement: Supplementary file 15 — Data derived from network analysis and the subsequent mapping of extracted network signatures to Reactome pathways, showing cumulative pathway activation scores along the disease trajectory. Pathways were selected based on enrichment analysis of the extracted network signatures, their intersection with enrichment results from the global MASLD network, and subsequent filtering of enriched terms using a pruned version of the Reactome graph. The activation scores were calculated by summing the activation scores of the genes associated with each pathway along the disease trajectory. [file 42255_2026_1543_MOESM15_ESM.zip]

Archive with 2 entries (2 files):
- SourceData_Extended_Figure6.xlsx
- __MACOSX/._SourceData_Extended_Figure6.xlsx
