# Supplementary material for: A data-driven framework reconstructs the molecular continuum of human MASLD progression
Source: Nat Metab. 2026 Jul 14;8(7):1545–62. doi: 10.1038/s42255-026-01543-7 (PMC13400313; doi:10.1038/s42255-026-01543-7)
Supplement: Supplementary file 15 — Data derived from network analysis and the subsequent mapping of extracted network signatures to Reactome pathways, showing cumulative pathway activation scores along the disease trajectory. Pathways were selected based on enrichment analysis of the extracted network signatures, their intersection with enrichment results from the global MASLD network, and subsequent filtering of enriched terms using a pruned version of the Reactome graph. The activation scores were calculated by summing the activation scores of the genes associated with each pathway along the disease trajectory. [file 42255_2026_1543_MOESM15_ESM.zip › SourceData_Extended_Figure6.xlsx]

## Sheet: Ext.Fig. 6 - Pathways cumulativ
	SW2	SW3	SW4	SW5	SW6	SW7	SW8	SW9	SW10	SW11	SW12	SW13
ABC-family proteins mediated transport	0.0353798	0.0868519	0.0834851	0.0783943	0.122764	0.117093	-0.00223001	0.324414	0.171273	-0.214233	0.094224	0.058837
Activation of HOX genes during differentiation	0.111919	0.135603	0.160354	0.193859	0.0837925	0.300667	0.305053	0.275589	0.391635	0.378761	0.68038	0.682181
Adaptive Immune System	0.217151	0.337628	0.434179	0.492915	0.479238	0.461101	0.740173	0.74597	0.970799	0.957899	1.10663	1.24963
Adipogenesis	0.228884	0.142408	0.268689	0.166596	0.137124	0.197022	0.336991	0.234185	0.399737	0.325514	0.597325	0.486373
Aerobic respiration and respiratory electron transport	0.0297899	0.0889613	-0.474506	-0.463639	0.0302636	0.00384832	-0.336437	-0.315199	-0.352573	-0.271236	0.282155	0.241857
Apoptosis	0.510347	0.539401	0.585036	0.692497	0.69523	0.836263	0.964851	0.885481	1.07269	0.930486	1.36093	1.5584
Asparagine N-linked glycosylation	0.0128001	0.422324	0.343453	0.333976	0.318745	0.38499	0.346806	0.542368	0.676409	0.641226	0.782373	0.856138
Axon guidance	0.168338	0.214497	0.124427	0.2609	0.479088	0.303889	0.436761	0.422073	0.532763	0.0762885	0.498857	0.723426
Base Excision Repair	0.0163697	0.0475895	0.0475895	0.0386815	-0.114273	0.17131	0.134638	0.110804	0.220184	0.220184	0.482064	0.482064
C-type lectin receptors (CLRs)	0.532271	0.492279	0.705182	1.00007	0.903876	0.952905	1.20185	1.15612	1.41941	1.35293	1.65486	1.85514
Cardiac conduction	0.239237	0.137891	0.174963	1.2724	2.30635	0.733921	1.03962	0.96743	0.929279	0.929279	0.503929	0.645529
Cell Cycle Checkpoints	0.02092	0.0619409	0.233999	0.240728	-0.215633	0.122708	0.0490879	0.00366047	0.186248	0.0915646	0.498015	0.555048
Cell Cycle, Mitotic	0.0543986	0.112429	0.257958	0.297051	-0.0407845	0.264068	0.23266	0.183631	0.468297	0.400739	0.732399	0.779538
Cell surface interactions at the vascular wall	0.544789	0.757807	1.04586	1.2222	1.23866	1.1882	1.69663	1.61129	1.70472	1.72173	1.76851	2.37198
Cellular Senescence	0.214057	0.208938	0.324685	0.481057	0.385123	0.526819	0.60435	0.547912	0.721177	0.635239	1.02823	1.12308
Cellular response to chemical stress	0.358882	0.354757	0.350232	0.345286	0.481174	0.508646	0.340609	0.310296	0.55522	0.454266	1.03469	1.1449
Cellular response to heat stress	0.147309	0.448154	0.4315	0.657859	0.830606	0.637455	0.541279	1.29721	1.22096	1.19295	1.46091	1.53714
Cellular response to hypoxia	0.272053	0.376071	0.376071	0.451019	0.642554	0.616621	0.446083	0.494032	0.569618	0.406455	0.859541	0.830108
Cellular response to starvation	0.043073	0.0956865	-0.391616	-0.380813	-0.090914	-0.0674658	-0.298351	-0.25964	-0.272905	-1.46431	-0.21361	-0.203059
Chromatin modifying enzymes	0.056269	0.0774281	0.0986775	0.137527	0.0133598	0.206193	0.198589	0.159301	0.249092	0.301645	0.515732	0.534673
Chromosome Maintenance	0.0135354	0.0410726	0.070987	0.0544439	-0.0954347	0.202858	0.152531	0.110756	0.239951	0.210877	0.498179	0.498179
Cilium Assembly	-0.0721935	0.0866419	0.0743208	0.075122	-0.00138681	0.131247	0.0701025	0.0843064	0.331134	0.323762	0.349987	0.376904
Class I MHC mediated antigen processing & presentation	0.0515825	0.256199	0.264375	0.258697	0.320852	0.292476	0.26775	0.31278	0.365818	0.285536	0.56269	0.576831
Clathrin-mediated endocytosis	0.0880406	0.222362	0.276153	0.422763	0.481316	0.413726	0.406412	0.533032	0.791613	0.739614	0.747835	0.800068
Collagen formation	0.291787	0.213934	0.460001	0.491154	0.591936	0.374825	1.04959	1.05639	1.02662	1.02662	0.993092	2.43824
Costimulation by the CD28 family	0.403543	0.488035	0.693494	0.746435	0.673103	0.637662	1.26757	1.1414	1.44586	1.52697	1.58068	1.84076
Cytosolic sensors of pathogen-associated DNA	0.630568	0.533524	0.80455	1.20328	0.849658	0.944492	1.23676	1.23676	1.75818	1.61802	2.25261	2.62499
DDX58/IFIH1-mediated induction of interferon-alpha/beta	0.430602	0.467473	0.64478	0.972557	0.687434	0.757837	0.826118	0.843331	1.24223	1.1124	1.6001	1.82387
DNA Double-Strand Break Repair	-0.00503535	0.00609478	0.0431527	-0.0662954	-0.223538	-0.052479	-0.0678192	-0.0332696	0.00706912	-0.0678987	0.227881	0.240835
DNA Replication Pre-Initiation	0.0256633	0.062703	0.062703	0.062703	-0.233639	0.0936532	0.0305277	-0.0826929	0.233684	0.190924	0.410694	0.410694
Degradation of the extracellular matrix	0.382707	0.439448	0.566175	0.872191	1.04242	0.842534	1.27754	1.43633	1.04108	1.00368	0.907383	1.82343
Deubiquitination	0.180534	0.371213	0.426691	0.569091	0.484325	0.673634	0.381906	0.367758	0.466864	0.389883	0.783843	0.912446
Diseases of programmed cell death	0.145175	0.159858	0.174833	0.21339	0.098993	0.286058	0.279408	0.229111	0.312543	0.334703	0.602771	0.644385
Diseases of signal transduction by growth factor receptors and second messengers	0.362643	0.381133	0.48466	0.688192	0.78236	0.688801	0.908188	0.842316	0.905728	0.859174	1.06053	1.29003
Disorders of transmembrane transporters	0.131968	0.141568	0.182406	0.195031	0.31738	0.108897	0.0765408	0.358255	0.257047	0.00144851	0.021338	0.0790342
ESR-mediated signaling	0.322614	0.333832	0.423197	0.634229	0.61629	0.695812	0.808741	0.681941	0.831901	0.838788	1.11427	1.26815
Epigenetic regulation of gene expression	0.0581918	0.0765091	0.0824544	0.0907989	-0.00390934	0.187626	0.161116	0.101125	0.18368	0.193322	0.420546	0.420546
Factors involved in megakaryocyte development and platelet production	0.173913	0.243469	0.299403	0.354844	0.311471	0.358259	0.697423	0.621236	1.03731	1.03856	1.07856	1.21608
Fatty acid metabolism	-0.0324559	0.0104373	-0.0123956	-0.0506803	-0.0867113	-0.115865	-0.156857	0.154907	-0.0771901	-0.164732	-0.0293696	-0.224147
Fc epsilon receptor (FCERI) signaling	0.446958	0.404186	0.555116	0.825111	0.812569	0.804722	1.26334	1.21334	1.35994	1.33819	1.5934	1.77366
Gap junction trafficking and regulation	0.0785	0.30705	0.276598	0.276598	0.322987	0.473194	0.382435	0.48719	1.56773	1.56773	1.56773	1.59376
Gastrulation	0.743413	0.684355	0.831835	1.40155	1.91684	1.78626	2.07842	1.98892	2.14141	2.02188	2.28604	2.85427
Gene Silencing by RNA	0.0159808	0.0372226	0.041916	0.041916	-0.124807	0.0598184	0.036251	0.208243	0.185909	0.183331	0.385927	0.385927
Generic Transcription Pathway	0.29133	0.27522	0.364664	0.521497	0.540262	0.626957	0.728994	0.691103	0.857804	0.860271	1.19155	1.34502
Glucose metabolism	0.0141546	0.351816	0.350171	0.391715	0.838193	0.671246	0.910441	1.39922	1.44572	1.4375	1.62279	1.62279
Glycosaminoglycan metabolism	0.0903037	0.0482415	0.0482415	0.0987148	0.126431	0.0504892	0.196433	0.253879	0.264882	0.276307	0.230465	0.787914
HSP90 chaperone cycle for steroid hormone receptors (SHR) in the presence of ligand	0.0734706	0.352029	0.312684	0.359889	0.561387	0.600301	0.556492	0.658821	1.51323	1.47733	1.6265	1.65389
Heme signaling	0.324265	0.266391	0.266391	-0.0994404	-0.0912165	-0.0889906	-0.038022	-0.0335019	0.0444077	-0.0734194	0.281905	0.0657614
Hh mutants abrogate ligand secretion	0.0905782	0.119383	0.119383	0.119383	0.119383	0.119383	-0.027768	0.175508	0.126285	-0.0874329	0.35075	0.35075
Infectious disease	0.225407	0.281711	0.21426	0.32749	0.375814	0.439698	0.530736	0.532078	0.747209	0.432238	0.865867	0.985724
Innate Immune System	0.379258	0.395511	0.468818	0.731917	0.719746	0.706359	0.994628	1.00478	1.21814	1.18153	1.35955	1.53348
Integration of energy metabolism	0.322664	0.265301	0.31469	0.490471	0.557805	0.42871	0.726305	0.790135	0.849571	0.849571	0.701546	0.905886
Integrin cell surface interactions	0.646845	0.720681	1.07323	1.20454	1.45907	1.05896	1.67254	1.66291	1.77339	1.82654	1.82654	3.06751
Interferon Signaling	0.27563	0.660651	0.702568	0.873481	0.743575	0.84963	0.902729	0.929303	1.25416	1.19271	1.46961	1.64288
Intra-Golgi and retrograde Golgi-to-ER traffic	0.0281791	0.487984	0.364958	0.370178	0.243837	0.388806	0.38478	0.462751	0.684822	0.673521	0.744405	0.772182
Intracellular signaling by second messengers	0.229442	0.23903	0.311566	0.457391	0.498322	0.348428	0.61216	0.51281	0.554973	0.528332	0.615284	0.838562
Intrinsic Pathway for Apoptosis	0.592337	0.711271	0.838937	1.0677	1.02094	1.22643	1.50413	1.319	1.71703	1.71703	2.40883	2.74333
Ion channel transport	0.13134	0.122129	0.29168	1.23267	1.91878	0.77135	0.915403	0.837386	0.77656	0.707969	0.624943	0.698344
MAPK family signaling cascades	0.234181	0.246176	0.396117	0.601787	0.661785	0.440514	0.67384	0.551834	0.532488	0.511786	0.571363	0.797538
Macroautophagy	0.0125368	0.186491	0.136926	0.156984	0.183219	0.240803	0.193653	0.163193	0.496446	0.431122	0.581532	0.590441
Membrane Trafficking	0.0480787	0.345253	0.3151	0.3656	0.374299	0.392571	0.391026	0.489562	0.661534	0.639247	0.699811	0.745395
Metabolism of amino acids and derivatives	-0.196368	-0.269859	-0.616596	-0.660103	-0.467494	-0.476736	-0.694204	-0.665521	-0.711301	-1.8392	-1.11364	-1.32455
Metabolism of carbohydrates	0.02743	0.0971122	0.0794802	0.110958	0.305068	0.172497	0.204513	0.390219	0.415851	0.352746	0.410381	0.609457
Metabolism of lipids	0.0392935	-0.0169752	0.0385367	-0.0935412	-0.101682	-0.105442	-0.0868798	0.241051	0.113058	0.0546511	0.113707	0.0194882
Metabolism of steroids	0.0271719	-0.199817	0.126599	-0.289218	-0.289218	-0.204832	-0.241145	0.744047	0.557717	0.444206	0.67029	0.294219
Metabolism of vitamins and cofactors	0.0565714	-0.0154761	-0.101859	-0.260062	-0.29125	-0.238324	-0.265179	-0.0731805	-0.13682	-0.336187	-0.272863	-0.432048
Mitochondrial protein degradation	0.0637215	0.0437789	-0.266988	-0.310008	-0.143551	-0.10299	-0.323807	-0.229708	-0.357951	-0.392821	-0.299357	-0.461589
Neddylation	0.0841156	0.345342	0.363023	0.368011	0.482857	0.358659	-0.0589156	-0.0541108	0.0174664	-0.0303435	0.22539	0.22539
Neurotransmitter receptors and postsynaptic signal transmission	0.257169	0.300016	0.318068	0.794104	0.999857	0.438831	0.716094	0.737917	0.937327	0.937327	0.810479	1.00097
Non-integrin membrane-ECM interactions	0.58125	0.570786	0.895481	1.02457	1.4257	0.794414	1.58359	1.57286	1.64412	1.65383	1.56812	2.94598
Nonsense-Mediated Decay (NMD)	-0.0195844	0.017347	-0.616121	-0.616121	-0.20601	-0.196516	-0.456155	-0.456155	-0.478171	-2.10527	-0.467966	-0.467966
Nucleotide-binding domain, leucine rich repeat containing receptor (NLR) signaling pathways	0.204633	0.156195	0.30444	0.697761	0.568721	0.577698	0.840188	0.835013	1.08013	1.01514	1.29488	1.71351
PI3K/AKT Signaling in Cancer	0.193891	0.146336	0.235468	0.378847	0.476083	0.242639	0.588539	0.469969	0.523133	0.500066	0.511005	0.823944
Parasitic Infection Pathways	0.641826	0.578106	0.687611	1.25116	1.19875	1.22204	1.84235	1.84743	2.23799	2.22581	2.36888	2.69036
Plasma lipoprotein assembly, remodeling, and clearance	0.115753	0.0482963	-0.0712153	-0.456038	-0.456038	-0.421413	-0.535194	0.273048	0.155823	-0.211148	-0.0281294	-0.0246
Platelet activation, signaling and aggregation	0.397098	0.361411	0.460755	0.623129	0.664954	0.559163	1.07764	1.09064	1.06909	1.02071	0.973265	1.31107
Platelet homeostasis	0.278098	0.22602	0.220676	0.881053	1.19648	0.623697	0.931362	0.826218	0.842275	0.81337	0.688563	0.923055
Post-translational protein modification	0.0867658	0.251287	0.27902	0.312536	0.322685	0.373436	0.26839	0.329315	0.443895	0.386117	0.635704	0.713902
Potassium Channels	0.302882	0.302882	0.316882	0.453044	0.711471	0.53638	0.626192	0.64213	0.524544	0.524544	0.361079	0.407831
Processing of Capped Intron-Containing Pre-mRNA	-0.102463	0.124589	-0.0652176	-0.0652176	-0.0767587	-0.00321391	-0.055538	-0.042428	-0.042428	-0.042428	0.113116	0.113116
Protein folding	0.0999959	0.688682	0.477536	0.477536	0.488571	0.916919	0.570521	0.556431	1.09594	1.09594	1.22423	1.275
RNA Polymerase I Transcription	0.0834196	0.101106	0.0674394	0.0697701	-0.0406038	0.176786	0.153883	0.0987922	0.192796	0.192796	0.413341	0.413341
Regulation of Apoptosis	0.171075	0.382572	0.382572	0.382572	0.382572	0.382572	0.124589	0.124589	0.0466654	-0.234917	0.169508	0.169508
Regulation of lipid metabolism by PPARalpha	0.179563	0.0921483	0.20163	-0.215018	-0.242757	-0.197961	-0.152419	0.0528509	-0.0414571	-0.0936341	0.248053	0.00715298
Regulation of mRNA stability by proteins that bind AU-rich elements	0.107071	0.182509	0.239937	0.319613	0.317088	0.271293	0.190691	0.198595	0.175988	0.0942942	0.225122	0.225122
Respiratory electron transport, ATP synthesis by chemiosmotic coupling, and heat production by uncoupling proteins.	0	0.0491714	-0.776392	-0.773846	0.00110572	-0.00191351	-0.422404	-0.422404	-0.422404	-0.164378	0.632442	0.620065
SUMOylation	0.209501	0.209003	0.272078	0.277878	0.223459	0.250349	0.303711	0.235981	0.445213	0.410253	0.71939	0.689846
Signaling by ALK in cancer	0.781643	0.899146	1.08468	1.34549	1.228	1.38052	1.71033	1.63985	1.83195	1.70748	2.34683	2.62751
Signaling by GPCR	0.390027	0.387295	0.441965	0.572326	0.624302	0.500384	0.822212	0.787626	0.889782	0.897438	0.854354	1.16581
Signaling by Hedgehog	0.194007	0.130638	0.193903	0.219652	0.251752	0.244391	0.268935	0.300411	0.533877	0.420856	0.63589	0.745245
Signaling by Interleukins	0.630512	0.653268	0.778906	1.08898	1.04934	1.06623	1.49208	1.44687	1.67548	1.64921	1.97372	2.28406
Signaling by MET	0.167609	0.115036	0.332023	0.326723	0.367939	0.323886	0.535984	0.508657	0.554941	0.497784	0.57611	1.074
Signaling by NOTCH	0.17686	0.211269	0.236986	0.38516	0.398396	0.487509	0.45893	0.345603	0.476495	0.462094	0.700218	0.816274
Signaling by NTRKs	0.742138	0.755632	0.922468	1.42015	1.60082	1.40286	1.84637	1.83679	2.00304	1.9922	2.28404	2.56037
Signaling by Non-Receptor Tyrosine Kinases	0.184701	0.162769	0.208132	0.332159	0.478446	0.143506	0.508969	0.269083	0.583159	0.469776	0.583908	0.671184
Signaling by Nuclear Receptors	0.292752	0.268441	0.333217	0.413009	0.392417	0.461755	0.544306	0.473228	0.585294	0.515102	0.796402	0.887736
Signaling by PDGF	0.542025	0.603086	0.906053	0.979709	1.02875	0.76908	1.21807	1.18601	1.23078	1.20568	1.34438	2.13147
Signaling by Receptor Tyrosine Kinases	0.414769	0.406605	0.534472	0.748494	0.852693	0.685448	1.01328	0.942664	1.07159	1.0237	1.13303	1.45388
Signaling by Rho GTPases	0.106638	0.158563	0.336295	0.506664	0.370419	0.453164	0.69719	0.706363	0.878725	0.876307	0.96592	1.0001
Signaling by TGFB family members	0.719587	0.658393	0.861857	1.28173	1.64441	1.7103	1.9928	1.92569	2.19654	2.1391	2.54544	3.32213
Signaling by VEGF	0.228513	0.172558	0.299725	0.419591	0.500265	0.402571	0.762119	0.710351	0.830491	0.696329	0.716461	0.840804
Signaling by WNT	0.148942	0.182578	0.281139	0.350563	0.360306	0.357859	0.44068	0.477857	0.526274	0.469216	0.654371	0.690538
Signaling by the B Cell Receptor (BCR)	0.502603	0.412348	0.625757	0.946169	0.905496	0.850604	1.39319	1.32478	1.56786	1.51536	1.77435	1.96729
TCR signaling	0.276509	0.295199	0.570625	0.661749	0.570319	0.549086	0.858728	0.801314	1.04955	1.04064	1.24063	1.47739
TNFR2 non-canonical NF-kB pathway	0.335189	0.443547	0.525894	0.575496	0.575724	0.638163	0.657445	0.657445	0.710919	0.613961	0.962641	1.00368
Toll-like Receptor Cascades	0.652685	0.62341	0.764472	1.1554	1.14513	1.08751	1.41476	1.40272	1.70748	1.67132	2.04854	2.254
Transcriptional regulation of granulopoiesis	0.298169	0.325141	0.384916	0.473799	0.334449	0.59819	0.683603	0.560316	0.820059	0.817508	1.2363	1.32594
Translation	0	0.0469182	-0.928797	-0.928797	-0.693005	-0.673759	-1.33889	-1.33797	-1.34669	-2.29215	-0.753838	-0.759931
Translocation of SLC2A4 (GLUT4) to the plasma membrane	-0.0106136	0.228018	0.129087	0.123453	0.168507	0.351471	0.443338	0.443338	1.12293	1.12293	1.12293	1.11767
Unfolded Protein Response (UPR)	0.146538	0.944765	0.254712	-0.0816439	-0.092957	0.0128683	-0.0431515	1.14422	0.978556	0.945193	1.13233	1.11308
rRNA processing in the nucleus and cytosol	0	0.0185576	-0.489689	-0.489689	-0.16966	-0.143576	-0.410608	-0.410608	-0.427391	-1.73909	-0.43069	-0.422418
