# Supplementary material for: A data-driven framework reconstructs the molecular continuum of human MASLD progression
Source: Nat Metab. 2026 Jul 14;8(7):1545–62. doi: 10.1038/s42255-026-01543-7 (PMC13400313; doi:10.1038/s42255-026-01543-7)
Supplement: Supplementary file 16 — Data derived from the network analysis and the subsequent translation of extracted network signatures to Reactome pathways in the UCAM/VCU and EPoS datasets for the SW-based patient stratification. The data illustrate Pearson correlation coefficients of cumulative pathway activation scores, both at the individual pathway level and across each SW. [file 42255_2026_1543_MOESM16_ESM.zip › SourceData_Extended_Figure7.xlsx]

## Sheet: Ext.Fig. 7A - Correlation per p
pathway	pearsonr
Cellular response to starvation	-0.668764
Regulation of Apoptosis	-0.565978
Heme signaling	-0.545195
Intra-Golgi and retrograde Golgi-to-ER traffic	-0.53814
trans-Golgi Network Vesicle Budding	-0.515138
Aerobic respiration and respiratory electron transport	-0.502406
Gene Silencing by RNA	-0.428327
Respiratory electron transport, ATP synthesis by chemiosmotic coupling, and heat production by uncoupling proteins.	-0.406762
Asparagine N-linked glycosylation	-0.386221
Macroautophagy	-0.371607
Processing of Capped Intron-Containing Pre-mRNA	-0.361973
Class I MHC mediated antigen processing & presentation	-0.35863
Glucose metabolism	-0.330347
Membrane Trafficking	-0.328048
Regulation of lipid metabolism by PPARalpha	-0.259164
Hh mutants abrogate ligand secretion	-0.218204
Plasma lipoprotein assembly, remodeling, and clearance	-0.204968
Gap junction trafficking and regulation	-0.189835
Ion channel transport	-0.169515
Metabolism of steroids	-0.159156
NR1H2 and NR1H3-mediated signaling	-0.10843
Metabolism of lipids	-0.107779
Protein folding	-0.0933304
DNA Replication Pre-Initiation	-0.0288515
Potassium Channels	0.00628889
ABC-family proteins mediated transport	0.00752007
DNA Double-Strand Break Repair	0.0169214
Cell Cycle Checkpoints	0.0252022
Mitochondrial biogenesis	0.0747325
RNA Polymerase II Transcription Termination	0.0772773
Regulation of mRNA stability by proteins that bind AU-rich elements	0.077314
Neddylation	0.0779221
Platelet homeostasis	0.100692
Cardiac conduction	0.102439
Unfolded Protein Response (UPR)	0.137033
Maternal to zygotic transition (MZT)	0.208407
Signaling by NOTCH1 in Cancer	0.216893
Clathrin-mediated endocytosis	0.245639
Complement cascade	0.258171
Amyloid fiber formation	0.289258
HSP90 chaperone cycle for steroid hormone receptors (SHR) in the presence of ligand	0.308271
Cilium Assembly	0.321178
Meiosis	0.32136
Post-translational protein modification	0.330539
Cellular response to chemical stress	0.354395
Defective pyroptosis	0.368158
Cell Cycle, Mitotic	0.373208
SUMOylation	0.381254
rRNA processing in the nucleus and cytosol	0.418061
Deubiquitination	0.421679
Translation	0.424849
Disorders of transmembrane transporters	0.430481
Transmission across Chemical Synapses	0.431159
Cellular response to heat stress	0.447226
Fatty acid metabolism	0.449316
Diseases of metabolism	0.450663
Nonsense-Mediated Decay (NMD)	0.463194
Cellular responses to stress	0.466761
Chromosome Maintenance	0.482787
Mitochondrial protein degradation	0.492554
Base Excision Repair	0.510058
Integration of energy metabolism	0.527511
Biological oxidations	0.570757
Cellular response to hypoxia	0.572161
RNA Polymerase I Transcription	0.587235
Epigenetic regulation of gene expression	0.594216
Adipogenesis	0.604099
MAPK family signaling cascades	0.626339
Diseases of programmed cell death	0.631031
Axon guidance	0.650637
Adaptive Immune System	0.671822
Metabolism of amino acids and derivatives	0.682673
Signaling by Nuclear Receptors	0.685464
Degradation of the extracellular matrix	0.696544
Translocation of SLC2A4 (GLUT4) to the plasma membrane	0.697188
Peroxisomal protein import	0.698536
Signaling by Non-Receptor Tyrosine Kinases	0.704972
Oncogenic MAPK signaling	0.709378
Metabolism of carbohydrates	0.715442
Glycosaminoglycan metabolism	0.72175
Metabolism of vitamins and cofactors	0.731409
Activation of HOX genes during differentiation	0.732184
Infectious disease	0.738713
Chromatin modifying enzymes	0.742773
Neurotransmitter receptors and postsynaptic signal transmission	0.755128
Transcriptional regulation of granulopoiesis	0.760757
Interferon Signaling	0.764021
Signaling by NOTCH	0.774004
ESR-mediated signaling	0.801659
Cellular Senescence	0.802937
DDX58/IFIH1-mediated induction of interferon-alpha/beta	0.803628
Intrinsic Pathway for Apoptosis	0.807213
PI3K/AKT Signaling in Cancer	0.826777
TNFR2 non-canonical NF-kB pathway	0.831988
MITF-M-regulated melanocyte development	0.839042
Signaling by ALK in cancer	0.841509
Apoptosis	0.845501
Signaling by MET	0.845545
Signaling by PDGF	0.847328
Inositol phosphate metabolism	0.850263
Cytosolic sensors of pathogen-associated DNA	0.855868
Intracellular signaling by second messengers	0.866893
Generic Transcription Pathway	0.868271
Signaling by WNT	0.874998
TCR signaling	0.877317
Signaling by Hedgehog	0.877736
ECM proteoglycans	0.878444
Non-integrin membrane-ECM interactions	0.881552
Nucleotide-binding domain, leucine rich repeat containing receptor (NLR) signaling pathways	0.881947
Signaling by FGFR	0.884475
Costimulation by the CD28 family	0.886808
Factors involved in megakaryocyte development and platelet production	0.888568
Death Receptor Signaling	0.889463
Signaling by Rho GTPases	0.890798
Diseases of signal transduction by growth factor receptors and second messengers	0.893273
Collagen formation	0.894486
Integrin cell surface interactions	0.897929
Cell surface interactions at the vascular wall	0.901475
Signaling by VEGF	0.907273
Signaling by the B Cell Receptor (BCR)	0.910807
Platelet activation, signaling and aggregation	0.911687
p75 NTR receptor-mediated signalling	0.913064
C-type lectin receptors (CLRs)	0.914588
Signaling by Receptor Tyrosine Kinases	0.920346
Signaling by GPCR	0.925793
Toll-like Receptor Cascades	0.926029
Innate Immune System	0.926297
Signaling by NTRKs	0.938147
Fc epsilon receptor (FCERI) signaling	0.938521
Gastrulation	0.943099
Cytokine Signaling in Immune system	0.945412
Signaling by TGFB family members	0.949919
Signaling by Interleukins	0.950564
Parasitic Infection Pathways	0.965682

## Sheet: Ext.Fig. 7B - Correlation per S
pathway	UCAM_VCU_SW2	EPoS_SW2	UCAM_VCU_SW3	EPoS_SW3	UCAM_VCU_SW4	EPoS_SW4	UCAM_VCU_SW5	EPoS_SW5	UCAM_VCU_SW6	EPoS_SW6	UCAM_VCU_SW7	EPoS_SW7	UCAM_VCU_SW8	EPoS_SW8	UCAM_VCU_SW9	EPoS_SW9	UCAM_VCU_SW10	EPoS_SW10	UCAM_VCU_SW11	EPoS_SW11	UCAM_VCU_SW12	EPoS_SW12	UCAM_VCU_SW13	EPoS_SW13
Gap junction trafficking and regulation	0.0785	0.09532	0.30705	0.09532	0.276598	0.0130156	0.276598	0.0130156	0.322987	0.0642309	0.473194	0.0642309	0.382435	0.413063	0.48719	0.489242	1.56773	0.0772843	1.56773	0.0366684	1.56773	0.0255767	1.59376	0.134693
Cell Cycle, Mitotic	0.0543986	0.054122	0.112429	0.482406	0.257958	0.291663	0.297051	0.367369	-0.0407845	0.521729	0.264068	0.523282	0.23266	0.53571	0.183631	0.534993	0.468297	0.622325	0.400739	0.714956	0.732399	0.520142	0.779538	0.526279
DNA Replication Pre-Initiation	0.0256633	0.0205464	0.062703	0.135511	0.062703	0.124511	0.062703	0.237728	-0.233639	0.257542	0.0936532	0.257542	0.0305277	0.249102	-0.0826929	0.227891	0.233684	0.217676	0.190924	0.280537	0.410694	0.194966	0.410694	0.194966
Signaling by Nuclear Receptors	0.292752	0.11088	0.268441	0.0874978	0.333217	-0.140501	0.413009	0.0840667	0.392417	0.125039	0.461755	0.181286	0.544306	0.398423	0.473228	0.433432	0.585294	0.463627	0.515102	0.42578	0.796402	0.330628	0.887736	0.427791
Post-translational protein modification	0.0867658	0.121534	0.251287	0.195982	0.27902	0.136384	0.312536	0.258308	0.322685	0.363667	0.373436	0.442811	0.26839	0.522602	0.329315	0.521056	0.443895	0.503596	0.386117	0.495783	0.635704	0.299583	0.713902	0.375043
trans-Golgi Network Vesicle Budding	0.147373	0.135186	0.373228	0.111791	0.351934	0.111791	0.351934	0.111791	0.360155	0.340961	0.562065	0.340961	0.383861	0.459602	0.516556	0.384602	0.686435	0.107596	0.719171	0.101985	0.778922	-0.38739	0.849311	-0.0934895
Adaptive Immune System	0.217151	0.146883	0.337628	0.174608	0.434179	0.128633	0.492915	0.170381	0.479238	0.31944	0.461101	0.364637	0.740173	0.354445	0.74597	0.387045	0.970799	0.428981	0.957899	0.48125	1.10663	0.297032	1.24963	0.350115
Cellular response to chemical stress	0.358882	0.0536854	0.354757	0.140761	0.350232	-0.165179	0.345286	-0.0415507	0.481174	-0.0340096	0.508646	-0.0273401	0.340609	0.360237	0.310296	0.451795	0.55522	0.367245	0.454266	0.35132	1.03469	0.349014	1.1449	0.346027
Cell surface interactions at the vascular wall	0.544789	0.23477	0.757807	0.19998	1.04586	0.268222	1.2222	0.221628	1.23866	0.474634	1.1882	0.703721	1.69663	0.703721	1.61129	0.986113	1.70472	1.26799	1.72173	1.12877	1.76851	1.0985	2.37198	1.48193
Metabolism of lipids	0.0392935	0.15792	-0.0169752	0.0351156	0.0385367	0.010303	-0.0935412	0.133192	-0.101682	0.157782	-0.105442	0.143528	-0.0868798	0.330929	0.241051	0.287656	0.113058	0.115509	0.0546511	0.0657232	0.113707	-0.10003	0.0194882	-0.0493039
Glucose metabolism	0.0141546	-0.0708403	0.351816	-0.208055	0.350171	-0.197922	0.391715	-0.201787	0.838193	-0.0862735	0.671246	-0.12576	0.910441	0.0233999	1.39922	-0.00764744	1.44572	-0.0987047	1.4375	-0.0769377	1.62279	-0.485022	1.62279	-0.504593
Protein folding	0.0999959	0.0170685	0.688682	0.142153	0.477536	0.133031	0.477536	0.254104	0.488571	0.267596	0.916919	0.267596	0.570521	0.530014	0.556431	0.539435	1.09594	0.294966	1.09594	0.290832	1.22423	0.0736855	1.275	0.0798664
Regulation of lipid metabolism by PPARalpha	0.179563	0.119163	0.0921483	0.0606698	0.20163	-0.293117	-0.215018	0.188286	-0.242757	0.212248	-0.197961	0.0616531	-0.152419	0.503073	0.0528509	0.538109	-0.0414571	0.485363	-0.0936341	0.410492	0.248053	0.341291	0.00715298	0.313385
Disorders of transmembrane transporters	0.131968	0.0217201	0.141568	0.0609453	0.182406	0.036303	0.195031	0.0203006	0.31738	0.149243	0.108897	0.197961	0.0765408	0.246706	0.358255	0.11556	0.257047	0.1349	0.00144851	0.0321288	0.021338	-0.28261	0.0790342	-0.143377
Fatty acid metabolism	-0.0324559	0.268698	0.0104373	0.102553	-0.0123956	0.07347	-0.0506803	0.0917877	-0.0867113	-0.0500187	-0.115865	-0.144034	-0.156857	0.10245	0.154907	0.0164464	-0.0771901	-0.412649	-0.164732	-0.458628	-0.0293696	-0.648425	-0.224147	-0.646729
Asparagine N-linked glycosylation	0.0128001	0.203879	0.422324	0.208313	0.343453	0.199788	0.333976	0.202014	0.318745	0.265994	0.38499	0.469955	0.346806	0.598992	0.542368	0.521999	0.676409	0.428109	0.641226	0.289278	0.782373	-0.193732	0.856138	-0.0864736
Amyloid fiber formation	0.0064196	0	0.0405378	-0.0152844	0.0405378	-0.0152844	0.0108914	0.171065	-0.0926246	0.142229	0.0485049	0.232117	-0.0177106	0.26044	-0.00529754	0.303956	0.00676677	0.273146	0.00882961	0.27176	0.286674	0.275511	0.324515	0.287083
PI3K/AKT Signaling in Cancer	0.193891	0.12016	0.146336	0.0677748	0.235468	0.0887174	0.378847	0.0770049	0.476083	0.196489	0.242639	0.320172	0.588539	0.372712	0.469969	0.531618	0.523133	0.794395	0.500066	0.679738	0.511005	0.694352	0.823944	1.06698
Infectious disease	0.225407	0.0334174	0.281711	0.0102433	0.21426	-0.0230295	0.32749	0.109669	0.375814	0.177963	0.439698	0.256119	0.530736	0.335724	0.532078	0.381699	0.747209	0.36	0.432238	0.410044	0.865867	0.29661	0.985724	0.377941
TNFR2 non-canonical NF-kB pathway	0.335189	-0.0173608	0.443547	0.0296492	0.525894	0.0296492	0.575496	0.0491907	0.575724	0.0799304	0.638163	0.0799304	0.657445	0.0865379	0.657445	0.16186	0.710919	0.16186	0.613961	0.708263	0.962641	1.03114	1.00368	1.03114
Activation of HOX genes during differentiation	0.111919	0.0155319	0.135603	0.00757727	0.160354	-0.140221	0.193859	-0.00953808	0.0837925	-0.00187024	0.300667	0.020633	0.305053	0.143347	0.275589	0.127988	0.391635	0.148768	0.378761	0.163775	0.68038	0.163775	0.682181	0.163775
Signaling by NOTCH1 in Cancer	0.0841602	0.0291293	0.0396498	0.0436709	0.0396498	-0.231344	0.186127	0.277043	0.428943	0.277043	0.29359	1.09957	0.202062	1.16667	0.0936221	1.28143	0.130661	1.34133	0.0589906	1.24507	0.2301	1.24507	0.273983	1.29823
Cardiac conduction	0.239237	0.00558507	0.137891	-0.0825159	0.174963	-0.215348	1.2724	0.00458047	2.30635	0.0583993	0.733921	0.16262	1.03962	0.277012	0.96743	0.894328	0.929279	1.03141	0.929279	0.470189	0.503929	0.470189	0.645529	0.98708
Parasitic Infection Pathways	0.641826	-0.00493829	0.578106	-0.156128	0.687611	-0.108656	1.25116	0.129433	1.19875	0.333559	1.22204	0.381222	1.84235	0.425021	1.84743	0.727951	2.23799	0.760399	2.22581	0.808745	2.36888	0.779943	2.69036	0.952256
Diseases of metabolism	0.0444713	0.081615	0.0557414	-0.0237846	0.1057	-0.0363648	0.116208	-0.0180318	0.188229	-0.108124	0.146816	0.112016	0.181584	0.257295	0.313177	0.506082	0.292361	0.394256	0.0930026	0.351389	0.133216	0.366366	0.118522	0.570956
Oncogenic MAPK signaling	0.300514	-0.16896	0.42111	-0.294679	0.575439	-0.319686	0.882312	-0.116898	0.957017	0.136496	0.750051	0.154739	0.984369	0.352372	0.964197	0.61534	0.858534	0.792938	0.842672	0.754853	0.914509	0.676428	1.00599	0.763782
Axon guidance	0.168338	-0.0183997	0.214497	-0.0531254	0.124427	-0.0454769	0.2609	0.0200736	0.479088	0.201725	0.303889	0.396297	0.436761	0.479436	0.422073	0.874958	0.532763	0.911073	0.0762885	0.747851	0.498857	0.714565	0.723426	1.04217
Glycosaminoglycan metabolism	0.0903037	0.155746	0.0482415	0.0898582	0.0482415	0.0512475	0.0987148	0.0512475	0.126431	0.161342	0.0504892	0.888633	0.196433	0.946612	0.253879	1.18087	0.264882	1.20639	0.276307	1.04224	0.230465	1.04224	0.787914	1.46147
Complement cascade	0.119083	0	-0.0869676	-0.0303714	-0.286463	0.158335	-0.280419	0.158335	-0.260288	-0.261451	-0.260288	0.556514	-0.260288	0.878661	-0.233274	0.73662	-0.0215226	1.02043	-0.0215226	1.02043	-0.0215226	1.0094	0.163417	0.749483
Signaling by Hedgehog	0.194007	-0.0961919	0.130638	-0.110512	0.193903	-0.103268	0.219652	0.022178	0.251752	0.0590134	0.244391	0.0664923	0.268935	0.135374	0.300411	0.208824	0.533877	0.216974	0.420856	0.251347	0.63589	0.270706	0.745245	0.346907
SUMOylation	0.209501	0.00753163	0.209003	0.132835	0.272078	-0.0553363	0.277878	0.453047	0.223459	0.596944	0.250349	0.547674	0.303711	0.730075	0.235981	0.739787	0.445213	0.791902	0.410253	0.732311	0.71939	0.597137	0.689846	0.597137
Signaling by TGFB family members	0.719587	0.0902243	0.658393	0.094767	0.861857	0.162737	1.28173	0.95322	1.64441	1.0464	1.7103	1.72846	1.9928	2.07471	1.92569	2.45718	2.19654	2.58102	2.1391	2.75439	2.54544	2.72128	3.32213	3.23068
Signaling by Non-Receptor Tyrosine Kinases	0.184701	-0.0361544	0.162769	-0.307272	0.208132	-0.482577	0.332159	-0.292178	0.478446	0.130573	0.143506	0.282586	0.508969	0.392188	0.269083	0.567352	0.583159	0.585006	0.469776	0.522516	0.583908	0.550301	0.671184	0.824281
Death Receptor Signaling	0.144019	-0.0958297	0.113952	-0.216612	0.166152	-0.255678	0.284213	-0.192931	0.21728	0.0767685	0.230279	0.118776	0.578187	0.089922	0.570632	0.517317	0.668564	0.582186	0.587285	0.63391	0.699265	0.593692	0.829006	0.603583
Signaling by VEGF	0.228513	-0.00351906	0.172558	-0.0575642	0.299725	-0.0789818	0.419591	-0.0405578	0.500265	0.269308	0.402571	0.700459	0.762119	0.708358	0.710351	1.07736	0.830491	1.25519	0.696329	1.12047	0.716461	1.08182	0.840804	1.27405
ESR-mediated signaling	0.322614	0.102471	0.333832	0.0603121	0.423197	-0.155449	0.634229	0.0357417	0.61629	0.0906315	0.695812	0.164225	0.808741	0.36764	0.681941	0.427612	0.831901	0.483932	0.838788	0.461187	1.11427	0.41895	1.26815	0.540582
Factors involved in megakaryocyte development and platelet production	0.173913	-0.147115	0.243469	-0.150784	0.299403	-0.131557	0.354844	0.0490791	0.311471	0.325158	0.358259	0.369968	0.697423	0.488085	0.621236	0.745322	1.03731	0.796381	1.03856	0.760024	1.07856	0.776853	1.21608	0.788241
Signaling by FGFR	0.274356	0.0675972	0.273972	-0.0793599	0.423766	-0.0170699	0.540972	0.117717	0.565761	0.19968	0.621704	0.306589	0.759489	0.389627	0.759489	0.310123	0.69371	0.528489	0.646182	0.504439	0.777457	0.451555	0.908568	0.568867
Cytokine Signaling in Immune system	0.463434	0.0527079	0.568485	0.049173	0.677763	-0.00610346	0.913097	0.255947	0.871635	0.347143	0.8957	0.40604	1.19635	0.569445	1.17521	0.679716	1.41051	0.72184	1.37715	0.911168	1.63515	0.861017	1.88681	0.922107
Processing of Capped Intron-Containing Pre-mRNA	-0.102463	-0.318674	0.124589	-0.354153	-0.0652176	-0.362889	-0.0652176	-0.363169	-0.0767587	-0.417444	-0.00321391	-0.415058	-0.055538	-0.646734	-0.042428	-0.914983	-0.042428	-1.00907	-0.042428	-0.991835	0.113116	-1.00251	0.113116	-1.08526
Diseases of signal transduction by growth factor receptors and second messengers	0.362643	0.018833	0.381133	-0.0132983	0.48466	-0.0899457	0.688192	0.137119	0.78236	0.26027	0.688801	0.47383	0.908188	0.647637	0.842316	0.801666	0.905728	0.906921	0.859174	0.92678	1.06053	0.87945	1.29003	1.05185
Signaling by the B Cell Receptor (BCR)	0.502603	0.168898	0.412348	0.203178	0.625757	-0.110404	0.946169	0.190567	0.905496	0.258507	0.850604	0.363048	1.39319	0.531282	1.32478	0.618635	1.56786	0.660693	1.51536	1.04464	1.77435	1.04464	1.96729	1.07899
Chromatin modifying enzymes	0.056269	-0.0312718	0.0774281	-0.0312718	0.0986775	-0.121687	0.137527	0.0663914	0.0133598	0.0677171	0.206193	0.0687997	0.198589	0.0980001	0.159301	0.0971689	0.249092	0.0983694	0.301645	0.172952	0.515732	0.172952	0.534673	0.172952
Ion channel transport	0.13134	0.00501253	0.122129	-0.0533783	0.29168	-0.169276	1.23267	-0.155027	1.91878	-0.182859	0.77135	-0.206299	0.915403	-0.111098	0.837386	0.276633	0.77656	0.323051	0.707969	-0.0804131	0.624943	-0.087261	0.698344	0.116357
Mitochondrial protein degradation	0.0637215	0.167612	0.0437789	-0.088712	-0.266988	-0.157611	-0.310008	-0.157611	-0.143551	-0.428697	-0.10299	-0.472758	-0.323807	0.0159121	-0.229708	-0.00948073	-0.357951	-0.338784	-0.392821	-0.377269	-0.299357	-0.657933	-0.461589	-0.637504
Regulation of mRNA stability by proteins that bind AU-rich elements	0.107071	0	0.182509	0.0290855	0.239937	0.0505804	0.319613	0.0663134	0.317088	0.0827368	0.271293	0.0827368	0.190691	0.0666175	0.198595	0.127889	0.175988	0.0781988	0.0942942	0.133071	0.225122	0.113898	0.225122	0.113898
Platelet activation, signaling and aggregation	0.397098	0.11116	0.361411	0.0136753	0.460755	0.0113041	0.623129	0.0783089	0.664954	0.178973	0.559163	0.377914	1.07764	0.450525	1.09064	0.796764	1.06909	0.943778	1.02071	0.854807	0.973265	0.793412	1.31107	0.999703
Translation	0	0.0597089	0.0469182	0.138255	-0.928797	0.145913	-0.928797	0.155072	-0.693005	-0.363756	-0.673759	-0.387098	-1.33889	-0.373869	-1.33797	-0.405216	-1.34669	-0.524943	-2.29215	-0.457143	-0.753838	-0.556984	-0.759931	-0.842644
Signaling by WNT	0.148942	0.0563485	0.182578	0.0975661	0.281139	0.0354817	0.350563	0.101742	0.360306	0.170165	0.357859	0.205414	0.44068	0.229056	0.477857	0.291922	0.526274	0.35418	0.469216	0.292225	0.654371	0.253164	0.690538	0.417684
DNA Double-Strand Break Repair	-0.00503535	-0.0421626	0.00609478	0.112308	0.0431527	0.0759019	-0.0662954	0.0853189	-0.223538	0.285608	-0.052479	0.285608	-0.0678192	0.206811	-0.0332696	0.206811	0.00706912	0.308832	-0.0678987	0.333255	0.227881	0.26918	0.240835	0.26918
Nonsense-Mediated Decay (NMD)	-0.0195844	-0.107889	0.017347	-0.0622605	-0.616121	-0.0204018	-0.616121	0.0296657	-0.20601	0.0296657	-0.196516	0.0296657	-0.456155	-0.244414	-0.456155	-0.491323	-0.478171	-0.70365	-2.10527	-0.63356	-0.467966	-0.605948	-0.467966	-0.625492
Metabolism of steroids	0.0271719	0.165273	-0.199817	0.173852	0.126599	0.0119701	-0.289218	0.487065	-0.289218	0.4594	-0.204832	0.31693	-0.241145	0.642801	0.744047	0.447105	0.557717	0.404968	0.444206	0.4221	0.67029	0.203436	0.294219	0.160438
Metabolism of amino acids and derivatives	-0.196368	-0.0014197	-0.269859	-0.282024	-0.616596	-0.249216	-0.660103	-0.24205	-0.467494	-0.567353	-0.476736	-0.601912	-0.694204	-0.396175	-0.665521	-0.570104	-0.711301	-0.699906	-1.8392	-0.706884	-1.11364	-0.797757	-1.32455	-0.81373
MAPK family signaling cascades	0.234181	-0.0309427	0.246176	-0.059111	0.396117	-0.0684614	0.601787	0.0437322	0.661785	0.246793	0.440514	0.335985	0.67384	0.455606	0.551834	0.682141	0.532488	0.89779	0.511786	0.890348	0.571363	0.88615	0.797538	1.07277
Membrane Trafficking	0.0480787	0.136975	0.345253	0.0567426	0.3151	0.0280841	0.3656	0.0234038	0.374299	0.205753	0.392571	0.222126	0.391026	0.314307	0.489562	0.315765	0.661534	0.22189	0.639247	0.184975	0.699811	-0.253473	0.745395	-0.115805
Cilium Assembly	-0.0721935	-0.0156317	0.0866419	0.257798	0.0743208	0.0722735	0.075122	0.0635451	-0.00138681	0.199313	0.131247	0.197603	0.0701025	0.183549	0.0843064	0.195013	0.331134	0.261326	0.323762	0.232557	0.349987	0.0963945	0.376904	0.125819
Inositol phosphate metabolism	0	-0.197607	-0.158175	-0.364982	-0.00363837	0.49681	-0.00363837	0.49681	0.25706	0.585141	0.163323	0.71818	0.527678	0.797241	0.527678	1.21591	0.527678	0.889785	0.527678	0.889785	0.383107	0.943069	0.415445	1.03791
Macroautophagy	0.0125368	0.00680544	0.186491	-0.0163789	0.136926	-0.0753688	0.156984	-0.0160445	0.183219	0.0582397	0.240803	0.041843	0.193653	0.102222	0.163193	0.116677	0.496446	-0.00476654	0.431122	0.00543058	0.581532	-0.0568771	0.590441	-0.0383297
Potassium Channels	0.302882	-0.0221094	0.302882	-0.0772309	0.316882	-0.0772309	0.453044	-0.0772309	0.711471	-0.0772309	0.53638	-0.0772309	0.626192	-0.0772309	0.64213	-0.292125	0.524544	-0.209015	0.524544	-0.49188	0.361079	-0.49188	0.407831	-0.461101
Signaling by Rho GTPases	0.106638	-0.0928439	0.158563	0.122536	0.336295	0.083446	0.506664	0.144864	0.370419	0.459722	0.453164	0.492839	0.69719	0.489505	0.706363	0.765328	0.878725	0.908052	0.876307	0.822869	0.96592	0.688227	1.0001	0.787642
Integrin cell surface interactions	0.646845	0.434813	0.720681	0.630121	1.07323	0.551677	1.20454	0.551677	1.45907	0.956829	1.05896	1.25447	1.67254	1.25447	1.66291	2.01827	1.77339	2.15195	1.82654	2.10907	1.82654	2.13207	3.06751	2.96282
MITF-M-regulated melanocyte development	0.510168	0.0338136	0.400264	0.0390541	0.532675	-0.186923	0.744807	0.127641	0.814249	0.196215	0.739095	0.316709	0.928833	0.538565	0.828803	0.672392	0.805684	0.711616	0.936466	0.753765	1.20099	0.709877	1.3421	0.881159
C-type lectin receptors (CLRs)	0.532271	0.0945837	0.492279	0.108858	0.705182	-0.117124	1.00007	0.185284	0.903876	0.332833	0.952905	0.361081	1.20185	0.410179	1.15612	0.51907	1.41941	0.570243	1.35293	0.871095	1.65486	0.896238	1.85514	0.945715
Cellular response to heat stress	0.147309	0.093742	0.448154	0.0388856	0.4315	-0.0569907	0.657859	0.21429	0.830606	0.35466	0.637455	0.301038	0.541279	0.571941	1.29721	0.713204	1.22096	0.4758	1.19295	0.519175	1.46091	0.177304	1.53714	0.21703
p75 NTR receptor-mediated signalling	0.223145	-0.221383	0.171359	-0.403213	0.325108	-0.472965	0.543623	-0.360323	0.414811	-0.123143	0.436872	-0.0404877	0.981308	0.0581883	0.978581	0.830943	1.14913	0.939879	1.08054	0.985079	1.23123	0.997119	1.47603	1.00361
Non-integrin membrane-ECM interactions	0.58125	0.336069	0.570786	0.61376	0.895481	0.529727	1.02457	0.529727	1.4257	0.875515	0.794414	1.19538	1.58359	1.19538	1.57286	2.1626	1.64412	2.21707	1.65383	2.19101	1.56812	2.29517	2.94598	3.29369
Mitochondrial biogenesis	0.112895	-0.045937	0.0675202	-0.0640068	-0.0958211	-0.360958	-0.0833032	0.176463	0.00912371	0.209868	-0.0516889	0.0246046	-0.000356059	0.397299	-0.0386623	0.391876	-0.02006	0.397527	-0.0684312	0.31653	0.135524	0.303133	0.0147888	0.281186
Gene Silencing by RNA	0.0159808	-0.037287	0.0372226	-0.0667754	0.041916	-0.0396938	0.041916	0.0247721	-0.124807	0.0888083	0.0598184	0.0888083	0.036251	0.0831835	0.208243	0.0476644	0.185909	0.107313	0.183331	0.134968	0.385927	-0.110843	0.385927	-0.110843
Intrinsic Pathway for Apoptosis	0.592337	0.0363061	0.711271	0.179572	0.838937	-0.0105442	1.0677	0.660152	1.02094	0.844206	1.22643	0.849319	1.50413	1.05632	1.319	1.1291	1.71703	1.06109	1.71703	1.24043	2.40883	1.20682	2.74333	1.2522
Platelet homeostasis	0.278098	0.324007	0.22602	0.188574	0.220676	-0.106928	0.881053	-0.089708	1.19648	-0.0253216	0.623697	0.000787622	0.931362	0.0129254	0.826218	0.203099	0.842275	0.510708	0.81337	0.319982	0.688563	0.275055	0.923055	0.759761
Signaling by PDGF	0.542025	0.282614	0.603086	0.435991	0.906053	0.405823	0.979709	0.532809	1.02875	0.712784	0.76908	0.884265	1.21807	0.973452	1.18601	1.44839	1.23078	1.99329	1.20568	1.99069	1.34438	2.27532	2.13147	2.60915
Generic Transcription Pathway	0.29133	0.0221466	0.27522	0.0834419	0.364664	-0.0570095	0.521497	0.249008	0.540262	0.312122	0.626957	0.384218	0.728994	0.565166	0.691103	0.637402	0.857804	0.666636	0.860271	0.712249	1.19155	0.666849	1.34502	0.716994
Fc epsilon receptor (FCERI) signaling	0.446958	0.152001	0.404186	0.121163	0.555116	-0.0545383	0.825111	0.24616	0.812569	0.430871	0.804722	0.560171	1.26334	0.686521	1.21334	0.805706	1.35994	0.864147	1.33819	1.10558	1.5934	1.07829	1.77366	1.07829
Neddylation	0.0841156	0.223823	0.345342	0.353514	0.363023	0.324812	0.368011	0.297649	0.482857	0.459532	0.358659	0.465395	-0.0589156	0.456606	-0.0541108	0.403245	0.0174664	0.262139	-0.0303435	0.297874	0.22539	0.0834498	0.22539	0.0834498
Signaling by GPCR	0.390027	-0.00431497	0.387295	-0.178704	0.441965	-0.0913186	0.572326	-0.0124698	0.624302	0.0569322	0.500384	0.109417	0.822212	0.191271	0.787626	0.399253	0.889782	0.511616	0.897438	0.346288	0.854354	0.299314	1.16581	0.574606
Class I MHC mediated antigen processing & presentation	0.0515825	0.278872	0.256199	0.35926	0.264375	0.36058	0.258697	0.367231	0.320852	0.52882	0.292476	0.544829	0.26775	0.501408	0.31278	0.407246	0.365818	0.421978	0.285536	0.493388	0.56269	0.211314	0.576831	0.228119
Maternal to zygotic transition (MZT)	0.0340407	0	0.0557347	0	0.0505087	0.00338589	0.0505087	0.159152	-0.0218904	0.183496	0.138785	0.183496	0.11267	0.153871	0.0861585	0.101496	0.164898	0.171382	0.156979	0.185057	0.346435	0.117458	0.357783	0.117458
RNA Polymerase I Transcription	0.0834196	-0.0428584	0.101106	0.00204616	0.0674394	-0.0366239	0.0697701	0.0427829	-0.0406038	0.0652557	0.176786	0.0652557	0.153883	0.068169	0.0987922	0.103741	0.192796	0.103741	0.192796	0.190167	0.413341	0.134352	0.413341	0.134352
Cytosolic sensors of pathogen-associated DNA	0.630568	0	0.533524	-0.0484195	0.80455	-0.28667	1.20328	0.0264915	0.849658	0.148238	0.944492	0.17405	1.23676	0.431623	1.23676	0.50597	1.75818	0.50597	1.61802	1.03324	2.25261	0.912381	2.62499	0.935067
Signaling by Interleukins	0.630512	0.0527608	0.653268	0.0052195	0.778906	-0.0540681	1.08898	0.33667	1.04934	0.398953	1.06623	0.473036	1.49208	0.696547	1.44687	0.849562	1.67548	0.880801	1.64921	1.11105	1.97372	1.06631	2.28406	1.13694
Plasma lipoprotein assembly, remodeling, and clearance	0.115753	0.00988339	0.0482963	-0.22397	-0.0712153	-0.284583	-0.456038	-0.203859	-0.456038	-0.200454	-0.421413	-0.233521	-0.535194	-0.0972593	0.273048	-0.128388	0.155823	-0.585394	-0.211148	-0.525391	-0.0281294	-0.572045	-0.0246	-0.824754
Gastrulation	0.743413	-0.00607633	0.684355	0.0106419	0.831835	0.154403	1.40155	1.22235	1.91684	1.22847	1.78626	1.61804	2.07842	2.14065	1.98892	2.48552	2.14141	2.51832	2.02188	2.52709	2.28604	2.52709	2.85427	2.72411
Toll-like Receptor Cascades	0.652685	0.066647	0.62341	-0.0311938	0.764472	-0.152155	1.1554	0.230199	1.14513	0.295981	1.08751	0.306605	1.41476	0.500036	1.40272	0.638664	1.70748	0.620804	1.67132	0.917142	2.04854	0.835839	2.254	0.835492
Signaling by ALK in cancer	0.781643	0.13726	0.899146	0.118064	1.08468	-0.017654	1.34549	0.602961	1.228	0.751543	1.38052	0.939156	1.71033	1.25209	1.63985	1.38104	1.83195	1.50959	1.70748	1.67693	2.34683	1.48547	2.62751	1.50495
Metabolism of carbohydrates	0.02743	0.0221749	0.0971122	-0.0416269	0.0794802	-0.0938121	0.110958	-0.0950591	0.305068	-0.027642	0.172497	0.318972	0.204513	0.420001	0.390219	0.462153	0.415851	0.478519	0.352746	0.361172	0.410381	0.231244	0.609457	0.444401
Adipogenesis	0.228884	0.0387318	0.142408	0.075116	0.268689	-0.221472	0.166596	0.0668103	0.137124	0.0668103	0.197022	0.0105739	0.336991	0.414882	0.234185	0.484274	0.399737	0.484274	0.325514	0.420188	0.597325	0.395653	0.486373	0.416472
Cellular responses to stress	0.157395	0.0252236	0.258667	0.0454736	0.107133	-0.0982462	0.148508	0.188852	0.264014	0.222555	0.313476	0.190785	0.23026	0.38905	0.348062	0.450343	0.461594	0.383964	0.0954262	0.454573	0.683298	0.374107	0.73145	0.376839
Defective pyroptosis	0.0525142	0	0.0798744	0	0.0798744	-0.0488582	0.0948875	0.304055	-0.0490481	0.304055	0.196967	0.304055	0.162042	0.304055	0.0986357	0.326165	0.199062	0.326165	0.199062	0.352776	0.468607	0.30287	0.468607	0.30287
RNA Polymerase II Transcription Termination	-0.0825826	-0.4078	0.235281	-0.478717	0.100659	-0.478717	0.100659	-0.478717	0.0969629	-0.579626	0.202646	-0.579626	0.0594219	-1.01613	0.0594219	-1.17503	0.0594219	-1.22113	0.0594219	-1.14776	0.149215	-1.0214	0.149215	-1.11548
Base Excision Repair	0.0163697	-0.0520264	0.0475895	-0.019925	0.0475895	-0.019925	0.0386815	0.176878	-0.114273	0.176878	0.17131	0.176878	0.134638	0.162308	0.110804	0.162308	0.220184	0.183185	0.220184	0.21109	0.482064	0.21187	0.482064	0.21187
DDX58/IFIH1-mediated induction of interferon-alpha/beta	0.430602	0.0366661	0.467473	0.0366661	0.64478	-0.102427	0.972557	0.0833713	0.687434	0.193632	0.757837	0.190867	0.826118	0.318395	0.843331	0.399382	1.24223	0.399382	1.1124	0.770548	1.6001	0.66075	1.82387	0.650835
Cellular response to starvation	0.043073	-0.166363	0.0956865	-0.211235	-0.391616	-0.224215	-0.380813	-0.171629	-0.090914	-0.215862	-0.0674658	-0.236579	-0.298351	-0.0951511	-0.25964	-0.0951511	-0.272905	-0.196806	-1.46431	-0.0382166	-0.21361	-0.136997	-0.203059	-0.136997
Degradation of the extracellular matrix	0.382707	0.0380786	0.439448	0.110227	0.566175	0.110227	0.872191	0.113871	1.04242	0.153773	0.842534	0.245824	1.27754	0.245824	1.43633	0.937842	1.04108	1.0358	1.00368	1.19153	0.907383	1.3575	1.82343	1.85567
TCR signaling	0.276509	0.120388	0.295199	0.0829592	0.570625	0.0540967	0.661749	0.13206	0.570319	0.259225	0.549086	0.350667	0.858728	0.327889	0.801314	0.390448	1.04955	0.466122	1.04064	0.646282	1.24063	0.599924	1.47739	0.609514
NR1H2 and NR1H3-mediated signaling	0.216302	0	-0.0736737	0.0338401	-0.0396204	-0.741408	-0.848118	-0.213354	-0.848118	-0.209024	-0.878178	-0.244211	-0.878178	0.131104	-0.543238	0.131104	-0.604803	0.0499371	-0.993961	-0.158856	-0.559914	-0.158856	-0.812004	-0.196195
Biological oxidations	0.0357875	0.284397	0.0223523	0.536663	-0.182696	0.473084	-0.432327	0.428606	-0.312142	0.222319	-0.312269	0.190615	-0.388461	0.530585	-0.303422	0.445533	-0.323504	0.347267	-1.23511	0.186751	-0.978125	0.186632	-0.930348	0.242356
Aerobic respiration and respiratory electron transport	0.0297899	0.245294	0.0889613	0.0316751	-0.474506	0.00104911	-0.463639	-0.00227084	0.0302636	-0.0893052	0.00384832	-0.117827	-0.336437	0.0895819	-0.315199	-0.0179103	-0.352573	-0.153485	-0.271236	-0.153485	0.282155	-0.448582	0.241857	-0.519873
Cellular response to hypoxia	0.272053	0.141284	0.376071	0.185182	0.376071	0.125718	0.451019	0.360073	0.642554	0.447713	0.616621	0.605017	0.446083	0.883695	0.494032	1.07444	0.569618	1.07444	0.406455	1.14985	0.859541	1.08989	0.830108	1.08989
Cellular Senescence	0.214057	0.0372685	0.208938	0.0782909	0.324685	-0.0508635	0.481057	0.404888	0.385123	0.454225	0.526819	0.458936	0.60435	0.56885	0.547912	0.628762	0.721177	0.613401	0.635239	0.717809	1.02823	0.686201	1.12308	0.694428
Meiosis	0.0207303	0	0.0426612	0.0642353	0.0426612	0.0528977	0.0426612	0.161215	-0.0786125	0.262085	0.0977316	0.262085	0.0685318	0.265303	0.0269779	0.265303	0.0759246	0.305694	0.0343117	0.328582	0.258965	0.29218	0.258965	0.29218
Transcriptional regulation of granulopoiesis	0.298169	0.0141223	0.325141	0.0226754	0.384916	-0.209297	0.473799	0.127432	0.334449	0.131043	0.59819	0.156047	0.683603	0.36763	0.560316	0.407019	0.820059	0.407019	0.817508	0.431879	1.2363	0.431879	1.32594	0.431879
Apoptosis	0.510347	0.0298599	0.539401	0.0759477	0.585036	-0.0536274	0.692497	0.301058	0.69523	0.479967	0.836263	0.511106	0.964851	0.650925	0.885481	0.712292	1.07269	0.69519	0.930486	0.795236	1.36093	0.781099	1.5584	0.864764
HSP90 chaperone cycle for steroid hormone receptors (SHR) in the presence of ligand	0.0734706	0.118884	0.352029	0.219874	0.312684	-0.016263	0.359889	0.209682	0.561387	0.219162	0.600301	0.147656	0.556492	0.806036	0.658821	0.877896	1.51323	0.574727	1.47733	0.47124	1.6265	0.323477	1.65389	0.315902
Nucleotide-binding domain, leucine rich repeat containing receptor (NLR) signaling pathways	0.204633	-0.00676563	0.156195	-0.0440868	0.30444	-0.16421	0.697761	0.0466296	0.568721	0.22918	0.577698	0.22918	0.840188	0.292517	0.835013	0.393527	1.08013	0.342155	1.01514	0.561456	1.29488	0.561456	1.71351	0.561456
Respiratory electron transport, ATP synthesis by chemiosmotic coupling, and heat production by uncoupling proteins.	0	0.0350682	0.0491714	-0.180756	-0.776392	-0.174206	-0.773846	-0.174206	0.00110572	-0.434032	-0.00191351	-0.470902	-0.422404	-0.528349	-0.422404	-0.53402	-0.422404	-0.606794	-0.164378	-0.606794	0.632442	-0.606794	0.620065	-0.75508
Clathrin-mediated endocytosis	0.0880406	0.0495476	0.222362	-0.112347	0.276153	-0.0933149	0.422763	-0.0933149	0.481316	0.123063	0.413726	0.146748	0.406412	0.242015	0.533032	0.339972	0.791613	0.157613	0.739614	0.108841	0.747835	-0.11918	0.800068	0.115802
Chromosome Maintenance	0.0135354	-0.0274189	0.0410726	0.00164251	0.070987	-0.0125627	0.0544439	0.0726562	-0.0954347	0.0976145	0.202858	0.101318	0.152531	0.101318	0.110756	0.0835354	0.239951	0.122768	0.210877	0.16649	0.498179	0.105328	0.498179	0.109498
Integration of energy metabolism	0.322664	0.108381	0.265301	-0.124731	0.31469	0.0303157	0.490471	0.0441338	0.557805	0.138902	0.42871	0.155405	0.726305	0.176536	0.790135	0.276129	0.849571	0.204455	0.849571	0.0465181	0.701546	-0.0395573	0.905886	0.17101
Signaling by Receptor Tyrosine Kinases	0.414769	0.0706909	0.406605	0.000517542	0.534472	-0.0552966	0.748494	0.146447	0.852693	0.284844	0.685448	0.46408	1.01328	0.600407	0.942664	0.851627	1.07159	0.989393	1.0237	0.989789	1.13303	0.974278	1.45388	1.23386
Innate Immune System	0.379258	0.0605147	0.395511	-0.0297707	0.468818	-0.094759	0.731917	0.06228	0.719746	0.133957	0.706359	0.250371	0.994628	0.388736	1.00478	0.504177	1.21814	0.543986	1.18153	0.630373	1.35955	0.564765	1.53348	0.574136
Deubiquitination	0.180534	0.037137	0.371213	0.169319	0.426691	0.0769937	0.569091	0.245474	0.484325	0.308605	0.673634	0.373506	0.381906	0.466552	0.367758	0.506095	0.466864	0.535703	0.389883	0.616121	0.783843	0.485096	0.912446	0.526253
Heme signaling	0.324265	0.0253856	0.266391	0.00351859	0.266391	-0.463689	-0.0994404	0.312765	-0.0912165	0.312765	-0.0889906	0.134074	-0.038022	0.62405	-0.0335019	0.669079	0.0444077	0.602005	-0.0734194	0.434287	0.281905	0.448822	0.0657614	0.287496
Translocation of SLC2A4 (GLUT4) to the plasma membrane	-0.0106136	-0.0240793	0.228018	-0.0291641	0.129087	-0.124473	0.123453	-0.129627	0.168507	0.173025	0.351471	0.173025	0.443338	0.302076	0.443338	0.390574	1.12293	0.437358	1.12293	0.437358	1.12293	0.175658	1.11767	0.213493
Metabolism of vitamins and cofactors	0.0565714	0.0902801	-0.0154761	-0.0710554	-0.101859	-0.0064512	-0.260062	-0.0064512	-0.29125	-0.274986	-0.238324	-0.216466	-0.265179	-0.068489	-0.0731805	-0.0975856	-0.13682	-0.325052	-0.336187	-0.339277	-0.272863	-0.337554	-0.432048	-0.449284
Peroxisomal protein import	-0.0472045	0.0903621	-0.259267	-0.00732245	-0.386208	0.049173	-0.386208	0.049173	-0.380176	-0.0323431	-0.380176	-0.0612321	-0.508163	0.126285	-0.39969	-0.154825	-0.431062	-0.55639	-0.826317	-0.55639	-0.627376	-0.777224	-0.639424	-0.910156
Diseases of programmed cell death	0.145175	0.0188961	0.159858	0.0188961	0.174833	-0.0375396	0.21339	0.241514	0.098993	0.264405	0.286058	0.278163	0.279408	0.304053	0.229111	0.369761	0.312543	0.369761	0.334703	0.432848	0.602771	0.398102	0.644385	0.398102
Signaling by MET	0.167609	0.220017	0.115036	0.185741	0.332023	0.226467	0.326723	0.272222	0.367939	0.488142	0.323886	0.555535	0.535984	0.571896	0.508657	0.773512	0.554941	0.958237	0.497784	0.879551	0.57611	0.761849	1.074	1.05635
Epigenetic regulation of gene expression	0.0581918	-0.040999	0.0765091	-0.0153045	0.0824544	-0.130336	0.0907989	-0.0425475	-0.00390934	0.0064737	0.187626	0.0064737	0.161116	0.0284668	0.101125	0.043306	0.18368	0.0402767	0.193322	0.10291	0.420546	0.0694974	0.420546	0.0694974
Transmission across Chemical Synapses	0.159626	-0.105255	0.151209	-0.277556	0.167147	-0.287712	0.695671	-0.174979	0.935747	-0.10533	0.2685	-0.0966168	0.498721	0.0935053	0.518282	0.202935	0.661733	0.193308	0.640024	0.00445079	0.406352	0.0209329	0.540279	0.088967
Regulation of Apoptosis	0.171075	0	0.382572	0.099881	0.382572	0.099881	0.382572	0.099881	0.382572	0.099881	0.382572	0.1197	0.124589	0.14703	0.124589	0.14703	0.0466654	0.14703	-0.234917	0.335465	0.169508	0.335465	0.169508	0.335465
rRNA processing in the nucleus and cytosol	0	-0.355761	0.0185576	-0.281918	-0.489689	-0.264723	-0.489689	-0.241159	-0.16966	-0.385071	-0.143576	-0.385071	-0.410608	-0.466017	-0.410608	-0.451619	-0.427391	-0.758489	-1.73909	-0.674192	-0.43069	-0.702602	-0.422418	-0.801482
Signaling by NTRKs	0.742138	0.000125878	0.755632	-0.15444	0.922468	-0.319818	1.42015	0.290454	1.60082	0.452014	1.40286	0.581248	1.84637	0.93723	1.83679	1.32682	2.00304	1.49623	1.9922	1.52863	2.28404	1.4525	2.56037	1.58727
Costimulation by the CD28 family	0.403543	-0.0532648	0.488035	-0.117805	0.693494	-0.118718	0.746435	-0.11376	0.673103	0.0594257	0.637662	0.140415	1.26757	0.0945888	1.1414	0.241785	1.44586	0.587628	1.52697	0.490115	1.58068	0.366687	1.84076	0.560304
Signaling by NOTCH	0.17686	0.0107031	0.211269	0.00842348	0.236986	-0.14072	0.38516	0.223076	0.398396	0.223076	0.487509	0.691972	0.45893	0.798517	0.345603	0.973739	0.476495	0.997651	0.462094	1.01486	0.700218	1.01135	0.816274	1.06184
ECM proteoglycans	0.498194	0.434026	0.557329	0.625199	0.78501	0.534302	0.950382	0.534302	1.40845	0.846334	0.768312	1.475	1.57914	1.49266	1.55703	2.33649	1.64132	2.53343	1.65076	2.43005	1.65076	2.50396	3.23473	3.63968
Intracellular signaling by second messengers	0.229442	0.0498633	0.23903	-0.0432338	0.311566	-0.0177022	0.457391	0.17801	0.498322	0.277805	0.348428	0.363139	0.61216	0.420754	0.51281	0.576583	0.554973	0.652202	0.528332	0.625223	0.615284	0.587622	0.838562	0.788063
Interferon Signaling	0.27563	0.0487993	0.660651	0.1139	0.702568	0.0463268	0.873481	0.216011	0.743575	0.311054	0.84963	0.351312	0.902729	0.507082	0.929303	0.506725	1.25416	0.515739	1.19271	0.632135	1.46961	0.496391	1.64288	0.487081
Neurotransmitter receptors and postsynaptic signal transmission	0.257169	-0.0573292	0.300016	-0.202376	0.318068	-0.205103	0.794104	-0.0248368	0.999857	0.12182	0.438831	0.12182	0.716094	0.312066	0.737917	0.527302	0.937327	0.491949	0.937327	0.379255	0.810479	0.391911	1.00097	0.500673
Collagen formation	0.291787	-0.0102598	0.213934	0.0572111	0.460001	0.0572111	0.491154	0.0572111	0.591936	0.0766139	0.374825	0.144013	1.04959	0.144013	1.05639	1.14774	1.02662	0.996886	1.02662	1.18696	0.993092	1.30327	2.43824	2.2249
Cell Cycle Checkpoints	0.02092	0.0812537	0.0619409	0.665574	0.233999	0.507769	0.240728	0.515253	-0.215633	0.754201	0.122708	0.757579	0.0490879	0.695326	0.00366047	0.686703	0.186248	0.818511	0.0915646	0.899089	0.498015	0.677514	0.555048	0.684678
Unfolded Protein Response (UPR)	0.146538	-0.00704825	0.944765	-0.0405037	0.254712	-0.0885064	-0.0816439	-0.254653	-0.092957	-0.224442	0.0128683	-0.510995	-0.0431515	-0.377847	1.14422	-0.372079	0.978556	-0.400922	0.945193	-0.140086	1.13233	-0.183829	1.11308	-0.178269
Hh mutants abrogate ligand secretion	0.0905782	-0.0411076	0.119383	0.0132258	0.119383	-0.0601591	0.119383	-0.0601591	0.119383	-0.0601591	0.119383	-0.0601591	-0.027768	-0.0452921	0.175508	-0.0452921	0.126285	-0.235208	-0.0874329	-0.140289	0.35075	-0.140289	0.35075	-0.140289
ABC-family proteins mediated transport	0.0353798	0.0630037	0.0868519	0.0469593	0.0834851	0.0242156	0.0783943	-0.00487112	0.122764	0.0105367	0.117093	0.0105367	-0.00223001	-0.117367	0.324414	-0.119635	0.171273	-0.286789	-0.214233	-0.15386	0.094224	-0.200839	0.058837	-0.310177
Intra-Golgi and retrograde Golgi-to-ER traffic	0.0281791	0.172185	0.487984	0.145399	0.364958	0.0744374	0.370178	0.0755955	0.243837	0.273323	0.388806	0.280232	0.38478	0.420289	0.462751	0.335058	0.684822	0.22759	0.673521	0.214531	0.744405	-0.380086	0.772182	-0.360774
