# Supplementary material for: A data-driven framework reconstructs the molecular continuum of human MASLD progression
Source: Nat Metab. 2026 Jul 14;8(7):1545–62. doi: 10.1038/s42255-026-01543-7 (PMC13400313; doi:10.1038/s42255-026-01543-7)
Supplement: Supplementary file 17 — Additional data for Fig. 4a showing changes in cell type proportions for individually identified cell types, rather than grouping most immune-related cell types into broader categories. [file 42255_2026_1543_MOESM17_ESM.zip › SourceData_Extended_Figure8.xlsx]

## Sheet: Ext.Fig. 8 - Cell type proporti
sw	B_cell	Basophils	Cholangiocytes	Circulating_NK_NKT	Endothelial	Fibroblasts	Hepatocytes	Macrophages	Mig_cDCs	Monocytes	Neutrophils	Plasma_cell	Resident_NK	T_cell	cDC1s	cDC2s	pDCs
1	0.00346067	0.00892595	0.0258277	0.0227558	0.0588189	0.0287343	0.661707	0.0875787	0.00263744	0.000363987	0.00907969	0.00231767	0.0290849	0.00988297	3.39142e-05	0.00412166	0.0481296
2	0.00379837	0.00772887	0.0269339	0.0312791	0.0642139	0.0312752	0.638298	0.0958989	0.0035369	0.000352721	0.0104156	0.00261994	0.0271797	0.00916345	6.96858e-05	0.00404412	0.0469897
3	0.00302841	0.00773315	0.0295333	0.0374473	0.0672847	0.0307257	0.625658	0.0935869	0.00466187	0.000238743	0.00944754	0.00253699	0.0317628	0.00874726	4.48163e-05	0.00313051	0.0474607
4	0.00326004	0.00685135	0.0308282	0.0382764	0.0633416	0.0318395	0.632844	0.0938015	0.00502562	0.000252913	0.0102257	0.00216515	0.0262728	0.00996119	2.84071e-05	0.00242728	0.045858
5	0.00272702	0.00810725	0.0456857	0.0392245	0.0702337	0.0377372	0.598027	0.0952981	0.00485997	0.000528208	0.0101502	0.00265451	0.0266984	0.00918531	6.02444e-05	0.0033415	0.0482086
6	0.00290378	0.00806146	0.0573603	0.029101	0.0717064	0.0431659	0.590125	0.0920416	0.003833	0.000524514	0.00977061	0.00226705	0.027315	0.0107112	3.41865e-05	0.00414716	0.0498355
7	0.00264218	0.00906142	0.0295448	0.0336986	0.0697152	0.0324517	0.612728	0.101706	0.00501091	0.000579536	0.0071087	0.00298016	0.0283956	0.0116779	0.000239229	0.00241838	0.0526835
8	0.00245086	0.00746054	0.0304932	0.0359298	0.0703298	0.0320048	0.612951	0.102863	0.00562741	0.000433449	0.00776806	0.00266362	0.0282971	0.0102292	0.000155628	0.002805	0.0499885
9	0.00106862	0.00552832	0.0321061	0.0311342	0.070495	0.039061	0.613114	0.102859	0.00466672	0.000494301	0.0081149	0.00185391	0.0274368	0.00913164	0.000110362	0.00138747	0.0525054
10	0.00173309	0.00536361	0.0326131	0.0466141	0.0764151	0.0434789	0.586257	0.107676	0.00688535	0.000360694	0.0112546	0.00232665	0.0199796	0.0103871	0.000355437	0.00176087	0.0482718
11	0.00203641	0.00786376	0.0326691	0.0437333	0.0717305	0.0411302	0.580932	0.112472	0.0068255	0.000426002	0.00905941	0.00313735	0.0243694	0.0101024	0.000560226	0.00292	0.0520696
12	0.00192774	0.00892529	0.0345506	0.0424961	0.0700927	0.0468167	0.567232	0.113779	0.00727134	0.000693531	0.0110242	0.00299676	0.0257586	0.0118673	0.000650606	0.00306953	0.052775
13	0.00235797	0.0127186	0.0424125	0.0562484	0.0722983	0.0664722	0.516614	0.11654	0.00758287	0.00038262	0.0109286	0.00406586	0.0240233	0.0142028	0.000765091	0.00460803	0.0501369
