# Supplementary material for: A data-driven framework reconstructs the molecular continuum of human MASLD progression
Source: Nat Metab. 2026 Jul 14;8(7):1545–62. doi: 10.1038/s42255-026-01543-7 (PMC13400313; doi:10.1038/s42255-026-01543-7)
Supplement: Supplementary file 18 — Additional data to Fig. 5, from the random forest models for random gene signatures (transcriptomic data), sensitivity versus specificity optimal threshold selection (proteomics data), and real versus predicted patients’ trajectory positions [file 42255_2026_1543_MOESM18_ESM.zip]

Archive with 2 entries (2 files):
- SourceData_Extended_Figure9.xlsx
- __MACOSX/._SourceData_Extended_Figure9.xlsx
