# Supplementary material for: A data-driven framework reconstructs the molecular continuum of human MASLD progression
Source: Nat Metab. 2026 Jul 14;8(7):1545–62. doi: 10.1038/s42255-026-01543-7 (PMC13400313; doi:10.1038/s42255-026-01543-7)
Supplement: Supplementary file 18 — Additional data to Fig. 5, from the random forest models for random gene signatures (transcriptomic data), sensitivity versus specificity optimal threshold selection (proteomics data), and real versus predicted patients’ trajectory positions [file 42255_2026_1543_MOESM18_ESM.zip › SourceData_Extended_Figure9.xlsx]

## Sheet: Source_data_Extended_data_Fig9A
	AUC	Type	Dataset
1	0.802888	Original	Fujiwara
2	0.688973	Random	Fujiwara
3	0.65726	Random	Fujiwara
4	0.69717	Random	Fujiwara
5	0.674922	Random	Fujiwara
6	0.636475	Random	Fujiwara
7	0.648185	Random	Fujiwara
8	0.685753	Random	Fujiwara
9	0.630718	Random	Fujiwara
10	0.601347	Random	Fujiwara
11	0.621546	Random	Fujiwara
12	0.63911	Random	Fujiwara
13	0.567291	Random	Fujiwara
14	0.582416	Random	Fujiwara
15	0.660383	Random	Fujiwara
16	0.642818	Random	Fujiwara
17	0.689949	Random	Fujiwara
18	0.645941	Random	Fujiwara
19	0.735129	Random	Fujiwara
20	0.625059	Random	Fujiwara
21	0.663603	Random	Fujiwara
22	0.62018	Random	Fujiwara
23	0.707416	Random	Fujiwara
24	0.666432	Random	Fujiwara
25	0.597931	Random	Fujiwara
26	0.664871	Random	Fujiwara
27	0.643111	Random	Fujiwara
28	0.616276	Random	Fujiwara
29	0.591686	Random	Fujiwara
30	0.708587	Random	Fujiwara
31	0.771819	Random	Fujiwara
32	0.692584	Random	Fujiwara
33	0.674824	Random	Fujiwara
34	0.561241	Random	Fujiwara
35	0.664188	Random	Fujiwara
36	0.704684	Random	Fujiwara
37	0.7363	Random	Fujiwara
38	0.65482	Random	Fujiwara
39	0.61813	Random	Fujiwara
40	0.691218	Random	Fujiwara
41	0.659016	Random	Fujiwara
42	0.648185	Random	Fujiwara
43	0.73025	Random	Fujiwara
44	0.607884	Random	Fujiwara
45	0.683021	Random	Fujiwara
46	0.676288	Random	Fujiwara
47	0.683509	Random	Fujiwara
48	0.626425	Random	Fujiwara
49	0.576269	Random	Fujiwara
50	0.727908	Random	Fujiwara
51	0.647112	Random	Fujiwara
52	0.650039	Random	Fujiwara
53	0.667116	Random	Fujiwara
54	0.663212	Random	Fujiwara
55	0.723614	Random	Fujiwara
56	0.623985	Random	Fujiwara
57	0.663505	Random	Fujiwara
58	0.709075	Random	Fujiwara
59	0.664286	Random	Fujiwara
60	0.694145	Random	Fujiwara
61	0.646916	Random	Fujiwara
62	0.734055	Random	Fujiwara
63	0.630328	Random	Fujiwara
64	0.608763	Random	Fujiwara
65	0.668482	Random	Fujiwara
66	0.642135	Random	Fujiwara
67	0.786163	Random	Fujiwara
68	0.696975	Random	Fujiwara
69	0.677947	Random	Fujiwara
70	0.664871	Random	Fujiwara
71	0.700683	Random	Fujiwara
72	0.635402	Random	Fujiwara
73	0.693072	Random	Fujiwara
74	0.731909	Random	Fujiwara
75	0.645062	Random	Fujiwara
76	0.742057	Random	Fujiwara
77	0.655894	Random	Fujiwara
78	0.635304	Random	Fujiwara
79	0.676874	Random	Fujiwara
80	0.645258	Random	Fujiwara
81	0.696585	Random	Fujiwara
82	0.702342	Random	Fujiwara
83	0.631987	Random	Fujiwara
84	0.650137	Random	Fujiwara
85	0.700488	Random	Fujiwara
86	0.57178	Random	Fujiwara
87	0.664969	Random	Fujiwara
88	0.659602	Random	Fujiwara
89	0.624083	Random	Fujiwara
90	0.697853	Random	Fujiwara
91	0.657358	Random	Fujiwara
92	0.708587	Random	Fujiwara
93	0.68146	Random	Fujiwara
94	0.694536	Random	Fujiwara
95	0.640769	Random	Fujiwara
96	0.656967	Random	Fujiwara
97	0.620667	Random	Fujiwara
98	0.640183	Random	Fujiwara
99	0.680289	Random	Fujiwara
100	0.638427	Random	Fujiwara
101	0.594418	Random	Fujiwara
102	0.658724	Random	Fujiwara
103	0.733665	Random	Fujiwara
104	0.654625	Random	Fujiwara
105	0.677849	Random	Fujiwara
106	0.643696	Random	Fujiwara
107	0.698439	Random	Fujiwara
108	0.69639	Random	Fujiwara
109	0.67258	Random	Fujiwara
110	0.651698	Random	Fujiwara
111	0.675898	Random	Fujiwara
112	0.641159	Random	Fujiwara
113	0.662334	Random	Fujiwara
114	0.675312	Random	Fujiwara
115	0.688876	Random	Fujiwara
116	0.67863	Random	Fujiwara
117	0.555289	Random	Fujiwara
118	0.62018	Random	Fujiwara
119	0.710441	Random	Fujiwara
120	0.671116	Random	Fujiwara
121	0.63872	Random	Fujiwara
122	0.716198	Random	Fujiwara
123	0.548556	Random	Fujiwara
124	0.716198	Random	Fujiwara
125	0.624473	Random	Fujiwara
126	0.660968	Random	Fujiwara
127	0.662041	Random	Fujiwara
128	0.630523	Random	Fujiwara
129	0.630718	Random	Fujiwara
130	0.592369	Random	Fujiwara
131	0.560461	Random	Fujiwara
132	0.606909	Random	Fujiwara
133	0.744399	Random	Fujiwara
134	0.618813	Random	Fujiwara
135	0.694731	Random	Fujiwara
136	0.610617	Random	Fujiwara
137	0.676288	Random	Fujiwara
138	0.781772	Random	Fujiwara
139	0.579001	Random	Fujiwara
140	0.678435	Random	Fujiwara
141	0.690827	Random	Fujiwara
142	0.697853	Random	Fujiwara
143	0.680289	Random	Fujiwara
144	0.664383	Random	Fujiwara
145	0.622131	Random	Fujiwara
146	0.605933	Random	Fujiwara
147	0.676288	Random	Fujiwara
148	0.706733	Random	Fujiwara
149	0.70644	Random	Fujiwara
150	0.753279	Random	Fujiwara
151	0.684192	Random	Fujiwara
152	0.656479	Random	Fujiwara
153	0.709563	Random	Fujiwara
154	0.685851	Random	Fujiwara
155	0.680289	Random	Fujiwara
156	0.707904	Random	Fujiwara
157	0.666725	Random	Fujiwara
158	0.719223	Random	Fujiwara
159	0.716101	Random	Fujiwara
160	0.652771	Random	Fujiwara
161	0.672287	Random	Fujiwara
162	0.654528	Random	Fujiwara
163	0.698634	Random	Fujiwara
164	0.599493	Random	Fujiwara
165	0.625351	Random	Fujiwara
166	0.683216	Random	Fujiwara
167	0.661651	Random	Fujiwara
168	0.698146	Random	Fujiwara
169	0.679606	Random	Fujiwara
170	0.616081	Random	Fujiwara
171	0.59276	Random	Fujiwara
172	0.645355	Random	Fujiwara
173	0.66692	Random	Fujiwara
174	0.651015	Random	Fujiwara
175	0.709758	Random	Fujiwara
176	0.661456	Random	Fujiwara
177	0.681265	Random	Fujiwara
178	0.585636	Random	Fujiwara
179	0.634914	Random	Fujiwara
180	0.665164	Random	Fujiwara
181	0.615984	Random	Fujiwara
182	0.647502	Random	Fujiwara
183	0.56007	Random	Fujiwara
184	0.657845	Random	Fujiwara
185	0.650039	Random	Fujiwara
186	0.734153	Random	Fujiwara
187	0.635695	Random	Fujiwara
188	0.64516	Random	Fujiwara
189	0.629157	Random	Fujiwara
190	0.658333	Random	Fujiwara
191	0.682923	Random	Fujiwara
192	0.62945	Random	Fujiwara
193	0.674141	Random	Fujiwara
194	0.615301	Random	Fujiwara
195	0.663993	Random	Fujiwara
196	0.71493	Random	Fujiwara
197	0.668872	Random	Fujiwara
198	0.663505	Random	Fujiwara
199	0.641452	Random	Fujiwara
200	0.668872	Random	Fujiwara
201	0.663407	Random	Fujiwara
202	0.6516	Random	Fujiwara
203	0.686827	Random	Fujiwara
204	0.659699	Random	Fujiwara
205	0.676874	Random	Fujiwara
206	0.606714	Random	Fujiwara
207	0.703708	Random	Fujiwara
208	0.681655	Random	Fujiwara
209	0.689559	Random	Fujiwara
210	0.645258	Random	Fujiwara
211	0.642037	Random	Fujiwara
212	0.716979	Random	Fujiwara
213	0.709368	Random	Fujiwara
214	0.651503	Random	Fujiwara
215	0.645453	Random	Fujiwara
216	0.613739	Random	Fujiwara
217	0.62379	Random	Fujiwara
218	0.620863	Random	Fujiwara
219	0.639891	Random	Fujiwara
220	0.591393	Random	Fujiwara
221	0.700878	Random	Fujiwara
222	0.733177	Random	Fujiwara
223	0.704977	Random	Fujiwara
224	0.64155	Random	Fujiwara
225	0.682533	Random	Fujiwara
226	0.632084	Random	Fujiwara
227	0.602518	Random	Fujiwara
228	0.570706	Random	Fujiwara
229	0.666042	Random	Fujiwara
230	0.726249	Random	Fujiwara
231	0.642818	Random	Fujiwara
232	0.601444	Random	Fujiwara
233	0.6879	Random	Fujiwara
234	0.669555	Random	Fujiwara
235	0.680386	Random	Fujiwara
236	0.704294	Random	Fujiwara
237	0.655016	Random	Fujiwara
238	0.666823	Random	Fujiwara
239	0.710539	Random	Fujiwara
240	0.622521	Random	Fujiwara
241	0.537822	Random	Fujiwara
242	0.667408	Random	Fujiwara
243	0.641062	Random	Fujiwara
244	0.64799	Random	Fujiwara
245	0.626034	Random	Fujiwara
246	0.674922	Random	Fujiwara
247	0.698829	Random	Fujiwara
248	0.736885	Random	Fujiwara
249	0.646721	Random	Fujiwara
250	0.612471	Random	Fujiwara
251	0.587588	Random	Fujiwara
252	0.630328	Random	Fujiwara
253	0.642916	Random	Fujiwara
254	0.64877	Random	Fujiwara
255	0.637451	Random	Fujiwara
256	0.66087	Random	Fujiwara
257	0.562119	Random	Fujiwara
258	0.580074	Random	Fujiwara
259	0.701171	Random	Fujiwara
260	0.635792	Random	Fujiwara
261	0.711319	Random	Fujiwara
262	0.75523	Random	Fujiwara
263	0.695511	Random	Fujiwara
264	0.736495	Random	Fujiwara
265	0.713076	Random	Fujiwara
266	0.615886	Random	Fujiwara
267	0.649161	Random	Fujiwara
268	0.630816	Random	Fujiwara
269	0.613251	Random	Fujiwara
270	0.712783	Random	Fujiwara
271	0.616667	Random	Fujiwara
272	0.742057	Random	Fujiwara
273	0.637939	Random	Fujiwara
274	0.646916	Random	Fujiwara
275	0.635792	Random	Fujiwara
276	0.673556	Random	Fujiwara
277	0.710051	Random	Fujiwara
278	0.542408	Random	Fujiwara
279	0.678044	Random	Fujiwara
280	0.702537	Random	Fujiwara
281	0.706343	Random	Fujiwara
282	0.648966	Random	Fujiwara
283	0.611495	Random	Fujiwara
284	0.653942	Random	Fujiwara
285	0.698048	Random	Fujiwara
286	0.6758	Random	Fujiwara
287	0.672385	Random	Fujiwara
288	0.668286	Random	Fujiwara
289	0.707221	Random	Fujiwara
290	0.630328	Random	Fujiwara
291	0.708197	Random	Fujiwara
292	0.634036	Random	Fujiwara
293	0.658431	Random	Fujiwara
294	0.729372	Random	Fujiwara
295	0.664871	Random	Fujiwara
296	0.70566	Random	Fujiwara
297	0.644087	Random	Fujiwara
298	0.604372	Random	Fujiwara
299	0.645648	Random	Fujiwara
300	0.652283	Random	Fujiwara
301	0.671409	Random	Fujiwara
302	0.865521	Original	EPoS
303	0.560099	Random	EPoS
304	0.593446	Random	EPoS
305	0.600768	Random	EPoS
306	0.628607	Random	EPoS
307	0.674931	Random	EPoS
308	0.552559	Random	EPoS
309	0.551762	Random	EPoS
310	0.521024	Random	EPoS
311	0.534	Random	EPoS
312	0.660867	Random	EPoS
313	0.647455	Random	EPoS
314	0.613093	Random	EPoS
315	0.552414	Random	EPoS
316	0.568653	Random	EPoS
317	0.599971	Random	EPoS
318	0.561114	Random	EPoS
319	0.661882	Random	EPoS
320	0.632884	Random	EPoS
321	0.625417	Random	EPoS
322	0.752864	Random	EPoS
323	0.667972	Random	EPoS
324	0.562056	Random	EPoS
325	0.585472	Random	EPoS
326	0.639988	Random	EPoS
327	0.551182	Random	EPoS
328	0.520951	Random	EPoS
329	0.594896	Random	EPoS
330	0.679788	Random	EPoS
331	0.618167	Random	EPoS
332	0.570973	Random	EPoS
333	0.60809	Random	EPoS
334	0.69088	Random	EPoS
335	0.597434	Random	EPoS
336	0.665072	Random	EPoS
337	0.522619	Random	EPoS
338	0.476946	Random	EPoS
339	0.750544	Random	EPoS
340	0.701537	Random	EPoS
341	0.498478	Random	EPoS
342	0.659635	Random	EPoS
343	0.545672	Random	EPoS
344	0.783384	Random	EPoS
345	0.678048	Random	EPoS
346	0.682978	Random	EPoS
347	0.753226	Random	EPoS
348	0.633754	Random	EPoS
349	0.634116	Random	EPoS
350	0.604466	Random	EPoS
351	0.668479	Random	EPoS
352	0.561404	Random	EPoS
353	0.522981	Random	EPoS
354	0.512759	Random	EPoS
355	0.514862	Random	EPoS
356	0.581122	Random	EPoS
357	0.645063	Random	EPoS
358	0.579382	Random	EPoS
359	0.747209	Random	EPoS
360	0.620415	Random	EPoS
361	0.751776	Random	EPoS
362	0.693272	Random	EPoS
363	0.642236	Random	EPoS
364	0.642526	Random	EPoS
365	0.517689	Random	EPoS
366	0.703712	Random	EPoS
367	0.654415	Random	EPoS
368	0.704944	Random	EPoS
369	0.644121	Random	EPoS
370	0.632086	Random	EPoS
371	0.752646	Random	EPoS
372	0.678121	Random	EPoS
373	0.547339	Random	EPoS
374	0.550022	Random	EPoS
375	0.772945	Random	EPoS
376	0.481224	Random	EPoS
377	0.634841	Random	EPoS
378	0.609105	Random	EPoS
379	0.57873	Random	EPoS
380	0.733	Random	EPoS
381	0.671379	Random	EPoS
382	0.641366	Random	EPoS
383	0.668552	Random	EPoS
384	0.602363	Random	EPoS
385	0.710091	Random	EPoS
386	0.65949	Random	EPoS
387	0.677976	Random	EPoS
388	0.528128	Random	EPoS
389	0.673844	Random	EPoS
390	0.578005	Random	EPoS
391	0.606133	Random	EPoS
392	0.628752	Random	EPoS
393	0.667899	Random	EPoS
394	0.58076	Random	EPoS
395	0.654777	Random	EPoS
396	0.652965	Random	EPoS
397	0.644048	Random	EPoS
398	0.524866	Random	EPoS
399	0.537553	Random	EPoS
400	0.591489	Random	EPoS
401	0.624692	Random	EPoS
402	0.676599	Random	EPoS
403	0.751414	Random	EPoS
404	0.615775	Random	EPoS
405	0.528418	Random	EPoS
406	0.687763	Random	EPoS
407	0.736117	Random	EPoS
408	0.560099	Random	EPoS
409	0.544585	Random	EPoS
410	0.620995	Random	EPoS
411	0.674859	Random	EPoS
412	0.521096	Random	EPoS
413	0.656227	Random	EPoS
414	0.578802	Random	EPoS
415	0.538133	Random	EPoS
416	0.647745	Random	EPoS
417	0.584747	Random	EPoS
418	0.564303	Random	EPoS
419	0.656155	Random	EPoS
420	0.579817	Random	EPoS
421	0.597144	Random	EPoS
422	0.720893	Random	EPoS
423	0.517109	Random	EPoS
424	0.517254	Random	EPoS
425	0.583732	Random	EPoS
426	0.595476	Random	EPoS
427	0.649268	Random	EPoS
428	0.522401	Random	EPoS
429	0.684501	Random	EPoS
430	0.508409	Random	EPoS
431	0.711034	Random	EPoS
432	0.716253	Random	EPoS
433	0.603306	Random	EPoS
434	0.742859	Random	EPoS
435	0.56945	Random	EPoS
436	0.669929	Random	EPoS
437	0.569885	Random	EPoS
438	0.549804	Random	EPoS
439	0.697695	Random	EPoS
440	0.522619	Random	EPoS
441	0.590547	Random	EPoS
442	0.659562	Random	EPoS
443	0.497608	Random	EPoS
444	0.588662	Random	EPoS
445	0.637814	Random	EPoS
446	0.706539	Random	EPoS
447	0.591054	Random	EPoS
448	0.534725	Random	EPoS
449	0.57206	Random	EPoS
450	0.561693	Random	EPoS
451	0.502682	Random	EPoS
452	0.695447	Random	EPoS
453	0.562418	Random	EPoS
454	0.739089	Random	EPoS
455	0.515804	Random	EPoS
456	0.655865	Random	EPoS
457	0.5796	Random	EPoS
458	0.628969	Random	EPoS
459	0.580252	Random	EPoS
460	0.536973	Random	EPoS
461	0.58308	Random	EPoS
462	0.575903	Random	EPoS
463	0.61911	Random	EPoS
464	0.645063	Random	EPoS
465	0.581702	Random	EPoS
466	0.65601	Random	EPoS
467	0.650428	Random	EPoS
468	0.658402	Random	EPoS
469	0.614035	Random	EPoS
470	0.663477	Random	EPoS
471	0.521096	Random	EPoS
472	0.594461	Random	EPoS
473	0.556111	Random	EPoS
474	0.612223	Random	EPoS
475	0.655212	Random	EPoS
476	0.511962	Random	EPoS
477	0.676164	Random	EPoS
478	0.732565	Random	EPoS
479	0.612005	Random	EPoS
480	0.663549	Random	EPoS
481	0.659635	Random	EPoS
482	0.595476	Random	EPoS
483	0.601348	Random	EPoS
484	0.712556	Random	EPoS
485	0.687763	Random	EPoS
486	0.620052	Random	EPoS
487	0.68914	Random	EPoS
488	0.695447	Random	EPoS
489	0.620415	Random	EPoS
490	0.554444	Random	EPoS
491	0.618892	Random	EPoS
492	0.628027	Random	EPoS
493	0.643831	Random	EPoS
494	0.538785	Random	EPoS
495	0.708279	Random	EPoS
496	0.515441	Random	EPoS
497	0.628534	Random	EPoS
498	0.529506	Random	EPoS
499	0.624184	Random	EPoS
500	0.719806	Random	EPoS
501	0.625054	Random	EPoS
502	0.689865	Random	EPoS
503	0.680296	Random	EPoS
504	0.595041	Random	EPoS
505	0.677976	Random	EPoS
506	0.624692	Random	EPoS
507	0.553357	Random	EPoS
508	0.648978	Random	EPoS
509	0.698492	Random	EPoS
510	0.68827	Random	EPoS
511	0.703059	Random	EPoS
512	0.524358	Random	EPoS
513	0.685298	Random	EPoS
514	0.680948	Random	EPoS
515	0.520734	Random	EPoS
516	0.583587	Random	EPoS
517	0.64644	Random	EPoS
518	0.595331	Random	EPoS
519	0.72923	Random	EPoS
520	0.703784	Random	EPoS
521	0.591852	Random	EPoS
522	0.712194	Random	EPoS
523	0.519139	Random	EPoS
524	0.624184	Random	EPoS
525	0.526533	Random	EPoS
526	0.533783	Random	EPoS
527	0.560026	Random	EPoS
528	0.564666	Random	EPoS
529	0.601566	Random	EPoS
530	0.587937	Random	EPoS
531	0.528273	Random	EPoS
532	0.605191	Random	EPoS
533	0.710236	Random	EPoS
534	0.552704	Random	EPoS
535	0.591779	Random	EPoS
536	0.544585	Random	EPoS
537	0.579672	Random	EPoS
538	0.567783	Random	EPoS
539	0.635784	Random	EPoS
540	0.689575	Random	EPoS
541	0.638176	Random	EPoS
542	0.666739	Random	EPoS
543	0.544077	Random	EPoS
544	0.507177	Random	EPoS
545	0.528636	Random	EPoS
546	0.557851	Random	EPoS
547	0.669059	Random	EPoS
548	0.721111	Random	EPoS
549	0.609033	Random	EPoS
550	0.516746	Random	EPoS
551	0.706032	Random	EPoS
552	0.558141	Random	EPoS
553	0.605626	Random	EPoS
554	0.712194	Random	EPoS
555	0.62143	Random	EPoS
556	0.713934	Random	EPoS
557	0.538712	Random	EPoS
558	0.512252	Random	EPoS
559	0.568943	Random	EPoS
560	0.570393	Random	EPoS
561	0.636436	Random	EPoS
562	0.573945	Random	EPoS
563	0.562998	Random	EPoS
564	0.682688	Random	EPoS
565	0.438307	Random	EPoS
566	0.697912	Random	EPoS
567	0.558721	Random	EPoS
568	0.60925	Random	EPoS
569	0.565536	Random	EPoS
570	0.459258	Random	EPoS
571	0.711251	Random	EPoS
572	0.672249	Random	EPoS
573	0.631361	Random	EPoS
574	0.690445	Random	EPoS
575	0.653618	Random	EPoS
576	0.644411	Random	EPoS
577	0.505727	Random	EPoS
578	0.651805	Random	EPoS
579	0.76468	Random	EPoS
580	0.630564	Random	EPoS
581	0.614108	Random	EPoS
582	0.612658	Random	EPoS
583	0.586052	Random	EPoS
584	0.720023	Random	EPoS
585	0.46513	Random	EPoS
586	0.53081	Random	EPoS
587	0.705524	Random	EPoS
588	0.584602	Random	EPoS
589	0.685515	Random	EPoS
590	0.64934	Random	EPoS
591	0.757503	Random	EPoS
592	0.545092	Random	EPoS
593	0.502682	Random	EPoS
594	0.686095	Random	EPoS
595	0.623894	Random	EPoS
596	0.618167	Random	EPoS
597	0.631796	Random	EPoS
598	0.632666	Random	EPoS
599	0.577642	Random	EPoS
600	0.664419	Random	EPoS
601	0.637234	Random	EPoS
602	0.670001	Random	EPoS

## Sheet: Source_data_Extended_data_Fig9B
	Threshold	Sensitivity	Specificity	Diff
1	0	1	0	1
2	0.01	1	0	1
3	0.02	1	0	1
4	0.03	1	0	1
5	0.04	1	0	1
6	0.05	1	0	1
7	0.06	1	0	1
8	0.07	1	0	1
9	0.08	1	0	1
10	0.09	1	0	1
11	0.1	1	0	1
12	0.11	1	0	1
13	0.12	1	0	1
14	0.13	1	0	1
15	0.14	1	0	1
16	0.15	0.974684	0	0.974684
17	0.16	0.974684	0	0.974684
18	0.17	0.974684	0.0178571	0.956826
19	0.18	0.974684	0.0178571	0.956826
20	0.19	0.962025	0.0357143	0.926311
21	0.2	0.962025	0.0535714	0.908454
22	0.21	0.949367	0.0625	0.886867
23	0.22	0.949367	0.0803571	0.86901
24	0.23	0.949367	0.125	0.824367
25	0.24	0.924051	0.125	0.799051
26	0.25	0.898734	0.160714	0.73802
27	0.26	0.886076	0.178571	0.707505
28	0.27	0.886076	0.241071	0.645005
29	0.28	0.873418	0.3125	0.560918
30	0.29	0.860759	0.339286	0.521474
31	0.3	0.848101	0.375	0.473101
32	0.31	0.848101	0.419643	0.428458
33	0.32	0.848101	0.464286	0.383816
34	0.33	0.848101	0.526786	0.321316
35	0.34	0.835443	0.553571	0.281872
36	0.35	0.797468	0.616071	0.181397
37	0.36	0.78481	0.625	0.15981
38	0.37	0.78481	0.6875	0.0973101
39	0.38	0.759494	0.723214	0.0362794
40	0.39	0.721519	0.75	0.028481
41	0.4	0.708861	0.75	0.0411392
42	0.41	0.696203	0.794643	0.0984403
43	0.42	0.683544	0.794643	0.111099
44	0.43	0.632911	0.830357	0.197446
45	0.44	0.620253	0.839286	0.219033
46	0.45	0.582278	0.857143	0.274864
47	0.46	0.556962	0.866071	0.309109
48	0.47	0.531646	0.919643	0.387997
49	0.48	0.518987	0.9375	0.418513
50	0.49	0.493671	0.955357	0.461686
51	0.5	0.481013	0.964286	0.483273
52	0.51	0.455696	0.964286	0.50859
53	0.52	0.392405	0.982143	0.589738
54	0.53	0.379747	0.982143	0.602396
55	0.54	0.341772	0.982143	0.640371
56	0.55	0.316456	0.982143	0.665687
57	0.56	0.291139	0.982143	0.691004
58	0.57	0.291139	0.982143	0.691004
59	0.58	0.278481	0.982143	0.703662
60	0.59	0.265823	0.991071	0.725249
61	0.6	0.253165	0.991071	0.737907
62	0.61	0.240506	0.991071	0.750565
63	0.62	0.21519	0.991071	0.775882
64	0.63	0.177215	1	0.822785
65	0.64	0.139241	1	0.860759
66	0.65	0.139241	1	0.860759
67	0.66	0.139241	1	0.860759
68	0.67	0.113924	1	0.886076
69	0.68	0.101266	1	0.898734
70	0.69	0.0886076	1	0.911392
71	0.7	0.0886076	1	0.911392
72	0.71	0.0632911	1	0.936709
73	0.72	0.0379747	1	0.962025
74	0.73	0.0253165	1	0.974684
75	0.74	0.0253165	1	0.974684
76	0.75	0.0126582	1	0.987342
77	0.76	0.0126582	1	0.987342
78	0.77	0.0126582	1	0.987342
79	0.78	0.0126582	1	0.987342
80	0.79	0.0126582	1	0.987342
81	0.8	0	1	1
82	0.81	0	1	1
83	0.82	0	1	1
84	0.83	0	1	1
85	0.84	0	1	1
86	0.85	0	1	1
87	0.86	0	1	1
88	0.87	0	1	1
89	0.88	0	1	1
90	0.89	0	1	1
91	0.9	0	1	1
92	0.91	0	1	1
93	0.92	0	1	1
94	0.93	0	1	1
95	0.94	0	1	1
96	0.95	0	1	1
97	0.96	0	1	1
98	0.97	0	1	1
99	0.98	0	1	1
100	0.99	0	1	1
101	1	0	1	1

## Sheet: Source_data_Extended_data_Fig9C
	predicted_trajectory	SAF_score
Sample 71	0	CTRL
Sample 72	0.03482	CTRL
Sample 46	0.0461784	MASL
D707_D503	0.0903436	MASL
Sample 39	0.0977065	MASL
Sample 69	0.103297	MASL
Sample 33	0.108885	MASHF01
D704_D502	0.112005	MASHF34
Sample 67	0.117209	MASL
Sample 60	0.117875	MASL
Sample 20	0.140803	MASHF2
Sample 49	0.156293	MASL
Sample 15	0.174322	MASHF2
D708_D504	0.179593	MASL
Sample 63	0.189977	MASL
Sample 77	0.195188	MASHF01
D706_D506	0.195608	MASHF34
D701_D506	0.209666	MASL
Sample 73	0.212995	CTRL
Sample 23	0.216805	MASL
D701_D502	0.22235	MASL
D711_D503	0.237658	MASL
Sample 59	0.23903	MASL
Sample 66	0.243163	MASHF01
Sample 40	0.246452	MASL
D703_D503	0.261888	MASL
D702_D503	0.263338	MASHF01
Sample 37	0.263531	MASL
Sample 31	0.263705	MASHF01
Sample 44	0.269421	MASL
D701_D505	0.269843	MASL
D704_D503	0.271708	MASHF2
Sample 48	0.27374	MASL
Sample 51	0.276477	MASL
D712_D505	0.281454	MASHF2
Sample 42	0.285521	MASHF01
Sample 56	0.292089	MASHF01
D711_D505	0.303113	MASHF01
D707_D505	0.303783	MASL
D703_D505	0.305092	MASHF01
D708_D503	0.314718	MASHF01
D705_D506	0.318416	MASHF01
D708_D506	0.321427	MASHF2
Sample 32	0.322357	MASHF01
Sample 24	0.326637	MASL
D704_D506	0.330108	MASL
D702_D506	0.330826	MASL
Sample 76	0.332791	MASHF01
Sample 50	0.34212	MASL
Sample 47	0.343079	MASL
Sample 21	0.343896	MASHF01
Sample 38	0.345178	MASL
Sample 41	0.34798	MASL
D702_D505	0.352949	MASHF01
Sample 52	0.3559	MASL
D712_D502	0.356321	MASHF34
Sample 10	0.356326	MASHF34
D706_D504	0.359613	MASL
D703_D502	0.364777	MASHF01
Sample 16	0.365396	MASL
D705_D502	0.366971	MASL
D711_D502	0.368432	MASHF2
D707_D506	0.376201	MASL
D710_D502	0.381914	MASHF2
Sample 19	0.383816	MASL
D709_D504	0.384954	MASHF34
D706_D502	0.38771	MASHF01
D708_D505	0.407643	MASHF2
Sample 61	0.409865	MASHF01
Sample 11	0.412184	MASHF34
Sample 35	0.419518	MASL
Sample 78	0.423363	CTRL
D709_D501	0.425629	MASL
D708_D501	0.427288	MASL
Sample 68	0.430695	MASHF01
Sample 36	0.4375	MASHF01
D706_D501	0.441817	MASHF2
D712_D504	0.447301	MASHF34
D702_D501	0.451137	MASHF01
D710_D503	0.453891	MASHF34
Sample 58	0.455289	MASHF01
D712_D506	0.458479	MASHF2
Sample 28	0.460875	MASHF34
D711_D506	0.466551	MASL
Sample 27	0.466583	MASHF34
Sample 64	0.475355	MASHF01
Sample 55	0.480199	MASHF01
D705_D503	0.482821	MASHF01
Sample 62	0.484544	MASHF01
Sample 70	0.485377	MASL
Sample 34	0.487601	MASL
Sample 53	0.490614	MASHF01
Sample 57	0.493665	MASL
D704_D505	0.502064	MASHF2
Sample 18	0.507433	MASHF01
Sample 12	0.512166	MASHF2
D702_D504	0.513752	MASHF34
D705_D504	0.520116	MASL
Sample 22	0.521379	MASHF2
Sample 74	0.522186	MASHF34
Sample 13	0.523066	MASHF01
Sample 26	0.536497	MASHF2
Sample 75	0.544952	MASHF01
Sample 43	0.562802	MASHF01
Sample 65	0.583199	MASHF01
D703_D506	0.585572	MASL
Sample 9	0.588398	MASHF34
Sample 2	0.603077	MASHF34
D710_D504	0.623081	MASHF2
Sample 54	0.624363	MASHF01
Sample 4	0.626632	MASHF34
Sample 25	0.639896	MASL
Sample 45	0.643704	MASHF01
D703_D504	0.645042	MASL
Sample 14	0.657149	MASHF2
Sample 17	0.657195	MASHF2
D711_D501	0.666311	MASHF2
D701_D504	0.701142	MASHF34
Sample 8	0.72078	MASHF34
D706_D505	0.721809	MASHF01
D709_D506	0.725808	MASHF34
D701_D503	0.738197	MASHF34
Sample 6	0.754984	MASHF34
D707_D504	0.778669	MASHF34
D708_D502	0.805114	MASHF34
D704_D504	0.811719	MASHF2
D703_D501	0.839156	MASHF34
Sample 3	0.849494	MASHF34
D707_D502	0.857172	MASHF34
D711_D504	0.904773	MASHF34
Sample 7	0.940283	MASHF34
Sample 29	0.972398	MASL
Sample 1	0.980484	MASHF34
D712_D501	0.985951	MASHF2
Sample 30	1	MASHF34

## Sheet: Source_data_Extended_Fig9C (2)
		group1	group2	p	p_adj	p.format	p.signif	method
1	predicted_trajectory	CTRL	MASL	0.0972	0.19	0.0972	ns	Wilcoxon
2	predicted_trajectory	CTRL	MASHF01	0.0174	0.087	0.0174	*	Wilcoxon
3	predicted_trajectory	CTRL	MASHF2	0.0177	0.087	0.0177	*	Wilcoxon
4	predicted_trajectory	CTRL	MASHF34	0.00259	0.018	0.0026	**	Wilcoxon
5	predicted_trajectory	MASL	MASHF01	0.0114	0.069	0.0114	*	Wilcoxon
6	predicted_trajectory	MASL	MASHF2	0.00145	0.012	0.0015	**	Wilcoxon
7	predicted_trajectory	MASL	MASHF34	5.77e-08	5.8e-07	5.8e-08	****	Wilcoxon
8	predicted_trajectory	MASHF01	MASHF2	0.166	0.19	0.1656	ns	Wilcoxon
9	predicted_trajectory	MASHF01	MASHF34	7.22e-05	0.00065	7.2e-05	****	Wilcoxon
10	predicted_trajectory	MASHF2	MASHF34	0.0362	0.11	0.0362	*	Wilcoxon

## Sheet: Source_data_Extended_data_Fig9D
	real trajectory	predicted trajectory	Age	NAS	Fibrosis	Fat	Ballooning	Inflammation	SAF.score	T2DM	Dataset	BMI	PC1	MSE
Sample 71	0	0	64	0	0	0	0	0	CTRL	NO	VCU	21.8	1	0
Sample 72	0.0556772	0.03482	26	0	0	0	0	0	CTRL	NO	VCU	35.1	0.944323	0.000435019
Sample 46	0.189744	0.0461784	53	4	0	3	0	1	MASL	YES	VCU	44.54	0.810256	0.020611
D707_D503	0.199291	0.0903436	67	1	0	1	0	0	MASL	NO	UCAM	37	0.800709	0.0118696
Sample 39	0.165095	0.0977065	59	3	0	2	0	1	MASL	NO	VCU	28.9	0.834905	0.00454121
Sample 69	0.207495	0.103297	68	1	0	0	0	1	MASL	NO	VCU	25.86	0.792505	0.0108572
Sample 33	0.183392	0.108885	49	3	0	1	1	1	MASHF01	NO	VCU	27.92	0.816608	0.00555132
D704_D502	0.17574	0.112005	63	5	3	2	1	2	MASHF34	YES	UCAM	28.51	0.82426	0.00406218
Sample 67	0.0988194	0.117209	53	3	1	2	0	1	MASL	NO	VCU	36.33	0.901181	0.000338172
Sample 60	0.236982	0.117875	52	2	1	1	0	1	MASL	YES	VCU	31.69	0.763018	0.0141865
Sample 20	0.165975	0.140803	55	3	2	1	1	1	MASHF2	YES	VCU	33.1	0.834025	0.000633637
Sample 49	0.190841	0.156293	60	2	0	2	0	0	MASL	NO	VCU	26.16	0.809159	0.00119358
Sample 15	0.295568	0.174322	64	5	2	1	2	2	MASHF2	NO	VCU	38.5	0.704432	0.0147006
D708_D504	0.240483	0.179593	61	1	0	0	0	1	MASL	NO	UCAM	37.5	0.759517	0.0037077
Sample 63	0.0776514	0.189977	41	1	1	1	0	0	MASL	NO	VCU	29.87	0.922349	0.0126169
Sample 77	0.150146	0.195188	35	3	1	1	1	1	MASHF01	YES	VCU	NA	0.849854	0.00202871
D706_D506	0.174567	0.195608	62	3	3	1	1	1	MASHF34	YES	UCAM	NA	0.825433	0.000442704
D701_D506	0.227777	0.209666	73	2	0	1	0	1	MASL	YES	UCAM	40	0.772223	0.000327986
Sample 73	0.136619	0.212995	60	0	0	0	0	0	CTRL	NO	VCU	21.76	0.863381	0.00583337
Sample 23	0.248348	0.216805	48	3	1	2	0	1	MASL	NO	VCU	31.7	0.751652	0.000994958
D701_D502	0.174175	0.22235	53	2	1	1	0	1	MASL	YES	UCAM	26	0.825825	0.00232083
D711_D503	0.152504	0.237658	64	1	0	0	0	1	MASL	YES	UCAM	38	0.847496	0.00725121
Sample 59	0.287756	0.23903	53	3	1	2	0	1	MASL	NO	VCU	40	0.712244	0.00237422
Sample 66	0.244599	0.243163	45	4	1	2	1	1	MASHF01	YES	VCU	40.97	0.755401	2.06188e-06
Sample 40	0.267674	0.246452	59	2	0	1	0	1	MASL	NO	VCU	33.49	0.732326	0.000450375
D703_D503	0.140821	0.261888	58	1	0	0	0	1	MASL	NO	UCAM	28.5	0.859179	0.0146572
D702_D503	0.425894	0.263338	29	5	1	2	1	2	MASHF01	NO	UCAM	33	0.574106	0.0264245
Sample 37	0.102946	0.263531	31	4	0	3	0	1	MASL	NO	VCU	29.2	0.897054	0.0257877
Sample 31	0.284204	0.263705	47	3	0	1	1	1	MASHF01	NO	VCU	31.71	0.715796	0.000420234
Sample 44	0.393873	0.269421	43	2	0	1	0	1	MASL	NO	VCU	31.43	0.606127	0.0154884
D701_D505	0.215163	0.269843	63	3	0	1	0	2	MASL	YES	UCAM	29	0.784837	0.00298993
D704_D503	0.369216	0.271708	44	5	2	2	1	2	MASHF2	YES	UCAM	29	0.630784	0.00950782
Sample 48	0.361983	0.27374	32	3	0	2	0	1	MASL	NO	VCU	37.65	0.638017	0.00778688
Sample 51	0.334349	0.276477	59	1	0	1	0	0	MASL	YES	VCU	28.48	0.665651	0.00334917
D712_D505	0.421509	0.281454	53	4	2	2	1	1	MASHF2	NO	UCAM	31.1	0.578491	0.0196155
Sample 42	0.306189	0.285521	57	4	0	2	1	1	MASHF01	NO	VCU	35.98	0.693811	0.000427182
Sample 56	0.341445	0.292089	43	5	1	3	1	1	MASHF01	NO	VCU	36.75	0.658555	0.00243594
D711_D505	0.251734	0.303113	61	4	1	2	1	1	MASHF01	NO	UCAM	35.2	0.748266	0.00263989
D707_D505	0.472092	0.303783	50	3	1	1	0	2	MASL	YES	UCAM	32.8	0.527908	0.0283279
D703_D505	0.376085	0.305092	73	3	1	1	1	1	MASHF01	NO	UCAM	33.27	0.623915	0.00504001
D708_D503	0.281709	0.314718	47	4	1	2	1	1	MASHF01	NO	UCAM	39	0.718291	0.00108961
D705_D506	0.440784	0.318416	72	4	1	1	1	2	MASHF01	NO	UCAM	40	0.559216	0.0149738
D708_D506	0.39957	0.321427	57	5	2	2	1	2	MASHF2	NO	UCAM	35	0.60043	0.00610637
Sample 32	0.31178	0.322357	65	5	1	2	1	2	MASHF01	NO	VCU	30	0.68822	0.000111874
Sample 24	0.343515	0.326637	53	2	2	0	0	2	MASL	NO	VCU	34.3	0.656485	0.000284868
D704_D506	0.412127	0.330108	61	3	1	1	0	2	MASL	NO	UCAM	31	0.587873	0.00672703
D702_D506	0.433699	0.330826	51	2	1	1	0	1	MASL	NO	UCAM	30.6	0.566301	0.010583
Sample 76	0.289874	0.332791	54	5	1	2	2	1	MASHF01	YES	VCU	31.76	0.710126	0.00184187
Sample 50	0.208617	0.34212	56	2	0	1	0	1	MASL	YES	VCU	35.4	0.791383	0.017823
Sample 47	0.52461	0.343079	37	5	0	3	0	2	MASL	NO	VCU	37.02	0.47539	0.0329534
Sample 21	0.355126	0.343896	31	3	1	1	1	1	MASHF01	YES	VCU	38.61	0.644874	0.000126106
Sample 38	0.269158	0.345178	38	3	0	2	0	1	MASL	NO	VCU	27.6	0.730842	0.00577911
Sample 41	0.390443	0.34798	34	2	0	1	0	1	MASL	NO	VCU	30.29	0.609557	0.00180312
D702_D505	0.315028	0.352949	44	5	1	3	1	1	MASHF01	NO	UCAM	43.75	0.684972	0.00143798
Sample 52	0.395597	0.3559	51	2	0	1	0	1	MASL	NO	VCU	39.29	0.604403	0.00157579
D712_D502	0.311131	0.356321	66	6	3	2	2	2	MASHF34	Borderline	UCAM	31.2	0.688869	0.00204209
Sample 10	0.269003	0.356326	56	4	3	2	1	1	MASHF34	YES	VCU	39.7	0.730997	0.00762518
D706_D504	0.371929	0.359613	44	2	1	1	0	1	MASL	YES	UCAM	31.7	0.628071	0.000151666
D703_D502	0.301429	0.364777	28	5	1	3	1	1	MASHF01	NO	UCAM	38	0.698571	0.00401297
Sample 16	0.421753	0.365396	41	3	2	2	0	1	MASL	NO	VCU	20.39	0.578247	0.00317604
D705_D502	0.376808	0.366971	68	3	1	2	1	0	MASL	NO	UCAM	27.25	0.623192	9.67779e-05
D711_D502	0.332949	0.368432	48	4	2	2	1	1	MASHF2	Borderline	UCAM	32.2	0.667051	0.00125902
D707_D506	0.480219	0.376201	51	4	1	2	0	2	MASL	NO	UCAM	29	0.519781	0.0108198
D710_D502	0.398563	0.381914	59	3	2	1	1	1	MASHF2	YES	UCAM	41.94	0.601437	0.000277192
Sample 19	0.434907	0.383816	39	4	1	3	0	1	MASL	NO	VCU	31.8	0.565093	0.00261033
D709_D504	0.476278	0.384954	54	4	3	2	1	1	MASHF34	YES	UCAM	NA	0.523722	0.0083401
D706_D502	0.323877	0.38771	60	4	1	1	1	2	MASHF01	YES	UCAM	31.89	0.676123	0.00407464
D708_D505	0.392951	0.407643	50	4	2	2	1	1	MASHF2	NO	UCAM	NA	0.607049	0.000215857
Sample 61	0.374326	0.409865	55	5	1	2	2	1	MASHF01	NO	VCU	27.6	0.625674	0.00126301
Sample 11	0.249094	0.412184	64	4	3	1	1	2	MASHF34	YES	VCU	41.3	0.750906	0.0265985
Sample 35	0.380309	0.419518	61	1	0	0	1	0	MASL	NO	VCU	31.2	0.619691	0.00153739
Sample 78	0.268611	0.423363	62	0	0	0	0	0	CTRL	NO	VCU	30.57	0.731389	0.0239484
D709_D501	0.370788	0.425629	33	2	0	1	0	1	MASL	NO	UCAM	30.5	0.629212	0.0030075
D708_D501	0.235537	0.427288	60	0	1	0	0	0	MASL	NO	UCAM	32	0.764463	0.0367684
Sample 68	0.363771	0.430695	44	6	1	3	2	1	MASHF01	YES	VCU	43.69	0.636229	0.00447881
Sample 36	0.356	0.4375	53	6	1	3	2	1	MASHF01	NO	VCU	37	0.644	0.00664236
D706_D501	0.494577	0.441817	66	5	2	3	1	1	MASHF2	NO	UCAM	42	0.505423	0.00278358
D712_D504	0.377381	0.447301	42	4	3	2	1	1	MASHF34	YES	UCAM	30	0.622619	0.00488892
D702_D501	0.376528	0.451137	52	5	1	2	1	2	MASHF01	NO	UCAM	35	0.623472	0.00556644
D710_D503	0.470293	0.453891	40	4	3	2	1	1	MASHF34	YES	UCAM	36	0.529707	0.000269033
Sample 58	0.362363	0.455289	52	4	1	1	2	1	MASHF01	YES	VCU	35.43	0.637637	0.00863515
D712_D506	0.458181	0.458479	52	4	2	2	1	1	MASHF2	YES	UCAM	40	0.541819	8.86691e-08
Sample 28	0.398348	0.460875	70	3	3	1	1	1	MASHF34	NO	VCU	32.63	0.601652	0.00390955
D711_D506	0.428078	0.466551	53	3	2	2	0	1	MASL	YES	UCAM	32.99	0.571922	0.00148018
Sample 27	0.441372	0.466583	64	4	3	1	2	1	MASHF34	YES	VCU	38.36	0.558628	0.000635622
Sample 64	0.367362	0.475355	57	5	1	3	1	1	MASHF01	YES	VCU	32.7	0.632638	0.0116625
Sample 55	0.418255	0.480199	44	4	1	1	2	1	MASHF01	NO	VCU	29.8	0.581745	0.00383713
D705_D503	0.552339	0.482821	46	4	1	2	1	1	MASHF01	YES	UCAM	NA	0.447661	0.00483264
Sample 62	0.429621	0.484544	21	5	1	2	2	1	MASHF01	NO	VCU	38.3	0.570379	0.00301654
Sample 70	0.42998	0.485377	19	1	0	0	0	1	MASL	NO	VCU	20.42	0.57002	0.00306879
Sample 34	0.429852	0.487601	40	3	1	2	1	0	MASL	NO	VCU	37.7	0.570148	0.00333492
Sample 53	0.490883	0.490614	41	4	1	1	2	1	MASHF01	NO	VCU	33.51	0.509117	7.25742e-08
Sample 57	0.321294	0.493665	38	3	1	2	0	1	MASL	NO	VCU	38.08	0.678706	0.0297116
D704_D505	0.409378	0.502064	60	4	2	2	1	1	MASHF2	YES	UCAM	35.6	0.590622	0.00859057
Sample 18	0.45757	0.507433	69	5	1	2	2	1	MASHF01	YES	VCU	36	0.54243	0.0024863
Sample 12	0.494256	0.512166	45	5	2	2	2	1	MASHF2	NO	VCU	34.1	0.505744	0.000320771
D702_D504	0.456276	0.513752	50	5	3	2	1	2	MASHF34	NO	UCAM	26	0.543724	0.00330352
D705_D504	0.513017	0.520116	25	4	1	2	0	2	MASL	NO	UCAM	32	0.486983	5.0399e-05
Sample 22	0.378573	0.521379	65	3	2	1	1	1	MASHF2	YES	VCU	32.6	0.621427	0.0203935
Sample 74	0.417422	0.522186	77	6	3	3	1	2	MASHF34	YES	VCU	34	0.582578	0.0109754
Sample 13	0.532226	0.523066	43	5	1	2	2	1	MASHF01	YES	VCU	30.8	0.467774	8.3904e-05
Sample 26	0.537704	0.536497	52	5	2	3	1	1	MASHF2	YES	VCU	26.2	0.462296	1.45546e-06
Sample 75	0.336394	0.544952	55	6	1	3	2	1	MASHF01	NO	VCU	32.34	0.663606	0.0434966
Sample 43	0.385304	0.562802	64	3	0	1	1	1	MASHF01	NO	VCU	37.11	0.614696	0.0315056
Sample 65	0.646391	0.583199	57	6	1	3	1	2	MASHF01	NO	VCU	37.16	0.353609	0.00399324
D703_D506	0.488003	0.585572	59	4	1	3	1	0	MASL	NO	UCAM	36	0.511997	0.0095197
Sample 9	0.477453	0.588398	60	4	3	1	2	1	MASHF34	YES	VCU	32.98	0.522547	0.0123087
Sample 2	0.4137	0.603077	48	4	3	1	2	1	MASHF34	NO	VCU	24.19	0.5863	0.0358638
D710_D504	0.594784	0.623081	66	7	2	3	2	2	MASHF2	YES	UCAM	37	0.405216	0.000800694
Sample 54	0.502612	0.624363	34	4	1	1	2	1	MASHF01	NO	VCU	39	0.497388	0.0148234
Sample 4	0.472627	0.626632	53	5	3	2	2	1	MASHF34	NO	VCU	30.29	0.527373	0.0237177
Sample 25	0.52294	0.639896	50	2	1	1	0	1	MASL	YES	VCU	38.34	0.47706	0.0136787
Sample 45	0.491804	0.643704	41	4	0	1	1	2	MASHF01	NO	VCU	29.58	0.508196	0.0230738
D703_D504	0.504333	0.645042	40	5	1	3	2	0	MASL	YES	UCAM	40	0.495667	0.0197991
Sample 14	0.553344	0.657149	49	5	2	2	2	1	MASHF2	YES	VCU	44.6	0.446656	0.0107755
Sample 17	0.518793	0.657195	36	4	2	2	1	1	MASHF2	YES	VCU	37.9	0.481207	0.019155
D711_D501	0.51712	0.666311	68	4	2	1	1	2	MASHF2	YES	UCAM	37	0.48288	0.022258
D701_D504	0.675821	0.701142	51	5	3	2	1	2	MASHF34	YES	UCAM	33	0.324179	0.000641192
Sample 8	0.832667	0.72078	55	6	3	3	2	1	MASHF34	YES	VCU	45.1	0.167333	0.0125188
D706_D505	0.481839	0.721809	51	4	1	2	1	1	MASHF01	NO	UCAM	51.26	0.518161	0.0575856
D709_D506	0.575061	0.725808	65	4	4	2	1	1	MASHF34	YES	UCAM	29	0.424939	0.0227247
D701_D503	0.530544	0.738197	62	4	4	1	2	1	MASHF34	YES	UCAM	NA	0.469456	0.0431198
Sample 6	0.54755	0.754984	46	6	3	2	2	2	MASHF34	NO	VCU	25.2	0.45245	0.0430289
D707_D504	0.648365	0.778669	64	5	3	2	1	2	MASHF34	YES	UCAM	33	0.351635	0.0169791
D708_D502	0.627983	0.805114	49	5	4	1	2	2	MASHF34	YES	UCAM	40	0.372017	0.0313756
D704_D504	0.559288	0.811719	55	7	2	3	2	2	MASHF2	YES	UCAM	34	0.440712	0.0637212
D703_D501	0.675257	0.839156	48	6	3	1	2	3	MASHF34	YES	UCAM	42	0.324743	0.0268629
Sample 3	0.594824	0.849494	65	5	3	2	2	1	MASHF34	YES	VCU	26.4	0.405176	0.0648565
D707_D502	0.544456	0.857172	69	7	4	3	2	2	MASHF34	NO	UCAM	27	0.455544	0.0977911
D711_D504	0.729066	0.904773	66	5	4	2	1	2	MASHF34	NO	UCAM	NA	0.270934	0.0308728
Sample 7	1	0.940283	56	5	3	3	1	1	MASHF34	NO	VCU	39.91	0	0.00356611
Sample 29	0.876021	0.972398	41	3	4	1	0	2	MASL	YES	VCU	41.45	0.123979	0.00928844
Sample 1	0.693781	0.980484	80	5	3	2	2	1	MASHF34	YES	VCU	33.57	0.306219	0.0821987
D712_D501	0.735467	0.985951	52	7	2	3	2	2	MASHF2	NO	UCAM	33	0.264533	0.062742
Sample 30	0.706166	1	46	5	4	1	2	2	MASHF34	YES	VCU	44.55	0.293834	0.0863383

## Sheet: Source_data_Extended_data_Fig9E
	real trajectory	predicted trajectory	NAS_score	MSE
GSM3998288	0.957933	0	2	0.917635
GSM3998205	0.9111	0.0112573	3	0.809716
GSM3998174	0.870482	0.0307635	6	0.705127
GSM3998177	0.777806	0.0449792	1	0.537035
GSM3998194	0.713484	0.0572757	3	0.430609
GSM3998219	0.823179	0.0645706	2	0.575487
GSM3998206	0.871291	0.0669752	6	0.646923
GSM3998289	0.745875	0.0686638	3	0.458616
GSM3998320	0.726697	0.0757117	6	0.423782
GSM3998192	0.739837	0.0801011	2	0.435252
GSM3998299	0.864408	0.0866181	4	0.604957
GSM3998296	0.703246	0.0935082	3	0.371781
GSM3998254	0.727539	0.0951422	4	0.399926
GSM3998271	0.826129	0.103499	6	0.522194
GSM3998266	0.858869	0.111974	3	0.557852
GSM3998182	0.618182	0.1141	3	0.254099
GSM3998167	0.70533	0.114707	4	0.348835
GSM3998272	1	0.116382	3	0.780782
GSM3998305	0.914628	0.119913	1	0.631573
GSM3998326	0.847912	0.123356	2	0.524982
GSM3998277	0.699105	0.12395	4	0.330803
GSM3998231	0.620114	0.124869	3	0.245268
GSM3998178	0.581144	0.127778	5	0.205541
GSM3998186	0.795232	0.135212	3	0.435627
GSM3998317	0.672947	0.141419	5	0.282522
GSM3998244	0.798037	0.146068	3	0.425063
GSM3998246	0.719075	0.146177	5	0.328213
GSM3998286	0.769652	0.152954	2	0.380317
GSM3998197	0.705842	0.153959	2	0.304575
GSM3998249	0.701448	0.154151	2	0.299534
GSM3998255	0.753618	0.15479	5	0.358595
GSM3998321	0.661226	0.156757	4	0.254488
GSM3998173	0.632493	0.158927	6	0.224265
GSM3998228	0.659421	0.159856	7	0.249564
GSM3998311	0.570212	0.161224	3	0.167271
GSM3998295	0.641518	0.172698	3	0.219792
GSM3998316	0.674228	0.173667	4	0.250562
GSM3998175	0.728915	0.173836	2	0.308113
GSM3998339	0.701396	0.17648	4	0.275537
GSM3998200	0.638462	0.178316	4	0.211734
GSM3998319	0.703882	0.179861	4	0.274598
GSM3998331	0.670728	0.183724	3	0.237172
GSM3998259	0.782171	0.185624	6	0.355869
GSM3998257	0.536368	0.19093	7	0.119328
GSM3998302	0.681084	0.197796	3	0.233568
GSM3998252	0.649937	0.199482	4	0.20291
GSM3998181	0.696327	0.200145	4	0.246196
GSM3998260	0.690611	0.200806	3	0.239909
GSM3998172	0.56772	0.20271	5	0.133232
GSM3998256	0.758663	0.202826	6	0.308955
GSM3998325	0.808484	0.20316	4	0.366417
GSM3998232	0.933716	0.204782	1	0.531345
GSM3998171	0.645553	0.204907	5	0.194169
GSM3998196	0.615424	0.20543	4	0.168096
GSM3998307	0.899734	0.205885	1	0.481427
GSM3998294	0.512614	0.207537	2	0.0930719
GSM3998203	0.595399	0.208269	4	0.14987
GSM3998265	0.488109	0.209434	3	0.0776597
GSM3998190	0.640186	0.209668	6	0.185346
GSM3998323	0.532972	0.209897	4	0.104377
GSM3998290	0.565132	0.212549	4	0.124315
GSM3998304	0.769026	0.217042	2	0.304686
GSM3998340	0.747278	0.219749	3	0.278287
GSM3998245	0.560116	0.221178	4	0.114879
GSM3998310	0.737276	0.221686	1	0.265833
GSM3998292	0.619092	0.223664	6	0.156363
GSM3998270	0.668281	0.2254	4	0.196144
GSM3998213	0.571239	0.227324	4	0.118278
GSM3998330	0.462084	0.234579	4	0.0517586
GSM3998284	0.739207	0.235093	4	0.254131
GSM3998334	0.666609	0.235098	3	0.186201
GSM3998306	0.655454	0.239497	3	0.173021
GSM3998315	0.467888	0.243914	5	0.0501644
GSM3998212	0.569826	0.244203	5	0.106031
GSM3998268	0.511476	0.245135	5	0.0709372
GSM3998208	0.413753	0.248802	5	0.0272087
GSM3998198	0.626824	0.250915	2	0.141308
GSM3998269	0.539419	0.253841	5	0.0815547
GSM3998176	0.567637	0.25392	5	0.0984181
GSM3998240	0.537351	0.254333	4	0.0800993
GSM3998300	0.5974	0.256153	5	0.116449
GSM3998337	0.694703	0.25673	5	0.191821
GSM3998237	0.460432	0.257024	4	0.0413748
GSM3998183	0.803758	0.257375	6	0.298534
GSM3998308	0.519845	0.257496	7	0.0688269
GSM3998303	0.713649	0.258041	1	0.207578
GSM3998278	0.710251	0.260603	5	0.202183
GSM3998189	0.567713	0.261568	5	0.0937248
GSM3998336	0.635954	0.263541	2	0.138691
GSM3998241	0.526346	0.264327	6	0.0686539
GSM3998279	0.665144	0.268456	2	0.157362
GSM3998250	0.532392	0.269933	5	0.0688844
GSM3998298	0.605544	0.270667	5	0.112143
GSM3998243	0.57609	0.270908	4	0.093136
GSM3998262	0.540972	0.278489	4	0.0688971
GSM3998282	0.437177	0.281435	5	0.0242558
GSM3998253	0.270721	0.284016	8	0.000176756
GSM3998313	0.511517	0.28404	7	0.0517454
GSM3998193	0.500979	0.284276	5	0.0469601
GSM3998238	0.624785	0.285359	4	0.11521
GSM3998247	0.652966	0.28622	4	0.134503
GSM3998293	0.773878	0.286841	3	0.237205
GSM3998263	0.6191	0.291567	6	0.107277
GSM3998261	0.416057	0.295531	7	0.0145267
GSM3998275	0.373119	0.298553	1	0.00556008
GSM3998309	0.386959	0.302467	5	0.00713887
GSM3998267	0.620468	0.304551	2	0.0998035
GSM3998226	0.332992	0.305712	7	0.00074424
GSM3998184	0.419003	0.306061	5	0.0127558
GSM3998338	0.496112	0.311252	4	0.0341733
GSM3998211	0.639481	0.312006	5	0.10724
GSM3998370	0.573606	0.312913	4	0.0679609
GSM3998204	0.621751	0.316307	6	0.0932959
GSM3998234	0.595129	0.319285	6	0.07609
GSM3998297	0.507264	0.32131	5	0.0345787
GSM3998333	0.359995	0.323499	5	0.00133195
GSM3998322	0.388736	0.323741	5	0.00422437
GSM3998248	0.494134	0.328611	7	0.0273979
GSM3998202	0.697941	0.329752	5	0.135563
GSM3998318	0.42165	0.334656	6	0.00756799
GSM3998251	0.41519	0.334699	5	0.00647874
GSM3998273	0.398793	0.340764	6	0.00336731
GSM3998215	0.46956	0.341043	7	0.0165166
GSM3998329	0.431898	0.341245	7	0.00821784
GSM3998235	0.480288	0.342405	4	0.0190119
GSM3998169	0.339883	0.348748	7	7.85892e-05
GSM3998180	0.614319	0.351323	5	0.0691666
GSM3998312	0.511197	0.351544	6	0.0254892
GSM3998287	0.637791	0.351672	4	0.0818642
GSM3998276	0.614862	0.354005	2	0.0680462
GSM3998283	0.583115	0.355265	2	0.0519155
GSM3998179	0.32023	0.361434	8	0.00169776
GSM3998291	0.54695	0.364836	6	0.0331653
GSM3998264	0.361946	0.369993	6	6.47621e-05
GSM3998236	0.478063	0.375026	3	0.0106167
GSM3998335	0.395801	0.377728	4	0.000326642
GSM3998274	0.358875	0.37811	6	0.000369984
GSM3998285	0.389071	0.380111	4	8.02772e-05
GSM3998207	0.386666	0.387675	6	1.01855e-06
GSM3998233	0.353661	0.396313	4	0.0018192
GSM3998170	0.265602	0.396662	6	0.0171767
GSM3998201	0.165885	0.400193	8	0.0549003
GSM3998239	0.271879	0.407186	5	0.018308
GSM3998195	0.41211	0.416067	5	1.56619e-05
GSM3998168	0.258225	0.417565	7	0.025389
GSM3998199	0.337933	0.420781	5	0.0068638
GSM3998280	0.350471	0.422894	5	0.00524519
GSM3998371	0.354874	0.427049	6	0.00520923
GSM3998324	0.202915	0.434924	7	0.0538282
GSM3998229	0.356437	0.435493	5	0.00624984
GSM3998227	0.233403	0.435811	3	0.0409691
GSM3998210	0.314921	0.4569	5	0.0201582
GSM3998185	0.236441	0.458732	6	0.0494135
GSM3998209	0.343364	0.464275	8	0.0146193
GSM3998332	0.219471	0.46781	8	0.0616725
GSM3998281	0.323064	0.4744	1	0.0229025
GSM3998230	0.367023	0.480868	3	0.0129608
GSM3998242	0.29824	0.507734	5	0.0438875
GSM3998225	0.249651	0.515255	6	0.0705457
GSM3998187	0.430396	0.521259	8	0.00825606
GSM3998214	0.237115	0.526637	6	0.0838227
GSM3998314	0.196583	0.572069	8	0.14099
GSM3998328	0.160627	0.584975	6	0.180071
GSM3998191	0.218456	0.607717	6	0.151524
GSM3998188	0.144431	0.617845	7	0.22412
GSM3998301	0.14758	0.635629	4	0.238192
GSM3998258	0.14308	0.688613	2	0.297606
GSM3998327	0	1	7	1

## Sheet: Source_data_Extended_data_Fig9F
	real trajectory	predicted trajectory	NAS_score	MSE
GSM3998260	0.972026	0	3	0.944834
GSM3998232	1	0.0101882	1	0.979727
GSM3998306	0.529622	0.106834	3	0.178749
GSM3998310	0.224474	0.116716	1	0.0116118
GSM3998270	0.295501	0.12867	4	0.0278329
GSM3998205	0.377619	0.131202	3	0.0607217
GSM3998303	0.786627	0.132127	1	0.428371
GSM3998288	0.391526	0.133654	2	0.0664982
GSM3998259	0.907654	0.135186	6	0.596706
GSM3998203	0.547145	0.167126	4	0.144415
GSM3998305	0.436045	0.178878	1	0.0661352
GSM3998244	0.396486	0.180993	3	0.0464373
GSM3998266	0.339761	0.200754	3	0.0193228
GSM3998254	0.300403	0.201135	4	0.009854
GSM3998243	0.41271	0.209244	4	0.0413983
GSM3998268	0.599523	0.211453	5	0.150599
GSM3998304	0.81723	0.221664	2	0.354699
GSM3998247	0.347381	0.228058	4	0.0142379
GSM3998192	0.202807	0.229848	2	0.000731253
GSM3998212	0.325805	0.230415	5	0.00909932
GSM3998198	0.299633	0.233673	2	0.0043507
GSM3998325	0.360454	0.235004	4	0.0157378
GSM3998321	0.282831	0.238685	4	0.00194891
GSM3998246	0.333192	0.243951	5	0.0079639
GSM3998299	0.37863	0.244882	4	0.0178885
GSM3998298	0.307276	0.245405	5	0.00382801
GSM3998312	0.436716	0.251946	6	0.0341398
GSM3998263	0.31935	0.254355	6	0.00422429
GSM3998256	0.511022	0.255211	6	0.0654394
GSM3998280	0.872975	0.25713	5	0.379266
GSM3998315	0.133347	0.25833	5	0.0156209
GSM3998190	0.304335	0.278679	6	0.000658191
GSM3998293	0.542769	0.280938	3	0.0685554
GSM3998336	0.331304	0.284153	2	0.00222319
GSM3998340	0.73423	0.287893	3	0.199217
GSM3998181	0.321635	0.292811	4	0.000830809
GSM3998311	0.369191	0.293636	3	0.00570853
GSM3998174	0.474955	0.29424	6	0.032658
GSM3998172	0.0902769	0.29441	5	0.0416702
GSM3998278	0.559103	0.295764	5	0.0693471
GSM3998231	0.219683	0.306946	3	0.00761475
GSM3998262	0.336845	0.307898	4	0.000837944
GSM3998255	0.128003	0.308878	5	0.0327155
GSM3998250	0.202608	0.311981	5	0.0119625
GSM3998265	0.278967	0.3157	3	0.00134932
GSM3998195	0.36443	0.31578	5	0.00236679
GSM3998178	0.267657	0.321543	5	0.00290366
GSM3998200	0.367735	0.322366	4	0.00205836
GSM3998208	0.309736	0.322932	5	0.000174136
GSM3998269	0.304723	0.323158	5	0.000339851
GSM3998308	0.303382	0.332025	7	0.000820407
GSM3998204	0.424861	0.333392	6	0.0083666
GSM3998339	0.726144	0.333822	4	0.153916
GSM3998189	0.218421	0.334822	5	0.0135493
GSM3998295	0.333544	0.337038	3	1.2207e-05
GSM3998285	0.766849	0.337146	4	0.184645
GSM3998252	0.232353	0.337186	4	0.0109901
GSM3998235	0.120045	0.339892	4	0.048333
GSM3998292	0.369356	0.344018	6	0.00064201
GSM3998210	0.396884	0.347468	5	0.00244197
GSM3998287	0.284515	0.348064	4	0.00403849
GSM3998331	0.510921	0.34831	3	0.0264423
GSM3998182	0.313562	0.352236	3	0.00149565
GSM3998228	0.274309	0.352278	7	0.00607912
GSM3998175	0.309687	0.357904	2	0.00232487
GSM3998279	0.224893	0.361986	2	0.0187946
GSM3998177	0.300751	0.364505	1	0.0040646
GSM3998173	0.407936	0.365987	6	0.0017597
GSM3998271	0.39023	0.366906	6	0.000544015
GSM3998317	0.25578	0.369795	5	0.0129995
GSM3998167	0.342187	0.369989	4	0.000772934
GSM3998249	0.201222	0.37201	2	0.0291687
GSM3998241	0.145357	0.372466	6	0.0515784
GSM3998277	0.365832	0.373031	4	5.18325e-05
GSM3998185	0.198227	0.377141	6	0.0320101
GSM3998316	0.300641	0.379437	4	0.00620893
GSM3998291	0.331073	0.380468	6	0.0024398
GSM3998333	0.523588	0.383918	5	0.0195078
GSM3998335	0.374591	0.389692	4	0.000228026
GSM3998267	0.3157	0.390451	2	0.00558765
GSM3998281	0.239547	0.391592	1	0.0231177
GSM3998294	0.362606	0.394383	2	0.00100976
GSM3998328	0.187057	0.399176	6	0.0449947
GSM3998272	0.557123	0.400309	3	0.0245905
GSM3998289	0.290631	0.4045	3	0.0129662
GSM3998196	0.408446	0.411536	4	9.54746e-06
GSM3998290	0.31243	0.412171	4	0.00994814
GSM3998322	0.249913	0.424534	5	0.0304925
GSM3998309	0.148644	0.431565	5	0.0800442
GSM3998286	0.29486	0.4327	2	0.0189999
GSM3998227	0.452177	0.434009	3	0.000330059
GSM3998209	0.134834	0.445214	8	0.0963358
GSM3998183	0.368859	0.445449	6	0.00586612
GSM3998284	0.68708	0.458977	4	0.0520307
GSM3998370	0.43571	0.481487	4	0.00209555
GSM3998274	0.356921	0.484177	6	0.0161939
GSM3998297	0.354545	0.488591	5	0.0179685
GSM3998202	0.62956	0.497928	5	0.017327
GSM3998258	0.21661	0.50523	2	0.0833013
GSM3998186	0.297227	0.513866	3	0.0469324
GSM3998206	0.395603	0.517577	6	0.0148778
GSM3998245	0.276706	0.546147	4	0.0725983
GSM3998330	0.0385597	0.548134	4	0.259666
GSM3998257	0.213242	0.549757	7	0.113242
GSM3998326	0.310738	0.55547	2	0.0598935
GSM3998236	0.196657	0.556628	3	0.12958
GSM3998323	0.149097	0.556798	4	0.16622
GSM3998234	0.246883	0.563776	6	0.100421
GSM3998318	0.175554	0.564943	6	0.151624
GSM3998233	0.460015	0.568722	4	0.0118173
GSM3998237	0.24262	0.572253	4	0.108658
GSM3998239	0.104857	0.577097	5	0.223011
GSM3998313	0.269064	0.578112	7	0.095511
GSM3998300	0.31323	0.57994	5	0.0711346
GSM3998264	0.350268	0.580101	6	0.0528232
GSM3998197	0.331984	0.580231	2	0.0616266
GSM3998320	0.353003	0.581022	6	0.0519928
GSM3998307	0.455396	0.582901	1	0.0162574
GSM3998226	0.27834	0.583229	7	0.0929578
GSM3998207	0.264189	0.584996	6	0.102917
GSM3998275	0.382189	0.588928	1	0.0427411
GSM3998302	0.541602	0.594487	3	0.00279673
GSM3998176	0.248192	0.602193	5	0.125316
GSM3998170	0.335429	0.606011	6	0.0732145
GSM3998338	0.547057	0.60949	4	0.0038979
GSM3998240	0.247871	0.611357	4	0.132122
GSM3998187	0.191056	0.616973	8	0.181405
GSM3998319	0.456206	0.621702	4	0.027389
GSM3998194	0.131567	0.621959	3	0.240484
GSM3998273	0.598913	0.626557	6	0.000764154
GSM3998171	0.386673	0.626629	5	0.0575787
GSM3998253	0.294943	0.629408	8	0.111867
GSM3998215	0.158304	0.630571	7	0.223037
GSM3998179	0.239609	0.633201	8	0.154914
GSM3998327	0.0795108	0.635585	7	0.309219
GSM3998211	0.407001	0.638008	5	0.0533644
GSM3998282	0.106081	0.639554	5	0.284593
GSM3998219	0.297227	0.64211	2	0.118944
GSM3998238	0.272486	0.645615	4	0.139225
GSM3998229	0.389836	0.646124	5	0.0656836
GSM3998248	0.18191	0.651178	7	0.220213
GSM3998188	0.14343	0.654977	7	0.26168
GSM3998213	0.219576	0.659937	4	0.193917
GSM3998184	0.17988	0.663117	5	0.233518
GSM3998225	0.492282	0.674027	6	0.0330314
GSM3998193	0.096521	0.674536	5	0.334101
GSM3998180	0.31315	0.677561	5	0.132795
GSM3998283	0.394827	0.679483	2	0.0810291
GSM3998201	0.337405	0.680665	8	0.117827
GSM3998230	0.64922	0.68128	3	0.00102786
GSM3998251	0.355624	0.682219	5	0.106664
GSM3998334	0.308356	0.682857	3	0.140252
GSM3998332	0.404992	0.69379	8	0.0834044
GSM3998314	0.186974	0.708913	8	0.272421
GSM3998168	0.248134	0.713842	7	0.216884
GSM3998199	0.272281	0.714926	5	0.195935
GSM3998214	0.413748	0.717609	6	0.0923315
GSM3998276	0.553108	0.725595	2	0.0297519
GSM3998169	0.278737	0.729314	7	0.203019
GSM3998242	0.585982	0.731569	5	0.0211955
GSM3998191	0.0855024	0.742622	6	0.431806
GSM3998324	0.108485	0.777402	7	0.44745
GSM3998371	0.133717	0.784319	6	0.423283
GSM3998261	0.22137	0.790929	7	0.324397
GSM3998337	0.383304	0.817656	5	0.188661
GSM3998296	0.287077	0.838792	3	0.30439
GSM3998301	0.135894	0.9194	4	0.613882
GSM3998329	0	1	7	1

## Sheet: Source_data_Extended_data_Fig9G
	real trajectory	predicted trajectory	disease.ch1	MSE
X0894	0.516248	0.572854	obese	0.00320425
X0887	0.556218	0.750382	healthy	0.0376999
X0890	0.45904	0.323386	obese	0.0184021
X0879	0.532105	0.62208	healthy	0.00809564
X0869	0.565278	0.29578	healthy	0.0726287
X0877	0.84953	0.86279	healthy	0.000175816
X0873	0.606604	0.502851	healthy	0.0107648
X0896	0.569707	0.449674	obese	0.0144078
X0888	0.646133	0.498765	obese	0.0217175
X2693	0.917057	0.725064	NAFLD	0.0368612
X0910	0.150324	0.3486	healthy	0.0393136
X0889	0.318531	0.199655	healthy	0.0141315
X0885	0.581424	0.732852	healthy	0.0229306
X0899	0.579165	0.287453	obese	0.0850955
X0886	0.412596	0.639913	obese	0.0516727
X0897	0.750571	0.304497	healthy	0.198982
X0875	0.343833	0.596813	healthy	0.0639993
X0878	0.295578	0.227975	obese	0.00457009
X0874	0	0	obese	0
X0881	0.534372	0.340383	healthy	0.0376316
X0891	0.376186	0.476324	healthy	0.0100276
X0872	0.624927	0.591214	obese	0.00113655
X2703	0.941498	0.90593	NAFLD	0.00126509
X0898	0.344641	0.340534	obese	1.68734e-05
X2701	0.704863	0.769731	NAFLD	0.00420781
X2685	0.879366	0.751494	NAFLD	0.0163512
X0876	0.293016	0.233632	obese	0.00352649
X0883	0.535343	0.56871	healthy	0.00111336
X0892	0.108663	0.0567183	obese	0.00269828
X4000	0.515607	0.332028	NASH	0.0337015
X0893	0.333864	0.269082	healthy	0.00419668
X2696	0.838033	0.659364	NASH	0.0319226
X2692	0.894171	0.754767	NASH	0.0194336
X3995	0.937402	0.660687	NAFLD	0.0765717
X4006	0.360584	0.337402	NASH	0.000537392
X2698	0.827378	0.628764	NASH	0.0394475
X2691	0.825996	0.774816	NAFLD	0.00261947
X4002	0.771227	0.8107	NAFLD	0.00155812
X2705	0.890867	0.875425	NASH	0.000238441
X4007	0.909371	0.955709	NAFLD	0.00214719
X2688	0.969912	0.926686	NASH	0.00186852
X2684	0.883554	0.83222	NASH	0.00263515
X3994	0.735643	0.74218	NASH	4.27372e-05
X4008	0.437272	0.377324	NASH	0.00359375
X2697	0.771533	0.88492	NAFLD	0.0128565
X2687	0.926122	0.87976	NAFLD	0.00214939
X2683	0.835756	0.886438	NAFLD	0.00256873
X4004	0.432703	0.356916	NASH	0.00574359
X3993	0.846948	0.761656	NAFLD	0.00727476
X2689	0.791805	0.766679	NAFLD	0.000631322
X4010	0.828101	0.864407	NAFLD	0.00131814
X3992	0.81201	0.800803	NASH	0.000125597
X3997	0.930635	0.854156	NASH	0.00584902
X3998	0.794383	0.814647	NAFLD	0.000410612
X2704	1	1	NASH	0
X4005	0.531187	0.727366	NASH	0.0384861
X3996	0.807899	0.813884	NASH	3.58197e-05
