# Supplementary material for: A data-driven framework reconstructs the molecular continuum of human MASLD progression
Source: Nat Metab. 2026 Jul 14;8(7):1545–62. doi: 10.1038/s42255-026-01543-7 (PMC13400313; doi:10.1038/s42255-026-01543-7)
Supplement: Supplementary file 19 — Processed data providing genetic-related information for the final 57 Biomarkers, including gene names, category (for example, metabolic, liver and cancer), and further details if they also belong to the top 15 selected biomarker signature. [file 42255_2026_1543_MOESM19_ESM.zip]

Archive with 2 entries (2 files):
- SourceData_Extended_Figure10.xlsx
- __MACOSX/._SourceData_Extended_Figure10.xlsx
