# Supplementary material for: A data-driven framework reconstructs the molecular continuum of human MASLD progression
Source: Nat Metab. 2026 Jul 14;8(7):1545–62. doi: 10.1038/s42255-026-01543-7 (PMC13400313; doi:10.1038/s42255-026-01543-7)
Supplement: Supplementary file 19 — Processed data providing genetic-related information for the final 57 Biomarkers, including gene names, category (for example, metabolic, liver and cancer), and further details if they also belong to the top 15 selected biomarker signature. [file 42255_2026_1543_MOESM19_ESM.zip › SourceData_Extended_Figure10.xlsx]

## Sheet: Source_data_Extended_data_Fig10
	MAPPED_GENE	Category	Highlight
1	A2M	Other	Top 15 Biomarkers
2	ACAT2	Metabolic	57 Biomarkers
3	ACP6	Metabolic	57 Biomarkers
4	ACP6	Cardiovascular	57 Biomarkers
5	AGT	Cardiovascular	57 Biomarkers
6	AGT	Liver	57 Biomarkers
7	AGT	Cancer	57 Biomarkers
8	AKR1B10	Cardiovascular	Top 15 Biomarkers
9	AKR1B10	Liver	Top 15 Biomarkers
10	AKR1B10	Cancer	Top 15 Biomarkers
11	ALB	Liver	57 Biomarkers
12	AMY2B	Other	57 Biomarkers
13	AOC1	Metabolic	57 Biomarkers
14	AOC1	Cardiovascular	57 Biomarkers
15	AOC1	Liver	57 Biomarkers
16	AOC1	Cancer	57 Biomarkers
17	ASAH2	Metabolic	57 Biomarkers
18	ASAH2	Cardiovascular	57 Biomarkers
19	ASAH2	Neurological	57 Biomarkers
20	C7	Metabolic	Top 15 Biomarkers
21	C7	Liver	Top 15 Biomarkers
22	C7	Cancer	Top 15 Biomarkers
23	CAV3	Metabolic	57 Biomarkers
24	CFHR4	Metabolic	57 Biomarkers
25	CFHR4	Cardiovascular	57 Biomarkers
26	CFHR4	Liver	57 Biomarkers
27	CFHR4	Cancer	57 Biomarkers
28	COL3A1	Other	57 Biomarkers
29	COLEC10	Metabolic	57 Biomarkers
30	COLEC10	Inflammatory	57 Biomarkers
31	COLEC10	Liver	57 Biomarkers
32	COLEC10	Neurological	57 Biomarkers
33	COLEC10	Cancer	57 Biomarkers
34	CRP	Inflammatory	57 Biomarkers
35	CXCL8	Cardiovascular	Top 15 Biomarkers
36	EIF3G	Metabolic	57 Biomarkers
37	F11	Metabolic	57 Biomarkers
38	F11	Cardiovascular	57 Biomarkers
39	F11	Liver	57 Biomarkers
40	F11	Neurological	57 Biomarkers
41	F7	Metabolic	57 Biomarkers
42	F7	Cardiovascular	57 Biomarkers
43	FAP	Metabolic	Top 15 Biomarkers
44	FAP	Inflammatory	Top 15 Biomarkers
45	FAP	Neurological	Top 15 Biomarkers
46	FBLN5	Metabolic	Top 15 Biomarkers
47	FBLN5	Cardiovascular	Top 15 Biomarkers
48	FBLN5	Liver	Top 15 Biomarkers
49	FMOD	Metabolic	Top 15 Biomarkers
50	FMOD	Cardiovascular	Top 15 Biomarkers
51	FTH1	Other	57 Biomarkers
52	GAS6	Metabolic	57 Biomarkers
53	GAS6	Cardiovascular	57 Biomarkers
54	GAS6	Liver	57 Biomarkers
55	GPC3	Other	Top 15 Biomarkers
56	GSTM4	Other	57 Biomarkers
57	IGFBP4	Inflammatory	57 Biomarkers
58	IGFBP4	Liver	57 Biomarkers
59	IL1R2	Metabolic	57 Biomarkers
60	IL1R2	Cardiovascular	57 Biomarkers
61	ISG15	Other	Top 15 Biomarkers
62	JAG1	Cardiovascular	Top 15 Biomarkers
63	JAG1	Liver	Top 15 Biomarkers
64	JAG1	Neurological	Top 15 Biomarkers
65	LDHB	Metabolic	57 Biomarkers
66	LDHB	Liver	57 Biomarkers
67	MASP1	Metabolic	57 Biomarkers
68	MASP1	Liver	57 Biomarkers
69	MFAP4	Other	Top 15 Biomarkers
70	MX1	Metabolic	57 Biomarkers
71	MX1	Liver	57 Biomarkers
72	NCR3LG1	Metabolic	57 Biomarkers
73	NCR3LG1	Cardiovascular	57 Biomarkers
74	NCR3LG1	Liver	57 Biomarkers
75	NFASC	Cardiovascular	Top 15 Biomarkers
76	NFASC	Neurological	Top 15 Biomarkers
77	NQO1	Metabolic	57 Biomarkers
78	NQO1	Cardiovascular	57 Biomarkers
79	PCOLCE	Other	57 Biomarkers
80	PTGR1	Other	57 Biomarkers
81	SAA1	Other	57 Biomarkers
82	SERPINE1	Metabolic	57 Biomarkers
83	SERPINE1	Cardiovascular	57 Biomarkers
84	SIGLEC14	Other	57 Biomarkers
85	SULT2A1	Metabolic	57 Biomarkers
86	SULT2A1	Liver	57 Biomarkers
87	SULT2A1	Cancer	57 Biomarkers
88	TFF3	Other	57 Biomarkers
89	THBS2	Cardiovascular	Top 15 Biomarkers
90	THBS2	Liver	Top 15 Biomarkers
91	TPST1	Metabolic	57 Biomarkers
92	TREM2	Inflammatory	57 Biomarkers
93	TREM2	Neurological	57 Biomarkers
